# Supplementary material for: Identification and validation of an endoplasmic-reticulum-stress-related gene signature as an effective diagnostic marker of endometriosis
Source: PeerJ. 2024 Mar 25;12:e17070. doi: 10.7717/peerj.17070 (PMC10977089; doi:10.7717/peerj.17070)
Supplement: Supplemental Information 4 [file peerj-12-17070-s004.xlsx]

## Sheet: Supplementary Table S1
Table S1. Detailed information of clinical samples enrolled in this study
ID	Group	Diagnosis	Age (years)	BMI (kg/m2)	Cycle Phase	Dysmenorrhea	Usage
1	Normal	Endometrial polyps	43	23.5	Proliferative	No	RNA and protein extraction
2	Normal	Endometrial polyps	37	22.6	Proliferative	Yes	RNA and protein extraction
3	Normal	Endometrial polyps	35	21.7	Proliferative	No	RNA and protein extraction
4	Normal	Endometrial polyps	41	24.3	Proliferative	Yes	RNA and protein extraction
5	Normal	Endometrial polyps	30	26.6	Proliferative	Yes	RNA and protein extraction
6	Normal	Endometrial polyps	36	25.3	Proliferative	No	RNA extraction
7	Normal	Endometrial polyps	38	24.1	Proliferative	No	RNA extraction
8	Endometriosis	Ovarian endometriosis	35	22.7	Proliferative	No	RNA and protein extraction
9	Endometriosis	Ovarian endometriosis	39	21.8	Proliferative	Yes	RNA and protein extraction
10	Endometriosis	Ovarian endometriosis	42	23.9	Proliferative	No	RNA and protein extraction
11	Endometriosis	Ovarian endometriosis	37	24.8	Proliferative	No	RNA and protein extraction
12	Endometriosis	Ovarian endometriosis	32	25.7	Proliferative	Yes	RNA and protein extraction
13	Endometriosis	Ovarian endometriosis	29	28.2	Proliferative	Yes	RNA extraction
14	Endometriosis	Ovarian endometriosis	41	22.7	Proliferative	Yes	RNA extraction

## Sheet: Supplementary Table S2
Gene Symbol	Description	Category	Gifts	GC Id	Relevance score
HSPA5	Heat Shock Protein Family A (Hsp70) Member 5	Protein Coding	46	GC09M125234	66.6095
ERN1	Endoplasmic Reticulum To Nucleus Signaling 1	Protein Coding	45	GC17M064039	63.4051
ATP2A2	ATPase Sarcoplasmic/Endoplasmic Reticulum Ca2+ Transporting 2	Protein Coding	50	GC12P110280	51.8037
EIF2AK3	Eukaryotic Translation Initiation Factor 2 Alpha Kinase 3	Protein Coding	48	GC02M088556	48.836
SERP1	Stress Associated Endoplasmic Reticulum Protein 1	Protein Coding	32	GC03M150541	48.7558
ATP2A1	ATPase Sarcoplasmic/Endoplasmic Reticulum Ca2+ Transporting 1	Protein Coding	49	GC16P039272	47.5961
XBP1	X-Box Binding Protein 1	Protein Coding	45	GC22M028794	46.4861
SERP2	Stress Associated Endoplasmic Reticulum Protein Family Member 2	Protein Coding	30	GC13P044373	44.8199
ATP2A3	ATPase Sarcoplasmic/Endoplasmic Reticulum Ca2+ Transporting 3	Protein Coding	45	GC17M003923	44.6491
ERP29	Endoplasmic Reticulum Protein 29	Protein Coding	36	GC12P112013	43.4517
ERP44	Endoplasmic Reticulum Protein 44	Protein Coding	41	GC09M099979	42.146
ERO1A	Endoplasmic Reticulum Oxidoreductase 1 Alpha	Protein Coding	34	GC14M052640	42.0029
KDELR1	KDEL Endoplasmic Reticulum Protein Retention Receptor 1	Protein Coding	39	GC19M048382	41.7348
ERAP1	Endoplasmic Reticulum Aminopeptidase 1	Protein Coding	45	GC05M096760	40.6361
OS9	OS9 Endoplasmic Reticulum Lectin	Protein Coding	41	GC12P057693	40.411
KDELR2	KDEL Endoplasmic Reticulum Protein Retention Receptor 2	Protein Coding	40	GC07M006447	40.3204
HERPUD1	Homocysteine Inducible ER Protein With Ubiquitin Like Domain 1	Protein Coding	39	GC16P056932	39.8292
ERN2	Endoplasmic Reticulum To Nucleus Signaling 2	Protein Coding	37	GC16M023690	37.9784
VCP	Valosin Containing Protein	Protein Coding	48	GC09M035056	37.949
ERLEC1	Endoplasmic Reticulum Lectin 1	Protein Coding	35	GC02P053786	37.6589
ERAP2	Endoplasmic Reticulum Aminopeptidase 2	Protein Coding	40	GC05P096875	37.3152
ERO1B	Endoplasmic Reticulum Oxidoreductase 1 Beta	Protein Coding	33	GC01M236216	36.7791
ATF6	Activating Transcription Factor 6	Protein Coding	46	GC01P161766	36.7779
KDELR3	KDEL Endoplasmic Reticulum Protein Retention Receptor 3	Protein Coding	36	GC22P038468	36.5556
SEC16A	SEC16 Homolog A, Endoplasmic Reticulum Export Factor	Protein Coding	36	GC09M136440	35.478
DDIT3	DNA Damage Inducible Transcript 3	Protein Coding	45	GC12M057516	34.9353
ERP27	Endoplasmic Reticulum Protein 27	Protein Coding	34	GC12M014914	34.6816
RER1	Retention In Endoplasmic Reticulum Sorting Receptor 1	Protein Coding	34	GC01P002391	34.112
TP53	Tumor Protein P53	Protein Coding	51	GC17M007661	32.2302
CALR	Calreticulin	Protein Coding	50	GC19P012938	32.0849
ERMP1	Endoplasmic Reticulum Metallopeptidase 1	Protein Coding	36	GC09M005749	32.0237
CHERP	Calcium Homeostasis Endoplasmic Reticulum Protein	Protein Coding	34	GC19M016517	31.3805
HSP90B1	Heat Shock Protein 90 Beta Family Member 1	Protein Coding	44	GC12P103930	31.3041
ATF4	Activating Transcription Factor 4	Protein Coding	45	GC22P039599	30.3626
EIF2S1	Eukaryotic Translation Initiation Factor 2 Subunit Alpha	Protein Coding	43	GC14P067359	30.2982
RYR2	Ryanodine Receptor 2	Protein Coding	47	GC01P237042	30.2594
CANX	Calnexin	Protein Coding	43	GC05P179678	28.9832
CPT2	Carnitine Palmitoyltransferase 2	Protein Coding	49	GC01P053196	27.2001
RYR1	Ryanodine Receptor 1	Protein Coding	46	GC19P051535	27.1896
SYVN1	Synoviolin 1	Protein Coding	40	GC11M084659	26.0501
TRDN	Triadin	Protein Coding	41	GC06M123198	25.8943
PDIA3	Protein Disulfide Isomerase Family A Member 3	Protein Coding	43	GC15P043746	25.7012
NFE2L1	NFE2 Like BZIP Transcription Factor 1	Protein Coding	43	GC17P051074	24.8955
CASQ2	Calsequestrin 2	Protein Coding	44	GC01M115700	24.6546
MAPK8	Mitogen-Activated Protein Kinase 8	Protein Coding	48	GC10P048306	24.5537
NFE2L2	NFE2 Like BZIP Transcription Factor 2	Protein Coding	48	GC02M177227	23.7386
DERL1	Derlin 1	Protein Coding	37	GC08M123013	23.6936
DERL2	Derlin 2	Protein Coding	37	GC17M005471	23.5094
APP	Amyloid Beta Precursor Protein	Protein Coding	50	GC21M025880	23.3255
DNAJC10	DnaJ Heat Shock Protein Family (Hsp40) Member C10	Protein Coding	37	GC02P182716	22.6206
LMAN1	Lectin, Mannose Binding 1	Protein Coding	45	GC18M059327	22.3365
HMOX1	Heme Oxygenase 1	Protein Coding	50	GC22P035380	22.3004
TXNDC12	Thioredoxin Domain Containing 12	Protein Coding	36	GC01M052020	22.1764
CALM1	Calmodulin 1	Protein Coding	44	GC14P090396	22.151
P4HB	Prolyl 4-Hydroxylase Subunit Beta	Protein Coding	47	GC17M081843	22.1297
PSEN1	Presenilin 1	Protein Coding	51	GC14P073136	22.0122
SOD1	Superoxide Dismutase 1	Protein Coding	50	GC21P031659	21.98
HYOU1	Hypoxia Up-Regulated 1	Protein Coding	44	GC11M119156	21.8729
SREBF1	Sterol Regulatory Element Binding Transcription Factor 1	Protein Coding	45	GC17M017810	21.5766
CASQ1	Calsequestrin 1	Protein Coding	44	GC01P160190	21.5728
BCL2	BCL2 Apoptosis Regulator	Protein Coding	49	GC18M063123	21.5111
MAPK14	Mitogen-Activated Protein Kinase 14	Protein Coding	50	GC06P077003	21.2088
LNPK	Lunapark, ER Junction Formation Factor	Protein Coding	27	GC02M175924	21.1036
CASP3	Caspase 3	Protein Coding	48	GC04M184627	20.9774
DNAJC3	DnaJ Heat Shock Protein Family (Hsp40) Member C3	Protein Coding	40	GC13P095677	20.9439
CASP4	Caspase 4	Protein Coding	46	GC11M104942	20.9323
SIL1	SIL1 Nucleotide Exchange Factor	Protein Coding	40	GC05M138957	20.8974
DNAJB9	DnaJ Heat Shock Protein Family (Hsp40) Member B9	Protein Coding	38	GC07P108569	20.6104
TNF	Tumor Necrosis Factor	Protein Coding	50	GC06P076864	20.5762
PRKN	Parkin RBR E3 Ubiquitin Protein Ligase	Protein Coding	38	GC06M161348	20.4142
MAP3K5	Mitogen-Activated Protein Kinase Kinase Kinase 5	Protein Coding	46	GC06M136557	20.3386
PPP1R15A	Protein Phosphatase 1 Regulatory Subunit 15A	Protein Coding	40	GC19P048872	20.3074
AMFR	Autocrine Motility Factor Receptor	Protein Coding	42	GC16M056361	20.2566
CAT	Catalase	Protein Coding	49	GC11P034460	20.1216
BCAP31	B Cell Receptor Associated Protein 31	Protein Coding	40	GC0XM153701	19.9586
BAX	BCL2 Associated X, Apoptosis Regulator	Protein Coding	47	GC19P048954	19.7616
ITPR1	Inositol 1,4,5-Trisphosphate Receptor Type 1	Protein Coding	48	GC03P004486	19.7468
SLC6A4	Solute Carrier Family 6 Member 4	Protein Coding	48	GC17M030194	19.6539
PDIA4	Protein Disulfide Isomerase Family A Member 4	Protein Coding	40	GC07M149003	19.6181
STIM1	Stromal Interaction Molecule 1	Protein Coding	48	GC11P003855	19.5025
H6PD	Hexose-6-Phosphate Dehydrogenase/Glucose 1-Dehydrogenase	Protein Coding	42	GC01P009234	19.3697
SEC23A	SEC23 Homolog A, COPII Coat Complex Component	Protein Coding	44	GC14M039031	19.3268
G3BP1	G3BP Stress Granule Assembly Factor 1	Protein Coding	39	GC05P151771	19.1197
DERL3	Derlin 3	Protein Coding	34	GC22M023834	19.0642
CREB3	CAMP Responsive Element Binding Protein 3	Protein Coding	37	GC09P039492	19.0558
CLU	Clusterin	Protein Coding	45	GC08M027596	18.9699
TXNDC5	Thioredoxin Domain Containing 5	Protein Coding	38	GC06M007893	18.8322
STIP1	Stress Induced Phosphoprotein 1	Protein Coding	43	GC11P064284	18.6858
INS	Insulin	Protein Coding	46	GC11M002159	18.6711
WFS1	Wolframin ER Transmembrane Glycoprotein	Protein Coding	45	GC04P006260	18.4908
MAPK1	Mitogen-Activated Protein Kinase 1	Protein Coding	50	GC22M021759	18.467
CFTR	CF Transmembrane Conductance Regulator	Protein Coding	50	GC07P117287	18.297
MAN1B1	Mannosidase Alpha Class 1B Member 1	Protein Coding	46	GC09P137086	18.1662
JSRP1	Junctional Sarcoplasmic Reticulum Protein 1	Protein Coding	34	GC19M002252	18.0606
ATF6B	Activating Transcription Factor 6 Beta	Protein Coding	38	GC06M032115	17.9966
MANF	Mesencephalic Astrocyte Derived Neurotrophic Factor	Protein Coding	38	GC03P051385	17.9011
SAR1B	Secretion Associated Ras Related GTPase 1B	Protein Coding	43	GC05M134601	17.8674
OXSR1	Oxidative Stress Responsive Kinase 1	Protein Coding	40	GC03P038183	17.862
ERGIC3	ERGIC And Golgi 3	Protein Coding	36	GC20P035542	17.7288
DNAJB11	DnaJ Heat Shock Protein Family (Hsp40) Member B11	Protein Coding	40	GC03P186567	17.539
CRH	Corticotropin Releasing Hormone	Protein Coding	44	GC08M066176	17.4452
RTN4	Reticulon 4	Protein Coding	44	GC02M054934	17.3212
HSPA4	Heat Shock Protein Family A (Hsp70) Member 4	Protein Coding	41	GC05P133051	17.2356
STING1	Stimulator Of Interferon Response CGAMP Interactor 1	Protein Coding	33	GC05M139476	17.1559
HSPA1A	Heat Shock Protein Family A (Hsp70) Member 1A	Protein Coding	44	GC06P076883	17.0251
EPM2A	EPM2A Glucan Phosphatase, Laforin	Protein Coding	42	GC06M145382	16.975
FOS	Fos Proto-Oncogene, AP-1 Transcription Factor Subunit	Protein Coding	50	GC14P075278	16.7849
CREB3L1	CAMP Responsive Element Binding Protein 3 Like 1	Protein Coding	41	GC11P046414	16.7318
PARK7	Parkinsonism Associated Deglycase	Protein Coding	44	GC01P008078	16.6521
FKBP14	FKBP Prolyl Isomerase 14	Protein Coding	40	GC07M030010	16.605
G3BP2	G3BP Stress Granule Assembly Factor 2	Protein Coding	36	GC04M075642	16.4654
ATP13A1	ATPase 13A1	Protein Coding	40	GC19M019645	16.4468
SEL1L	SEL1L Adaptor Subunit Of ERAD E3 Ubiquitin Ligase	Protein Coding	42	GC14M081471	16.3767
IL6	Interleukin 6	Protein Coding	48	GC07P022725	16.3739
KCNH2	Potassium Voltage-Gated Channel Subfamily H Member 2	Protein Coding	50	GC07M150944	16.3235
SELENOS	Selenoprotein S	Protein Coding	30	GC15M114819	16.2939
KCNQ1	Potassium Voltage-Gated Channel Subfamily Q Member 1	Protein Coding	49	GC11P002444	16.2324
SIRT1	Sirtuin 1	Protein Coding	47	GC10P067884	16.1625
HSF1	Heat Shock Transcription Factor 1	Protein Coding	44	GC08P144291	16.1047
MIA2	MIA SH3 Domain ER Export Factor 2	Protein Coding	38	GC14P039230	16.0923
DDRGK1	DDRGK Domain Containing 1	Protein Coding	37	GC20M003283	16.0714
TMED4	Transmembrane P24 Trafficking Protein 4	Protein Coding	35	GC07M044577	15.9601
ABL1	ABL Proto-Oncogene 1, Non-Receptor Tyrosine Kinase	Protein Coding	51	GC09P130713	15.9311
MIA3	MIA SH3 Domain ER Export Factor 3	Protein Coding	38	GC01P222618	15.8478
UFL1	UFM1 Specific Ligase 1	Protein Coding	34	GC06P096521	15.8332
BDNF	Brain Derived Neurotrophic Factor	Protein Coding	46	GC11M027654	15.7265
TMEM33	Transmembrane Protein 33	Protein Coding	34	GC04P041937	15.4267
EDEM1	ER Degradation Enhancing Alpha-Mannosidase Like Protein 1	Protein Coding	42	GC03P005187	15.2606
PDIA2	Protein Disulfide Isomerase Family A Member 2	Protein Coding	41	GC16P009816	15.258
IL1B	Interleukin 1 Beta	Protein Coding	46	GC02M112829	15.2428
HSPA8	Heat Shock Protein Family A (Hsp70) Member 8	Protein Coding	47	GC11M123057	15.2099
SIGMAR1	Sigma Non-Opioid Intracellular Receptor 1	Protein Coding	46	GC09M034634	15.1799
HSP90AA1	Heat Shock Protein 90 Alpha Family Class A Member 1	Protein Coding	47	GC14M102080	15.1771
LMNA	Lamin A/C	Protein Coding	48	GC01P156082	15.1497
SEC61A1	SEC61 Translocon Subunit Alpha 1	Protein Coding	41	GC03P128051	15.1237
MBTPS2	Membrane Bound Transcription Factor Peptidase, Site 2	Protein Coding	42	GC0XP021839	15.1228
BAG6	BAG Cochaperone 6	Protein Coding	37	GC06M031639	15.0433
CKAP4	Cytoskeleton Associated Protein 4	Protein Coding	37	GC12M106237	15.038
MTOR	Mechanistic Target Of Rapamycin Kinase	Protein Coding	52	GC01M011106	15.0189
PTPN1	Protein Tyrosine Phosphatase Non-Receptor Type 1	Protein Coding	49	GC20P050510	14.9766
SURF4	Surfeit 4	Protein Coding	37	GC09M133361	14.9315
YIPF5	Yip1 Domain Family Member 5	Protein Coding	37	GC05M144158	14.9152
STX17	Syntaxin 17	Protein Coding	33	GC09P099906	14.8922
HSPB1	Heat Shock Protein Family B (Small) Member 1	Protein Coding	50	GC07P076302	14.8868
RPN1	Ribophorin I	Protein Coding	42	GC03M128619	14.8252
CXCL8	C-X-C Motif Chemokine Ligand 8	Protein Coding	40	GC04P073740	14.7991
EIF2AK2	Eukaryotic Translation Initiation Factor 2 Alpha Kinase 2	Protein Coding	46	GC02M037099	14.6559
SELENON	Selenoprotein N	Protein Coding	33	GC01P025800	14.6436
NOS3	Nitric Oxide Synthase 3	Protein Coding	50	GC07P150990	14.636
TMED2	Transmembrane P24 Trafficking Protein 2	Protein Coding	36	GC12P123584	14.6
ERLIN2	ER Lipid Raft Associated 2	Protein Coding	41	GC08P037736	14.5055
GSR	Glutathione-Disulfide Reductase	Protein Coding	48	GC08M030678	14.5037
NR3C1	Nuclear Receptor Subfamily 3 Group C Member 1	Protein Coding	49	GC05M143277	14.4993
INSIG1	Insulin Induced Gene 1	Protein Coding	40	GC07P155297	14.4748
CYCS	Cytochrome C, Somatic	Protein Coding	47	GC07M025118	14.4419
APOE	Apolipoprotein E	Protein Coding	50	GC19P051999	14.4383
CREB3L2	CAMP Responsive Element Binding Protein 3 Like 2	Protein Coding	38	GC07M137874	14.4336
SQSTM1	Sequestosome 1	Protein Coding	47	GC05P179806	14.4307
SREBF2	Sterol Regulatory Element Binding Transcription Factor 2	Protein Coding	42	GC22P041833	14.3654
VAPB	VAMP Associated Protein B And C	Protein Coding	44	GC20P058389	14.3014
ESYT1	Extended Synaptotagmin 1	Protein Coding	37	GC12P057067	14.1425
NHLRC1	NHL Repeat Containing E3 Ubiquitin Protein Ligase 1	Protein Coding	39	GC06M018120	14.094
UBC	Ubiquitin C	Protein Coding	41	GC12M124911	14.053
SELENOK	Selenoprotein K	Protein Coding	27	GC03M053884	14.0215
ANK2	Ankyrin 2	Protein Coding	42	GC04P112706	13.9902
TGFB1	Transforming Growth Factor Beta 1	Protein Coding	50	GC19M041301	13.964
PKP2	Plakophilin 2	Protein Coding	44	GC12M032790	13.9434
ADIPOQ	Adiponectin, C1Q And Collagen Domain Containing	Protein Coding	45	GC03P186842	13.9201
JUN	Jun Proto-Oncogene, AP-1 Transcription Factor Subunit	Protein Coding	47	GC01M058780	13.9039
SCN5A	Sodium Voltage-Gated Channel Alpha Subunit 5	Protein Coding	50	GC03M038549	13.8764
SOD2	Superoxide Dismutase 2	Protein Coding	49	GC06M159669	13.8755
SCAP	SREBF Chaperone	Protein Coding	41	GC03M047413	13.7881
NOTCH3	Notch Receptor 3	Protein Coding	49	GC19M015159	13.7644
SEC31A	SEC31 Homolog A, COPII Coat Complex Component	Protein Coding	42	GC04M082818	13.7212
RTN3	Reticulon 3	Protein Coding	41	GC11P063700	13.6879
ESR1	Estrogen Receptor 1	Protein Coding	52	GC06P151656	13.6544
PARP1	Poly(ADP-Ribose) Polymerase 1	Protein Coding	48	GC01M226360	13.5374
SEC13	SEC13 Homolog, Nuclear Pore And COPII Coat Complex Component	Protein Coding	41	GC03M010293	13.5258
HERPUD2	HERPUD Family Member 2	Protein Coding	34	GC07M035632	13.4773
TMBIM6	Transmembrane BAX Inhibitor Motif Containing 6	Protein Coding	37	GC12P049707	13.4772
SEC24A	SEC24 Homolog A, COPII Coat Complex Component	Protein Coding	38	GC05P134647	13.4755
CALM3	Calmodulin 3	Protein Coding	42	GC19P046601	13.451
PSEN2	Presenilin 2	Protein Coding	48	GC01P226870	13.4309
PLN	Phospholamban	Protein Coding	44	GC06P118548	13.4121
PTGS2	Prostaglandin-Endoperoxide Synthase 2	Protein Coding	48	GC01M186640	13.392
EIF2AK1	Eukaryotic Translation Initiation Factor 2 Alpha Kinase 1	Protein Coding	43	GC07M006022	13.3517
SEC24B	SEC24 Homolog B, COPII Coat Complex Component	Protein Coding	40	GC04P109433	13.3497
TXN	Thioredoxin	Protein Coding	45	GC09M110243	13.347
LMAN2	Lectin, Mannose Binding 2	Protein Coding	37	GC05M177856	13.3441
CREB3L3	CAMP Responsive Element Binding Protein 3 Like 3	Protein Coding	40	GC19P004153	13.2997
SNCA	Synuclein Alpha	Protein Coding	49	GC04M089724	13.2484
CD4	CD4 Molecule	Protein Coding	48	GC12P006786	13.2237
CRHR1	Corticotropin Releasing Hormone Receptor 1	Protein Coding	44	GC17P045784	13.1938
ERGIC2	ERGIC And Golgi 2	Protein Coding	36	GC12M029337	13.1919
APOB	Apolipoprotein B	Protein Coding	46	GC02M020956	13.1914
BSCL2	BSCL2 Lipid Droplet Biogenesis Associated, Seipin	Protein Coding	42	GC11M084559	13.1873
MAPK10	Mitogen-Activated Protein Kinase 10	Protein Coding	49	GC04M085990	13.184
ASPH	Aspartate Beta-Hydroxylase	Protein Coding	42	GC08M061500	13.1592
CASP9	Caspase 9	Protein Coding	46	GC01M015491	13.1553
CCDC47	Coiled-Coil Domain Containing 47	Protein Coding	35	GC17M063745	13.1449
TRAM1	Translocation Associated Membrane Protein 1	Protein Coding	39	GC08M070573	13.1242
ERLIN1	ER Lipid Raft Associated 1	Protein Coding	42	GC10M100150	13.0331
VWF	Von Willebrand Factor	Protein Coding	48	GC12M005917	13.0329
RRBP1	Ribosome Binding Protein 1	Protein Coding	38	GC20M017613	13.0261
HMGCR	3-Hydroxy-3-Methylglutaryl-CoA Reductase	Protein Coding	45	GC05P075336	13.012
CRP	C-Reactive Protein	Protein Coding	45	GC01M159725	12.9378
ARL6IP1	ADP Ribosylation Factor Like GTPase 6 Interacting Protein 1	Protein Coding	40	GC16M019126	12.929
TOR1A	Torsin Family 1 Member A	Protein Coding	45	GC09M129812	12.9219
ATF3	Activating Transcription Factor 3	Protein Coding	44	GC01P212565	12.8597
RAB1A	RAB1A, Member RAS Oncogene Family	Protein Coding	40	GC02M065072	12.8208
CASP8	Caspase 8	Protein Coding	50	GC02P201233	12.8123
ATL3	Atlastin GTPase 3	Protein Coding	37	GC11M063624	12.7816
ESYT2	Extended Synaptotagmin 2	Protein Coding	36	GC07M158730	12.7382
AKT1	AKT Serine/Threonine Kinase 1	Protein Coding	52	GC14M104769	12.6892
TAPBP	TAP Binding Protein	Protein Coding	44	GC06M033299	12.6775
BNIP1	BCL2 Interacting Protein 1	Protein Coding	34	GC05P173144	12.6393
RAB1B	RAB1B, Member RAS Oncogene Family	Protein Coding	41	GC11P069053	12.6344
MPO	Myeloperoxidase	Protein Coding	50	GC17M058269	12.6129
SESN2	Sestrin 2	Protein Coding	37	GC01P028270	12.5523
LRRK2	Leucine Rich Repeat Kinase 2	Protein Coding	48	GC12P040196	12.5521
STIM2	Stromal Interaction Molecule 2	Protein Coding	39	GC04P026859	12.5419
BCL2L1	BCL2 Like 1	Protein Coding	45	GC20M031664	12.517
HSPA9	Heat Shock Protein Family A (Hsp70) Member 9	Protein Coding	46	GC05M138554	12.5169
VEGFA	Vascular Endothelial Growth Factor A	Protein Coding	47	GC06P043770	12.4996
CAV3	Caveolin 3	Protein Coding	42	GC03P008733	12.4625
TEX264	Testis Expressed 264, ER-Phagy Receptor	Protein Coding	34	GC03P051663	12.4359
PPIB	Peptidylprolyl Isomerase B	Protein Coding	49	GC15M064155	12.3921
RNF185	Ring Finger Protein 185	Protein Coding	36	GC22P031160	12.3351
INSIG2	Insulin Induced Gene 2	Protein Coding	39	GC02P118088	12.3199
P4HTM	Prolyl 4-Hydroxylase, Transmembrane	Protein Coding	37	GC03P049520	12.3046
CISD2	CDGSH Iron Sulfur Domain 2	Protein Coding	41	GC04P102868	12.2829
UGGT1	UDP-Glucose Glycoprotein Glucosyltransferase 1	Protein Coding	38	GC02P128091	12.267
CALM2	Calmodulin 2	Protein Coding	45	GC02M047124	12.2588
CCL2	C-C Motif Chemokine Ligand 2	Protein Coding	47	GC17P034255	12.2387
KEAP1	Kelch Like ECH Associated Protein 1	Protein Coding	47	GC19M010486	12.2279
ALG1	ALG1 Chitobiosyldiphosphodolichol Beta-Mannosyltransferase	Protein Coding	42	GC16P005033	12.2245
FICD	FIC Domain Protein Adenylyltransferase	Protein Coding	34	GC12P108515	12.1763
SEC24C	SEC24 Homolog C, COPII Coat Complex Component	Protein Coding	44	GC10P073744	12.1487
DDX3X	DEAD-Box Helicase 3 X-Linked	Protein Coding	46	GC0XP041333	12.1291
SERPINA1	Serpin Family A Member 1	Protein Coding	48	GC14M094376	12.1029
CACNA1C	Calcium Voltage-Gated Channel Subunit Alpha1 C	Protein Coding	49	GC12P001970	12.0771
RSAD2	Radical S-Adenosyl Methionine Domain Containing 2	Protein Coding	40	GC02P006865	12.0467
SEC61B	SEC61 Translocon Subunit Beta	Protein Coding	37	GC09P099222	12.0241
JPH2	Junctophilin 2	Protein Coding	40	GC20M044111	11.9745
TAP1	Transporter 1, ATP Binding Cassette Subfamily B Member	Protein Coding	46	GC06M061365	11.9347
RNF186	Ring Finger Protein 186	Protein Coding	33	GC01M019814	11.923
ATL2	Atlastin GTPase 2	Protein Coding	36	GC02M038294	11.8991
BRSK2	BR Serine/Threonine Kinase 2	Protein Coding	42	GC11P001389	11.899
FOXRED2	FAD Dependent Oxidoreductase Domain Containing 2	Protein Coding	33	GC22M036487	11.8233
CNIH4	Cornichon Family AMPA Receptor Auxiliary Protein 4	Protein Coding	35	GC01P224356	11.7859
RPS27A	Ribosomal Protein S27a	Protein Coding	41	GC02P055231	11.7779
RNF183	Ring Finger Protein 183	Protein Coding	31	GC09M113297	11.7754
PREB	Prolactin Regulatory Element Binding	Protein Coding	38	GC02M027130	11.7644
PDIA6	Protein Disulfide Isomerase Family A Member 6	Protein Coding	39	GC02M010784	11.7251
SEC62	SEC62 Homolog, Preprotein Translocation Factor	Protein Coding	36	GC03P169966	11.7179
ORAI1	ORAI Calcium Release-Activated Calcium Modulator 1	Protein Coding	43	GC12P125513	11.6894
SGK1	Serum/Glucocorticoid Regulated Kinase 1	Protein Coding	48	GC06M134169	11.6685
AQP11	Aquaporin 11	Protein Coding	34	GC11P077589	11.6658
GBF1	Golgi Brefeldin A Resistant Guanine Nucleotide Exchange Factor 1	Protein Coding	43	GC10P102245	11.6563
PRNP	Prion Protein	Protein Coding	46	GC20P004686	11.6545
GET3	Guided Entry Of Tail-Anchored Proteins Factor 3, ATPase	Protein Coding	33	GC19P012737	11.627
EIF4G1	Eukaryotic Translation Initiation Factor 4 Gamma 1	Protein Coding	46	GC03P184314	11.6097
DNAH8	Dynein Axonemal Heavy Chain 8	Protein Coding	38	GC06P077030	11.5748
HLA-B	Major Histocompatibility Complex, Class I, B	Protein Coding	46	GC06M061261	11.5624
PDCD6	Programmed Cell Death 6	Protein Coding	38	GC05P000272	11.5579
COPB1	COPI Coat Complex Subunit Beta 1	Protein Coding	39	GC11M014436	11.5365
DDOST	Dolichyl-Diphosphooligosaccharide--Protein Glycosyltransferase Non-Catalytic Subunit	Protein Coding	44	GC01M020651	11.5331
BAK1	BCL2 Antagonist/Killer 1	Protein Coding	44	GC06M033572	11.5323
SEC63	SEC63 Homolog, Protein Translocation Regulator	Protein Coding	43	GC06M107867	11.5259
MYOC	Myocilin	Protein Coding	42	GC01M171604	11.5234
SAR1A	Secretion Associated Ras Related GTPase 1A	Protein Coding	40	GC10M070147	11.5227
ATL1	Atlastin GTPase 1	Protein Coding	41	GC14P050532	11.5166
GJB2	Gap Junction Protein Beta 2	Protein Coding	46	GC13M020187	11.4914
PRKCD	Protein Kinase C Delta	Protein Coding	52	GC03P053156	11.471
UBE2J1	Ubiquitin Conjugating Enzyme E2 J1	Protein Coding	41	GC06M089326	11.4107
SLC37A4	Solute Carrier Family 37 Member 4	Protein Coding	42	GC11M119024	11.4079
TRIM13	Tripartite Motif Containing 13	Protein Coding	36	GC13P049995	11.4061
XDH	Xanthine Dehydrogenase	Protein Coding	46	GC02M031334	11.4044
EDEM2	ER Degradation Enhancing Alpha-Mannosidase Like Protein 2	Protein Coding	38	GC20M035115	11.3868
IER3IP1	Immediate Early Response 3 Interacting Protein 1	Protein Coding	37	GC18M047152	11.3861
MAPK9	Mitogen-Activated Protein Kinase 9	Protein Coding	47	GC05M180246	11.3837
CANT1	Calcium Activated Nucleotidase 1	Protein Coding	44	GC17M078992	11.3676
EIF2AK4	Eukaryotic Translation Initiation Factor 2 Alpha Kinase 4	Protein Coding	44	GC15P039934	11.3521
VIM	Vimentin	Protein Coding	49	GC10P017227	11.3344
SERPINH1	Serpin Family H Member 1	Protein Coding	45	GC11P075562	11.2826
TMED10	Transmembrane P24 Trafficking Protein 10	Protein Coding	41	GC14M075132	11.244
RNF139	Ring Finger Protein 139	Protein Coding	38	GC08P124474	11.2409
FOXO1	Forkhead Box O1	Protein Coding	48	GC13M040555	11.2327
HTRA2	HtrA Serine Peptidase 2	Protein Coding	45	GC02P074529	11.2119
SLN	Sarcolipin	Protein Coding	32	GC11M107709	11.1701
CAPN3	Calpain 3	Protein Coding	48	GC15P042359	11.1582
CAV1	Caveolin 1	Protein Coding	47	GC07P116524	11.1519
TECRL	Trans-2,3-Enoyl-CoA Reductase Like	Protein Coding	37	GC04M064275	11.1492
PINK1	PTEN Induced Kinase 1	Protein Coding	46	GC01P020634	11.1481
TFG	Trafficking From ER To Golgi Regulator	Protein Coding	44	GC03P100709	11.1153
EGFR	Epidermal Growth Factor Receptor	Protein Coding	52	GC07P055019	11.1058
OSBPL8	Oxysterol Binding Protein Like 8	Protein Coding	37	GC12M076354	11.0986
NOX4	NADPH Oxidase 4	Protein Coding	41	GC11M089324	11.0973
POMC	Proopiomelanocortin	Protein Coding	48	GC02M025160	11.0832
HSD17B10	Hydroxysteroid 17-Beta Dehydrogenase 10	Protein Coding	44	GC0XM053431	11.0741
TMEM259	Transmembrane Protein 259	Protein Coding	31	GC19M004336	11.0712
VAPA	VAMP Associated Protein A	Protein Coding	42	GC18P009904	11.0458
ZDHHC6	Zinc Finger DHHC-Type Palmitoyltransferase 6	Protein Coding	37	GC10M112430	11.0452
PRKAA1	Protein Kinase AMP-Activated Catalytic Subunit Alpha 1	Protein Coding	46	GC05M040759	11.0134
PRDX4	Peroxiredoxin 4	Protein Coding	42	GC0XP023665	11.0083
TRIP11	Thyroid Hormone Receptor Interactor 11	Protein Coding	42	GC14M091965	10.9891
CLN3	CLN3 Lysosomal/Endosomal Transmembrane Protein, Battenin	Protein Coding	43	GC16M028466	10.9744
SOAT1	Sterol O-Acyltransferase 1	Protein Coding	44	GC01P179262	10.971
QRICH1	Glutamine Rich 1	Protein Coding	34	GC03M050873	10.9688
EDEM3	ER Degradation Enhancing Alpha-Mannosidase Like Protein 3	Protein Coding	38	GC01M184690	10.9585
UBQLN1	Ubiquilin 1	Protein Coding	41	GC09M083659	10.9546
TMCC1	Transmembrane And Coiled-Coil Domain Family 1	Protein Coding	34	GC03M129647	10.9526
GSK3B	Glycogen Synthase Kinase 3 Beta	Protein Coding	48	GC03M119821	10.9445
HSPA1B	Heat Shock Protein Family A (Hsp70) Member 1B	Protein Coding	40	GC06P076882	10.9401
BACE1	Beta-Secretase 1	Protein Coding	46	GC11M117285	10.9212
TMED7	Transmembrane P24 Trafficking Protein 7	Protein Coding	32	GC05M115613	10.9135
TLR4	Toll Like Receptor 4	Protein Coding	50	GC09P117704	10.9071
KCNJ5	Potassium Inwardly Rectifying Channel Subfamily J Member 5	Protein Coding	46	GC11P128891	10.8901
TRAF2	TNF Receptor Associated Factor 2	Protein Coding	44	GC09P136881	10.8605
TOR1B	Torsin Family 1 Member B	Protein Coding	39	GC09P129803	10.8579
RCN2	Reticulocalbin 2	Protein Coding	40	GC15P076931	10.818
RTN1	Reticulon 1	Protein Coding	37	GC14M059595	10.8153
RYR3	Ryanodine Receptor 3	Protein Coding	41	GC15P033310	10.8131
STUB1	STIP1 Homology And U-Box Containing Protein 1	Protein Coding	44	GC16P009834	10.7789
RPN2	Ribophorin II	Protein Coding	41	GC20P037178	10.7754
FKBP5	FKBP Prolyl Isomerase 5	Protein Coding	45	GC06M061437	10.7667
PCSK9	Proprotein Convertase Subtilisin/Kexin Type 9	Protein Coding	49	GC01P055039	10.7346
FOXO3	Forkhead Box O3	Protein Coding	44	GC06P108559	10.7242
PDZD8	PDZ Domain Containing 8	Protein Coding	34	GC10M117277	10.6978
TAP2	Transporter 2, ATP Binding Cassette Subfamily B Member	Protein Coding	44	GC06M032821	10.6848
FAF2	Fas Associated Factor Family Member 2	Protein Coding	37	GC05P176447	10.6769
MAPK3	Mitogen-Activated Protein Kinase 3	Protein Coding	48	GC16M035783	10.6689
TNFRSF10B	TNF Receptor Superfamily Member 10b	Protein Coding	49	GC08M023020	10.654
PIEZO1	Piezo Type Mechanosensitive Ion Channel Component 1	Protein Coding	38	GC16M088715	10.6521
SHH	Sonic Hedgehog Signaling Molecule	Protein Coding	49	GC07M155799	10.6515
BECN1	Beclin 1	Protein Coding	44	GC17M042810	10.6401
NOS2	Nitric Oxide Synthase 2	Protein Coding	48	GC17M027756	10.6167
AUP1	AUP1 Lipid Droplet Regulating VLDL Assembly Factor	Protein Coding	37	GC02M074526	10.598
ATM	ATM Serine/Threonine Kinase	Protein Coding	52	GC11P108222	10.5901
AHCYL1	Adenosylhomocysteinase Like 1	Protein Coding	43	GC01P109984	10.5831
CCDC88B	Coiled-Coil Domain Containing 88B	Protein Coding	33	GC11P064340	10.5774
DHCR24	24-Dehydrocholesterol Reductase	Protein Coding	45	GC01M054849	10.5708
LMAN2L	Lectin, Mannose Binding 2 Like	Protein Coding	38	GC02M097775	10.5505
BBC3	BCL2 Binding Component 3	Protein Coding	40	GC19M047220	10.5455
STX18	Syntaxin 18	Protein Coding	36	GC04M004417	10.5442
SEC24D	SEC24 Homolog D, COPII Coat Complex Component	Protein Coding	44	GC04M118722	10.5348
CYBA	Cytochrome B-245 Alpha Chain	Protein Coding	47	GC16M088643	10.5348
VHL	Von Hippel-Lindau Tumor Suppressor	Protein Coding	45	GC03P012055	10.5325
COMT	Catechol-O-Methyltransferase	Protein Coding	50	GC22P019941	10.5249
UGGT2	UDP-Glucose Glycoprotein Glucosyltransferase 2	Protein Coding	38	GC13M095801	10.5023
MOGS	Mannosyl-Oligosaccharide Glucosidase	Protein Coding	42	GC02M074461	10.496
TARDBP	TAR DNA Binding Protein	Protein Coding	45	GC01P011013	10.4871
KCNE1	Potassium Voltage-Gated Channel Subfamily E Regulatory Subunit 1	Protein Coding	45	GC21M034446	10.4637
ALB	Albumin	Protein Coding	49	GC04P073397	10.4631
TMEM214	Transmembrane Protein 214	Protein Coding	34	GC02P027032	10.458
NLRP3	NLR Family Pyrin Domain Containing 3	Protein Coding	46	GC01P247415	10.4568
RNFT1	Ring Finger Protein, Transmembrane 1	Protein Coding	34	GC17M059952	10.4408
EMC10	ER Membrane Protein Complex Subunit 10	Protein Coding	35	GC19P050476	10.4393
TMED9	Transmembrane P24 Trafficking Protein 9	Protein Coding	34	GC05P177594	10.4332
SLC8A1	Solute Carrier Family 8 Member A1	Protein Coding	44	GC02M040078	10.4327
COMP	Cartilage Oligomeric Matrix Protein	Protein Coding	47	GC19M018783	10.4258
GPX7	Glutathione Peroxidase 7	Protein Coding	41	GC01P052602	10.4204
CDKN1A	Cyclin Dependent Kinase Inhibitor 1A	Protein Coding	48	GC06P077011	10.4102
STX5	Syntaxin 5	Protein Coding	39	GC11M062806	10.4069
MAPT	Microtubule Associated Protein Tau	Protein Coding	49	GC17P045894	10.4046
DSP	Desmoplakin	Protein Coding	49	GC06P007541	10.3981
NQO1	NAD(P)H Quinone Dehydrogenase 1	Protein Coding	47	GC16M069706	10.3866
SCAMP5	Secretory Carrier Membrane Protein 5	Protein Coding	35	GC15P074957	10.3573
NFKB1	Nuclear Factor Kappa B Subunit 1	Protein Coding	50	GC04P102501	10.3512
G6PD	Glucose-6-Phosphate Dehydrogenase	Protein Coding	49	GC0XM154531	10.3265
TXNIP	Thioredoxin Interacting Protein	Protein Coding	37	GC01M145992	10.3227
G6PC1	Glucose-6-Phosphatase Catalytic Subunit 1	Protein Coding	36	GC17P051152	10.3155
TMEM208	Transmembrane Protein 208	Protein Coding	29	GC16P067257	10.3051
RAB10	RAB10, Member RAS Oncogene Family	Protein Coding	41	GC02P026033	10.2974
GABARAPL2	GABA Type A Receptor Associated Protein Like 2	Protein Coding	41	GC16P075566	10.2934
CEBPB	CCAAT Enhancer Binding Protein Beta	Protein Coding	43	GC20P050190	10.2587
FKRP	Fukutin Related Protein	Protein Coding	40	GC19P046746	10.2298
STARD3	StAR Related Lipid Transfer Domain Containing 3	Protein Coding	39	GC17P039637	10.2156
SDF2L1	Stromal Cell Derived Factor 2 Like 1	Protein Coding	36	GC22P033379	10.1902
PON1	Paraoxonase 1	Protein Coding	47	GC07M095297	10.1726
MAPKAPK2	MAPK Activated Protein Kinase 2	Protein Coding	47	GC01P206684	10.1627
ORMDL3	ORMDL Sphingolipid Biosynthesis Regulator 3	Protein Coding	40	GC17M039921	10.1587
GJA1	Gap Junction Protein Alpha 1	Protein Coding	49	GC06P121436	10.1426
RAB6A	RAB6A, Member RAS Oncogene Family	Protein Coding	40	GC11M084958	10.1302
CYP2E1	Cytochrome P450 Family 2 Subfamily E Member 1	Protein Coding	45	GC10P133520	10.1268
TMEM117	Transmembrane Protein 117	Protein Coding	31	GC12P043795	10.1137
HTT	Huntingtin	Protein Coding	43	GC04P003041	10.1103
COPA	COPI Coat Complex Subunit Alpha	Protein Coding	42	GC01M160288	10.0828
THBS1	Thrombospondin 1	Protein Coding	45	GC15P039581	10.0826
HRC	Histidine Rich Calcium Binding Protein	Protein Coding	36	GC19M049151	10.0452
TG	Thyroglobulin	Protein Coding	44	GC08P132866	10.0299
YIF1A	Yip1 Interacting Factor Homolog A, Membrane Trafficking Protein	Protein Coding	34	GC11M084735	10.0296
MOSPD2	Motile Sperm Domain Containing 2	Protein Coding	34	GC0XP014891	10.009
GAPDH	Glyceraldehyde-3-Phosphate Dehydrogenase	Protein Coding	48	GC12P018545	10.0059
KCNE2	Potassium Voltage-Gated Channel Subfamily E Regulatory Subunit 2	Protein Coding	42	GC21P034364	10.0012
SLC2A1	Solute Carrier Family 2 Member 1	Protein Coding	52	GC01M042925	9.99486
SEC23B	SEC23 Homolog B, COPII Coat Complex Component	Protein Coding	42	GC20P018507	9.99243
TOR1AIP2	Torsin 1A Interacting Protein 2	Protein Coding	34	GC01M183159	9.98774
SEC23IP	SEC23 Interacting Protein	Protein Coding	40	GC10P119892	9.98684
EMC1	ER Membrane Protein Complex Subunit 1	Protein Coding	36	GC01M019215	9.97881
MTTP	Microsomal Triglyceride Transfer Protein	Protein Coding	44	GC04P099563	9.96892
HLA-A	Major Histocompatibility Complex, Class I, A	Protein Coding	46	GC06P076821	9.95675
PRKAA2	Protein Kinase AMP-Activated Catalytic Subunit Alpha 2	Protein Coding	50	GC01P056645	9.94149
BCL2L11	BCL2 Like 11	Protein Coding	44	GC02P111119	9.90513
GPR37	G Protein-Coupled Receptor 37	Protein Coding	44	GC07M124745	9.87267
MZB1	Marginal Zone B And B1 Cell Specific Protein	Protein Coding	34	GC05M139387	9.8583
DNM1L	Dynamin 1 Like	Protein Coding	46	GC12P032679	9.80423
SRPRA	SRP Receptor Subunit Alpha	Protein Coding	30	GC11M126255	9.80234
KTN1	Kinectin 1	Protein Coding	40	GC14P055559	9.78684
TRPV4	Transient Receptor Potential Cation Channel Subfamily V Member 4	Protein Coding	48	GC12M109783	9.77285
SRP54	Signal Recognition Particle 54	Protein Coding	42	GC14P034981	9.76255
CRYAB	Crystallin Alpha B	Protein Coding	44	GC11M111908	9.75916
TIA1	TIA1 Cytotoxic Granule Associated RNA Binding Protein	Protein Coding	42	GC02M070209	9.75762
HSPD1	Heat Shock Protein Family D (Hsp60) Member 1	Protein Coding	46	GC02M197486	9.74636
CYB5R3	Cytochrome B5 Reductase 3	Protein Coding	45	GC22M055106	9.7254
APEX1	Apurinic/Apyrimidinic Endodeoxyribonuclease 1	Protein Coding	44	GC14P020455	9.72119
LDLR	Low Density Lipoprotein Receptor	Protein Coding	50	GC19P011091	9.71659
TMX3	Thioredoxin Related Transmembrane Protein 3	Protein Coding	38	GC18M068673	9.71455
IL10	Interleukin 10	Protein Coding	46	GC01M206767	9.71298
UBAC2	UBA Domain Containing 2	Protein Coding	38	GC13P099200	9.69292
VKORC1	Vitamin K Epoxide Reductase Complex Subunit 1	Protein Coding	46	GC16M035909	9.68208
GRAMD1A	GRAM Domain Containing 1A	Protein Coding	33	GC19P051379	9.63446
MAP2K6	Mitogen-Activated Protein Kinase Kinase 6	Protein Coding	45	GC17P069414	9.63225
CYP1A2	Cytochrome P450 Family 1 Subfamily A Member 2	Protein Coding	46	GC15P074748	9.6097
POGLUT2	Protein O-Glucosyltransferase 2	Protein Coding	26	GC13M102785	9.60779
SPAST	Spastin	Protein Coding	39	GC02P032063	9.59934
HIF1A	Hypoxia Inducible Factor 1 Subunit Alpha	Protein Coding	46	GC14P061695	9.58554
EGF	Epidermal Growth Factor	Protein Coding	50	GC04P109912	9.58036
PPARG	Peroxisome Proliferator Activated Receptor Gamma	Protein Coding	51	GC03P012287	9.58033
LPCAT3	Lysophosphatidylcholine Acyltransferase 3	Protein Coding	35	GC12M006976	9.56411
PCSK6	Proprotein Convertase Subtilisin/Kexin Type 6	Protein Coding	41	GC15M114818	9.56305
UGT1A1	UDP Glucuronosyltransferase Family 1 Member A1	Protein Coding	49	GC02P233760	9.54851
HMGCLL1	3-Hydroxymethyl-3-Methylglutaryl-CoA Lyase Like 1	Protein Coding	37	GC06M055434	9.54376
CLCC1	Chloride Channel CLIC Like 1	Protein Coding	38	GC01M108881	9.49241
SEC22B	SEC22 Homolog B, Vesicle Trafficking Protein	Protein Coding	35	GC01M120150	9.4742
MAP1LC3A	Microtubule Associated Protein 1 Light Chain 3 Alpha	Protein Coding	41	GC20P034546	9.46497
GRAMD1B	GRAM Domain Containing 1B	Protein Coding	35	GC11P123358	9.46236
JKAMP	JNK1/MAPK8 Associated Membrane Protein	Protein Coding	34	GC14P059484	9.45363
USO1	USO1 Vesicle Transport Factor	Protein Coding	38	GC04P075724	9.44746
CACNA1S	Calcium Voltage-Gated Channel Subunit Alpha1 S	Protein Coding	48	GC01M201008	9.42945
PPP1R15B	Protein Phosphatase 1 Regulatory Subunit 15B	Protein Coding	37	GC01M204484	9.42308
REEP5	Receptor Accessory Protein 5	Protein Coding	40	GC05M112876	9.42184
EMC7	ER Membrane Protein Complex Subunit 7	Protein Coding	30	GC15M034084	9.41314
CASP7	Caspase 7	Protein Coding	48	GC10P113679	9.3959
UBE2G2	Ubiquitin Conjugating Enzyme E2 G2	Protein Coding	43	GC21M044768	9.36405
MAP2K7	Mitogen-Activated Protein Kinase Kinase 7	Protein Coding	45	GC19P007903	9.36097
DMD	Dystrophin	Protein Coding	46	GC0XM031097	9.35551
DMPK	DM1 Protein Kinase	Protein Coding	48	GC19M045769	9.35457
REEP4	Receptor Accessory Protein 4	Protein Coding	36	GC08M022138	9.3437
SRC	SRC Proto-Oncogene, Non-Receptor Tyrosine Kinase	Protein Coding	50	GC20P037344	9.33942
OXT	Oxytocin/Neurophysin I Prepropeptide	Protein Coding	38	GC20P003068	9.33934
CREBRF	CREB3 Regulatory Factor	Protein Coding	32	GC05P173056	9.33901
CLN6	CLN6 Transmembrane ER Protein	Protein Coding	37	GC15M068206	9.326
MAPK13	Mitogen-Activated Protein Kinase 13	Protein Coding	45	GC06P077004	9.31894
COL7A1	Collagen Type VII Alpha 1 Chain	Protein Coding	44	GC03M048564	9.31522
OSBP	Oxysterol Binding Protein	Protein Coding	40	GC11M084425	9.31191
CYBB	Cytochrome B-245 Beta Chain	Protein Coding	46	GC0XP037780	9.30834
NPC1	NPC Intracellular Cholesterol Transporter 1	Protein Coding	48	GC18M023506	9.30551
TMX2	Thioredoxin Related Transmembrane Protein 2	Protein Coding	37	GC11P057713	9.30499
MBTPS1	Membrane Bound Transcription Factor Peptidase, Site 1	Protein Coding	44	GC16M084053	9.30095
NUPR1	Nuclear Protein 1, Transcriptional Regulator	Protein Coding	35	GC16M028532	9.29892
P3H4	Prolyl 3-Hydroxylase Family Member 4 (Inactive)	Protein Coding	34	GC17M041801	9.29122
DRD2	Dopamine Receptor D2	Protein Coding	49	GC11M113409	9.28572
UGT1A6	UDP Glucuronosyltransferase Family 1 Member A6	Protein Coding	43	GC02P233691	9.27623
SRP68	Signal Recognition Particle 68	Protein Coding	37	GC17M076038	9.26988
GBA	Glucosylceramidase Beta	Protein Coding	48	GC01M155234	9.2619
GABARAPL1	GABA Type A Receptor Associated Protein Like 1	Protein Coding	40	GC12P010212	9.25706
AKAP9	A-Kinase Anchoring Protein 9	Protein Coding	44	GC07P091940	9.24963
PKD2	Polycystin 2, Transient Receptor Potential Cation Channel	Protein Coding	46	GC04P088007	9.24924
USE1	Unconventional SNARE In The ER 1	Protein Coding	35	GC19P050913	9.20441
TGM2	Transglutaminase 2	Protein Coding	46	GC20M038127	9.203
ATP1A3	ATPase Na+/K+ Transporting Subunit Alpha 3	Protein Coding	48	GC19M041966	9.19748
NOTCH1	Notch Receptor 1	Protein Coding	49	GC09M137332	9.19639
PRDX2	Peroxiredoxin 2	Protein Coding	45	GC19M012796	9.19269
CYP1A1	Cytochrome P450 Family 1 Subfamily A Member 1	Protein Coding	48	GC15M074719	9.17673
GPX1	Glutathione Peroxidase 1	Protein Coding	46	GC03M050895	9.15364
INPP5K	Inositol Polyphosphate-5-Phosphatase K	Protein Coding	43	GC17M001494	9.14751
SCD	Stearoyl-CoA Desaturase	Protein Coding	49	GC10P100347	9.14614
EMC2	ER Membrane Protein Complex Subunit 2	Protein Coding	32	GC08P108443	9.13411
BOK	BCL2 Family Apoptosis Regulator BOK	Protein Coding	40	GC02P241558	9.1237
GET4	Guided Entry Of Tail-Anchored Proteins Factor 4	Protein Coding	33	GC07P000876	9.11602
CREB1	CAMP Responsive Element Binding Protein 1	Protein Coding	48	GC02P207529	9.10657
SNTA1	Syntrophin Alpha 1	Protein Coding	44	GC20M033407	9.08839
VMP1	Vacuole Membrane Protein 1	Protein Coding	36	GC17P059707	9.07745
AGR2	Anterior Gradient 2, Protein Disulphide Isomerase Family Member	Protein Coding	39	GC07M017014	9.0757
F2	Coagulation Factor II, Thrombin	Protein Coding	48	GC11P046720	9.06839
TMX1	Thioredoxin Related Transmembrane Protein 1	Protein Coding	38	GC14P051240	9.06775
MAOA	Monoamine Oxidase A	Protein Coding	48	GC0XP043654	9.05885
BET1	Bet1 Golgi Vesicular Membrane Trafficking Protein	Protein Coding	37	GC07M093962	9.05646
ITPR3	Inositol 1,4,5-Trisphosphate Receptor Type 3	Protein Coding	45	GC06P033620	9.04985
S100A1	S100 Calcium Binding Protein A1	Protein Coding	40	GC01P153627	9.04626
ICMT	Isoprenylcysteine Carboxyl Methyltransferase	Protein Coding	42	GC01M006222	9.04443
UBL4A	Ubiquitin Like 4A	Protein Coding	34	GC0XM154483	9.03491
LONP1	Lon Peptidase 1, Mitochondrial	Protein Coding	44	GC19M005691	9.01593
MDM2	MDM2 Proto-Oncogene	Protein Coding	52	GC12P068808	9.00607
CIB1	Calcium And Integrin Binding 1	Protein Coding	41	GC15M090229	9.00589
SDHB	Succinate Dehydrogenase Complex Iron Sulfur Subunit B	Protein Coding	47	GC01M017842	9.00084
DHCR7	7-Dehydrocholesterol Reductase	Protein Coding	46	GC11M071428	8.98878
SAMD8	Sterile Alpha Motif Domain Containing 8	Protein Coding	37	GC10P075099	8.96701
ARL6IP5	ADP Ribosylation Factor Like GTPase 6 Interacting Protein 5	Protein Coding	37	GC03P069084	8.95856
JPH4	Junctophilin 4	Protein Coding	34	GC14M023568	8.95329
VCAM1	Vascular Cell Adhesion Molecule 1	Protein Coding	45	GC01P100719	8.94984
DNAJB14	DnaJ Heat Shock Protein Family (Hsp40) Member B14	Protein Coding	35	GC04M099896	8.94751
AIFM1	Apoptosis Inducing Factor Mitochondria Associated 1	Protein Coding	47	GC0XM130129	8.93305
RHOA	Ras Homolog Family Member A	Protein Coding	46	GC03M049359	8.90016
PIK3R1	Phosphoinositide-3-Kinase Regulatory Subunit 1	Protein Coding	49	GC05P068215	8.89949
HFE	Homeostatic Iron Regulator	Protein Coding	44	GC06P026087	8.89369
PLEKHF2	Pleckstrin Homology And FYVE Domain Containing 2	Protein Coding	36	GC08P095133	8.89049
PRDX1	Peroxiredoxin 1	Protein Coding	47	GC01M045511	8.88505
TRIB3	Tribbles Pseudokinase 3	Protein Coding	42	GC20P000361	8.87753
SMPD4	Sphingomyelin Phosphodiesterase 4	Protein Coding	38	GC02M130151	8.87014
BRCA1	BRCA1 DNA Repair Associated	Protein Coding	49	GC17M043044	8.86307
GOLGA2	Golgin A2	Protein Coding	41	GC09M128255	8.85381
DNAJB12	DnaJ Heat Shock Protein Family (Hsp40) Member B12	Protein Coding	35	GC10M072332	8.85207
SDHA	Succinate Dehydrogenase Complex Flavoprotein Subunit A	Protein Coding	46	GC05P000208	8.84644
MAP1LC3B	Microtubule Associated Protein 1 Light Chain 3 Beta	Protein Coding	40	GC16P087384	8.83649
PITPNB	Phosphatidylinositol Transfer Protein Beta	Protein Coding	40	GC22M027851	8.83497
MAP2K4	Mitogen-Activated Protein Kinase Kinase 4	Protein Coding	45	GC17P012020	8.83259
HSP90AB1	Heat Shock Protein 90 Alpha Family Class B Member 1	Protein Coding	46	GC06P044246	8.83197
EPO	Erythropoietin	Protein Coding	41	GC07P100720	8.82683
UBA52	Ubiquitin A-52 Residue Ribosomal Protein Fusion Product 1	Protein Coding	40	GC19P018563	8.82572
FMR1	FMRP Translational Regulator 1	Protein Coding	43	GC0XP147933	8.8222
ATR	ATR Serine/Threonine Kinase	Protein Coding	51	GC03M142449	8.81882
SEC61G	SEC61 Translocon Subunit Gamma	Protein Coding	34	GC07M054752	8.80649
UBXN8	UBX Domain Protein 8	Protein Coding	32	GC08P030723	8.80271
RINT1	RAD50 Interactor 1	Protein Coding	37	GC07P105532	8.80061
STT3A	STT3 Oligosaccharyltransferase Complex Catalytic Subunit A	Protein Coding	44	GC11P125592	8.78446
GPER1	G Protein-Coupled Estrogen Receptor 1	Protein Coding	38	GC07P001885	8.77413
EMC3	ER Membrane Protein Complex Subunit 3	Protein Coding	32	GC03M010345	8.76946
UNC93B1	Unc-93 Homolog B1, TLR Signaling Regulator	Protein Coding	39	GC11M067991	8.75735
PON2	Paraoxonase 2	Protein Coding	44	GC07M095404	8.72455
CASP12	Caspase 12 (Gene/Pseudogene)	Protein Coding	34	GC11M104885	8.71767
RHBDD1	Rhomboid Domain Containing 1	Protein Coding	34	GC02P226805	8.70557
JAK2	Janus Kinase 2	Protein Coding	51	GC09P004985	8.70549
CAMK2G	Calcium/Calmodulin Dependent Protein Kinase II Gamma	Protein Coding	48	GC10M073812	8.70141
SLC39A14	Solute Carrier Family 39 Member 14	Protein Coding	43	GC08P022367	8.70064
YIF1B	Yip1 Interacting Factor Homolog B, Membrane Trafficking Protein	Protein Coding	35	GC19M038303	8.68715
PIGN	Phosphatidylinositol Glycan Anchor Biosynthesis Class N	Protein Coding	41	GC18M061905	8.67774
EDN1	Endothelin 1	Protein Coding	48	GC06P012256	8.67655
STAU1	Staufen Double-Stranded RNA Binding Protein 1	Protein Coding	37	GC20M049113	8.67558
MICB	MHC Class I Polypeptide-Related Sequence B	Protein Coding	41	GC06P076856	8.6671
C9orf72	C9orf72-SMCR8 Complex Subunit	Protein Coding	41	GC09M028148	8.6601
EMC4	ER Membrane Protein Complex Subunit 4	Protein Coding	32	GC15P038179	8.6564
HM13	Histocompatibility Minor 13	Protein Coding	38	GC20P031514	8.64257
MUC1	Mucin 1, Cell Surface Associated	Protein Coding	48	GC01M155185	8.64174
KDSR	3-Ketodihydrosphingosine Reductase	Protein Coding	40	GC18M063327	8.64075
OSBPL3	Oxysterol Binding Protein Like 3	Protein Coding	38	GC07M024836	8.63994
NR3C2	Nuclear Receptor Subfamily 3 Group C Member 2	Protein Coding	46	GC04M148078	8.62902
HMGB1	High Mobility Group Box 1	Protein Coding	44	GC13M030456	8.59479
RAB2A	RAB2A, Member RAS Oncogene Family	Protein Coding	41	GC08P060516	8.59256
IFNG	Interferon Gamma	Protein Coding	47	GC12M068154	8.57944
C2CD2L	C2CD2 Like	Protein Coding	33	GC11P119102	8.57733
TMTC3	Transmembrane O-Mannosyltransferase Targeting Cadherins 3	Protein Coding	36	GC12P088142	8.57002
TMED1	Transmembrane P24 Trafficking Protein 1	Protein Coding	37	GC19M010832	8.56434
UBE2J2	Ubiquitin Conjugating Enzyme E2 J2	Protein Coding	40	GC01M005132	8.54831
NCK1	NCK Adaptor Protein 1	Protein Coding	43	GC03P136862	8.5483
UBA5	Ubiquitin Like Modifier Activating Enzyme 5	Protein Coding	41	GC03P132654	8.52473
PRDX6	Peroxiredoxin 6	Protein Coding	45	GC01P173477	8.5189
TYR	Tyrosinase	Protein Coding	46	GC11P089177	8.50996
TSPO	Translocator Protein	Protein Coding	42	GC22P043151	8.49289
CNR1	Cannabinoid Receptor 1	Protein Coding	46	GC06M088139	8.48501
EBP	EBP Cholestenol Delta-Isomerase	Protein Coding	43	GC0XP048521	8.46874
EMC6	ER Membrane Protein Complex Subunit 6	Protein Coding	31	GC17P003668	8.46371
F9	Coagulation Factor IX	Protein Coding	47	GC0XP139530	8.46326
CARD14	Caspase Recruitment Domain Family Member 14	Protein Coding	42	GC17P080170	8.46102
ZW10	Zw10 Kinetochore Protein	Protein Coding	38	GC11M113733	8.4472
LBR	Lamin B Receptor	Protein Coding	46	GC01M225401	8.44615
MMGT1	Membrane Magnesium Transporter 1	Protein Coding	33	GC0XM135962	8.43524
SCP2	Sterol Carrier Protein 2	Protein Coding	45	GC01P052927	8.42752
GSTM1	Glutathione S-Transferase Mu 1	Protein Coding	41	GC01P109687	8.42409
ATG14	Autophagy Related 14	Protein Coding	35	GC14M055366	8.41502
DBH	Dopamine Beta-Hydroxylase	Protein Coding	50	GC09P133636	8.41058
RCN1	Reticulocalbin 1	Protein Coding	40	GC11P032090	8.40503
KCNJ11	Potassium Inwardly Rectifying Channel Subfamily J Member 11	Protein Coding	47	GC11M017520	8.39607
SP1	Sp1 Transcription Factor	Protein Coding	45	GC12P053380	8.38802
HSD11B1	Hydroxysteroid 11-Beta Dehydrogenase 1	Protein Coding	49	GC01P209686	8.38638
SRP14	Signal Recognition Particle 14	Protein Coding	36	GC15M040035	8.38284
CCND1	Cyclin D1	Protein Coding	50	GC11P069641	8.36307
TEX2	Testis Expressed 2	Protein Coding	33	GC17M064147	8.35907
TF	Transferrin	Protein Coding	49	GC03P133805	8.35888
CDK1	Cyclin Dependent Kinase 1	Protein Coding	44	GC10P060772	8.34963
GPX8	Glutathione Peroxidase 8 (Putative)	Protein Coding	40	GC05P055160	8.34176
SHISA5	Shisa Family Member 5	Protein Coding	36	GC03M048468	8.34046
CASP2	Caspase 2	Protein Coding	47	GC07P147632	8.33607
MPPE1	Metallophosphoesterase 1	Protein Coding	37	GC18M023289	8.32486
PIGK	Phosphatidylinositol Glycan Anchor Biosynthesis Class K	Protein Coding	42	GC01M077088	8.31129
TMCO1	Transmembrane And Coiled-Coil Domains 1	Protein Coding	39	GC01M165724	8.30663
PTGS1	Prostaglandin-Endoperoxide Synthase 1	Protein Coding	46	GC09P122370	8.30655
ZC3H12A	Zinc Finger CCCH-Type Containing 12A	Protein Coding	36	GC01P037474	8.29856
NAGLU	N-Acetyl-Alpha-Glucosaminidase	Protein Coding	42	GC17P050731	8.27201
CALHM1	Calcium Homeostasis Modulator 1	Protein Coding	33	GC10M103454	8.26789
UBXN4	UBX Domain Protein 4	Protein Coding	36	GC02P135741	8.2598
TMEM41B	Transmembrane Protein 41B	Protein Coding	33	GC11M009280	8.25137
P3H1	Prolyl 3-Hydroxylase 1	Protein Coding	40	GC01M042746	8.24919
MAP2K1	Mitogen-Activated Protein Kinase Kinase 1	Protein Coding	52	GC15P066386	8.23971
IGF1	Insulin Like Growth Factor 1	Protein Coding	48	GC12M102395	8.22045
GLA	Galactosidase Alpha	Protein Coding	47	GC0XM101393	8.21716
RFT1	RFT1 Homolog	Protein Coding	38	GC03M053071	8.20061
INSR	Insulin Receptor	Protein Coding	52	GC19M007112	8.19761
SCFD1	Sec1 Family Domain Containing 1	Protein Coding	38	GC14P030622	8.16479
STAT3	Signal Transducer And Activator Of Transcription 3	Protein Coding	50	GC17M042313	8.16045
YKT6	YKT6 V-SNARE Homolog	Protein Coding	38	GC07P044200	8.15041
CERT1	Ceramide Transporter 1	Protein Coding	33	GC05M075356	8.1475
NDRG1	N-Myc Downstream Regulated 1	Protein Coding	44	GC08M133237	8.12926
AGR3	Anterior Gradient 3, Protein Disulphide Isomerase Family Member	Protein Coding	37	GC07M016854	8.12818
IL1A	Interleukin 1 Alpha	Protein Coding	43	GC02M112773	8.12229
CYP2D6	Cytochrome P450 Family 2 Subfamily D Member 6	Protein Coding	48	GC22M042126	8.12
PIK3C3	Phosphatidylinositol 3-Kinase Catalytic Subunit Type 3	Protein Coding	48	GC18P041955	8.1185
FKBP1B	FKBP Prolyl Isomerase 1B	Protein Coding	39	GC02P024033	8.09238
AKAP6	A-Kinase Anchoring Protein 6	Protein Coding	41	GC14P032203	8.07619
UBB	Ubiquitin B	Protein Coding	42	GC17P016380	8.06652
JPH1	Junctophilin 1	Protein Coding	39	GC08M074234	8.05966
CGRRF1	Cell Growth Regulator With Ring Finger Domain 1	Protein Coding	33	GC14P054509	8.05888
ITPR2	Inositol 1,4,5-Trisphosphate Receptor Type 2	Protein Coding	46	GC12M026336	8.04917
PDHA1	Pyruvate Dehydrogenase E1 Subunit Alpha 1	Protein Coding	47	GC0XP019343	8.04567
MAPKAP1	MAPK Associated Protein 1	Protein Coding	42	GC09M125437	8.04194
TLR9	Toll Like Receptor 9	Protein Coding	45	GC03M052222	8.03144
HACD3	3-Hydroxyacyl-CoA Dehydratase 3	Protein Coding	35	GC15P065530	8.02415
EEF1A1	Eukaryotic Translation Elongation Factor 1 Alpha 1	Protein Coding	42	GC06M073515	8.0241
HACD2	3-Hydroxyacyl-CoA Dehydratase 2	Protein Coding	33	GC03M123490	7.99779
KDR	Kinase Insert Domain Receptor	Protein Coding	52	GC04M055078	7.99165
GABARAP	GABA Type A Receptor-Associated Protein	Protein Coding	42	GC17M007240	7.98889
HSPA13	Heat Shock Protein Family A (Hsp70) Member 13	Protein Coding	37	GC21M014512	7.98303
SEC11A	SEC11 Homolog A, Signal Peptidase Complex Subunit	Protein Coding	37	GC15M084669	7.97059
CHAT	Choline O-Acetyltransferase	Protein Coding	47	GC10P049609	7.96513
SHC1	SHC Adaptor Protein 1	Protein Coding	44	GC01M154962	7.9617
GSTP1	Glutathione S-Transferase Pi 1	Protein Coding	49	GC11P067583	7.95812
SGTA	Small Glutamine Rich Tetratricopeptide Repeat Co-Chaperone Alpha	Protein Coding	36	GC19M002754	7.95468
HGSNAT	Heparan-Alpha-Glucosaminide N-Acetyltransferase	Protein Coding	38	GC08P043140	7.95292
MTDH	Metadherin	Protein Coding	40	GC08P097643	7.94816
PTPN2	Protein Tyrosine Phosphatase Non-Receptor Type 2	Protein Coding	45	GC18M023298	7.93992
RAC1	Rac Family Small GTPase 1	Protein Coding	48	GC07P006377	7.93286
NR1H2	Nuclear Receptor Subfamily 1 Group H Member 2	Protein Coding	46	GC19P050329	7.93169
MYC	MYC Proto-Oncogene, BHLH Transcription Factor	Protein Coding	50	GC08P127735	7.92905
UMOD	Uromodulin	Protein Coding	42	GC16M020344	7.92813
HTR2A	5-Hydroxytryptamine Receptor 2A	Protein Coding	47	GC13M046831	7.92764
UFM1	Ubiquitin Fold Modifier 1	Protein Coding	39	GC13P038349	7.92701
BCL2L10	BCL2 Like 10	Protein Coding	38	GC15M079646	7.92029
ZFAND2B	Zinc Finger AN1-Type Containing 2B	Protein Coding	34	GC02P219195	7.91879
GET1	Guided Entry Of Tail-Anchored Proteins Factor 1	Protein Coding	28	GC21P039377	7.90067
TRAPPC5	Trafficking Protein Particle Complex Subunit 5	Protein Coding	35	GC19P007680	7.89959
ERMARD	ER Membrane Associated RNA Degradation	Protein Coding	33	GC06P169751	7.85993
ADRB2	Adrenoceptor Beta 2	Protein Coding	48	GC05P148825	7.85757
FAS	Fas Cell Surface Death Receptor	Protein Coding	49	GC10P090723	7.8546
CDK5RAP3	CDK5 Regulatory Subunit Associated Protein 3	Protein Coding	38	GC17P047967	7.85093
CHRNE	Cholinergic Receptor Nicotinic Epsilon Subunit	Protein Coding	44	GC17M004897	7.84021
MX1	MX Dynamin Like GTPase 1	Protein Coding	41	GC21P041420	7.83773
MFN2	Mitofusin 2	Protein Coding	46	GC01P011980	7.83047
GANAB	Glucosidase II Alpha Subunit	Protein Coding	45	GC11M084553	7.82789
F8	Coagulation Factor VIII	Protein Coding	46	GC0XM154835	7.82789
SGPP1	Sphingosine-1-Phosphate Phosphatase 1	Protein Coding	38	GC14M063684	7.81986
SELENOF	Selenoprotein F	Protein Coding	27	GC01M086863	7.81662
LACC1	Laccase Domain Containing 1	Protein Coding	35	GC13P043879	7.81604
POR	Cytochrome P450 Oxidoreductase	Protein Coding	49	GC07P075899	7.8115
GORASP2	Golgi Reassembly Stacking Protein 2	Protein Coding	39	GC02P170928	7.81139
CDKN3	Cyclin Dependent Kinase Inhibitor 3	Protein Coding	42	GC14P054398	7.79953
ANXA5	Annexin A5	Protein Coding	45	GC04M121667	7.79518
PRL	Prolactin	Protein Coding	42	GC06M022287	7.78916
PROC	Protein C, Inactivator Of Coagulation Factors Va And VIIIa	Protein Coding	49	GC02P127418	7.78391
DGAT1	Diacylglycerol O-Acyltransferase 1	Protein Coding	46	GC08M144316	7.76387
SCARA3	Scavenger Receptor Class A Member 3	Protein Coding	37	GC08P027633	7.75569
MSRB3	Methionine Sulfoxide Reductase B3	Protein Coding	43	GC12P065279	7.75481
SACM1L	SAC1 Like Phosphatidylinositide Phosphatase	Protein Coding	38	GC03P046263	7.7451
MCL1	MCL1 Apoptosis Regulator, BCL2 Family Member	Protein Coding	45	GC01M151420	7.74316
APOA1	Apolipoprotein A1	Protein Coding	48	GC11M116835	7.7328
NBAS	NBAS Subunit Of NRZ Tethering Complex	Protein Coding	40	GC02M014998	7.72823
KCNJ2	Potassium Inwardly Rectifying Channel Subfamily J Member 2	Protein Coding	48	GC17P070168	7.72399
MICA	MHC Class I Polypeptide-Related Sequence A	Protein Coding	39	GC06P031399	7.71534
REEP1	Receptor Accessory Protein 1	Protein Coding	40	GC02M086213	7.70326
MGST1	Microsomal Glutathione S-Transferase 1	Protein Coding	41	GC12P016347	7.69365
JPH3	Junctophilin 3	Protein Coding	42	GC16P087601	7.69256
SOAT2	Sterol O-Acyltransferase 2	Protein Coding	43	GC12P053103	7.69249
PRDX3	Peroxiredoxin 3	Protein Coding	43	GC10M119167	7.68861
TRAPPC12	Trafficking Protein Particle Complex Subunit 12	Protein Coding	37	GC02P003383	7.68636
AGER	Advanced Glycosylation End-Product Specific Receptor	Protein Coding	44	GC06M032180	7.66318
STARD3NL	STARD3 N-Terminal Like	Protein Coding	37	GC07P038218	7.64269
PKM	Pyruvate Kinase M1/2	Protein Coding	44	GC15M072199	7.62709
POMT2	Protein O-Mannosyltransferase 2	Protein Coding	43	GC14M077274	7.61571
FKBP4	FKBP Prolyl Isomerase 4	Protein Coding	44	GC12P002795	7.61447
SET	SET Nuclear Proto-Oncogene	Protein Coding	45	GC09P128809	7.60554
ANK1	Ankyrin 1	Protein Coding	44	GC08M041653	7.60279
PKD1	Polycystin 1, Transient Receptor Potential Channel Interacting	Protein Coding	46	GC16M006281	7.59593
CTSB	Cathepsin B	Protein Coding	50	GC08M011842	7.58618
ZFYVE27	Zinc Finger FYVE-Type Containing 27	Protein Coding	36	GC10P097739	7.56105
EIF2B5	Eukaryotic Translation Initiation Factor 2B Subunit Epsilon	Protein Coding	43	GC03P184135	7.55827
PABPC1	Poly(A) Binding Protein Cytoplasmic 1	Protein Coding	42	GC08M100685	7.54861
CTSD	Cathepsin D	Protein Coding	50	GC11M001752	7.54568
NOTCH2	Notch Receptor 2	Protein Coding	49	GC01M119911	7.53927
HSD17B12	Hydroxysteroid 17-Beta Dehydrogenase 12	Protein Coding	40	GC11P043717	7.53625
DPAGT1	Dolichyl-Phosphate N-Acetylglucosaminephosphotransferase 1	Protein Coding	44	GC11M119096	7.53599
NOL3	Nucleolar Protein 3	Protein Coding	42	GC16P067204	7.52212
SMPD1	Sphingomyelin Phosphodiesterase 1	Protein Coding	48	GC11P006390	7.52152
RETREG1	Reticulophagy Regulator 1	Protein Coding	30	GC05M016472	7.52047
TECR	Trans-2,3-Enoyl-CoA Reductase	Protein Coding	43	GC19P014504	7.51148
TFRC	Transferrin Receptor	Protein Coding	47	GC03M196027	7.50642
PARP16	Poly(ADP-Ribose) Polymerase Family Member 16	Protein Coding	36	GC15M079220	7.49151
STK4	Serine/Threonine Kinase 4	Protein Coding	48	GC20P044966	7.4911
HAX1	HCLS1 Associated Protein X-1	Protein Coding	42	GC01P154273	7.48818
SUMF2	Sulfatase Modifying Factor 2	Protein Coding	39	GC07P056491	7.48463
XIAP	X-Linked Inhibitor Of Apoptosis	Protein Coding	47	GC0XP123859	7.47619
MR1	Major Histocompatibility Complex, Class I-Related	Protein Coding	41	GC01P181033	7.47015
CLN8	CLN8 Transmembrane ER And ERGIC Protein	Protein Coding	41	GC08P001755	7.46756
PML	PML Nuclear Body Scaffold	Protein Coding	45	GC15P073994	7.44925
CDK5	Cyclin Dependent Kinase 5	Protein Coding	51	GC07M151053	7.43766
STT3B	STT3 Oligosaccharyltransferase Complex Catalytic Subunit B	Protein Coding	42	GC03P031550	7.43531
ELN	Elastin	Protein Coding	44	GC07P074027	7.42909
COPE	COPI Coat Complex Subunit Epsilon	Protein Coding	38	GC19M018899	7.42627
SRPRB	SRP Receptor Subunit Beta	Protein Coding	37	GC03P133784	7.40942
RNF5	Ring Finger Protein 5	Protein Coding	41	GC06P076892	7.39089
TRAPPC4	Trafficking Protein Particle Complex Subunit 4	Protein Coding	40	GC11P119018	7.37085
PRKCA	Protein Kinase C Alpha	Protein Coding	49	GC17P066302	7.3704
NOS1	Nitric Oxide Synthase 1	Protein Coding	49	GC12M117208	7.37018
MAN1A1	Mannosidase Alpha Class 1A Member 1	Protein Coding	41	GC06M119269	7.36453
NLRP1	NLR Family Pyrin Domain Containing 1	Protein Coding	43	GC17M005499	7.36062
HLA-C	Major Histocompatibility Complex, Class I, C	Protein Coding	45	GC06M061260	7.33793
MAP2K3	Mitogen-Activated Protein Kinase Kinase 3	Protein Coding	48	GC17P049577	7.32873
GADD45A	Growth Arrest And DNA Damage Inducible Alpha	Protein Coding	43	GC01P067685	7.32373
ZFYVE1	Zinc Finger FYVE-Type Containing 1	Protein Coding	36	GC14M072969	7.31837
CP	Ceruloplasmin	Protein Coding	49	GC03M149162	7.31476
ECPAS	Ecm29 Proteasome Adaptor And Scaffold	Protein Coding	28	GC09M111361	7.29151
TRPM2	Transient Receptor Potential Cation Channel Subfamily M Member 2	Protein Coding	41	GC21P044350	7.2904
C1R	Complement C1r	Protein Coding	47	GC12M007574	7.28735
CRHR2	Corticotropin Releasing Hormone Receptor 2	Protein Coding	42	GC07M030651	7.28664
NPY	Neuropeptide Y	Protein Coding	45	GC07P024290	7.28634
LEP	Leptin	Protein Coding	46	GC07P128241	7.28432
SORT1	Sortilin 1	Protein Coding	44	GC01M109310	7.27732
GRINA	Glutamate Ionotropic Receptor NMDA Type Subunit Associated Protein 1	Protein Coding	34	GC08P143990	7.27522
G6PC3	Glucose-6-Phosphatase Catalytic Subunit 3	Protein Coding	41	GC17P044070	7.27401
GHRL	Ghrelin And Obestatin Prepropeptide	Protein Coding	43	GC03M010285	7.2737
ICAM1	Intercellular Adhesion Molecule 1	Protein Coding	49	GC19P010310	7.26842
PTGIS	Prostaglandin I2 Synthase	Protein Coding	46	GC20M049503	7.2609
PITPNM1	Phosphatidylinositol Transfer Protein Membrane Associated 1	Protein Coding	38	GC11M084799	7.2553
SCAPER	S-Phase Cyclin A Associated Protein In The ER	Protein Coding	36	GC15M076347	7.25395
ABCC8	ATP Binding Cassette Subfamily C Member 8	Protein Coding	46	GC11M017392	7.2458
OXTR	Oxytocin Receptor	Protein Coding	46	GC03M008767	7.24145
SLC35B1	Solute Carrier Family 35 Member B1	Protein Coding	36	GC17M049700	7.22396
PIK3CG	Phosphatidylinositol-4,5-Bisphosphate 3-Kinase Catalytic Subunit Gamma	Protein Coding	47	GC07P106865	7.22205
KRAS	KRAS Proto-Oncogene, GTPase	Protein Coding	49	GC12M025204	7.21521
DUSP19	Dual Specificity Phosphatase 19	Protein Coding	38	GC02P183078	7.21276
SSR2	Signal Sequence Receptor Subunit 2	Protein Coding	40	GC01M156009	7.20863
MYH7	Myosin Heavy Chain 7	Protein Coding	47	GC14M023412	7.20605
DNAJB2	DnaJ Heat Shock Protein Family (Hsp40) Member B2	Protein Coding	42	GC02P219279	7.20494
GATA1	GATA Binding Protein 1	Protein Coding	46	GC0XP048786	7.2047
ACTC1	Actin Alpha Cardiac Muscle 1	Protein Coding	42	GC15M034790	7.20469
TRPA1	Transient Receptor Potential Cation Channel Subfamily A Member 1	Protein Coding	46	GC08M072019	7.203
ELOVL2	ELOVL Fatty Acid Elongase 2	Protein Coding	40	GC06M010980	7.18953
TNFRSF1A	TNF Receptor Superfamily Member 1A	Protein Coding	48	GC12M006328	7.18771
TM7SF2	Transmembrane 7 Superfamily Member 2	Protein Coding	40	GC11P065111	7.18323
PLOD3	Procollagen-Lysine,2-Oxoglutarate 5-Dioxygenase 3	Protein Coding	46	GC07M101205	7.17638
ADCYAP1	Adenylate Cyclase Activating Polypeptide 1	Protein Coding	42	GC18P000895	7.16537
ACE	Angiotensin I Converting Enzyme	Protein Coding	50	GC17P063477	7.16343
PPM1L	Protein Phosphatase, Mg2+/Mn2+ Dependent 1L	Protein Coding	37	GC03P160755	7.15963
KPNB1	Karyopherin Subunit Beta 1	Protein Coding	42	GC17P047649	7.15714
PRDX5	Peroxiredoxin 5	Protein Coding	44	GC11P064317	7.15346
ZMPSTE24	Zinc Metallopeptidase STE24	Protein Coding	41	GC01P040258	7.14795
WDR83OS	WD Repeat Domain 83 Opposite Strand	Protein Coding	32	GC19M012668	7.14638
CYP1B1	Cytochrome P450 Family 1 Subfamily B Member 1	Protein Coding	48	GC02M038066	7.13996
DES	Desmin	Protein Coding	46	GC02P219418	7.1324
DSPP	Dentin Sialophosphoprotein	Protein Coding	38	GC04P087608	7.13106
FN1	Fibronectin 1	Protein Coding	49	GC02M215360	7.1225
FANCD2	FA Complementation Group D2	Protein Coding	46	GC03P010026	7.11421
CYB5A	Cytochrome B5 Type A	Protein Coding	43	GC18M074250	7.11323
DST	Dystonin	Protein Coding	42	GC06M056457	7.10677
MYDGF	Myeloid Derived Growth Factor	Protein Coding	33	GC19M004641	7.10337
PPARGC1A	PPARG Coactivator 1 Alpha	Protein Coding	45	GC04M023755	7.10032
BCAP29	B Cell Receptor Associated Protein 29	Protein Coding	36	GC07P107579	7.08974
SCYL1	SCY1 Like Pseudokinase 1	Protein Coding	42	GC11P065525	7.08656
CD74	CD74 Molecule	Protein Coding	42	GC05M150378	7.08465
LRRC59	Leucine Rich Repeat Containing 59	Protein Coding	34	GC17M050375	7.08211
STK25	Serine/Threonine Kinase 25	Protein Coding	40	GC02M241492	7.07742
ABCD1	ATP Binding Cassette Subfamily D Member 1	Protein Coding	45	GC0XP153724	7.07575
NOS1AP	Nitric Oxide Synthase 1 Adaptor Protein	Protein Coding	39	GC01P162069	7.07186
ABCD4	ATP Binding Cassette Subfamily D Member 4	Protein Coding	43	GC14M074285	7.0596
TRAPPC2	Trafficking Protein Particle Complex Subunit 2	Protein Coding	37	GC0XM013712	7.05302
KNG1	Kininogen 1	Protein Coding	46	GC03P186717	7.04656
HLA-DRA	Major Histocompatibility Complex, Class II, DR Alpha	Protein Coding	46	GC06P032439	7.03763
VAMP7	Vesicle Associated Membrane Protein 7	Protein Coding	40	GC0XP155881	7.03258
ELOVL7	ELOVL Fatty Acid Elongase 7	Protein Coding	36	GC05M060751	7.02917
TRAPPC11	Trafficking Protein Particle Complex Subunit 11	Protein Coding	35	GC04P183659	7.02508
SSR1	Signal Sequence Receptor Subunit 1	Protein Coding	39	GC06M007268	7.02102
SPCS2	Signal Peptidase Complex Subunit 2	Protein Coding	34	GC11P077445	7.0125
JAGN1	Jagunal Homolog 1	Protein Coding	36	GC03P009890	7.01194
SLC25A1	Solute Carrier Family 25 Member 1	Protein Coding	46	GC22M019264	7.00994
RET	Ret Proto-Oncogene	Protein Coding	52	GC10P043121	7.00575
MCFD2	Multiple Coagulation Factor Deficiency 2, ER Cargo Receptor Complex Subunit	Protein Coding	43	GC02M046901	7.00131

## Sheet: Supplementary Table S3
Table S3. The menstrual cycle information of the samples in the datasets included in this study
GEO	Attribute	Normal			Endometriosis
		Proliferative stage	Secretory stage		Proliferative stage	Secretory stage
GSE7305	Training	14	3		14	3
GSE23339*
GSE51981	Validation	20	14		29	46
GSE105764	Validation	0	8		0	8
* GSE23339 contained 3 samples in the interval phase and 2 samples without information of cycle phase, thus they were excluded from the subgroup analysis

## Sheet: Supplementary Table S4
	mirID	refseqid	genesymbol	duplex	start	end	bindingp	energy	seed	accessibility	au	phylopstem	phylopflank	me	number_of_pairings	binding_region_length	longest_consecutive_pairings	position	validated	TargetScan	miRDB	change
1	hsa-miR-22-3p	NM_001328100	ESR1	AAGCTGCCAGTTGAAGAACTGT#TTTTCGGCTAACACTGGCAGTA#..(((((((((((((((.....#))))))......))))))))).	2750	2772	1	-17.7	1	0.00132978	0.691	0	0	-4.957	15	22	9	3UTR	MIRT002474	1	1	UP
2	hsa-miR-299-5p	NM_001328100	ESR1	TGGTTTACCGTCCCACATACAT#TGGGGCACGGGTGAGCA#..(((((((((((((.......#))))))...))))))).	3487	3504	1	-17.7	1	4.03526e-06	0.412	0	0	-5.19005	13	17	7	3UTR		1	1	UP
3	hsa-miR-376c-5p	NM_001328100	ESR1	GGTGGATATTCCTTCTATGTT#GGCAGGGAGGGAGTAGTGGCTAAAATCACACCC#((((((((((((((((.((((#)))).))))))))))..........)).)))).	2548	2581	1	-19.2	1	0.00153808	0.544	0	0	-3.93757	20	33	10	3UTR		0	1	UP
4	hsa-miR-381-3p	NM_001328100	ESR1	TATACAAGGGCAAGCTCTCTGT#GCAGCTGGCTGCCCTTGA#....(((((((.((((..((((#))))..))))))))))).	2009	2027	1	-22.3	0	0.00251464	0.529	0	0	-12.8934	15	18	11	3UTR		1	1	UP
5	hsa-miR-874-3p	NM_001328100	ESR1	CTGCCCTGGCCCGAGGGACCGA#TGGTCCCAGGGAAAGGGTT#..(((((..(((..(((((((.#))))))).)))..))))).	2154	2173	1	-29.1	0	0.00120117	0.676	0	0	-10.473	15	19	7	3UTR	MIRT613099	1	1	UP
6	hsa-miR-30b-3p	NM_000961	PTGIS	CTGGGAGGTGGATGTTTACTTC#GGGTAACTCTTGGCCAGAGCTGAGTGGCAGCCGCCTCCCT#..(((((((((.((.((((((.#.)))))))).))))))))).	2520	2560	1	-25.4	1	8.73695e-05	0.397	0	0	-9.03925	17	20	9	3UTR		0	1	DOWN
7	hsa-miR-34c-5p	NM_000961	PTGIS	AGGCAGTGTAGTTAGCTGATTGC#AGTGGGTTAGCTACCTGCTA#.(((((.((((((((((.(((..#))).))))))))))))))).	4144	4164	1	-23.7	0	1.86317e-06	0.515	0	0	-5.33701	18	20	15	3UTR		0	1	DOWN
8	hsa-miR-3664-3p	NM_000961	PTGIS	TCTCAGGAGTAAAGACAGAGTT#GTCTTGATCTCCTGAGC#.((((((((..(((((......#)))))...)))))))).	4518	4535	1	-20.3	1	0.000923232	0.441	0	0	-7.86061	13	17	8	3UTR		0	1	DOWN
9	hsa-miR-449b-5p	NM_000961	PTGIS	AGGCAGTGTATTGTTAGCTGGC#AGCTGGCAATGCCCTACCTGCCTG#((((((.((((((((((((...#)))))))))))).....)))))).	5344	5368	1	-24.1	0	8.86381e-05	0.412	0	0	-5.48126	18	24	12	3UTR		0	1	DOWN
10	hsa-miR-1304-5p	NM_002133	HMOX1	TTTGAGGCTACAGTGAGATGTG#GCGTGGGTGGGGAGGGAGGTGTTTAACGGCACTGTGGCCTTGGT#.((((((((((((((.......#.)))))))))))))).	1468	1512	0.974359	-21.4	1	7.48991e-07	0.544	0	0	-4.02637	14	16	14	3UTR		0	1	DOWN
11	hsa-miR-182-5p	NM_080657	RSAD2	TTTGGCAATGGTAGAACTCACACT#AGTGGGAAAACTCCTAGAGTAACTGCCATTGTCT#...(((((((((((.((((.....#.))))..))))))))))).	1141	1175	1	-21.4	0	0.0125854	0.544	0.719672	1.23617	-7.24999	15	19	11	3UTR		0	1	DOWN
12	hsa-miR-345-5p	XM_011510415	RSAD2	GCTGACTCCTAGTCCAGGGCTC#GAGTGCCTGGATTTCATGTCAGTG#((((((....((((((((((((#)))).))))))))....)))))).	2123	2147	0.980769	-25.5	0	0.000693177	0.588	0	0	-10.0938	18	24	8	3UTR		0	1	DOWN

## Sheet: Supplementary Table S5
	miRNAid	miRNAname	geneID	geneName	geneType	chromosome	start	end	strand	clipExpNum	degraExpNum	RBP	merClass	miRseq	align	targetSeq	pancancerNum
1	MIMAT0000077	hsa-miR-22-3p	ENSG00000189223	PAX8-AS1	processed_transcript	chr2	114027854	114027876	+	1	0	AGO1-4	8mer	ugUCAAGA-AGUUGACCGUCGAa	| || | |::| ||||||||	aaAAUUGUCUUGAGUGGCAGCUa	2
2	MIMAT0000077	hsa-miR-22-3p	ENSG00000272989	LINC02012	lincRNA	chr3	197232340	197232360	-	1	0	AGO1-4	7mer-m8	ugucaagaagUUGACCGUCGAa	:|| |||||||	cccugugccgGAC-GGCAGCUg	8
3	MIMAT0000077	hsa-miR-22-3p	ENSG00000248238	LINC02438	lincRNA	chr4	19335294	19335316	-	1	0	AGO2	7mer-m8	ugucaagaAG-UUGACCGUCGAa	|| ||: |||||||	ucuaacagUCGAAUGGGCAGCUc	4
4	MIMAT0000077	hsa-miR-22-3p	ENSG00000130600	H19	processed_transcript	chr11	2018254	2018275	-	2	0	AGO1-4	7mer-m8	ugucaagaaguugaCCGUCGAa	|||||||	guagcaggcacaggGGCAGCUc	6
5	MIMAT0000077	hsa-miR-22-3p	ENSG00000130600	H19	processed_transcript	chr11	2018732	2018754	-	2	0	AGO1-4	7mer-m8	ugUCAAGAAGUUG-ACCGUCGAa	:||| :|| ||||||||	uuGGUUACAGGACGUGGCAGCUg	6
6	MIMAT0000077	hsa-miR-22-3p	ENSG00000280109	PLAC4	antisense	chr21	42550158	42550177	-	1	0	AGO1-4	7mer-m8	ugucaagaAGUUGACCGUCGAa	|||: |||||||	cuguaugcUCAG--GGCAGCUg	5
7	MIMAT0002890	hsa-miR-299-5p	ENSG00000225361	PPP1R26-AS1	antisense	chr9	138363999	138364019	-	1	0	AGO1-4	7mer-m8	uacauacaccCUGCCAUUUGGu	||: |||||||	caguaaaaaaGAU-GUAAACCc	7
8	MIMAT0002890	hsa-miR-299-5p	ENSG00000205913	SRRM2-AS1	antisense	chr16	2799940	2799962	-	1	0	AGO2	8mer	uacauacacCCUG-CCAUUUGGu	| || ||||||||	aagugacauGCACAGGUAAACCa	8
9	MIMAT0000736	hsa-miR-381-3p	ENSG00000234497	ERICH3-AS1	antisense	chr1	75090596	75090616	+	1	0	AGO1-4	7mer-m8	ugUCUCUCGAACGGGAACAUAu	||||| :| | :|||||||	uuAGAGA-UUGGGUCUUGUAUg	1
10	MIMAT0000736	hsa-miR-381-3p	ENSG00000261116	AL049555.1	sense_overlapping	chr6	54808858	54808878	+	2	0	AGO1-4	7mer-m8	ugUCUCUCGAACGGGAACAUAu	| | |:|| ::|||||||	aaAAAUUGUUU-UUCUUGUAUc	8
11	MIMAT0000736	hsa-miR-381-3p	ENSG00000261578	AP003119.3	sense_overlapping	chr11	76514870	76514893	+	1	0	AGO2	7mer-m8	uguCUCUCGAA--CGGGAACAUAu	|||: :|| |||||||||	ucuGAGGAUUUACACCCUUGUAUu	5
12	MIMAT0004911	hsa-miR-874-3p	ENSG00000232093	DCST1-AS1	antisense	chr1	155018510	155018531	-	1	0	AGO1-4	7mer-m8	agccagggagcccgGUCCCGUc	|||||||	agcaugaacccacaCAGGGCAc	9
13	MIMAT0004911	hsa-miR-874-3p	ENSG00000259457	AC100826.1	lincRNA	chr15	69857884	69857905	-	2	0	AGO1-4	7mer-m8	agccagggagcccGGUCCCGUc	||||||||	cugugcuugacacCCAGGGCAg	3
14	MIMAT0004911	hsa-miR-874-3p	ENSG00000278987	AL031009.1	TEC	chr16	1738480	1738505	+	1	0	AGO1-4	7mer-m8	agCCAGGGAGCCC----GGUCCCGUc	| ||| | || :|||||||	uaGUUCCAACCGGUUUUUCAGGGCAu	6
15	MIMAT0004911	hsa-miR-874-3p	ENSG00000267322	SNHG22	antisense	chr18	47340434	47340455	+	5	0	AGO1-4,AGO2	7mer-m8	agccaggGAGCCCGGUCCCGUc	|| ||| |||||||	uacuguaCUGGGGGCAGGGCAg	5
16	MIMAT0004911	hsa-miR-874-3p	ENSG00000213904	LIPE-AS1	antisense	chr19	43156256	43156277	+	1	0	AGO1-4	7mer-m8	agccAGGGA-GCCCGGUCCCGUc	|| || | | |||||||	gacaUCACUGCCUG-CAGGGCAu	4
17	MIMAT0004911	hsa-miR-874-3p	ENSG00000259974	LINC00261	lincRNA	chr20	22544466	22544487	-	2	0	AGO1-4,AGO2	7mer-m8	agccagggagcccgGUCCCGUc	|||||||	agcccugaacacaaCAGGGCAc	3
18	MIMAT0004911	hsa-miR-874-3p	ENSG00000280109	PLAC4	antisense	chr21	42550161	42550185	-	1	0	AGO1-4	7mer-m8	agcCA-GGGA-GCCCG-GUCCCGUc	|| |||| : || |||||||	agcGUGCCCUGUAUGCUCAGGGCAg	6
19	MIMAT0000686	hsa-miR-34c-5p	ENSG00000259834	AL365361.1	lincRNA	chr1	111197380	111197403	-	1	0	AGO2	8mer	cguuagucgauuGAU-GUGACGGa	||: |||||||	guuauuuuuaucCUGUCACUGCCa	3
20	MIMAT0000686	hsa-miR-34c-5p	ENSG00000226777	FAM30A	lincRNA	chr14	106390370	106390390	+	1	0	AGO1-4	7mer-m8	cguuAGUCGAUUGAUGUGACGGa	|::| || :|||||||	ccuuUUGGGGAA--GCACUGCCu	5
21	MIMAT0000686	hsa-miR-34c-5p	ENSG00000224397	SMIM25	lincRNA	chr20	48894755	48894777	+	1	0	AGO1-4	8mer	cguuagucGAUUGAUGUGACGGa	||: || |||||||	ccuuccuuCUGCCUCCACUGCCa	6
22	MIMAT0003327	hsa-miR-449b-5p	ENSG00000259834	AL365361.1	lincRNA	chr1	111197380	111197401	-	1	0	AGO2	8mer	cggucGAUUGUUAUGUGACGGa	:|| | |||||||	uauuuUUAUCCUGUCACUGCCa	5
23	MIMAT0003327	hsa-miR-449b-5p	ENSG00000226777	FAM30A	lincRNA	chr14	106390369	106390390	+	1	0	AGO1-4	7mer-m8	cggucGAUUGUUAUGUGACGGa	:|:: :| :|||||||	accuuUUGGGGAAGCACUGCCu	5
24	MIMAT0003327	hsa-miR-449b-5p	ENSG00000224397	SMIM25	lincRNA	chr20	48894756	48894777	+	1	0	AGO1-4	8mer	cggucgauuguuAUGUGACGGa	| |||||||	cuuccuucugccUCCACUGCCa	8
25	MIMAT0000259	hsa-miR-182-5p	ENSG00000224189	HAGLR	antisense	chr2	177042060	177042082	-	6	0	AGO1,AGO1-4,AGO2	7mer-m8	ucacacucAAGAUGGUAACGGUUu	||| | | |||||||	uuugcacuUUCCAAC-UUGCCAAg	9
26	MIMAT0000259	hsa-miR-182-5p	ENSG00000250056	LINC01018	lincRNA	chr5	6585906	6585929	+	1	0	AGO1-4	8mer	ucacacucaagaugguAACGGUUu	|||||||	cucuagagaagcuuguUUGCCAAa	12
27	MIMAT0000259	hsa-miR-182-5p	ENSG00000224397	SMIM25	lincRNA	chr20	48892199	48892224	+	2	0	AGO1-4,AGO2	7mer-m8	ucACACUCAAGAU-GGU-AACGGUUu	|| ||| | | |:| |||||||	ucUGAGAGAUGAAGCUACUUGCCAAg	12
28	MIMAT0000259	hsa-miR-182-5p	ENSG00000224397	SMIM25	lincRNA	chr20	48892207	48892224	+	2	0	AGO1-4,AGO2	7mer-m8	ucacacucaaGAUGGUAACGGUUu	|||| |||||||	#NAME?	12
29	MIMAT0000772	hsa-miR-345-5p	ENSG00000235576	LINC01871	lincRNA	chr2	7870704	7870726	+	1	0	AGO1-4	7mer-m8	cucggGACCUGA-UCCUCAGUCg	| | :|| ||||||||	agcaaCAGAGCUCUGGAGUCAGc	7
30	MIMAT0000772	hsa-miR-345-5p	ENSG00000273784	AL137058.2	processed_transcript	chr13	53201661	53201682	+	1	2	AGO2	7mer-m8	cucgggacCUGAUCCUCAGUCg	|| | |||||||	cguagcauGAGGAAGAGUCAGg	10
