# Supplementary material for: Identification and validation of an endoplasmic-reticulum-stress-related gene signature as an effective diagnostic marker of endometriosis
Source: PeerJ. 2024 Mar 25;12:e17070. doi: 10.7717/peerj.17070 (PMC10977089; doi:10.7717/peerj.17070)
Supplement: Supplemental Information 6 [file peerj-12-17070-s006.zip]

Archive with 43 entries (25 files):
- R_codes/
- R_codes/.Rhistory
- R_codes/.Rproj.user/
- R_codes/.Rproj.user/607F64C8/
- R_codes/.Rproj.user/607F64C8/bibliography-index/
- R_codes/.Rproj.user/607F64C8/ctx/
- R_codes/.Rproj.user/607F64C8/explorer-cache/
- R_codes/.Rproj.user/607F64C8/pcs/
- R_codes/.Rproj.user/607F64C8/pcs/files-pane.pper
- R_codes/.Rproj.user/607F64C8/pcs/source-pane.pper
- R_codes/.Rproj.user/607F64C8/pcs/windowlayoutstate.pper
- R_codes/.Rproj.user/607F64C8/pcs/workbench-pane.pper
- R_codes/.Rproj.user/607F64C8/presentation/
- R_codes/.Rproj.user/607F64C8/profiles-cache/
- R_codes/.Rproj.user/607F64C8/rmd-outputs
- R_codes/.Rproj.user/607F64C8/saved_source_markers
- R_codes/.Rproj.user/607F64C8/sources/
- R_codes/.Rproj.user/607F64C8/sources/per/
- R_codes/.Rproj.user/607F64C8/sources/per/t/
- R_codes/.Rproj.user/607F64C8/sources/per/u/
- R_codes/.Rproj.user/607F64C8/sources/prop/
- R_codes/.Rproj.user/607F64C8/sources/prop/01065B0C
- R_codes/.Rproj.user/607F64C8/sources/prop/05D2BF60
- R_codes/.Rproj.user/607F64C8/sources/prop/2152A690
- R_codes/.Rproj.user/607F64C8/sources/prop/53E6F2E6
- R_codes/.Rproj.user/607F64C8/sources/prop/7E993AF0
- R_codes/.Rproj.user/607F64C8/sources/prop/833E1781
- R_codes/.Rproj.user/607F64C8/sources/prop/BFA91E1B
- R_codes/.Rproj.user/607F64C8/sources/prop/INDEX
- R_codes/.Rproj.user/607F64C8/tutorial/
- R_codes/.Rproj.user/607F64C8/viewer-cache/
- R_codes/.Rproj.user/shared/
- R_codes/.Rproj.user/shared/notebooks/
- R_codes/.Rproj.user/shared/notebooks/patch-chunk-names
- R_codes/.Rproj.user/shared/notebooks/paths
- R_codes/01_Data download and processing.R
- R_codes/02_Data merging and batch effect removal.R
- R_codes/03_DEGs acquistion.R
- R_codes/04_Visualization of training datasets.R
- R_codes/05_Functional enrichment for DEG-ERs.R
- R_codes/06_LASSO regression.R
- R_codes/07_Immune infiltration analysis.R
- R_codes/R_codes.Rproj
