# Supplementary material for: Identification and validation of an endoplasmic-reticulum-stress-related gene signature as an effective diagnostic marker of endometriosis
Source: PeerJ. 2024 Mar 25;12:e17070. doi: 10.7717/peerj.17070 (PMC10977089; doi:10.7717/peerj.17070)
Supplement: Supplemental Information 6 [file peerj-12-17070-s006.zip › R_codes/01_Data download and processing.R]

#Data download and processing
#Datasets: GSE7305 GSE23339 GSE51981 GSE105764 GSE105765
library(tinyarray)
library(stringr)
#GSE7305
gse_number1="GSE7305"
a = geo_download(gse_number1,by_annopbrobe = F)
exp1=a$exp
exp1=log2(exp1+1)
pd1=a$pd
GPL1=a$gpl
group1 = ifelse(str_detect(pd1$title,"Normal"),"Control","Endometriosis")
table(group1)
find_anno("GPL570")
library(hgu133plus2.db)
ids1 <- toTable(hgu133plus2SYMBOL)
exp1= trans_array(exp1,ids1)

#GSE23339
gse_number2="GSE23339"
a = geo_download(gse_number2,by_annopbrobe = F)
exp2=a$exp
exp2=log2(exp2+1)
pd2=a$pd
GPL2=a$gpl
group2 = ifelse(str_detect(pd2$title,"control"),"Control","Endometriosis")
table(group2)
find_anno("GPL6102")
library(illuminaHumanv2.db)
ids2 <- toTable(illuminaHumanv2SYMBOL)
exp2= trans_array(exp2,ids2)

#GSE51981
library(GEOquery)
gse_number = "GSE51981"
eSet <- getGEO(gse_number, 
               destdir = '.', 
               getGPL = F)
class(eSet)
length(eSet)
eSet = eSet[[1]]
exp <- exprs(eSet)
exp[1:4,1:4]
boxplot(exp)
pd <- pData(eSet)
p = identical(rownames(pd),colnames(exp));p
if(!p) exp = exp[,match(rownames(pd),colnames(exp))]
gpl_number <- eSet@annotation
library(stringr)
library(tinyarray)
#Filtering data with uterine pathology
Group2 <- ifelse(str_detect(pd$source_name_ch1,"No Uterine Pelvic Pathology"),
                 "Control",
                 ifelse(str_detect(pd$source_name_ch1,"Non"),"pathology","Endometriosis"))
table(Group2)             
a <- !Group2=="pathology"
table(a)
exp2 <- exp[,a]
Group2 <- Group2[a]
Group2 = factor(Group2,
                levels = c( "Control","Endometriosis"))


#GSE105764
library(GEOquery)
proj="GSE105764"
eset=getGEO(proj,destdir = ".",getGPL = F)
eset=eset[[1]]
exp=exprs(eset)
pd=pData(eset)
dat=read.table("GSE105764_count.txt.gz",row.names = 1,header = T)
library(stringr)
library(dplyr)
exp=dat
head(rownames(exp))
library(AnnoProbe)
annoGene(rownames(exp),ID_type = "ENSEMBL") # failure to transform
rownames(exp) = str_split(rownames(exp),"\\.",simplify = T)[,1];head(rownames(exp))
re = annoGene(rownames(exp),ID_type = "ENSEMBL");head(re)
library(tinyarray)
exp = trans_array(exp,ids = re,from = "ENSEMBL",to = "SYMBOL")
exp = exp[apply(exp, 1, function(x) sum(x > 0) > 0.5*ncol(exp)), ]
nrow(exp)
Group = ifelse(str_detect(pd$title,"control"),"Control","Endometriosis")  # 将列名中的数字删除，成为了两个分组
Group = factor(Group,levels = c("Control","Endometriosis"))  # 对照组在前，实验组在后
table(Group)
library(edgeR)
exp2 <- log2(cpm(exp)+1)


#GSE105765
library(GEOquery)
proj="GSE105765"
eset=getGEO(proj,destdir = ".",getGPL = F)
eset=eset[[1]]
exp=exprs(eset)
pd=pData(eset)
dat=read.table("GSE105765_miRNA_count.txt.gz",row.names = 1,header = T)
library(stringr)
library(dplyr)
exp=dat
head(rownames(exp))
library(AnnoProbe)
annoGene(rownames(exp),ID_type = "ENSEMBL") # failure to transform
rownames(exp) = str_split(rownames(exp),"\\.",simplify = T)[,1];head(rownames(exp))
re = annoGene(rownames(exp),ID_type = "ENSEMBL");head(re)
library(tinyarray)
exp = trans_array(exp,ids = re,from = "ENSEMBL",to = "SYMBOL")
exp = exp[apply(exp, 1, function(x) sum(x > 0) > 0.5*ncol(exp)), ]
nrow(exp)
Group = ifelse(str_detect(pd$title,"control"),"Control","Endometriosis")  # 将列名中的数字删除，成为了两个分组
Group = factor(Group,levels = c("Control","Endometriosis"))  # 对照组在前，实验组在后
table(Group)
library(edgeR)
exp2 <- log2(cpm(exp)+1)
