# Supplementary material for: Identification and validation of an endoplasmic-reticulum-stress-related gene signature as an effective diagnostic marker of endometriosis
Source: PeerJ. 2024 Mar 25;12:e17070. doi: 10.7717/peerj.17070 (PMC10977089; doi:10.7717/peerj.17070)
Supplement: Supplemental Information 6 [file peerj-12-17070-s006.zip › R_codes/02_Data merging and batch effect removal.R]

#Combine GSE7305 and GSE23339 and batch effect removal

#Data merging
rm(list=ls())
gse_number1="GSE7305"
gse_number2="GSE23339"
load("02_download.Rdata")
genes = intersect_all(rownames(exp1),
                      rownames(exp2))
length(genes)
exp = cbind(exp1[genes,],
            exp2[genes,])
exp = as.matrix(exp)
Group = c(group1,group2)
Group = factor(Group,levels = c("Control","Endometriosis"))
table(Group)
save(exp,Group,gse_number1,gse_number2,file="03_data_merge.Rdata")
#PCA plot before batch effect removal
batch <-rep(c(gse_number1,gse_number2),c(20,19))
gene <- t(exp)
library(FactoMineR)
gene.pca <- PCA(gene, ncp = 2, scale.unit = TRUE, graph = FALSE)
plot(gene.pca) 
pca_sample <- data.frame(gene.pca$ind$coord[ ,1:2])
head(pca_sample)
pca_eig1 <- round(gene.pca$eig[1,2], 2)
pca_eig2 <- round(gene.pca$eig[2,2],2 )
pca_sample <- cbind(pca_sample, batch)
library(ggplot2)
pca_sample$batch <-  factor(pca_sample$batch,
                            levels = c(gse_number1, gse_number2))
p <- ggplot(data = pca_sample, aes(x = Dim.1, y = Dim.2,color=batch)) +
  geom_point(size =2) + 
  scale_color_manual(values = c("#00AFBB", "#E7B800")) + 
  theme(legend.key = element_rect(fill = 'transparent')) +  
  labs(x =  paste('PC1:', pca_eig1, '%'), y = paste('PC2:', pca_eig2, '%'), color = '')+ 
  labs(color="BatchType")+theme(legend.title = element_text(face = "bold",size=10))+
  guides(color = guide_legend(override.aes = list(size = 2)))
p


ggsave(p,filename = "plot/PCA_before.tiff",dpi = 300,width=5.23,height = 4.41)

#Boxplot before batch effect removal
boxplot(exp,color=batch)
library(tidyr)
library(tibble)
library(dplyr)
dat = t(exp) %>% 
  as.data.frame() %>% 
  rownames_to_column() %>% 
  mutate(group = batch)

pdat = dat%>% 
  pivot_longer(cols = 2:(ncol(dat)-1),
               names_to = "gene",
               values_to = "count")
colnames(pdat)[1]="Sample"
library(ggplot2)
library(ggpubr)

fill=rep(c("#00AFBB", "#E7B800"),c(20,19))
box_plot = ggplot(pdat)+
  geom_boxplot(aes(Sample,count,fill=Sample))+
  scale_fill_manual(values = fill)+theme(legend.key = element_rect(fill = 'transparent'))
#theme_bw()
#facet_wrap(~change,scales = "free")
box_plot
library(eoffice)
topptx(box_plot,"plot/Boxplot_before.pptx")
box_plot1 = ggplot(pdat)+
  geom_boxplot(aes(Sample,count),fill=fill)+
  scale_fill_manual(values = fill)+theme(legend.key = element_rect(fill = 'transparent'))+
  theme(axis.text.x =element_text(angle = 90))+
  labs(x="",y="")
box_plot1
topptx(box_plot1,"plot/Boxplot1_before.pptx")

#Batch effect removal
rm(list=ls())
load("02_download.Rdata")
load("03_data_merge.Rdata")
mod = model.matrix(~as.factor(Group))
batch = rep(1:2,times = c(length(group1),length(group2)))
table(batch)
library(sva)
exp_batch = ComBat(dat=exp,batch = batch,mod = mod, par.prior=TRUE,ref.batch = 1)
save(exp_batch,batch,Group,file = "04_Combat.Rdata")
#PCA plot after batch effect removal
batch <-rep(c(gse_number1,gse_number2),c(20,19))
gene <- t(exp_batch)
library(FactoMineR)
gene.pca <- PCA(gene, ncp = 2, scale.unit = TRUE, graph = FALSE)
plot(gene.pca) 
pca_sample <- data.frame(gene.pca$ind$coord[ ,1:2])
head(pca_sample)
pca_eig1 <- round(gene.pca$eig[1,2], 2)
pca_eig2 <- round(gene.pca$eig[2,2],2 )
pca_sample <- cbind(pca_sample, batch)
library(ggplot2)
pca_sample$batch <-  factor(pca_sample$batch,
                            levels = c(gse_number1, gse_number2))
p <- ggplot(data = pca_sample, aes(x = Dim.1, y = Dim.2,color=batch)) +
  geom_point(size =2) +  
  scale_color_manual(values = c("#00AFBB", "#E7B800")) + 
  theme(legend.key = element_rect(fill = 'transparent')) + 
  labs(x =  paste('PC1:', pca_eig1, '%'), y = paste('PC2:', pca_eig2, '%'), color = '')+ 
  labs(color="BatchType")+theme(legend.title = element_text(face = "bold",size=10))+
  guides(color = guide_legend(override.aes = list(size = 2)))
p

ggsave(p,filename = "plot/PCA_after.tiff",dpi = 300,width=5.23,height = 4.41)


#Boxplot after batch effect removal
library(tidyr)
library(tibble)
library(dplyr)
dat = t(exp_batch) %>% 
  as.data.frame() %>% 
  rownames_to_column() %>% 
  mutate(group = batch)

pdat = dat%>% 
  pivot_longer(cols = 2:(ncol(dat)-1),
               names_to = "gene",
               values_to = "count")
colnames(pdat)[1]="Sample"
library(ggplot2)
library(ggpubr)

fill=rep(c("#00AFBB", "#E7B800"),c(20,19))
box_plot = ggplot(pdat)+
  geom_boxplot(aes(Sample,count,fill=Sample))+
  scale_fill_manual(values = fill)+theme(legend.key = element_rect(fill = 'transparent'))
#theme_bw()
#facet_wrap(~change,scales = "free")
box_plot
library(eoffice)
topptx(box_plot,"plot/Boxplot_before.pptx")
box_plot1 = ggplot(pdat)+
  geom_boxplot(aes(Sample,count),fill=fill)+
  scale_fill_manual(values = fill)+theme(legend.key = element_rect(fill = 'transparent'))+
  theme(axis.text.x =element_text(angle = 90))+
  labs(x="",y="")
box_plot1
topptx(box_plot1,"plot/Boxplot1_after.pptx")
