# Supplementary material for: Identification and validation of an endoplasmic-reticulum-stress-related gene signature as an effective diagnostic marker of endometriosis
Source: PeerJ. 2024 Mar 25;12:e17070. doi: 10.7717/peerj.17070 (PMC10977089; doi:10.7717/peerj.17070)
Supplement: Supplemental Information 6 [file peerj-12-17070-s006.zip › R_codes/03_DEGs acquistion.R]

#Differentially expressed genes acquistion

#Training cohort
rm(list=ls())
load("04_Combat.Rdata")
library(limma)
design=model.matrix(~Group)
fit=lmFit(exp_batch,design)
fit=eBayes(fit)
deg=topTable(fit,coef=2,number = Inf)

library(dplyr)
deg <- mutate(deg,symbol=rownames(deg))
logFC_t=1
P.Value_t = 0.05
k1 = (deg$adj.P.Val < P.Value_t)&(deg$logFC < -logFC_t)
k2 = (deg$adj.P.Val < P.Value_t)&(deg$logFC > logFC_t)
deg <- mutate(deg,change = ifelse(k1,"down",ifelse(k2,"up","stable")))
table(deg$change)
library(clusterProfiler)
library(org.Hs.eg.db)
s2e <- bitr(deg$symbol, 
            fromType = "SYMBOL",
            toType = "ENTREZID",
            OrgDb = org.Hs.eg.db)
dim(deg)
deg <- inner_join(deg,s2e,by=c("symbol"="SYMBOL"))
dim(deg)
deg=deg[!duplicated(deg$symbol),]
dim(deg)
table(rownames(exp_batch) %in% deg$symbol)
save(Group,deg,logFC_t,P.Value_t,file = "05_DEG.Rdata")

#GSE51981

rm(list = ls()) 
load(file = "exp2.Rdata")
library(limma)
design=model.matrix(~Group2)
fit=lmFit(exp2,design)
fit=eBayes(fit)
deg=topTable(fit,coef=2,number = Inf)
deg2=deg
deg2=mutate(deg2,symbol=rownames(deg2))
logFC_t=1
P.Value_t = 0.05
k1 = (deg$P.Value < P.Value_t)&(deg$logFC < -logFC_t)
k2 = (deg$P.Value < P.Value_t)&(deg$logFC > logFC_t)
deg2 <- mutate(deg2,change = ifelse(k1,"down",ifelse(k2,"up","stable")))
table(deg2$change)
library(clusterProfiler)
library(org.Hs.eg.db)
s2e <- bitr(rownames(deg2), 
            fromType = "SYMBOL",
            toType = "ENTREZID",
            OrgDb = org.Hs.eg.db)
dim(deg2)
deg2 <- inner_join(deg2,s2e,by=c("symbol"="SYMBOL"))
dim(deg2)
deg2=deg2[!duplicated(deg2$symbol),]
length(unique(deg2$symbol))
save(Group2,deg2,logFC_t,P.Value_t,gse_number,file = "DEG2.Rdata")

#GSE105764
load("GSE105764.Rdata")
library(DESeq2)
colData <- data.frame(row.names =colnames(exp), 
                      condition=Group)
if(!file.exists(paste0(proj,"_dd.Rdata"))){
  dds <- DESeqDataSetFromMatrix(
    countData = exp,
    colData = colData,
    design = ~ condition)
  dds <- DESeq(dds)
  save(dds,file = "DEseq2_DEG.Rdata")
}
load("DEseq2_DEG.Rdata")
class(dds)
res <- results(dds, contrast = c("condition",rev(levels(Group))))
c("condition",rev(levels(Group)))
class(res)
DEG1 <- as.data.frame(res)
DEG1 <- DEG1[order(DEG1$pvalue),] 
DEG1 = na.omit(DEG1)
head(DEG1)
logFC_t = 1
pvalue_t = 0.05
k1 = (DEG1$pvalue < pvalue_t)&(DEG1$log2FoldChange < -logFC_t);table(k1)
k2 = (DEG1$pvalue < pvalue_t)&(DEG1$log2FoldChange > logFC_t);table(k2)
DEG1$change = ifelse(k1,"DOWN",ifelse(k2,"UP","NOT"))
table(DEG1$change)
head(DEG1)
library(dplyr)
DEG1=mutate(DEG1,symbols=rownames(DEG1))
save(DEG1,file="DEG.Rdata")


#GSE105765
load("GSE105765.Rdata")
#deseq2----
library(DESeq2)
colData <- data.frame(row.names =colnames(exp), 
                      condition=Group)
if(!file.exists(paste0(proj,"_dd.Rdata"))){
  dds <- DESeqDataSetFromMatrix(
    countData = exp,
    colData = colData,
    design = ~ condition)
  dds <- DESeq(dds)
  save(dds,file = "DEseq2_DEG.Rdata")
}
load("DEseq2_DEG.Rdata")
class(dds)
res <- results(dds, contrast = c("condition",rev(levels(Group))))
#constrast
c("condition",rev(levels(Group)))
class(res)
DEG1 <- as.data.frame(res)
DEG1 <- DEG1[order(DEG1$pvalue),] 
DEG1 = na.omit(DEG1)
head(DEG1)

logFC_t = 1
pvalue_t = 0.05

k1 = (DEG1$pvalue < pvalue_t)&(DEG1$log2FoldChange < -logFC_t);table(k1)
k2 = (DEG1$pvalue < pvalue_t)&(DEG1$log2FoldChange > logFC_t);table(k2)
DEG1$change = ifelse(k1,"DOWN",ifelse(k2,"UP","NOT"))
table(DEG1$change)
head(DEG1)

library(dplyr)
DEG1=mutate(DEG1,symbols=rownames(DEG1))
save(DEG1,file="DEG.Rdata")
