# Supplementary material for: Identification and validation of an endoplasmic-reticulum-stress-related gene signature as an effective diagnostic marker of endometriosis
Source: PeerJ. 2024 Mar 25;12:e17070. doi: 10.7717/peerj.17070 (PMC10977089; doi:10.7717/peerj.17070)
Supplement: Supplemental Information 6 [file peerj-12-17070-s006.zip › R_codes/04_Visualization of training datasets.R]

#Visualization of training datasets

#PCA plot (Figure 1E)
dat=as.data.frame(t(exp_batch))
library(FactoMineR)
library(factoextra) 
dat.pca <- PCA(dat, graph = FALSE)
Group_PCA <- Group
pca_plot <- fviz_pca_ind(dat.pca,
                         geom.ind = "point", # show points only (nbut not "text")
                         col.ind = Group_PCA, # color by groups
                         palette = c("#00AFBB", "#E7B800"),
                         addEllipses = TRUE, # Concentration ellipses
                         legend.title = "Groups"
)
pca_plot
ggsave(pca_plot,filename = "plot/PCA_group.tiff",dpi = 300,width=5.23,height = 4.41)

#Volcano plot for Figure 1F
library(dplyr)
library(ggplot2)
dat=deg
p <- ggplot(data = dat, 
            aes(x = logFC, 
                y = -log10(P.Value))) +
  geom_point(alpha=1, size=1, 
             aes(color=change)) +
  ylab("-log10(Pvalue)")+
  scale_color_manual(values=c("blue", "grey","red"))+
  geom_vline(xintercept=c(-logFC_t,logFC_t),lty=4,col="black",lwd=0.8) +
  geom_hline(yintercept = -log10(P.Value_t),lty=4,col="black",lwd=0.8) +
  theme_bw()

p+
  geom_text(x = -6, y = 37,label = "Thresholds: |logFC| >1,adjusted P value >0.05",color="black",hjust=0,size=3)+
  geom_text(x = -6, y = 35.5,label = "The number of up-regulated genes is 487",color="red",hjust=0,size=3)+
  geom_text(x = -6, y = 34,label = "The number of down-regulated genes is 471",color="blue",hjust=0,size=3)
ggsave(filename = "plot/volcano_plot2.tiff",dpi = 300,width=5.23,height = 4.41)


#Heatmap for Figure 1G
if(F){
  #All DEGs
  cg = dat$symbol[dat$change !="stable"]
  length(cg)
}else{
  #Top 10 up-regulated and down-regulated genes
  x=dat$logFC[dat$change !="stable"] 
  names(x)=dat$symbol[dat$change !="stable"] 
  cg=names(c(head(sort(x,decreasing = T),10),head(sort(x,decreasing = F),10)))
  length(cg)
}
n=exp_batch[cg,]
dim(n)
library(pheatmap)
annotation_col=data.frame(group=Group)
rownames(annotation_col)=colnames(n) 
heatmap_plot <- pheatmap(n,show_colnames =F,
                         show_rownames = T,
                         scale = "row",
                         cluster_cols = T,
                         #cluster_rows = F,
                         annotation_col=annotation_col,
                         breaks = seq(-3,3,length.out = 100)) 
heatmap_plot
ggsave(heatmap_plot,filename = "plot/heatmap_plot_all.tiff",dpi = 300,width=5.23,height = 4.41)
