# Supplementary material for: Identification and validation of an endoplasmic-reticulum-stress-related gene signature as an effective diagnostic marker of endometriosis
Source: PeerJ. 2024 Mar 25;12:e17070. doi: 10.7717/peerj.17070 (PMC10977089; doi:10.7717/peerj.17070)
Supplement: Supplemental Information 6 [file peerj-12-17070-s006.zip › R_codes/05_Functional enrichment for DEG-ERs.R]

#Functional enrichment for DEG-ERs
#DEG-ERs acquistion

rm(list=ls())
ER_list=read.csv("import/ER_stress_filter.csv",header = T,check.names = F)
colnames(ER_list)[1]="symbol"
save(ER_list,file = "01_ER_list.Rdata")
load("01_ER_list.Rdata")
load("05_DEG.Rdata")

#DEG-ERs
DEG_gene <- deg$symbol[!deg$change=="stable"]
ER_gene <- ER_list$symbol
write.csv(DEG_gene,file = "export/DEG_gene.csv")
write.csv(ER_gene,file = "export/ER_gene.csv")
#Intersection
library(stringr)
library(tinyarray)
DEG_ER <- intersect(DEG_gene,ER_list$symbol)
draw_venn(x = list(DEGs = DEG_gene,
                   ER=ER_list$symbol),"genes")

save(DEG_ER,file="06_DEG_ER.Rdata")

#GO analysis
rm(list = ls())  
load(file = '05_DEG.Rdata')
library(clusterProfiler)
library(ggthemes)
library(org.Hs.eg.db)
library(dplyr)
library(ggplot2)
library(stringr)
library(enrichplot)
load("06_DEG_ER.Rdata")
gene= deg$ENTREZID[deg$symbol %in% DEG_ER] 
g=deg[deg$ENTREZID %in% gene_diff,]
g1=g[,c(8,10)]
write.csv(g1,file="7305_GO_diff.csv")
if(!file.exists(paste0(gse_number,"_GO.Rdata"))){
  ego <- enrichGO(gene = gene,
                  OrgDb= org.Hs.eg.db,
                  ont = "ALL",
                  readable = TRUE)
  ego_BP <- enrichGO(gene = gene_diff,
                     OrgDb= org.Hs.eg.db,
                     ont = "BP",
                     readable = TRUE)
  #ont参数：One of "BP", "MF", and "CC" subontologies, or "ALL" for all three.
  save(ego,file = "13_GO.Rdata")
}
load("13_GO.Rdata")
barplot(ego)
dotplot(ego)
p <- dotplot(ego, split = "ONTOLOGY", font.size = 10, 
             showCategory = 5) + 
  facet_grid(ONTOLOGY ~ ., space = "free_y",scales = "free_y") + 
  scale_y_discrete(labels = function(x) str_wrap(x, width = 45))
ggsave(p,filename="plot/DEGs_ER_GO.tiff",dpi = 300)
geneList = deg$logFC
names(geneList)=deg$ENTREZID

#GO-BP
ego_BP <- enrichGO(gene = gene,
                   OrgDb= org.Hs.eg.db,
                   ont = "BP",
                   readable = TRUE)
save(ego_BP,file = "14_ego_BP.Rdata")
p <- dotplot(ego_BP, font.size = 10, 
             showCategory = 10) + 
  # facet_grid(ONTOLOGY ~ ., space = "free_y",scales = "free_y") + 
  scale_y_discrete(labels = function(x) str_wrap(x, width = 45))
ggsave(p,filename="plot/DEGs_ER_GO_BP.tiff",dpi = 300)


#GO-CC
ego_CC <- enrichGO(gene = gene,
                   OrgDb= org.Hs.eg.db,
                   ont = "CC",
                   readable = TRUE)
save(ego_CC,file = "ego_CC.Rdata")
ego_CC <- ego[ego$ONTOLOGY=="CC",c(1,2,3,9,7)] 
ego <- ego[1:10,]
ego_CC$geneID <- str_replace_all(ego_CC$geneID,"/",",") 
names(ego_CC)=c("Category","ID","Term","Genes","adj_pval")
genelist=deg[,c(7,1)]
colnames(genelist)[1]="ID"
circ <- circle_dat(ego_CC, genelist)
GOCircle(circ,label.size = 4)

#GO-MF
ego_MF <- ego[ego$ONTOLOGY=="MF",c(1,2,3,9,7)] 
ego <- ego[1:10,]
ego_MF$geneID <- str_replace_all(ego_MF$geneID,"/",",") 
names(ego_MF)=c("Category","ID","Term","Genes","adj_pval")
genelist=deg[,c(7,1)]
colnames(genelist)[1]="ID"
circ <- circle_dat(ego_MF, genelist)

genes=circ$genes[1:28]
genes=unique(genes)
process=circ$term[1:28]
process=unique(process)
process=process[-6]
chord <- chord_dat(circ, genes,process)
log_FC=genelist[genelist$ID %in% genes,]
log_FC1=log_FC[match(genes,log_FC$ID),]
library(dplyr)
a=as.data.frame(chord)
b=mutate(a,logFC=log_FC1$logFC)
chord=as.matrix(b)
GOChord(chord)
p <- GOChord(chord, 
             space = 0.02, 
             gene.order = 'logFC', gene.space = 0.25, gene.size = 3.2,
             lfc.col=c('firebrick3', 'white','royalblue3'),
             lfc.min = -3,
             lfc.max = 3,
             process.label=1
        
)
library(eoffice)
topptx(p,"plot/chord_MF.pptx")


#KEGG pathway analysis
gene_up = deg[deg$change == 'up','ENTREZID'] 
gene_down = deg[deg$change == 'down','ENTREZID'] 
gene_diff = c(gene_up,gene_down)

if(!file.exists(paste0(gse_number,"_KEGG.Rdata"))){
  kk.gene <- enrichKEGG(gene = gene,
                        organism = 'hsa')
  
  save(kk.gene,file = "DEG_ER_KEGG.Rdata")
}
load( "DEG_ER_KEGG.Rdata")
p_KEGG <- dotplot(kk.gene,font.size = 10, 
                  showCategory = 15)+scale_y_discrete(labels = function(x) str_wrap(x, width = 45))
ggsave(p_KEGG,filename="plot/KEGG.pdf")
