# Supplementary material for: Identification and validation of an endoplasmic-reticulum-stress-related gene signature as an effective diagnostic marker of endometriosis
Source: PeerJ. 2024 Mar 25;12:e17070. doi: 10.7717/peerj.17070 (PMC10977089; doi:10.7717/peerj.17070)
Supplement: Supplemental Information 6 [file peerj-12-17070-s006.zip › R_codes/06_LASSO regression.R]

#Lasso regression analysis
#Lasso回归
rm(list=ls())
load("05_DEG.Rdata")
load("06_DEG_ER.Rdata")
load("04_Combat.Rdata")
library(glmnet)
set.seed(10093)
x=t(exp_batch[DEG_ER,])
y=ifelse(Group=="Control",0,1)
table(y)
y=as.matrix(data.frame(group=y))
lasso <- glmnet(x, y, family = "binomial",alpha = 1)
tiff("plot/Lasso_Coe.tiff")
plot(lasso, xvar = "lambda", label = TRUE)
dev.off()
cvfit=cv.glmnet(x,y,family = "binomial")
pdf("plot/Lasso_Var.pdf")
plot(cvfit)
dev.off()
min=cvfit$lambda.min
cvfit$lambda.1se
lasso.y <- predict(cvfit, newx = x,
                   type = "response", s = cvfit$lambda.min)
coe <- coef(cvfit, s = cvfit$lambda.min)
act_index <- which(coe != 0)
act_coe <- coe[act_index]
names=row.names(coe)[act_index]
save(act_coe,names,lasso.y,min,file = "07_LASSO.Rdata")

#ROC plot
library(pROC)
library(ggplot2)
colnames(lasso.y)="score"
re=cbind(y,lasso.y)
head(re)
re=as.data.frame(re)
re$group=as.factor(re$group)
library(ggpubr) 
p1 = ggboxplot(re, x = "group", y = "score",
               color = "group", palette = "jco",
               add = "jitter")+ stat_compare_means()
p1

m<- roc(re[,1],re[,2],
        smooth=F)间
cutOffPoint <- coords(m, "best")
auc<-auc(m)[1]
auc_low<-ci(m,of="auc")[1]
auc_high<-ci(m,of="auc")[3]


g <- ggroc(m,legacy.axes = T,size=1,color="red")

g+theme_bw()+geom_segment(aes(x=0,xend=1,y=0,yend=1),
                          color="gray",linetype="dashed")+
  annotate("text",x=.75,y=.25,label=paste0("AUC = ",round(auc,3)),col="red")+
  ggtitle("ER stress score")+theme(plot.title = element_text(hjust = 0.5))
ggsave(filename = "plot/Lasso_ROC.tiff",dpi = 300,width=5.23,height = 4.41)
