# Supplementary material for: Identification and validation of an endoplasmic-reticulum-stress-related gene signature as an effective diagnostic marker of endometriosis
Source: PeerJ. 2024 Mar 25;12:e17070. doi: 10.7717/peerj.17070 (PMC10977089; doi:10.7717/peerj.17070)
Supplement: Supplemental Information 6 [file peerj-12-17070-s006.zip › R_codes/07_Immune infiltration analysis.R]

#Immune infiltration analysis
#免疫浸润分析
library(e1071)
library(parallel)
rm(list=ls())
source('Cibersort.R')
load("04_Combat.Rdata")
a <- as.data.frame(t(exp_batch))
library(dplyr)
b <- mutate(a,group=Group)
c <- arrange(b,group)
d <- c[,-ncol(c)]
exp_sort <- as.matrix(t(d))
Group_sort=sort(Group)
save(exp_sort,Group_sort,file = "10_sort.Rdata")
exp_immune=2^exp_sort-1
library(tibble)
exp_immune=as.data.frame(exp_immune)
exp_immune2 <- rownames_to_column(exp_immune)
write.table(exp_immune2,file = "exp_immune2.txt",row.names = F,quote = F,sep = "\t")
TME.results = CIBERSORT("ref.txt", 
                        "exp_immune2.txt" , 
                        perm = 1000, 
                        QN = T)
save(TME.results,file = "10_ciber.Rdata")
load("10_ciber.Rdata")
re <- TME.results[,-(23:25)]
library(pheatmap)
library(ggplot2)
k <- apply(re,2,function(x) {sum(x == 0) < nrow(TME.results)/2})
table(k)
re2= re[,colSums(re)>0]
re2 <- as.data.frame(t(re2))
an = data.frame(group = Group_sort,
                row.names = colnames(exp_sort))
an$group=factor(an$group,levels = c("Control","Endometriosis"),ordered = T)
p <- pheatmap(re2,show_colnames =F,
              scale = "row",
              cluster_cols = F,
              cluster_rows = T,
              annotation_col=an,
              breaks = seq(-3,3,length.out = 100)) 
p
ggsave(p,filename="plot/IMMUNE_heatmap.tiff",dpi = 300,width = 6.64,height = 4.41)


#Histogram
library(RColorBrewer)
library(tidyr)
library(dplyr)
library(tibble)
library(ggplot2)
load("10_ciber.Rdata")
mypalette <- colorRampPalette(brewer.pal(8,"Set1"))

dat <- re %>% as.data.frame() %>%
  rownames_to_column("Sample") %>% 
  gather(key = Cell_type,value = Proportion,-Sample)

ggplot(dat,aes(Sample,Proportion,fill = Cell_type)) + 
  geom_bar(stat = "identity") +
  labs(fill = "Cell Type",x = "",y = "Estiamted Proportion") + 
  theme_bw() +
  theme(axis.text.x = element_blank(),
        axis.ticks.x = element_blank(),
        legend.position = "right")+
  scale_y_continuous(expand = c(0.01,0)) +
  scale_fill_manual(values = mypalette(22))+
  theme(legend.key.size = unit(10, "pt"))+
  guides(fill=guide_legend(ncol=1))
ggsave(filename ="plot/IMMUNE_Histogram.tiff",width = 6.64,height = 4.41 )

#PCA plot
re <- TME.results[,-(23:25)]
dat=as.data.frame(re)
library(FactoMineR)
library(factoextra) 
dat.pca <- PCA(dat, graph = FALSE)
Group_PCA <- Group_sort
pca_plot <- fviz_pca_ind(dat.pca,
                         geom.ind = "point", # show points only (nbut not "text")
                         col.ind = Group_PCA, # color by groups
                         palette = c("blue", "red"),
                         addEllipses = TRUE, # Concentration ellipses
                         legend.title = "Groups"
)
pca_plot+theme_bw()+theme(panel.grid.major=element_blank(),panel.grid.minor=element_blank())
library(eoffice)
topptx(filename = "plot/PCA_immune2.pptx",width = 5.2,height = 5.2)
ggsave(pca_plot,filename = "plot/PCA_group.tiff",dpi = 300,width=5.23,height = 4.41)


#Boxplot

dat$Group = Group_sort
library(ggpubr)
library(ggplot2)
ggplot(dat,aes(Cell_type,Proportion,fill = Group)) + 
  geom_boxplot(outlier.alpha  = 0) + 
  theme_bw() + 
  labs(x = "", y = "Fraction") +
  theme(legend.position = "top")+
  stat_compare_means(label ="p.signif",label.y.npc =list,method = "kruskal.test")
ggsave(filename ="IMMUNE_boxplot.png")

p <- ggplot(dat, aes(Cell_type,Proportion,fill=Group))+
  geom_boxplot(outlier.size = 0)+theme_bw()
# Use only p.format as label. Remove method name.
p + stat_compare_means(aes(group=Group),label = "p.signif")+
  labs(x="")+theme(axis.text.x = element_text(angle=70,face="bold",hjust = 1))+
  theme(legend.position = "top")
ggsave(filename ="plot/IMMUNE_boxplot.tiff")

#Heatmap, Correlation, lollipop plot for differentially infiltrated immune cells
dif=c(4,6:10,12,16,18,20)
re3=re[,dif]


# Heatmap
re3 <- as.data.frame(t(re3))
an = data.frame(group = Group_sort,
                row.names = colnames(exp_sort))
an$group=factor(an$group,levels = c("Control","Endometriosis"),ordered = T)
p <- pheatmap(re3,show_colnames =F,
              scale = "row",
              cluster_cols = F,
              cluster_rows = T,
              annotation_col=an,
              breaks = seq(-2,2,length.out = 100)) 
p
ggsave(p,filename="plot/IMMUNE_heatmap2.tiff",dpi = 300,width = 6.64,height = 4.41)


#Correation
load("07_LASSO.Rdata")
Group
ER <- data.frame(group=Group,score=lasso.y1)
colnames(ER)[2]="score"
ER <- arrange(ER,group)
table(rownames(ER)==colnames(exp_sort))
re3 <- as.data.frame(t(re3))
score=as.matrix(as.data.frame(ER)[,2])
nc = cbind((as.matrix(re3)),score)
colnames(nc)[ncol(nc)]="ER_stress score"
library(corrplot)
library(Hmisc)
m = rcorr(nc)$r
library(corrplot)
M=cor(nc)
my_color=colorRampPalette(c("blue", "white", "red"))(50)
source("Correlation_P.R")
p.mat<- cor.mtest(nc)
corrplot(M, method="color",tl.col = "black",tl.cex = 0.8,
         col=my_color,
         addCoef.col = "black",
         number.cex = 0.5,
         #p.mat =p, sig.level = 0.01, insig = "blank",
)
save(M,m,p,p.mat,file = "10_cor_results.Rdata")


#Lollipop plot 

correlation=M[1:10,11]
P=p[1:10,11]
cor_abs <- abs(correlation)
cor=data.frame(name=names(correlation),correlation=correlation,p.value=P,cor_abs=abs(correlation))
library(dplyr)
cor=arrange(cor,desc(correlation))
library(ggpubr)
cor=cor[10:1,]
p <- ggdotchart(cor, x = "name", y = "correlation",
                color = "p.value",  dot.size="cor_abs" ,                             # Color by groups
                sorting = "none",                       # Sort value in descending order
                add = "segments",                         # Add segments from y = 0 to dots
                add.params = list(color = "lightgray", size = 1), # Change segment color and size
                # Adjust label parameters
                ggtheme = theme_bw()                        # ggplot2 theme
) + 
  geom_hline(yintercept = 0, linetype = 2, color = "lightgray")+coord_flip()+
  scale_color_gradient(low = "#D2691E", high = "#7FFF00")+xlab("")+ylab("ER stess score cor")

library(RColorBrewer)
getPalette = colorRampPalette(brewer.pal(9, "Set1"))
values = getPalette(13)
ggsave(p,filename = "plot/ER_score_dotchart.tiff",dpi=300)
