# Supplementary material for: Identification and validation of an endoplasmic-reticulum-stress-related gene signature as an effective diagnostic marker of endometriosis
Source: PeerJ. 2024 Mar 25;12:e17070. doi: 10.7717/peerj.17070 (PMC10977089; doi:10.7717/peerj.17070)
Supplement: Supplemental Information 7 [file peerj-12-17070-s007.zip]

Archive with 12 entries (12 files):
- ATF6-Merge.Tif
- ATF6.Tif
- BOK-Merge.Tif
- BOK.Tif
- GAPDH Merge.Tif
- GAPDH.Tif
- GRP78-Merge.Tif
- GRP78.Tif
- p-PERK-Merge.Tif
- p-PERK.Tif
- perk-Merge.Tif
- perk.Tif
