# Supplementary material for: Identification and validation of an endoplasmic-reticulum-stress-related gene signature as an effective diagnostic marker of endometriosis
Source: PeerJ. 2024 Mar 25;12:e17070. doi: 10.7717/peerj.17070 (PMC10977089; doi:10.7717/peerj.17070)
Supplement: Supplemental Information 9 [file peerj-12-17070-s009.zip]

Archive with 15 entries (15 files):
- 1.GSE7305 expression matrix.csv
- 10.GSE105765 group information.csv
- 11.Merged data before batch effect removal.csv
- 12.Merged data after batch effect removal.csv
- 13.DEGs in training cohort.csv
- 14.Functional enrichment results for DEG-ERs.xlsx
- 15.GeneCards-ER stress related genes.csv
- 2.GSE7305 group information.csv
- 3.GSE23339 expression matrix.csv
- 4.GSE23339 group information.csv
- 5.GSE51981 expression matrix.csv
- 6.GSE51981 group information.csv
- 7.GSE105764 expression matrix.csv
- 8.GSE105764 group information.csv
- 9.GSE105765 expression matrix.csv
