# Supplementary material for: Identification and validation of an endoplasmic-reticulum-stress-related gene signature as an effective diagnostic marker of endometriosis
Source: PeerJ. 2024 Mar 25;12:e17070. doi: 10.7717/peerj.17070 (PMC10977089; doi:10.7717/peerj.17070)
Supplement: Supplemental Information 9 [file peerj-12-17070-s009.zip › 1.GSE7305 expression matrix.csv]

	GSM175766	GSM175767	GSM175768	GSM175769	GSM175770	GSM175771	GSM175772	GSM175773	GSM175774	GSM175775	GSM175776	GSM175777	GSM175778	GSM175779	GSM175780	GSM175781	GSM175782	GSM175783	GSM175784	GSM175785
DDR1	8.04501696683917	8.31409784613236	8.34271651338005	8.26148319160557	8.43860000711671	8.14079777300113	8.40613504842895	8.12659529876575	8.37520398479704	8.21695688843488	8.90961030582684	8.77069296123607	9.14926902056403	8.86162497743143	8.74931328778827	8.82415884902669	8.92777191874754	9.09129626731712	8.78969084941045	9.00868677135175
RFC2	6.44424272913812	6.33032060823034	6.16897210734467	6.42239330991673	6.09257808765535	6.35769010966708	6.32146653898713	6.0288305727862	6.25498550083291	6.51752845769681	7.23996363166782	6.79258755456608	6.99212028449218	6.48696820582579	6.51336030338396	6.56673342941383	6.93827296943964	7.156914415748	6.91720616746709	6.95895388836367
HSPA6	6.15854001307073	5.80543756918225	5.56575435281583	6.08289066213616	6.76862130253942	7.01963097871006	6.72237824419046	6.97139042472525	6.58662560032594	6.35879763854453	5.50157761175967	6.0763584574705	5.55221080480664	5.65335133639832	5.58547486702913	5.71324732209177	5.6844671920634	5.42203818332541	5.66746739845091	5.4397947548722
PAX8	7.73711589712607	7.64096509155403	7.83511814239838	7.63191564290732	8.12311303801133	7.58273926362078	8.1544049835375	7.51733302187346	7.50148309413971	8.15309090359163	8.5379252838232	8.95737929103773	8.77994983967964	9.99446630211474	8.63427851576593	8.93248421691931	8.695488718821	8.72494830152476	8.6296316531438	8.53956767189026
GUCA1A	4.44995200486173	4.03424776704455	4.1425686458654	4.25573569957728	4.25089443815783	4.08846414837017	4.11806132103939	4.44837847411297	4.16799900092311	4.27264807221555	4.00243645676192	4.12751566392292	4.36066879774691	4.10681914556761	3.89330813295778	4.27693781869592	4.21964226632486	4.22143167881229	4.10257180220916	4.01694909676314
UBA7	7.59060112126886	7.76465327953518	7.76349257771643	7.70673843262338	7.67255015798123	7.51794254927282	7.73011426814674	7.70656591498585	7.8329162102316	7.19662327196233	7.07178411738996	7.13912021889275	7.28614991448722	7.09457242015424	7.16798648080862	7.12018758305328	7.29806742635021	6.96959834091383	7.06384793555086	7.07291226628348
THRA	6.5194738127474	5.63771022062343	6.64542954266169	6.57671325514473	6.49101047670318	6.6235978235285	6.64698646926239	6.37531325668883	6.43980362935544	6.25775686140188	5.76982647389176	5.76151267141653	5.75615243146766	6.03422209931979	5.92632097557825	6.26804263730925	5.80427885918871	5.98898478156638	6.0925522953895	6.26303233947223
PTPN21	5.40652670436429	5.56591699466636	6.16341500201599	5.62376519203763	5.818501908361	5.5833019050764	5.57257130081589	5.32644181964028	5.67819109159598	6.23720785707224	5.6497808996837	5.83900721538131	5.71604218883285	5.48943600115765	5.55981390572044	5.61549089618126	5.66809736266153	5.71363066117616	5.6674870127118	5.67471994726718
CCL5	6.91255131089869	7.39292820611911	6.80300605516106	8.41182067872778	8.23409698127006	6.59089892275444	7.55793577909365	7.20397506581109	6.99292433671755	5.31570432017182	6.33114410709008	6.24352380650802	6.74822036118606	5.7090993942621	6.2659172893188	7.47636021873129	6.7135745771821	7.63466651936874	7.33867657911837	5.92168560548743
CYP2E1	4.79646049630702	4.7801279131667	4.94588145967671	4.75142322915646	4.84082192433617	4.68922858977341	4.61455696922699	4.73767356728693	5.00359706491501	4.50848246734932	4.56439097349381	4.64671358770857	4.90367832403584	4.59478804332177	4.85223745152711	4.67200746565935	4.55042444745701	4.81642383856029	4.60214315991059	4.61936822648885
EPHB3	6.49744934272532	7.10057792967853	6.73315785494923	6.56351807269603	7.21450097634981	6.5201535804937	6.50362080510428	6.36430620948894	6.61497657082614	6.52498544446609	6.64585942310976	6.73186721887014	7.46240157694458	6.4684502167109	7.03586316614118	7.29227303594008	7.4544128949548	7.21666089429142	7.12391187315395	6.52633685002487
ESRRA	6.56681856290654	6.35775871745127	6.08397932531885	6.68409370210635	6.47957334166654	6.34581699366695	6.21585329344926	6.45436345767453	6.14799775677071	7.01147707725879	6.7458847858412	6.50518830206206	6.84216350387956	6.80160503077145	6.59750957237094	6.74585540153429	6.89368826086002	7.30083107587836	6.88940649264583	7.03900642603028
CYP2A6	6.25829391005403	6.06795702453303	6.65718651958407	6.35457769271932	6.2367478418502	6.55958052582138	6.33246616351726	6.23863010699311	6.40916365133406	6.093647088484	5.91389238485326	5.93500385958519	6.18963739164312	6.02506977956392	6.07300707464342	6.23612998566096	6.21058076160779	6.33304100380949	6.27408737167756	6.10358282249779
SCARB1	8.27726949711546	9.06691430522046	9.11906483819417	8.72034321676087	8.23149087466104	8.53103283208125	8.81719719668755	9.17663319197412	8.55068034293767	12.638691870095	7.54314746329246	7.58899557776924	7.6837012258581	7.26599312133387	7.44697094792292	7.50825274203892	7.5200730835064	7.70337344996694	7.5082131195989	7.61414826147301
TTLL12	6.8095451246725	6.74603470907643	7.0593027072466	6.92182356513683	6.74383954869031	6.93144503055984	7.0924745986873	6.96287773301181	7.30992757737874	7.96622527798318	6.87579105767971	6.98001878615421	7.11691468766873	7.32267692974287	7.17612835877879	7.00797136936288	7.01418699849856	7.47850746393472	7.13592686658038	7.65884841340838
WFDC2	5.52231238615145	5.2626879671509	5.2899154485464	5.61391399304949	4.98771286913843	5.42558082226592	5.9073554772675	5.09454277887116	4.91801272655107	5.29088438863528	6.75531530467496	7.92279232609389	7.00853036350026	6.43929500346825	6.57423202308458	6.28870599648295	6.60095046572703	6.19714610500915	6.74765740972723	7.08351123912727
MAPK1	4.75289938154681	5.02949356868343	4.97514457513792	5.67635246766284	5.55511242426473	5.0804547167903	4.99526882210661	5.20974561824248	5.11057705911003	4.93186328814065	5.11328334732482	5.71021435964304	5.41263690992571	5.53184223830982	5.22758729618774	5.54723788843739	5.51666235446031	5.53838978934159	5.47199281617507	5.09633957801565
ADAM32	4.31676483848576	4.39632022112249	4.12214092724444	4.32626257428014	4.24676028075641	4.10845135837759	4.17226203678714	4.19018546417559	4.32827782864779	4.06491569459119	4.67687667831497	4.76171163525961	4.03894040465214	4.32428742363036	4.90802026432804	4.41875065461645	4.35107081649238	4.12918524012778	4.8214585887097	4.35581296682869
SPATA17	4.29602673717185	4.55413411621182	4.30435661552857	4.08041011588488	4.48687343393817	4.18529418918187	4.68488537371679	4.42455431529775	4.27723673169777	4.43997492609913	5.48399759374066	5.02010504779404	5.44323886985622	4.4928944744502	4.71727090366286	4.6797516665641	4.66647444357747	4.8623066682151	4.99802996290798	4.6910143884244
PRR22	5.43535843011148	5.70205829052775	5.65843281233136	5.70745897140644	5.46845090097883	5.94225747160037	5.64886776538593	5.54362517577255	5.23667380490832	5.8731296999349	5.78493353429473	5.70853591877068	5.90038473450377	5.95090600882245	5.67859140720311	5.76053181109185	5.73916079610169	5.75250161041535	5.57854430241961	5.91757959779949
PXK	7.1404254016985	6.92498241101625	6.97279017046083	7.10098290228635	6.61043638245073	6.79737062327085	7.2752937322973	7.05312230872199	6.87356887409476	6.6953768344499	7.08711740173188	6.75876740460027	6.82344207990076	6.78472140466323	6.63416530418227	6.2925031202456	7.12744777254209	6.95732716570169	6.56202470587553	7.116889430782
VPS18	5.72664705462769	5.8100529167316	6.01968557062533	5.74784344693539	5.69203608968943	6.23859332832358	5.7426667557302	6.042307041754	5.78045877087162	5.90614395202101	5.83690523790004	5.52962120375221	5.59157667989252	5.75802136990359	5.67531273457607	5.98040091888563	5.45502839118516	5.78496456674302	5.51953570882649	5.71922712050752
MSANTD3	7.51022717580613	7.51406882895466	7.1347780690244	7.25652460768798	7.29582889052464	7.18507205162516	7.07408867895537	6.78962141032446	7.19972524268474	7.3291742871111	7.89766258206302	7.60164281549622	7.4646512786466	6.98744366261391	7.21834459350782	7.39701612607576	7.48614179841833	7.83515383778035	7.62617510518662	7.72426901757047
SLC46A1	4.77498425397198	4.95656945236634	4.96285788761643	4.6933970754954	5.04560591130817	4.91326359820132	4.95855953595506	4.47713848266071	5.04402491706258	5.61762752485317	4.9147685241348	5.19307427222447	5.1513520070559	4.89930853215601	5.15995063238253	5.26659669202024	5.05055546012558	5.17156685566257	5.02619940144643	4.74733486869822
TIMD4	4.22162795113161	4.27161705655802	4.25848538203855	4.64520707383368	4.32583833746316	4.68779042007793	4.15939635971099	4.54066227746634	4.35018830754067	3.97473147752812	4.49225904565517	4.19992372481314	4.60672611973917	4.57535910858958	4.30188493405647	4.40181775359458	4.25170167413549	4.55841697832919	4.06356929439792	4.33649591975562
SLC39A5	6.95177788664154	6.83806241064165	6.79738774444102	6.63447521701089	7.17392043785932	7.08295331924682	6.98960521869991	6.88194823663924	6.9623250592924	7.21908060052839	6.89886852953713	6.9520113005272	6.99269428911006	7.03884581043317	7.12474179579418	7.02785879037364	7.42726121212056	6.62999221309278	7.11587390401427	6.83504970587948
ATP6V1E2	5.25928653723681	5.60396379972945	5.41079696329873	4.93243517066242	5.68068442299448	5.12043882959864	5.6177471391931	5.49603552432024	5.5449335313597	5.7717856372659	5.70247065684852	5.78094809326091	5.29525870172952	5.44045404349108	5.57389193263113	5.68640424158469	5.54150399814409	5.71946433883123	5.58222789709558	5.46139251461693
AFG3L1P	7.17899572423484	7.09237289953792	7.03244692500547	7.03761767311232	7.28245963636666	7.18893772061489	7.30569679870286	7.30538781855953	7.12619791795786	6.87410156093127	7.45847321970881	6.93355469887869	7.03934076507997	6.99476717641007	7.3191063109959	7.17403662860176	6.97912619277644	6.71901678698185	7.31904695312681	6.87653867891384
CILP2	5.08343792604398	4.90992696421043	4.84800662467631	5.48524892675111	7.23096171232165	5.262627651264	5.9519036295178	5.22773387620618	5.50367896512377	4.90992696421043	4.23004142370264	4.521661993399	4.72405675675458	4.62522401607523	4.81195143785756	4.9980116335863	4.59634172692919	4.9598459039843	4.8612235118891	4.71999192279825
PIGX	6.52516371256318	6.07934994820766	5.6254892445147	5.48060087154649	5.98192355361711	5.61302443995884	5.57389738440155	5.20607834956047	5.53700277627332	6.96766640824368	6.40685907733538	6.52565970829729	6.32052031171189	6.23876374418743	6.78818036567836	5.97007675449469	6.62849599256987	5.98008129729599	6.5183020669981	6.39694833286672
TMEM196	5.28631944428105	5.33877737903969	5.2736165913739	5.03024910790286	5.528015605493	5.40069185665951	5.08816971591566	4.93625475542534	5.30802005460067	5.13161302423089	5.52897675421575	5.32296566863805	5.44348223355369	6.42109939384031	5.61689931177762	5.30994659805217	5.41174410530599	5.79904299848774	5.5791332525337	5.62878549126369
SLC39A13	7.63621401025648	7.7242450707096	7.62902723997798	7.58216780501013	7.53914260008881	7.45962095993616	7.24309970419235	7.18830161324983	8.01926545986326	8.18597910284118	7.60808571822737	7.35930478156998	7.73989716807449	7.62875209165431	7.66570876658179	7.76185403365672	7.48603509437157	7.10084564686023	7.53696261502404	7.63559123738511
BEST4	4.90655330217228	4.73585199903303	4.77298956757627	5.04954564969105	4.46341300762886	4.652273201213	4.6359480336859	4.8544370682664	5.16965647487659	4.56146080614754	5.07225246416202	5.35862588483395	4.7764397704893	4.88137164613808	5.19286827828465	4.75401627881712	4.97703120891733	4.94751122004616	4.65613776879216	4.70951727987001
AK9	4.67770058878069	4.64465625968093	4.72031480580397	4.83416499551619	4.7010512911941	5.02788247105204	4.34333213212422	4.94664861856531	4.95431390850898	5.09355045788161	5.26679040036738	5.03923851908463	5.27112645318214	4.71386586030035	4.85919001406355	4.88271811645588	4.90582549359734	5.02725496760698	4.94759378648044	4.93284780408413
CORO6	5.6825089701416	5.30515649613166	5.22201303282922	5.52965605767305	5.529241566288	5.29547089816309	5.37458475433219	5.37948615359309	5.51737670982569	5.45937220460903	5.48019240373791	5.49563920594668	5.28863503994392	5.61472132674433	5.25531301951405	5.67807675165815	5.41982706466099	5.52122961748242	5.2677370946646	5.3670795614757
TMEM106A	6.68253228557386	7.29259772026645	6.52384576270782	6.47833603811765	6.56490178219884	6.83182709045729	6.71923560988881	6.42271084791563	6.06286428761122	6.28503132458091	5.77497663967094	6.11244253031271	6.1327991108009	4.98797375144897	6.25163510334754	6.24962272781557	6.46215197520919	5.840444853868	5.88136205229151	5.88579038641133
ALG10	4.63504639170003	4.80395481443274	4.2497358229866	4.64520707383368	4.55202053429425	4.58170103119155	4.38117122006564	4.39562132430342	4.62857822916961	4.86250123262744	5.00531168060507	4.42586463653274	4.51752955999946	4.51971939999893	4.67449991610479	4.68821925150928	4.72696055255017	4.88125597729684	4.71050615661081	4.50056702246003
TTC39C	5.84770533246998	6.05286079853465	5.9572642412949	5.8861264458588	6.44585850743485	5.4435696222697	6.22752314589974	5.82976737867262	5.84036919125865	6.28817082980874	6.0249688434182	5.83032961739798	6.22632317166385	6.54669524620922	5.97400787030614	6.26924919780452	5.98745521406045	6.09285056957341	6.21596256527431	5.91150440281554
NEXN	9.59568267343329	9.60935077988882	8.6311090127444	9.04433701154949	8.69275183211363	7.87707961067719	7.50857419828694	8.00240520951886	9.08195828422913	7.80735273225097	5.87582976541512	5.69544643694486	5.61736745946074	6.23784341221284	5.53423364699653	6.47349973997406	5.76754023607604	5.45218950431485	6.23800760913539	5.23013701901322
C15orf40	7.07732867777324	6.92683074556575	7.38479471323914	6.98459766656859	6.46535540900519	6.61432488761215	6.77074462212179	6.85983478606288	6.92416926258787	6.0795513436005	6.54407235133398	6.27508611038705	6.28503261963955	6.35415521243626	6.84763881827107	6.34072586250775	6.9523681654725	6.12062938694395	6.78840729684782	6.46114879690067
RAX2	7.01014258976457	6.95537472025834	7.11512607265645	6.76801066149078	6.89083759256302	7.10289523703122	6.95228696694008	6.89631314766294	6.76591605542909	6.95273053247919	6.92611710729864	6.74476846074649	6.96912676967977	6.8698530269942	6.98548221434341	7.1667172523505	6.92874042513251	7.23060008804718	6.93794747646425	6.94296049893496
MFAP3	4.94001213416253	5.06745458254715	5.42376605868319	4.89208156621391	4.62940511713413	5.12275437537144	4.77683120738501	4.8669465417858	5.03111442925407	5.01500279809383	5.71629159383654	5.4114123475165	6.11882918167573	5.89423093991183	5.55457074113686	6.05278843212859	5.39012251400277	5.3610847417548	5.3610847417548	5.83262423007108
EYA3	4.40469927531161	4.3822475929218	4.59327882538906	4.38526404765851	4.32827430956331	4.34887861151225	3.98183219974671	4.08235720030979	4.90907534486707	4.71698299521655	4.75660254139642	5.00252376992105	4.72900049267265	4.71075663059374	4.39022654244875	4.44285726322321	4.55128227594509	5.2104208945383	4.76027945162155	4.51556089138885
GIMAP1	6.5261196870605	6.46273488458484	6.64420441432858	7.09962806318746	6.53125808531924	6.6021106079717	6.59368332998718	6.63377179033466	6.65667026145815	6.00235098376266	6.11380528908663	5.61815054042247	5.82944165168728	5.62049213370172	6.37755673565539	6.15267229461284	5.65892037174829	5.95806491795376	6.36606023201529	5.7443068380901
KLK8	5.24719193113669	4.97292668242732	4.93661782357148	4.55376062981955	5.18545559614251	4.58170103119155	5.32741586337122	4.77133865541794	4.87040299365183	4.86425237088596	5.81312463483584	5.50052514883691	5.65410083618613	5.24363698094972	5.6456843682662	5.88630294634759	5.74819990871258	5.72952139299106	5.83002818628901	6.14313154316471
CCDC65	3.85265040046686	3.7899928346976	3.71460787714995	3.87536970145635	3.62749419613411	4.02040379004244	3.85472668682274	3.73405566702542	3.72945379589527	3.7784131890414	4.5204290376636	5.11982817155373	4.05187773949425	4.08231615006175	4.23673674611646	3.83565824229602	4.57662583167904	4.04548106467671	3.74489711291819	4.33042566884963
PABIR3	3.82421204887933	3.91002130696657	4.70229627036995	3.64444168972069	3.79073190452989	4.34085932253472	4.4254476895733	4.0359373539575	4.11173278587086	3.93480576643678	4.6997528873244	3.85149210640308	4.08489323597008	3.59468194490305	4.24123034065396	3.74151552485702	4.3005760154543	4.06601494358458	4.95595597630119	3.8996834819052
CFAP53	3.53476322620311	3.734756869408	3.30690818679267	3.59904666773206	3.53048518276435	3.82914802849045	3.55269467006577	3.75186258170077	3.67793968957916	3.67665026298972	3.56392455686665	4.08325311629045	3.83777939085634	3.50969698190268	3.69069510323434	3.36642041908937	3.90717449005827	3.7326995556112	3.78305537846789	3.67295683474814
ARMCX4	6.84537883368773	6.64453669277698	7.12731538547852	6.68027062051705	6.58056209895802	6.67816291601109	6.62526011339047	6.99258989527322	6.4730909615685	5.71444341437231	6.38807223590675	6.25606769152215	6.12492225576134	5.24700928759336	6.77105745466542	5.82951865064557	6.21141690147959	5.22174022730748	6.33959528238598	5.50039333777868
RBBP6	5.9964480665702	7.33080271251173	6.8713188022948	6.28084257837318	6.66493233254122	6.4520069302013	6.50844449927085	6.34613091388883	6.65855483187942	6.14375204776043	6.49638341208803	7.53729793103672	6.70120331207441	6.82170401673821	6.61014695845388	6.42920010014481	6.58153006639252	5.55886406147893	6.72561432898439	6.30522710083688
CENPBD1P	4.8545811866956	4.69080146500222	5.08443850033666	4.78621316047251	4.83654516825927	4.96130512245522	4.87084583363725	4.80284243873987	4.90189590940313	5.32447242313832	5.02752370359589	4.26888430473003	4.83290808570523	4.4346900703946	5.03776744570521	4.68327340757346	4.89424741021222	5.20899357954476	4.8784329478877	5.13893976565307
TRIOBP	6.75975918354517	6.65049273596791	6.69484941683348	6.68361280925099	6.69478953411373	6.85262613318515	6.42756554613205	6.54197970041846	6.61929297666405	6.80108491531271	6.8563981373917	6.88194347833717	6.89640664099759	7.14141235369477	6.57826942504552	6.71247692653199	6.87540570491548	6.93321293464758	6.97613424365053	6.95464533750627
CATSPER1	5.86715911772273	6.07828938521681	5.9885188695519	5.98898001143337	6.05072119763812	6.0749773947948	6.35714236182516	6.29127238674049	6.07080393579067	6.57995352445554	6.3680338960376	6.17388496934542	6.70539075458303	6.58446754137045	6.50913160491797	6.51637104774743	6.09507394953049	6.49379621949073	6.48795190867726	6.40421869441245
HOXD4	6.41031057321651	6.23089582949893	6.49383015683421	6.5511177603755	6.43908152663746	6.51756114848595	6.24087832047343	6.51064828884637	6.77995161198997	6.11042066769467	6.24379263842407	5.78422167181875	6.12635921706448	6.27878562972111	6.10984308359791	6.25425710023477	5.72162065264217	6.13363799292283	6.37538320373409	5.98208741454399
GSC	5.24688383971912	5.1621380367508	5.16930587229015	5.37526245823682	5.13355711447953	5.38731621502211	5.20931115567927	5.48784138408853	5.01060709879504	5.43031136972997	5.3479674852794	4.97115706683635	5.49733510395443	5.30488130548905	5.07619285960839	5.18713516266693	5.16500182976453	5.41302229308109	5.3684992676579	5.1337793960146
SP7	4.91471596025718	5.03052280435339	5.49568573007911	5.03103165343685	5.17740538505655	5.06233178735014	4.99562398773169	4.75920980066668	4.68951957407958	5.09532908001493	5.27158086653133	4.86133419685853	5.12221548928075	4.96981772557314	4.93187430074454	4.90960309991948	5.03116508077008	5.46256231036488	5.00106855104096	4.93525426699674
PDE7A	6.32252560755678	6.52182136124843	6.10965997531812	6.41072048813607	5.97656359645566	6.3970509630135	6.15988586454342	6.21423945463262	6.12145187454938	5.46435342718534	6.14682516373615	6.49551666923082	6.24808449290266	5.90874831159204	6.30459408929863	6.50711918984932	6.45664715495062	6.64167491795901	6.57865669599605	6.38180473224191
CNOT7	5.49169714859744	5.58540419834284	6.13447745540938	5.27303063289294	5.62061036720111	5.93689856628935	5.1904855570201	5.63021245267543	5.82084341940536	6.03969871155637	6.56427770690673	5.9403396755504	6.37866802233933	5.73133198467109	6.3087475872103	6.34209618600199	6.42247892423538	6.1754426437836	6.10621408666964	6.60000407117253
CRYZL1	7.48506586673526	7.52853646998863	7.81848331034009	7.46379286121631	7.4747601751569	8.00327075650555	7.43595622995741	7.59389229055375	7.51289884444798	6.50485616162213	6.98977992398132	7.16371417448833	6.75032217157368	6.68968536527232	7.49171659489148	7.08230320451306	7.10286983846473	6.77397423103768	6.85783920606139	6.81013959695868
PRSS33	6.26458390704477	6.32079748075444	6.38748300166994	6.28098247357341	6.37955303957193	6.03840874455245	7.44501335556575	6.09688526389642	6.06112554228374	6.37965422904435	6.29431912977708	6.15228902079162	6.34678327699302	6.40477882872231	6.35891664115007	6.23344673470983	6.53514377816565	6.66512098936337	6.45114252035757	6.33378210875936
CBARP	4.62877505305766	5.10175914805251	5.11480701315819	5.34502905458649	5.32864872074766	5.07744041584793	5.12226386969618	5.3438815951959	4.88643542948641	5.31181587377624	5.43297483601557	4.61909438515191	4.76709667873243	5.13218198041751	4.72169512429502	4.87715502916654	4.93204496172671	5.31702886916789	5.33040028288903	5.03801789574278
MCMDC2	3.62769169318226	3.4720888306264	3.62908682545442	3.64177385980902	3.57963490199285	3.71130503108316	3.62540399679002	3.63176853764662	3.95870925457445	3.42430377299438	3.62400658398654	3.6831126341306	3.65002590776218	3.50857025281992	3.66657243771776	3.71977102459773	3.66861317902195	3.82498317229059	3.86018126706064	3.76754706874853
TIRAP	5.13987902182908	4.76680911206108	5.52038427905928	5.20602073994843	5.52050921621402	5.49325224861666	5.34533037100912	5.39238189606647	5.30281144289333	5.53912306905911	5.66303714567117	5.30013178020411	5.56391263223683	5.20727285920784	5.49848854153257	5.62484866739264	5.39751600263492	5.27858969715981	5.35171665755088	5.41448408578719
LEAP2	5.06233113968253	5.28131582960175	5.46484695933044	5.26587941868669	5.06327987681571	5.24320026599469	5.32708084496113	5.08204043586817	5.1939236913887	4.79312179956759	5.44182372904093	5.51083200759864	5.529241566288	5.13266053136031	5.18857025249978	5.28497315674868	5.33081257018073	5.34774299713735	5.75970433189049	5.49999604708369
MSI2	5.49314132857477	5.57788516112026	5.21217631822628	4.64160365481787	5.26796393631046	4.91848164762987	5.45985895374727	5.22520774548978	5.2682715646643	6.00740715741208	5.12554873908149	5.56196588880345	4.97289172299596	5.00781255221212	5.07278260190678	5.4682327008137	5.17484157442254	5.63260401022682	5.46462040506291	5.14496245118094
SCIN	5.46573852214039	4.96062355913074	4.93616960540419	5.1957932529507	5.79779726896585	5.35776782972691	5.20620192497087	4.91471596025718	5.33506686888187	4.55867356455338	5.17283766579413	5.79733858538385	5.05127333725053	6.20459540088394	4.61968432679185	5.27780960538971	5.20701041439887	5.47638298378861	5.1453833436531	5.42483903682498
CTCFL	3.98038519770054	4.17006333323465	4.26461742081461	4.35881982264019	4.12482438967919	4.42365030393053	4.36593184685176	4.3623815148354	4.30111569400969	4.08362560520401	4.02960271332756	3.83559902713922	4.35659331439801	4.06774505665073	4.17753203889891	4.10317297580911	4.65427381290767	4.06127203012814	4.5557527904058	4.09321991285332
C4orf33	5.30423014159986	6.15277198022834	5.14614882157977	5.327099604886	5.34386223519818	4.72186226143179	5.51966433598506	5.1064570368534	5.21974393450956	5.81940480630768	6.04935054317291	5.88365468403392	6.02386211485241	5.46517478749534	6.08495376588016	5.33495578344877	5.79171029234378	5.50825698949991	5.81536382490335	5.70917523204921
ZNF333	5.22635030249339	5.13761582007289	5.7725852109931	5.32401430976406	5.42363067444519	5.84445866976346	5.44467153881859	5.17544615690539	5.44195482814643	5.44055012028658	5.03241985866703	5.08394304268911	5.43532622308811	5.14529757700097	5.98344763854088	5.38764215309365	5.35093776757204	4.91769811856673	5.33230019833341	5.51965279460324
TVP23C	6.8866492743336	6.52823951711676	6.83265486102008	6.88489220515748	7.05575703663868	6.7036262172066	6.80969984220818	6.58297600035742	6.72733012181593	6.85820210850843	7.10367293034913	7.07403546493729	6.65251689731638	6.99148488539924	7.23355506558152	7.06155372895399	7.20160073368851	6.92415762079887	7.07003956076068	7.13037595959176
RDH10	5.34819565724664	5.40588051244889	4.27238904358458	4.77932087337444	5.02962130817215	4.5894873833757	4.99035329448775	4.81887800987031	4.93957451306046	5.48640469445577	5.91065124421888	5.76473637568392	5.41681157666449	5.9056393086628	4.88009828862589	5.67338653551599	5.1955618997933	5.41302188675588	5.19292164312175	4.86521530448166
SRSF12	4.19419660576403	4.0716510482928	4.28216710542413	4.37780550095201	4.51233947808303	4.38314908498065	4.29454113198247	4.35997419043417	4.24068930497647	4.53664490557791	4.35160628147875	4.68980328877054	4.77191250997962	4.19603743849685	4.33433264579051	4.43807123979505	4.30271729095547	4.42790983081043	4.53888700037413	4.75253217091906
FAM71A	6.54879756157065	6.40044570891352	6.35158045282396	6.52538001711365	6.34489434685535	6.53703493553922	6.23583952670374	6.39486084921938	6.13629209410982	6.25743102860371	6.08946065078903	6.29386619669197	6.28531657942255	6.45749120100708	6.30778851648034	6.54465770678201	6.42457178243334	6.52518000310099	6.16615894415205	6.18726130181308
GAPT	4.53661917126619	4.18369944910779	3.69153729149949	4.06323103079396	4.11052268943757	4.0896067895495	4.11559820452118	4.13092675254021	3.78163972657185	4.19324242161599	4.11274591465748	3.96468996064171	3.74797552979814	4.22099511303092	4.00434641779003	4.17289469616298	4.08578791879148	4.19398710671213	4.12010206836768	4.18703061582318
SCUBE1	6.64098372507639	7.3832643329925	7.43334566053983	6.93022579966798	6.74057515223533	7.44274324582969	6.91381344256018	7.62434490650104	6.92722240272464	7.5316921133944	5.91839482189127	5.71441816358204	5.7003709110445	6.30958376184234	5.83519648154791	5.64739991157215	5.74744817310977	5.9129425892516	6.35407567497287	6.11310140467817
ERICH5	4.57097452343523	3.89328657894047	3.90347940118084	3.82408044935374	4.44985490182893	3.74778320024813	4.54110089114272	4.43731231096789	4.29024781626867	4.02277792403014	5.05985306516379	4.84837576462824	5.17283262653673	4.14715664092245	4.87438140594909	4.35302695770855	4.17826487402804	4.22271160806508	4.27212227760011	4.82593680747227
CCDC185	4.7190832589766	4.3644619848605	4.65489152402024	4.49740670784286	4.39758188681375	4.94305802920041	4.24028692550098	4.70897404634341	4.44760815594787	4.45686297557989	4.07924574065647	4.2580811503516	4.67376659442371	4.27119011329059	4.46070109062492	4.56121076512189	4.13855212941742	4.46194889139747	4.20783445566023	4.47587698008614
ENTHD1	3.39193210305143	3.45750814255693	3.53247661955569	3.22132077082512	3.14950342569962	3.53973788264204	3.55932795583741	3.33908021770877	3.53814900561809	3.34701303641762	3.54791987470654	3.4806323420363	3.349228956856	3.25448701600286	3.26056498453757	3.38168884850983	3.07875232111892	3.53627189964908	3.40769958174179	3.71047838470986
TSSK3	7.40964304628286	6.88226202975149	7.33095101850635	7.23077586893661	7.07396779357218	7.41876896785388	7.17732126194357	7.11966991664314	7.01579871643082	7.06155513298983	7.32046274498718	7.35560384326558	7.38458337745445	7.14268504090234	7.14146978158755	7.26543464558711	7.19985576154603	7.45398731693427	7.28257787751079	7.221392235526
WFDC6	5.37128144819964	5.19164211833248	5.38939080049104	5.46860625398142	5.60510284955739	5.65990715236433	5.4215843486596	5.1699451990315	5.21553210670623	5.47864441197273	5.38973096404921	5.35942463847452	5.48621967290596	5.48076196478388	5.49141361654882	5.76015706187684	5.45240731071243	5.17192595367798	5.37792447256517	5.62650233353315
CLEC12A	5.01976871092182	3.7218948446306	3.75256128575301	4.09277717997334	4.66732469738527	3.97703487353179	4.14996289803396	4.08717215134809	4.17506992482567	3.93553716093279	3.82952821497388	3.85999776594725	3.63970021059629	4.19645596864142	4.22271160806508	3.85208465693107	4.03670614077902	4.19842225282986	4.24182752561396	4.02545507093404
BRF1	4.97432363118248	5.45463479071735	5.78656944178653	5.43430676270517	5.56924000812014	5.8718165484504	5.43255826893378	5.72491106821597	5.21142328741642	5.20326510498078	5.67966458377385	5.48243022161527	5.73661191019414	5.54877124181426	5.84135274742374	5.7728904151801	5.25684487230167	5.70104358157273	5.85678911043526	5.63582649521155
TMEM266	5.08442302251806	5.26811433310241	5.36631021796808	5.46728698088939	5.40565750668662	5.04996526692408	5.65201098688189	5.0218462621928	5.30675678700348	4.99121016760696	5.19831852075836	5.17216012772516	5.36746619371135	5.36870598923964	5.07812573852179	5.37666184615628	5.12975779158266	5.00856801049254	5.18328998647727	5.39487165033286
CALML6	4.96576651054969	4.84678904565779	4.78379156799183	5.12023231913149	5.0449468716814	5.45911274779673	4.9783854286282	5.25999132001327	5.19867290788142	4.7493411266804	4.69022213414147	4.84589665800931	4.96568520850632	4.61024483751529	4.97577200030478	5.01472185699747	4.86552355300443	4.87477277326364	5.25550998600576	5.10536756672068
NLRP5	5.27390683393872	5.47076558277901	5.46887814663784	5.04549089379212	5.36857745519855	5.73654101868169	4.8792227452277	5.10949370582084	5.18174963010736	5.30759901544104	5.11806896469716	5.5538479757038	5.43935551607581	5.47892554747727	5.47602317284196	5.09006794691152	5.58659083498836	5.3886636057373	5.13575934995965	5.27558482951649
ODF4	4.33098949492437	4.43425571404922	4.40568473340957	4.66456401812113	4.23761740539755	4.63443505118379	4.36996083782427	4.31695254230206	4.82348137723156	4.54164895529653	4.4399246758447	4.67765278641409	4.52668752251602	4.3308427521521	4.34872673808801	4.35576688508917	4.28851773716401	4.55136854143329	4.36004156562271	4.21499226028426
CLEC4F	5.77209222502696	5.79621849841483	6.10454151635324	5.75694107884353	6.02092646238721	5.83106838594522	5.65780841459109	5.7971642453029	5.81350570634344	5.96812105754131	5.96722203883873	5.99382206515056	5.90036449365066	5.89186842793227	5.80054545802389	5.86791978408018	5.86845935108684	5.97452373717262	5.80426605370161	5.94438724462179
WFDC9	4.34319140180974	4.4218122429989	4.84888048701156	4.57894100691631	4.62113722712638	4.41844870563186	4.37067185525541	4.64732291468929	4.68298672079677	4.63060787028753	4.74457704855962	4.49346237435316	4.40986080479398	4.69642922756763	4.7602668883852	4.63796618146187	4.67942070147224	4.62643796852272	4.59695439806444	4.64548384313731
NEDD1	4.76387628539072	4.63056529609137	4.58968559852231	4.9082760715277	4.95926892633322	4.87928848088665	4.71770339881268	4.45206486867717	4.58034438410009	4.41066354457267	5.26395844906782	5.29451518018447	5.50323493079239	4.86997018102721	4.80740309696266	5.20762154013237	4.97105881895707	5.08505696692111	4.7070991750518	5.01370687190835
TTLL10	5.12702322419577	4.68433362551909	5.27405463644102	5.64750542660707	5.28505593049617	4.72406303428245	5.26892950514797	5.17544615690539	5.4561933993031	4.9121585847901	4.95582377594571	5.47112469072959	5.11126322701275	5.35972602026599	5.20879113361343	5.10653320949788	5.05427575575976	5.34774299713735	5.47382252405646	4.94491460677136
CALR3	4.0467154270514	3.81669687271582	3.94563457556069	4.32186793324978	3.88350860230745	3.79022393897478	4.23635530707767	4.21434430216717	3.61367992228897	4.09664019037014	4.01702110014467	4.19981327061158	3.92849520904624	4.11277860321835	4.12621638255965	4.07349259123041	4.14012888778636	4.1445827924964	4.11812205376792	3.99601120992999
ZNF22-AS1	5.20296989146742	5.14512366375576	4.68063981342529	4.91640431678724	4.82146328287093	5.07399002268081	4.73687764118883	4.59325814593613	4.42407361736033	4.89177816325872	5.36917756673211	5.3234297357342	5.01046280480023	4.58599828441225	5.00334187149187	5.41817432653743	4.97394500363418	4.87337574745297	5.39098403136532	5.09623435521781
ETV3	6.17446644301485	8.08449600918321	5.92485406212361	6.02162812015201	6.63664354219874	6.11303231047988	6.65622476708618	6.72748009316904	7.06024489741507	6.11800893596886	6.05482113323843	5.81362462786824	5.82738302608393	6.22706561695639	6.03734795539236	6.52361364124917	5.97352387089826	6.09509019988102	5.93984904063347	5.96435664925906
KLHL10	3.99275220942067	4.41427370569559	4.06786179768549	4.06093642565525	4.18780764543531	4.00907166860481	4.12217506056599	3.74573019563395	3.83226501467842	4.3835605341413	4.09360031619345	4.08764766410512	4.16122324489734	3.94043073482257	4.07050139002882	4.07086817164503	4.16886166402627	4.60826813057033	4.21169995824372	3.93115069324745
TM2D3	9.02824468612951	9.09864983485484	9.08431693758734	8.54250279955593	8.99214691628808	9.32058833640917	8.98215445771922	8.93609323352916	8.87923064984176	8.24103654563218	8.66180331799819	8.75637705027289	8.90118084669856	8.67405473761287	9.02959588926866	9.16060069703318	8.83521360187627	8.45526663406118	8.54565876786992	8.77578977937141
ZNF485	4.34319175720661	4.12618647556925	3.87640378572288	4.26274418454817	4.18065663022575	4.22194990982443	4.15745624253228	3.96013375013246	4.39082703623689	3.86540828922858	4.47932551308161	3.95738588493269	4.11048026129594	3.92623250887157	3.9912520340402	3.68082718684631	4.22144730114911	4.4214990851806	4.06961341306772	4.49281989095343
WDR17	4.06465206743468	4.92307499912341	4.06649326073999	3.91039602576265	3.81604596989837	4.08024986530878	3.87547832349343	4.07526400475244	3.95814407472798	3.84550349930851	3.19797811715285	3.7907235649961	3.63721213451392	3.44808213471595	3.43571419319619	3.27213429918299	3.41011122123225	4.03813834044781	3.77020331973814	3.26705287134011
MFSD6L	6.17009350639709	5.86291502251405	6.16565492343101	6.00050631964361	5.84572806344649	5.88148647365615	5.63719885836636	5.60690528497743	6.22285748670808	5.98565348083631	6.22843545979773	6.00081248186687	6.06742704642202	6.14007022002134	6.15110200684249	6.26241519148599	6.03200008909363	6.33930851660702	6.07166872290939	6.33641961612507
CDH23	4.58241985579351	5.07319041599372	5.4947576818635	5.19087663109352	5.3636202545715	5.23363854191105	5.15144658824106	4.92332548852581	4.76978691708298	5.15373757645106	5.03103672778404	4.96735073167329	4.87500130863812	5.19630196555593	5.12195699107714	5.08967805277812	5.19602693039547	5.60814583477407	5.2171942605628	5.30493488073016
ANKAR	3.97021828699282	4.13976849747157	4.13377360208873	4.08189987545511	3.8291611225365	4.36157369472803	3.71532188865363	4.07415970643938	4.07079348351173	4.00181885784636	4.1985900158109	3.92034942510205	4.28216962653724	4.0655951443194	3.98697761649956	4.22554857168842	4.1655291520142	4.25175180846901	4.53826164127408	4.11220135773389
MEGF11	3.66414841038132	3.97696817609157	3.75054808843768	3.87596176437307	4.00957143370503	3.63652196080185	4.90827506261019	3.47141470923638	3.82094969188029	3.56014772934141	3.59015202768491	3.7807243681349	3.51863156720816	3.55539800733566	3.56382818107859	3.98103474211034	3.91713745759763	4.06265769998148	3.64270815577476	4.077554922372
GPR182	4.8491288277193	4.52286979823358	4.7421264304444	5.00769784504527	4.5667898914082	4.68212137313722	4.86387602476875	5.00191030563099	4.90814365708475	4.79937364018611	4.35865717823086	4.85559165584676	4.73648700891675	4.90215425217584	4.3302452323832	4.69940693379225	4.47860571515611	4.45194562757404	4.41565186636612	4.55860928452946
ESX1	5.41845218015854	5.31216865351064	5.43957659825677	5.60884959618351	5.53121519007983	5.57063572834089	5.43064536647216	5.37894464421582	5.52255698855749	5.76828808920233	6.26652983055754	5.68183589063434	5.76542006876568	5.59172285509233	6.12289693198731	5.6342639200311	5.69569366569918	5.92247860417121	5.80363707662573	5.99481676741253
FAM167A-AS1	4.98188735060133	4.82238635812847	4.5803203825012	4.90400747219864	4.59299992665287	4.86615696821157	4.99306319254997	4.8238138522256	4.46451993882871	4.6444274416069	4.490346906178	4.58493280494261	4.71717684197202	4.88855579593713	4.78081007318003	4.65542590795597	4.76566829555331	4.80978098833035	5.14202599854511	4.75945893839703
DNAJC5G	5.59406998030961	5.67696866701638	5.65765875326245	5.73370998076353	5.98366157600192	5.43836192360887	5.73165972481179	5.49109307678542	5.41491395195498	5.73916079610169	5.72468235551706	5.71268997622427	5.84879635384266	6.07633205288765	5.80541659633495	5.85237587175771	5.62934093979375	5.65874429590131	5.56906427812966	6.13029687522926
WDR88	4.22657711784634	4.3493302431203	4.2958185154506	4.18836848100856	4.16204000358842	4.26081305013843	4.1713342267557	4.5093598917371	4.43692776780774	3.83919884890547	4.07574320135688	4.44437857849381	4.45660004460269	4.25397467285809	4.3528345695595	4.10689726672604	4.24719459008573	4.12551943816062	4.37462505763925	4.16136370356125
PRUNE2	5.69086162519823	5.72443936311255	4.99347202611119	4.72223189541529	4.94089533894193	4.82409588134355	4.63992729140063	5.17347367072863	4.96662454251136	5.01097636124288	4.799030405557	4.72845105098924	4.71492894589523	6.81651932703482	4.45949312859641	4.93645213147076	4.70136718384498	4.62445146319843	4.91476914589805	4.48398302347753
MBD3L2	5.16795341434278	4.79233871050574	4.94322540287747	5.32401128447918	5.46528559270455	5.28495946550572	5.1233967832573	4.9555461343596	4.80774274879165	5.4432571069785	5.09924049199482	4.78203845988976	4.97352912864139	4.95319976208592	5.11164211599648	5.23134964926496	5.1783744405028	4.70318831762664	4.76352545576929	5.16247399054856
ADAMTSL1	4.62983749656594	4.35024737046652	4.33053151058338	4.64520707383368	4.40315447042437	4.59812636425679	4.68348727642986	4.71717684197202	4.75435905840977	4.5255865177576	4.53327683641189	4.7166669922104	4.37499048317639	4.29469675945851	4.47013530139011	4.28763415334941	4.35986198514433	5.23635936384199	4.56940845544217	4.32872489800832
MBD3L1	4.25762476468207	3.88097981286776	4.08027519614789	3.75990500957383	3.98514718179823	3.89362577464402	3.94871483832343	4.29042573095539	3.91392923427817	3.93340069426707	3.92155210738883	3.87417668022527	3.8855260459679	4.15528998045033	3.9965751277145	4.08565715481432	3.9343348086999	4.06622518497142	4.16580134147227	4.02457881260817
TENT5D	3.77686694038319	3.64342077642071	4.05882005201945	3.68782753229943	3.81553475002692	3.90942894721234	4.08377875985626	4.38588282681588	3.98190278150603	4.0466388668745	3.90807091045134	4.24162055999259	4.00907166860481	4.02232883754057	4.01632662565991	3.98327246117499	3.83229114613337	3.79802251106934	3.9274237562273	3.83154408606368
SERPINB11	4.17658607237517	4.13893264122766	4.19233069396635	4.06650040759723	4.09478550700797	4.05418695992231	4.23739262522088	3.8226431757916	3.95251202826436	4.75939299592781	3.96494815645056	4.06682249605882	4.36891847653243	4.08740037968939	4.22709673968569	4.26635329240989	3.97715378521936	4.15496704823711	5.05120132629313	4.20139501264406
LINC00161	3.52539903031493	3.72619483074774	3.45375605523421	3.66269235556203	3.38736764209958	3.61700408282587	3.51106885192046	3.70568325226354	3.69626184451103	3.54746241503622	3.49679160338012	3.40893585532735	3.4869129390662	3.58713014379894	3.50672265254391	3.55247901040066	3.5521416855188	3.48723756076129	3.8088442509359	3.65614589381384
DSCR10	6.57375956943843	6.51590968390705	6.68998378892391	6.59457109148426	6.80520068468732	6.67871463472131	6.34701697088197	6.58762566069935	6.65541214001957	6.4257637505818	6.59855257258449	6.37820579844902	6.85522580329117	6.85857585980491	6.66191829954404	6.57719722290195	6.86015186076454	7.02567301158972	6.55578389034747	6.9268102913474
ABHD11	4.25585698196146	4.35212275749179	3.99715671384446	4.34424945682677	4.15985777739904	4.25344248101595	4.370672273685	4.21903791676071	4.11923879765094	4.71716230711124	5.3217022954442	4.85868013480631	5.43944328809458	5.12324554218969	4.85112136377744	4.79310665710977	4.94413691789008	5.05096407806278	5.37643927862039	5.02945522696196
ACAP2	4.61209083172092	5.60557818836107	5.50933996915622	5.2714507766168	5.22327939319345	5.07542789078587	5.44380179327981	5.38786179319961	5.8696730959902	5.4291767289241	5.06277234984116	5.16717171749167	5.07462758245553	5.23572437966962	5.18205529761321	5.21407699974129	4.80555996920155	5.49216064612875	5.13947686239139	5.20785147505386
GAMT	7.40916161426579	7.2405677328733	7.40301151213206	7.37382305704838	7.47931262573619	7.51896679711342	7.05942634192315	7.16519111463346	7.19933773818647	7.61439668642059	7.38220509789315	7.57836635065971	7.67039183110783	7.63636396942775	7.77090732200526	7.27011307979842	7.90906940274306	7.48855051676257	7.54660010464257	7.7215892798975
PLCD3	6.44750629959804	6.52617901332973	6.71292601637	6.55324114426182	7.00175237333395	5.70607195017299	6.75378996864832	6.06450911275143	6.40643479769943	6.44680309295122	6.60557137351229	6.18247996897942	5.9125083186494	6.82613748310704	6.17198217972519	6.28049213144268	6.35956421590353	6.55388360049553	6.49192138227886	6.15902908168162
IRF6	5.12702322419577	4.66366233027703	4.25763456959296	4.51793086816628	4.22165656228151	4.04504738113495	4.8252755069477	4.27244152489971	4.11159734225411	4.51199579656205	6.59992920255359	7.80848692902931	7.0223259742656	7.27479213625467	5.84813598466984	6.49851885834937	6.6644861114558	6.15435900588316	6.28553445984671	6.74970815825497
PTPRC	3.99275220942067	4.22727691476762	3.96838414702244	4.4634648659822	3.93451739796271	3.73098518331966	3.87780141683414	3.84885114984958	3.63196899977148	3.91552099635799	3.29968674882392	3.43833078171583	3.657339774511	3.54181799163101	3.55680484744734	3.50770154373041	3.54500917688615	3.61631664124542	3.49491771402006	3.64913290896186
MAN1A2	5.46122043469725	5.07217643248302	5.3099040103074	4.67723134678663	5.2763626629738	4.84850556724967	4.88081005394928	4.5093598917371	5.32973255780774	5.24752976834256	5.6777338465684	5.31394587524264	5.46684057222063	5.45069890539797	4.97490677747965	5.43379299070961	5.02983961404041	5.37422781749931	5.25549529470657	5.2336921452021
RAPH1	5.90434521676609	5.45417029878269	4.86371856139452	5.27704017937391	5.45937554917231	5.4435696222697	5.1227630707761	5.93803948691202	5.14199919585726	6.25415730622018	4.96038256793502	5.1493360757444	4.99719429742431	5.94753564916913	5.11400518131592	4.91157429222879	5.15761525674009	5.37075505062028	5.07648829257077	5.26788451958065
SMCR8	5.76809394835227	5.66392835435997	5.79965712025711	5.83732895686137	5.50012728878928	5.60180911122644	5.65968433652785	5.94545116396251	5.58639606755681	5.89713798090721	5.6106989992451	5.85900114211246	5.94065234475252	5.88495647454634	6.0271235231024	6.07584813272599	5.9040124353517	5.84290533792511	5.7994544107418	5.9787794094167
LACTB	4.45386928791165	4.61900197765363	4.61360343228257	4.55283371288167	4.7601052068049	4.33973736140789	4.34523469478025	4.46900205483333	4.73422490164448	5.1306506616874	4.75873841474342	4.3115770793031	4.58795737047295	4.71549904589509	4.4472603402575	4.41370265953792	4.87208338794918	4.56318254127989	4.32990459345684	4.45726089439215
BNC1	3.51446316313872	3.47715441774149	3.61077635194772	3.58965683864233	5.99867932973876	3.48243890221172	4.21664684954775	3.20469758726055	3.49278605799294	3.22953924249714	3.42936034018008	3.49277817633706	3.33547439481543	3.44417870983656	3.57833410323429	3.49094987891709	3.48264321997844	3.37035667355852	3.33604682362005	3.52020296736136
MPP4	3.56970082162922	3.56320975892082	3.71504386279	3.41800059023017	3.60852741660264	3.57324775180575	3.64908725552752	3.55754475829518	3.62338521997027	3.78375040200544	3.39562934376712	3.61384125693934	3.60134554476049	3.60526769487858	3.66798446156842	3.78519773357003	3.52629772115691	3.97960138915612	3.45328011748694	3.75712162812538
AFG1L	4.4087827034957	4.42964033248758	4.73423091826902	4.33055574696094	4.30258804133216	4.390148246605	4.46944483217005	4.59589895109282	4.72543720981888	4.61668927641425	4.81453688851947	4.27656529996376	4.44280698059031	4.61114699688832	4.42537920503696	4.21744787977406	4.37169288066545	4.68478126738206	4.40526783598466	4.43870111376926
IDI2	5.71595309732513	5.79676842549031	5.94569611329639	5.86781024556551	6.09430258601404	5.76367586728971	6.22359727690893	5.3574419333439	5.66217430360011	6.31747574725108	5.99634919834414	5.79043530022945	6.2026947143726	5.93538006734942	6.35238293907767	6.5466325908302	6.2824690144664	6.32419477093654	6.45785559743989	6.04446349820628
CYP11B1	4.96611839722526	4.92067850743614	5.16855138294454	4.93117963316793	5.03146952597593	5.04746876500775	4.99379580384877	5.0513893739316	4.85391103851325	5.1399822548156	4.88606028920002	5.06740531832731	5.03926554554894	4.97074880671697	4.96823077424474	4.94970515165185	5.03244524990481	5.26598151713795	5.17660282618667	4.91800370734415
TAF8	4.92168296373009	5.23090620192129	5.39980806372345	5.21111131693977	5.44444610080445	4.62660226299074	4.67852171914279	5.05430367429961	4.79055431416571	5.18077754987514	5.02530578661517	5.1141266112791	5.10401830913027	5.09968234009132	4.95051931817734	5.4060571774191	5.27135530265286	5.10385134617171	5.33499131170231	5.39411280399679
COBL	4.41543959448208	4.47777160473526	4.5644208512189	4.47038744698934	4.54829080648217	4.58545894283988	5.06870004256882	4.4097456936596	4.218084833548	4.281476302767	5.86125790951774	5.69636426321182	5.27258563340064	5.37585597420363	5.66137451418119	5.1639682160869	5.52985498373745	5.73586285463161	5.70223808144007	5.72017701875097
SLAMF6	6.00646647811289	5.60690498895276	5.46484663267362	5.73370965542377	6.42123339973849	5.79020897463377	5.86664458067698	5.74811554590507	5.25204129638213	5.62176793944846	5.95098590916869	5.70957379749862	5.73963497627935	6.07698529075385	6.19413729807744	5.96008003248077	5.87691239953336	6.12579023204593	6.10719510146512	5.83399077540648
ZSCAN20	4.36368399090296	4.26375001545841	4.21042705109268	4.42986899942364	4.42287372720616	4.32117019240927	4.12880536460393	4.19722180520608	4.29865611633259	4.43766013633126	4.57977481134779	4.21814475398262	4.57039000507753	4.43097105925538	4.18226959586097	4.42912040875368	4.48900638504066	4.71698299521655	4.51602365938373	4.5300527583798
GPBAR1	5.99786126566744	5.76485009939472	5.61776071307525	6.18539481789601	6.17198618149555	6.03993170190526	6.12942200361211	5.7718963511614	6.16928486389566	6.06650126866198	5.92421402320368	5.99066465896376	5.8508831646025	6.67687743974154	6.07795660604352	6.0410333188025	6.00032758983155	6.17112194166474	6.02593285409901	5.86269061387245
RHBDL2	3.9643637889874	4.23697838423728	4.41509428173651	4.05980916363513	3.93755136448983	4.31767714088857	4.47064553491577	4.22313722646112	4.41509428173651	4.35186503717056	4.18780764543531	4.14387287673868	4.54740411181743	4.66048743064888	4.10437306224197	4.46133052891584	3.88968963855879	4.28144929882328	3.69267078854475	4.62761057325761
FRAS1	5.32238715953934	5.35099460825075	5.59804523268337	5.46678097320825	5.54718438931141	5.23972701765631	5.26460323478981	5.35998367514006	5.59640208137091	5.71560175528151	5.37062927940945	5.80469440783741	5.61852616734478	5.81547877632837	5.77677718519997	5.62546326451107	5.83109540070975	5.21047544537103	5.68486288155115	5.7426002028951
BRSK1	6.01215332492431	6.29759012061587	5.89017147940519	5.82298970774412	6.22422380318274	6.26147740896403	5.88841849030523	6.19894080133935	5.89840560894339	6.08369737720011	5.56851874979597	6.03792708353448	6.08269620344926	5.81877222365845	5.87784091709235	6.03524779233525	5.8048126384399	5.1189946278907	5.79191745192183	5.62862576095299
CRB2	4.89188215544305	4.9572016160146	4.82532364691208	4.71427013945138	4.87900909590516	5.14144578885984	4.61970551113484	4.87693036986124	4.80164059511091	5.07347952341797	4.94003544516097	4.82316543971296	4.89736948775405	4.82275502529823	4.59027463051151	5.09818472676323	5.16499511436984	4.9072685322017	4.83991495594002	4.79238978430412
KCNE4	6.836168796406	7.37820761954276	6.79327615510853	6.13231690384191	6.35142621326964	6.22202803041817	6.53924800723759	5.83738371074403	6.34557042085412	5.57248674866401	5.90135333067512	5.69576559098276	5.78201467953151	5.71685641030839	5.50547031519701	5.35277165836367	5.26165823012768	5.03490312992541	5.70974719630736	5.23236950251614
CD300LG	5.17670972687864	4.54139149144363	5.50933996915622	5.62806840335539	4.12118801655826	5.23772393239155	4.91157429222879	5.47725948122594	5.07789988242905	5.82486431805871	4.12837638988608	4.19612944998801	4.49198235601459	4.22230673301132	4.2107183273978	4.47335481753467	4.26477390818065	4.29372110890182	4.4460299472664	4.14561412193846
SLC34A3	8.34294224705847	8.40411235673526	8.22164922589548	8.39647831507076	8.25023113794813	8.1905312569279	8.33022744569084	8.48874997083483	8.37947818251835	8.51524330680781	8.50386794515061	8.19894885308526	8.53282694043841	8.43500761488342	8.55081476357202	8.55151178797217	8.64884885961015	8.98076280153835	8.20177351748281	8.46214428440112
CPA6	3.71928323165323	3.40954042554453	3.61274903793301	3.61341554901293	3.52085543203608	3.44315945279052	3.83184319967112	3.69092033064049	3.61117178974313	3.73499894300715	4.05509376638199	3.66769540131434	3.69427296335596	3.66602744907148	3.54443567991132	3.71733929335662	3.41308615243762	4.02381120628232	3.74489689770038	3.52135218845362
WBP2NL	4.24836815151468	4.38108571528191	4.03127343727533	4.37777566109657	3.59400612323936	4.62776609773567	4.74168971053593	4.08729479992416	4.40370591872073	3.75838675976181	4.00953555959072	4.14387287673868	4.0916655644341	4.0553924666322	4.6183123744887	3.92068574754686	4.13936258233236	3.83254959921825	4.07354597522814	4.1073572835636
HIPK1	5.10009010891861	4.86052411414615	4.80237584333512	4.58929051943406	5.10582316971913	5.06747325518297	5.23552622485421	5.15552407730321	5.48203670017736	4.99576457352412	5.2440361051226	5.33626160443327	5.15524905109214	5.02209829242081	5.10758585612223	5.22735832896032	5.14233349924363	5.24961068782425	5.45917158221117	5.01426521100039
MTBP	4.5246912696081	4.66245048630328	4.58908679540271	4.46718262358599	4.63892992982351	4.68993878128328	4.98475092680419	4.85976853063138	4.94394255904356	4.41630592705114	4.59388795929807	4.82087271913059	4.34711065049892	4.31918985960872	4.55142760755138	4.94589208495033	4.73284713873638	4.72477560178476	4.80537820981734	4.6881954681921
ACVR1C	4.85751881095641	5.30447490097037	5.31507049043596	4.923555018074	4.66949267396361	4.80526417932639	4.95659709702698	4.91827812368399	4.62670160154643	4.78344790596509	4.92724908631641	5.06482612883158	5.00869107344845	5.34171005800533	5.02000563114949	5.21754869459894	5.0714061553501	4.99740320272251	4.75704010630661	4.95623860456837
TMEM74	4.94163675137182	4.86244950674506	4.95086216203514	4.70169298659367	4.93214840714425	4.53697605401915	4.42266486978066	4.72259460440136	5.01295057065438	4.63779187573078	5.05735339607519	5.0380269854315	4.97642339543321	4.52318241461525	4.92939477016675	5.14396856153883	4.97156433780611	5.01009985771717	5.16055253154417	4.84362880294655
TIGD4	3.37262898716691	3.21069105683077	3.34806581404153	3.0736049438264	3.16765167190916	3.28591247274072	3.48691795755551	3.12980817776098	3.18755921251001	3.18912588817549	3.42535845760934	3.2640158559545	3.34321478673726	3.0600258814721	3.39789411978867	3.07537101631149	3.14207780476813	3.21742926703602	3.25382253004654	3.0821742536934
ART5	6.28812873895995	6.30101451508277	6.35836760048683	6.11581409592952	6.08458519119675	6.4974031948001	6.45912140585444	6.12816758868876	6.38554027061325	6.2991623094203	6.50634487545053	6.30444113219603	6.2740288354806	6.77343437665959	6.33795651491887	6.49624054661266	6.08763256009541	6.0569684268967	6.02433754431653	6.78580527634451
FAM71C	5.30127522394238	4.91879699101277	5.23320089891295	4.99144674461645	5.14583190495631	5.01512018278135	5.07831876449514	5.20290130775274	4.410418583616	5.13085111590132	5.3881062731986	5.26068311454185	5.16510316006944	5.28797073963366	5.22312942445825	5.13223850170487	4.69427307480788	5.138497493245	4.64060548537865	4.90143812280779
LINC01547	6.65129025445429	7.07270394031643	6.71852479352956	6.83096513724025	6.55050654703977	6.68639085017777	7.19314091914488	6.50423313252339	6.41468405205695	6.94730707459099	6.56427694465193	6.88945086030526	6.63544562382127	6.96756808373596	6.65815648788275	6.68343427539417	6.93596189272453	7.17234919593306	6.52911800794961	6.76931659448441
NLRP11	4.9013999392077	5.21911855780904	4.64726712895991	4.71486241955154	5.03473541107989	4.76166717525787	4.82735454428925	4.60173317758188	4.85391103851325	4.98936488774611	4.68206584912207	5.06000781280465	5.25849356049245	4.93349186207255	4.80614698380847	5.23195135966471	4.90346816968068	4.88889211273642	5.24490417961183	4.87964137281794
ATP6V1C2	4.73544218782026	4.51880980398473	3.99610632661918	4.36048072697393	4.23637413649114	4.09679104220434	4.33268072623192	4.55429223992305	4.12120526040156	4.48032995138306	6.96865589663103	6.50812610490171	7.87328199247146	7.6318808027776	6.73819875158629	4.80285039839815	6.43396176543452	6.32387766140262	6.03283137527901	6.44361991147939
CLDN19	6.0494276566394	5.93170645575751	6.31324639606376	6.19972514454582	6.24410291327142	6.34249725128456	6.13786620120253	6.09428083662027	6.19833070180476	6.42968073339525	6.42990731901036	6.11300990365676	6.27018971966622	6.37668681297335	6.18698923060447	6.74911453789352	6.32441027919992	6.44599115996032	6.23981395562379	6.36133315211834
VTI1A	6.49742634878793	6.22883927279831	6.18843435656856	6.04441947559392	5.97132236207422	6.05037827513549	5.96573751750164	6.24154162460408	6.17809732083616	6.03117791985268	6.03811831825531	6.60121878233522	6.21300698333797	6.12575760971627	6.2710004509354	6.41315231127115	5.90905877888459	6.17703157777483	5.75010790645576	5.9984768148001
KIF6	4.50993046662593	4.29866044148552	4.54413023280974	4.16777843838857	4.30822586743798	4.61537515585407	4.74056560024387	4.29018285313834	4.20230408821317	4.27192073316655	4.28980333921254	4.61543913347557	4.27572396925582	4.39758654137441	4.54874948296456	4.28219513402214	4.48892903027118	4.61402772977387	4.02892103139841	4.21321280540016
IQCD	5.4282811049865	5.53508205031002	5.50232245375066	5.1176135979089	5.42174728786107	5.97124514386806	5.26772739562153	5.45042937155969	5.75025605137009	4.98933722804364	5.7260092787609	5.80081708814217	5.50397538897889	5.38957472729109	5.4997760621418	5.77886791715392	5.4801690684613	5.64748818668008	5.78176030743121	5.86216123612718
TAGAP	6.28331175662085	6.34082162462114	6.4896471329437	6.61354933289588	6.4442496213159	6.47008192470305	6.46724491275961	6.28145234050154	6.38012127201827	6.41878380713912	6.45985321744361	6.45940915832376	6.53635026998039	6.5525803431053	6.68628326616394	6.43603037933558	6.42458740190432	6.68810557770206	6.53384466500593	6.55834172642305
STON2	4.83886874154648	5.09437163288751	5.23895438740641	4.81115024183613	5.01859589877523	4.70947393899829	4.91714996790787	4.71462908615339	4.9793595687212	5.1913693519889	4.75242517956153	4.77586150015319	4.81052731858166	4.67677125915743	4.86583876155703	4.84119738637085	4.61736278667074	4.67527041481826	5.00308226909086	4.82670279020893
SERPINA12	4.91574517507263	5.1777416291735	5.27972979868054	5.05246719447302	5.36493341106051	5.13643516507069	4.92691941273114	4.74384829829815	5.22634795168886	5.41133302346273	5.21566023280014	5.34615840082529	5.22122942388331	5.47129185361359	5.29806172433231	5.30901316187905	5.25290070973043	5.62928025723025	5.07705196594073	5.122903349395
LETM2	4.34276009872826	4.6701766636076	4.47264398998108	4.21925302699595	4.58232296124627	4.45933357762036	4.75887824279914	4.40048560361582	4.689713288773	4.71717684197202	4.51179717504463	4.71186230658253	4.71717684197202	5.442549337523	4.80576563975705	4.58222172388219	4.94164172758257	4.77798516218947	4.36009130461893	4.4542209767014
BSND	4.67553413786151	5.08202280267669	4.66604063304484	4.84529699288602	4.45967639698829	4.74535561536406	4.93106018131779	4.37722788601397	4.05064857147496	4.65943619653134	4.25480028954142	4.68762802188923	4.65962982587799	4.34126243995016	4.34914146697937	4.54326801612456	4.59278961115264	4.77440998602406	4.88451928854878	4.76665234898485
CLEC4C	4.21094052434913	4.7612723465008	4.45227728985051	4.63430865077118	4.26316018532455	4.25961168766887	4.27501449941782	4.51778086301811	4.52460565057246	4.17359359497183	4.38375467361518	4.00021088856703	4.49223878936314	4.11575649059879	4.20430859876877	4.47335481753467	4.27901895247178	4.47624492966885	4.25606236847371	4.19644558162277
NLRC4	4.45545164019369	4.33939966926553	3.98124673111349	4.35304891303693	4.13567153188418	4.51857655607253	4.08913946636889	4.24294991505756	4.14221327660231	4.22352611442159	4.2052942080541	4.04097275830153	4.0136766381874	4.00207166463895	4.58816971107912	4.17959616039887	3.96749262406491	4.01853883989418	4.08559045127476	4.05103026954337
PRSS36	5.95283767597137	5.94001206366498	6.04688018788197	6.20389100999451	5.98356946571191	6.01746943638333	5.70741578953722	6.00362006788496	5.79883968436098	5.72011864342515	5.84101671469959	6.13324806610519	5.91194206662552	5.98745116651688	5.96530633873844	6.28939664849272	5.7731882740046	6.45137251976802	5.81174009786169	5.62134802274231
ZDHHC15	4.66806618025708	4.53115323150436	5.22073778365033	4.72167101164765	4.76009759342901	4.91542768185802	4.70588376414177	4.29250842095556	5.17415886355022	4.16721708787763	4.98937787717709	4.48680284960761	4.63870437148141	4.54937246988119	4.80583429325208	5.31675785250793	4.93588344189155	4.36644692765563	4.81700911170891	4.6529688423192
RAI1	6.13190674687272	6.2773032848012	6.25547221886776	6.35401041923391	6.57044661257128	6.1891162786993	6.4097129436781	6.55832540805898	6.14613606965804	6.52077345015656	6.47942564884565	6.43299363748152	6.41166071546319	6.49522752191213	6.47402761123991	6.33286705090674	6.26891173197377	6.217121152558	6.41211276926305	6.14965872632602
CDK15	5.50716808914931	5.49124844835834	5.42040088019156	5.34889347937989	5.32958601001267	5.52968241617227	5.27826805288875	5.48111904558592	4.86965192616137	5.16265730396849	5.00781990607435	5.21825265099937	5.46230319762113	5.81823440612133	5.47308155870842	5.35134691393974	5.03811160022057	4.85194688316997	5.6620130989967	5.6779297137468
ZNF570	4.85364575619216	5.71382133044947	5.18916610491842	5.06680790419125	5.31462583911735	5.30029508019914	5.01477786216959	4.99795262603568	5.40386850425948	4.79511328629408	5.02054807106335	5.1711092884549	5.05127333725053	5.1614445296302	4.87006983710859	5.38991058099935	5.21938670916655	4.84974011135495	4.95749426195806	5.09642096754114
NUDT9P1	4.57762369200625	4.5022828590764	4.94384436201659	5.02586155983328	4.32830784824401	4.70587878899808	4.77762191537429	4.54205983585814	4.97677709101038	4.76009423927163	4.734416283054	4.43103305897742	4.62797096762071	4.71299739021022	4.42371685396503	4.80964040074203	4.58990804880901	5.01581546108159	4.46604992657876	4.58397301368645
BTBD16	4.40249933036642	4.34845304234614	4.40969349696424	4.31858019049762	4.43135451858718	4.27800043838215	4.43449879624113	4.07415970643938	4.91697242594652	4.51524743910496	4.19174581839038	4.62804261561566	4.7868824157748	4.52318241461525	4.4249620505785	4.86212765371509	4.33265724152973	4.47665982998597	4.78903658106783	4.6065941887438
RTP3	5.15350055482271	4.85306797343982	5.00505809318819	5.0973781938628	5.29929558502872	5.10495847833227	4.88232933912125	4.91899986952483	4.85391103851325	5.23909477487247	5.17757999462831	5.24370830065896	5.20963809675017	5.20577819935854	5.41773895091194	5.35543250177497	5.33007026060983	5.22578183580707	5.22886843376332	5.34890965686181
TSPEAR	4.02236239736306	3.98286679443558	4.15828596313248	4.15494688282004	3.99756881489609	4.26291342477093	3.97652146197002	4.07778946146699	3.9866998094244	4.12807377918211	4.09756588024634	4.00888035300362	4.03951323530526	4.18532503671261	4.14734471964408	4.24635259790847	4.28888947077626	4.21961756444262	4.05429559838561	4.19288969545197
MIPOL1	3.48405883881268	3.88338288882665	3.89311879612078	3.97380043891541	3.55738901267294	3.77854360657168	3.81705517403688	4.0338938379803	3.94336007558222	3.4135373537017	3.83324877034266	3.85961762482702	3.75967474840909	3.58007177964186	3.87174263661136	3.9129964149486	3.77169271341768	3.7732235170031	3.91119398196482	3.49406417470519
C6orf141	6.35338727228106	5.21827408216889	5.8001820485036	6.30893848418031	5.79506462129565	6.29165954388415	6.07193231497739	6.29766960612409	5.80975295421146	6.28142785851898	7.07245056511271	6.16867502608108	6.83387071339259	7.9789609429809	6.84276630765873	6.56556412386837	7.01241156850969	6.71316507046135	6.79949637441549	6.40612624509023
ALMS1P1	5.89569729665662	5.89234529126995	5.97277512418204	5.60814379395821	5.72239880643171	6.22267281793486	5.91522855568734	5.93803948691202	6.01810134316579	5.54433907534564	5.23906268751318	5.62213249094996	5.44874180993439	5.34029905642509	6.04888287280493	5.51151753460665	5.62983327189176	5.50664732082177	5.29142464656434	5.52868195458614
MYO3B	4.22921543478215	3.80394841026511	4.15321354765353	3.82171337794113	3.92809227538948	3.80313919058109	4.16899520553176	4.04887027748834	4.00512372921135	4.11609522437003	4.25480028954142	4.29004709213603	4.23875782200064	4.1243589077563	4.6347403763455	3.98213824211517	4.31429643042265	4.12303318191241	4.41403571831281	4.32773040010435
ADAM21	4.37974681812405	4.54705387273952	4.63561829797757	4.22085446182917	4.49658525337428	4.04757276316312	4.99805492833361	4.57165860932996	4.52866407842942	5.01635087528376	4.68337195177018	4.27138227207327	4.46955390987057	4.69260283730452	4.70471983176661	5.19486820845593	4.55509376796729	4.817448998076	4.3347334439244	4.90038362343805
TRIML2	5.21222224101145	5.3071044653225	5.41714398610165	5.25953941742705	5.3869552432411	5.59086396090763	5.27379388382787	5.34743201432067	5.31825175588007	5.48640504844886	5.34667399416475	5.16665210476532	5.26976048395849	5.40982595342408	5.45482739403378	5.19589271907346	5.20042823675158	5.20579457848393	5.27815180022609	5.11056519984775
ABCC13	4.24138313065709	4.2292605107091	3.99395689582396	4.27796808928147	4.10724997337193	4.01310390881513	4.23824016716146	4.28621071532724	3.93135950161721	4.09191355717187	4.12192533843476	4.06498741215305	3.98965203588739	3.92206166145397	4.21867555740195	4.18300257069284	4.06687104846712	4.68570259425117	4.09253474792868	3.98855354324048
IL12RB1	4.57179893033279	5.52704342864883	5.01243726964349	5.4921962245823	5.3569976921209	4.95860449492923	4.41389772584504	4.51795548968743	4.92986881027391	5.37678039128718	4.99231194313174	5.05292155743441	5.16990312040159	5.17785840932702	5.26615348963652	4.88152783086023	5.43361047685588	4.89871373942354	5.11589969873598	5.09695713805197
GTF2A1L	3.84090297482019	3.98213824211517	3.97672408114632	4.03026597263689	4.01170163396937	4.09105390372001	3.97667248972815	4.20092527687693	4.08690347633587	4.05133120447856	3.79713783301851	3.99092455440927	4.15828370076002	4.07219431508263	3.74954295599242	3.92698097143066	3.98171358174215	4.02537374168939	4.03346625971426	4.14702041102215
TRPV3	5.57945955873728	5.70618771287652	5.57258272967962	5.71571714018472	5.64749368390789	5.86400632287293	5.29187959880113	5.20817363460077	5.50908126735922	5.74378072302605	5.51629398014477	5.40906352602463	5.57123440869257	5.67166297327265	5.41588641075557	5.77176427508096	5.41285589333506	5.24982974306729	5.35619495173091	5.67907636991008
CNBD1	3.874255484868	4.0943294872378	3.95899760587691	3.92853576151594	3.86920368451599	4.31464795168896	4.19444894158113	4.08405159011245	4.0183019457423	4.23191051380704	4.12514148972876	3.68870238766422	3.83809325419827	3.85888731984685	3.94499165474507	4.423572591116	4.36791421077102	4.07952565871835	3.89128706337304	3.87535554558402
ABCC12	3.95575980968101	3.90527050156136	4.05304076434958	3.64979420422812	3.85059292336976	3.83120963766745	3.85899172147961	3.97167703442758	4.04251196756778	3.83820330710791	3.94050853943038	4.06063632067442	3.92849520904624	4.03774162092466	3.7473234813679	3.79461205953483	4.00136279312113	4.26135682385369	3.9586625358673	4.25860567978262
MMP21	3.59252664375583	3.78881222795949	3.66933897539219	3.80720889331932	3.87571274228098	3.76418402750812	3.59756704748389	3.62548418882512	3.58133196289565	3.37463013459377	3.38411047056981	3.4056701671767	3.52200915719517	3.46104902203764	3.37842644624366	3.50970698826114	3.45361911082084	3.72016615394893	3.49698559275818	3.57549816253022
TMEM190	5.9158908486638	6.00383613848666	5.77551352065767	5.73417037145263	5.93668669538252	5.68337717358256	6.44411011457514	5.72388463267469	6.08131832095244	5.84099846759104	6.02387164892322	6.59116027163848	6.40061580022581	6.11829306372835	6.09438525183475	5.95820909560128	6.24475465381945	6.34655362279963	6.09236856500741	5.97978277360655
GAS2L2	6.31906113780162	6.26395784832966	6.71682810204442	6.43184990894534	6.48841179035833	6.38592096985214	6.21603806086595	6.37679688405284	6.45104869644875	6.34043835998527	6.40124049169181	6.34874833411873	6.63997235319939	6.42675233677457	6.286218331427	6.22209528572973	6.47529277433674	6.64810472417536	6.53157391099644	6.63323305868548
KCNG4	5.23520854600041	5.16491657812242	5.34821577375172	5.2637399891591	5.12302904202524	4.99422031805511	5.46777377318817	5.41372090158912	5.38927197902103	5.39341637209019	5.00115355947182	5.16631467192155	5.14505553590493	5.31386873224048	5.33787126376911	5.39574774561797	5.18712993550467	5.74254927577776	4.994132002952	5.06380965496812
PXT1	4.3028625367534	4.27131697681973	4.13936258233236	4.67436545178932	4.86138025518676	5.03271764861167	4.64563313008954	4.73539550267759	4.70060090256331	4.98557001316037	4.4568082515168	4.27107526901549	4.84936356324379	4.7714457323985	4.43539697090458	4.70049770221883	4.57020849393502	4.01853883989418	4.78778975059058	4.65590590029749
CACNG5	5.7948140472168	5.67219341717482	5.82368975620988	6.06210681330988	6.08287372041198	5.32178143748247	5.84584844714326	5.61024147063311	5.69911563222183	5.70923898786059	5.75300061292602	5.63181462603487	5.49884129412036	5.88864431436764	5.95250673995903	5.78586837519191	5.74767902446051	5.86594342822369	5.82635849663089	5.33270506972701
LINC00308	5.1701574970583	5.37795836848472	5.39807248385864	5.353222214271	5.52800691344473	5.28584354205271	5.779659138192	4.97656998869263	5.18130613612985	5.27000196345252	5.25358566347935	5.21825265099937	5.41927594649426	5.40982595342408	5.42167371337994	5.47932919977907	5.30983741670246	5.12984897823289	5.14552543440393	5.34235142549631
WFDC11	5.33140053895215	5.26472820211491	5.54182672474013	5.14698376599633	5.42827262840195	5.4199937406519	5.42331690254802	5.54362517577255	5.36877917275406	5.63344254494177	5.41656897478861	5.19337916656756	5.48151982439766	5.49548689686531	5.58039980335196	5.2810755316203	5.18715329918912	4.887961571272	5.68324561183939	5.28605372598526
JAK1	7.93588200433273	7.68275109518423	7.91484941089231	7.96106658412543	8.01997483994501	7.9067546753107	8.14950021464924	7.61063783748332	8.28786116567272	7.89008056114219	8.28294106556265	7.60569922063834	7.75240573668326	8.32220240628604	7.53548270538719	7.99507590470597	7.66978328732465	7.41566749821203	8.1224763742968	7.95277339083093
CDC42SE2	5.99908359766049	5.99788907848005	6.33980244659762	6.46297367362983	6.78752923823238	6.57785001839234	6.4568859682644	6.11971141148182	6.52739161475369	6.5021967591892	6.61828579500326	6.44109367085519	7.11206704268503	7.53292502002923	6.71349154687409	6.87121713746914	6.86492468974668	6.6766097312352	6.71033403384814	7.55686957568326
ACACB	7.61074324136534	7.56592818704075	7.71865068421909	7.91879962613635	7.76993765550365	7.91863518997363	7.57948113084832	7.55140704235707	7.98598295568547	7.77601862170324	7.30891653868307	7.40267434653793	7.70161531293793	7.59083717022049	7.43298520523802	7.54507845333726	7.71131249331225	7.49425670677364	7.69993655987469	7.44357631875871
COP1	7.16438102630099	7.2971993968635	7.07299541680853	7.21121101774837	7.19977715724007	7.05175676186264	7.42102186338754	7.01134803413834	7.23596251234614	7.2895052851606	8.04227114062319	7.53726507863781	7.60040885065498	7.54633131317831	7.51127668352654	7.64026207490374	7.51155169013863	7.69046088697622	7.65553050849548	7.683539615849
STX6	6.74773111329463	6.86584331351517	6.60381138379213	7.09720097763951	6.86457753868466	7.05596934190187	6.99621144948557	6.7890658294664	6.96044841474849	6.91908022136747	7.12258078756594	7.05706246869698	7.38104737495292	6.96694367624043	6.95615948260001	7.32144994258995	7.28520466709318	7.24606352475067	7.24762451566912	7.40861583099195
ANLN	5.44946563194855	4.67845659128359	4.59580689535156	4.41432120373761	4.34375367230627	5.36049642388542	5.14077702007321	4.71804718574122	4.68353589643029	5.23495841324772	8.25657244246206	6.92933203599431	7.10447473673673	5.29948443975406	6.78308597975124	5.79866065299328	6.62018424714585	6.99456377211997	7.76370422702688	7.38044842386474
SPRR4	7.19639980309455	7.31969569154666	7.46408352379466	7.44610235627253	7.55467172752294	7.43135259619476	7.30555800294058	7.09357348587536	7.19091624611899	7.09283725318936	7.17863159021626	7.24036203671424	7.5431761598949	7.51896538127818	7.50065603970505	7.4388815712841	7.42238960937976	7.05173838490128	7.15425225915902	7.4548526558918
HSH2D	4.56361247117491	4.65256754743625	4.69087028314435	4.83162393682075	4.411281697798	4.5493003184884	4.68163445364177	4.60947745776905	4.85840851673768	4.88701575346249	5.06635169400651	4.80186306572233	4.79435259433691	4.92200360441161	4.84960001191071	4.90848120343291	4.7106368536965	5.14028049649814	4.76257498315482	4.85796184198006
TRNT1	5.73098097306441	5.56583214298475	5.43166006283895	5.11244868161515	5.25874239699485	5.04585378153859	5.02395851692653	5.49841341690656	5.41302229308109	6.34231437109433	6.05562625492581	5.51410915905122	5.83326152357594	5.37545340804147	5.74896726828747	5.55507799584343	5.70444351777597	5.64748818668008	5.49351092214469	5.75297118593181
TMEM163	5.28682645441895	5.41395738433585	4.94237051015079	5.50531183053662	5.65088191689586	5.23548034861324	5.31954929473237	5.37357597038217	5.29164834688724	5.47612073448776	5.12858870748659	5.14979129374414	5.38799402977495	5.41699460718338	5.33651595012885	5.24735031998084	5.23605231873985	5.0902147017933	5.19417477451378	5.23236950251614
ARHGAP5	6.03982206407524	6.34270229275316	6.88203699016332	5.84067672686708	6.51479530822169	6.15134011293148	5.8308784066727	5.78238138308051	5.96151903470409	5.94350880116174	5.99407267805972	5.89397804018924	5.78891136199632	6.30043053926279	5.38076511376672	5.56202043057208	5.80909824121894	5.28116171998321	6.16367684421065	6.24155582947938
HERPUD2	8.33086243999207	8.49774232366076	9.06634379289905	8.38153715443724	8.47934892668436	8.55944045681387	8.42718376063409	8.39528700323526	8.4322988557452	7.73639151275611	7.60937985169855	7.4980343672327	7.8397565053062	7.97544447273539	8.04918856968913	7.90511318289504	7.77284193145194	7.47971697803506	7.65827411721149	7.73046205331414
JMJD6	4.7835367494759	4.70491627354309	4.72867383460345	4.4220122729901	4.68775666559949	4.97810797597186	5.04698819967204	4.90413448499547	5.09677291383513	4.84717388482734	4.63802400829872	4.99637563919629	4.58977319279106	4.91335714852573	4.96354602573403	4.88987694426435	4.76586912644167	4.58498991166653	4.47743649135775	5.08592058241034
SRCAP	5.57199109882169	5.80163387028485	6.02504873332083	5.92191970309888	5.64192185536576	5.73342538888328	5.88383730204201	5.98501569351439	5.63283282121859	5.86805095254931	6.05550619858869	5.97206696761415	6.03322034922297	5.95701379353286	6.0303791201911	6.04204006044067	5.72187196539765	6.24027892943775	5.98008129729599	6.07895082919531
MAP3K6	5.36436826949884	5.529241566288	5.17449175042701	5.62829145973467	5.54509337731115	5.39427026527408	5.65977531620817	5.421949244998	5.7200882643324	5.308242361782	5.53124389103575	5.35973536606568	5.62553071219007	5.70714043330973	5.36550305556484	5.43400164504934	5.2196202359832	5.74559564834379	5.74342653375626	5.48080635434384
ARSG	5.66026150932831	5.88068315015023	5.84948051634857	5.69795689656819	5.64192185536576	5.31824474093909	6.13737863505504	5.81229346105838	5.86118082393679	5.40528376798257	6.17322219719887	6.59356218173206	6.57743623032639	6.06004608628173	6.68647733182212	5.84623037750737	6.48109433639924	6.67565745743249	6.19094954085741	6.56101247964543
ZNF101	5.11538121951763	5.41431372729766	5.56151778035298	5.58909698528456	5.26540051314988	5.12441383383654	5.35355583994205	4.91034363815478	5.28157696960834	5.62800334968776	5.34345650355051	5.17981026699489	5.80732065764349	5.27663549416439	5.59179429186109	5.43166681483667	5.04619361119233	5.2798373832045	5.1535324139621	5.3327318112989
PTPN11	4.65380387978677	4.84876388578857	4.65070040600423	4.91943195239667	4.62713595947725	4.90735958761781	4.76992403919115	4.42316493362577	4.643195515024	4.69040234443107	5.07056763569664	4.49427735083179	4.90830859672859	4.89953915929742	4.9591503864413	5.00567789985593	4.48278234084894	4.95798496775598	4.70384284750631	5.32534622329885
KLHDC7B	6.03422011808706	5.61704735304768	5.68162748280563	6.42365927828093	6.32975885232409	5.5424329581977	5.8481061565115	5.25932201997261	5.70291791416047	6.17617801710398	5.81168199897802	5.95330668446814	5.85783224062536	5.90792643936876	6.03152334093571	6.12805104781627	6.02735999072426	5.95556738243063	5.96927323115497	5.86736054159753
ZNF626	6.4158921556008	6.67898379743	6.90331700590871	6.35686180906543	6.29592611878726	6.51266493904937	6.43035058088548	6.54270038778818	6.4530916546341	6.25767946392039	6.57872268502888	6.23379221468612	6.68017383381116	6.29697738135673	6.04969610569435	6.40306708787105	6.85191541016021	6.62375860885299	6.78825941581067	6.601993581249
PHC3	5.51529866598909	6.0474323813326	5.63393963878846	5.03837639004936	5.42864290485069	5.48802938014457	5.63875605901714	4.94358911222595	5.37299491858185	5.34323749605333	5.01837957937732	5.44089261588532	5.40781441446523	4.90366969674173	4.91311401998224	5.21362646092947	5.11769421162399	4.7286016812934	5.42353178348963	5.3050096199771
IL11RA	5.94606221909155	5.66315578703613	5.96162534231745	5.87304453217027	5.91830815791456	5.96532324108238	5.72975885502555	5.85039652117931	5.99877544387309	5.74612903149031	5.78046488645738	6.05780115533141	6.14252996796218	6.0622362316455	6.15559624579495	5.99292691915027	5.70682132767604	6.20231799898481	5.99538020237543	5.8892111662357
TNFRSF10A	5.94572932713415	6.19840201780299	5.5630652127237	5.81315360421826	5.95700636187342	5.8718165484504	5.67692413980291	5.67705052695231	5.84000827258835	5.68743195532063	5.92246642542376	5.90302614313003	6.05909543584822	6.55405311331445	5.39202129640731	6.01692753069457	6.22074880967772	5.97903603391945	5.94929392678893	5.75766751352909
HPS4	5.83202601144693	6.19161862984587	6.27570821615277	6.40555370009137	6.10432994958964	6.12308478460915	6.23367680826929	6.67237074483198	6.32769418965935	6.29746162139744	6.0330434457272	6.3498741723958	6.15485354323199	6.19472967438251	5.83444222739889	6.27800073584178	6.19538453147251	5.86513615297719	6.03121851001513	6.0743592156478
UHMK1	5.55800399357804	5.35209146331868	5.71359417933571	5.50066647541041	5.74643316516044	5.65483582974504	5.47865224180436	5.69892537007649	5.46062875542771	5.80333435613943	6.05023677272186	5.45083695188369	5.8201305483321	6.03943980143835	5.77459679576441	5.87657155921252	5.70488651303314	5.75561967109314	5.90655787176756	5.89746673665963
TXNDC2	5.62688405481277	5.65842735662833	5.65337025492443	5.66626604898256	5.79425978689813	5.76846833567822	5.56217799767066	5.50604820793554	5.49865329777696	5.58540455890615	5.46433565086673	5.42977040129312	5.25623994382889	5.76166627115271	5.63060076496868	5.59023719792488	5.37558595280096	5.75713822002561	5.6294134524012	5.40684411488569
NAV3	6.40029079907613	6.6199935227837	6.72092742256096	6.3005811767709	6.27963305117194	6.93690148648019	7.01019044636438	6.7642072010812	6.90417318650148	6.10984101553375	6.54068251600416	5.15338486699383	5.529241566288	6.05557669358378	5.39202129640731	5.86409896113516	5.40668155827259	5.55011099772195	6.46602326071699	4.72573832127282
C5orf22	4.61983812626852	4.54386350110581	4.7774876797123	4.69277148215728	4.95543672741188	4.67937582759237	4.78691988656587	4.13856933078256	4.9624753593842	5.29737852916966	6.09634156009491	4.73674594516009	5.61852616734478	5.45463038241561	5.05466938766928	5.18903698819146	5.52842919890832	5.48429889442615	5.48512740467674	5.90724249814218
PCDHGB7	3.77447071238553	3.61924255356347	3.4731786699245	3.46767668868114	3.58421619393671	3.39844518775961	3.41551497485791	3.83950766704659	3.51940615805023	3.44267058509961	3.38432014859534	3.58617938153637	3.30164192954342	3.15573668674529	3.20747262893656	3.37412861212151	3.28712679891804	3.41940526749535	3.42041731969264	3.27921467814381
ERC1	6.30042294290868	6.64543507656166	7.09801776124524	6.65667769711508	6.73676152855476	6.95351594254053	6.77290202464737	6.45897175188536	7.14565014969211	6.72744183595737	7.15851557548411	6.93600760857517	6.92175812102758	7.35845296778823	6.92408943129097	7.21457344017604	7.31778214962741	7.41336889758842	7.07265056802134	7.21255027398455
FLCN	6.87007602838554	6.86843169349065	7.10409307961805	7.15616561479722	7.17513852671804	7.85756305051393	6.75407415398091	6.91606885826277	7.16730543558349	6.73427688228428	6.60011227727287	6.70917233649781	6.5205856818444	6.78991865134488	7.20356178500013	6.66562101672277	6.95502194719394	6.58505170460666	6.55588945339406	6.42294340688617
JMJD1C-AS1	4.98427954322537	5.2763626629738	5.72470729089051	5.20095889053578	5.1825931882715	5.29811698345378	5.40205087284248	5.22189988877655	5.57142328470089	5.71423524014484	6.04031045841907	6.10512187611204	5.67697876229229	5.29024317087519	5.72475186793498	5.65678685386754	5.8542991698558	6.47593004555522	5.78133138396207	6.15850749685204
LRRC7	3.86564113335304	3.86708031997068	3.74470652497443	3.87452354583871	3.92194506912663	3.7952475547229	3.53876994463493	3.95396648472344	3.36438879214272	3.63799723904916	3.75765674077122	4.14387287673868	3.59697413039582	3.75459038325805	3.47873655539778	3.62171842317895	3.82938654480271	3.52606780979568	3.41615402866679	3.61122042972515
SH2D3C	6.60992084247541	5.49124844835834	6.16541555038053	5.75741774618317	5.98131284283691	5.69864002702894	6.05955342689473	5.74576170649509	6.30371445573001	5.72654243119319	6.19125705628557	6.12487007788215	6.00260970521331	6.20827143134548	6.01908138656608	6.11176720805377	5.91236419545167	6.05859682400787	6.06471172828781	5.97496311117762
PPP1R3B	5.25832248169941	5.07386289668284	5.26104986181017	5.47589941239797	5.31000929539886	5.32927934152829	5.56496049493983	5.00536971418531	5.15560296460712	5.25311642883291	5.2370213055855	5.22490136510972	5.34127560716956	5.29320695036863	5.17973340881089	5.49716598075098	5.18144648197376	5.56514891424223	5.44628270111535	5.46166213616302
SLC9A7	5.10569081538746	4.84788774851942	5.04410336515203	4.71463743779975	4.97219897487137	4.90422622021247	4.94125973002498	4.95985383095158	5.09129607687887	5.1211143548396	4.86990406873947	4.44416750948044	4.73949418866034	4.74719676439621	4.78938668799237	5.07097307189611	5.02456835242768	5.14387161177984	4.52570132847569	4.64907224822668
IGSF3	5.05231911417047	5.05569414144063	4.92017666017701	4.91017902698198	5.30680475264265	4.88986327065143	5.02871235378837	5.07706769399717	5.45323921955005	5.12406008648245	5.62257124262067	5.35387961668147	5.70504877780421	5.64451171686621	5.38784294557211	5.70830583679378	5.80369451892719	5.37252674654133	5.87219991767124	5.79127629360586
RFX6	3.35459616899975	3.49562507254541	3.34872376418305	3.56576483067112	3.29493784965316	3.58242015688513	3.72508170617232	3.63613190318216	3.84511123731398	3.65049023719744	3.52393826220379	3.70564444029383	3.61028204990015	3.99670852648426	3.65302022202637	3.74958425162784	3.75009589766156	3.65368443817108	3.45699468585266	3.66641927988988
DIRC1	3.33686534792658	3.33884211543424	3.74058308519711	3.46903403992117	3.41326437483984	3.34797712009404	3.55557679013547	3.43486170851823	3.27344054533601	3.57632307338813	3.39850429156579	3.65554108404798	3.71500354404235	3.49998029855188	3.54716501312935	3.65269757759681	3.29408282661081	3.60508714055208	3.72154830975668	3.75081839180816
DNAJB7	3.58873585990591	3.70824297794274	3.69189401215195	3.47519917827114	3.7217543379979	3.72132573557706	3.99236855308731	3.66908313386088	3.66259073667724	3.66611166531078	3.7084078731183	3.65369280628394	3.61502991025132	3.5565341342639	3.7791817517892	3.64467448512104	3.47662444951435	4.32509134010914	4.10668751063848	3.43132717022443
UCN3	6.01466337278206	5.62649856633171	5.78656944178653	5.70227734537076	6.08625195452301	6.1882321703737	5.93123004020531	6.13576250966928	5.52579843755616	6.19390457559529	5.53981684021369	5.41938531047476	6.15610087911151	5.68953673830754	5.81681530114767	5.77379337911728	5.81936954945601	5.5759380486723	6.23613553587228	5.54006819795509
DIP2A	5.67254479783287	5.76983123332774	6.39312201610908	5.55005782058015	6.14111046201875	6.13491492603003	5.96117114199076	5.36379817666225	6.12905917575021	5.61487427253655	6.04905719115361	6.2731896799157	5.85783224062536	6.13857899622155	5.99391547001047	5.6896463720923	6.15401240469171	5.34215789287491	5.55359544441885	5.64413719939924
USP28	6.22047797058385	6.44172805236418	6.47625254567467	5.83808256116746	6.43067483502853	6.37464376578053	6.68211606248123	6.4325285381726	6.6169266517579	6.01730885500733	6.690270639466	6.60121811364912	6.47973112265521	6.17353843105807	6.26845133047121	6.72873330667763	6.41868920408054	6.3986687980917	6.51120551168989	6.68462161559658
KNL1	4.84819881963702	4.41770199428826	4.68633210021454	4.30325872685554	4.32583833746316	4.81018338507857	4.74168971053593	4.62571053777359	4.32661205514441	4.67854352167063	6.6092025304069	6.27686045733456	5.57345684521689	4.64579070040746	5.65311334308197	4.68899918298678	5.30246638404928	6.36715174395471	5.71351123263756	5.76957729548984
SENP8	4.74928780856261	5.23090620192129	5.05163355562786	4.71671933499114	4.95995673850352	5.38131210150958	5.33694137812889	5.07291878134301	5.21711591656404	4.93314887878112	5.41040023191674	4.92270080068927	5.12991247172376	5.18713516266693	5.2882087843633	5.13897935880153	5.07291878134301	5.548124931907	5.51715526409725	5.23236950251614
GRHL1	5.42043045768383	5.5238299274538	5.31780475643387	5.58780532379621	5.41675011102379	5.28836262299794	5.4394236728416	5.70206211492033	5.24592590481735	5.44457815444267	5.26972424732908	6.16685360290943	5.94093653069068	5.81591398187467	6.12289693198731	5.967890166617	5.72848294152061	5.55068996901018	5.54632745419374	5.69883499301614
CNBD2	5.34285704118827	5.44256983919706	5.51391224910012	5.77399869796291	5.39102931127991	5.35849303856521	5.17504085388955	5.40590967454818	5.44890815139087	5.61627670193648	5.28563943021353	5.41318955390623	5.40000238677435	5.49798528505886	5.45397527091208	5.53726795228175	5.33081221172122	5.63184503076273	5.20527363903004	5.31204395206381
CASKIN1	5.89785227930177	6.3094309690563	6.10195655741061	6.11092913874438	6.17288159857433	6.22915893404171	6.01574765630918	5.95776779183733	5.88415774394912	6.27871836452341	6.47967745318986	6.70798950039768	6.78663073003178	6.46103385788145	6.63488784668635	6.4006434637842	6.34185858100366	6.35220148441293	6.32530833373007	6.51760475079889
CACNA2D4	5.31771526757692	5.47084762600575	5.74625793867196	5.46934779492583	5.5929291772625	5.58575282097975	5.57266727620668	5.83743442562025	5.40877869620069	5.70989290135359	5.64266177877511	5.45946165261234	6.04785579735564	5.78419261301936	5.69002675516896	5.58075813783293	5.58863024482234	5.90916566213889	5.85700266549354	5.65804843471487
ARL11	3.65784313425788	3.56591065989625	3.76034561974309	4.13216519637739	3.7558137355866	3.99026378915927	4.05266550957723	3.90067990952168	3.77735090639587	3.89980024408578	3.30343957437897	3.76990278162307	3.47359094629701	3.58804405000381	3.71819073954557	3.44370503780093	3.49011607213625	3.8235418051389	3.52489714817258	3.66863439437889
SLC2A13	3.57692913092726	3.77484450275326	3.77134737189751	3.39944647870215	3.58515304410761	3.55795174968747	3.59719122783518	3.41485155997373	3.79728633745733	3.59719122783518	3.51635648559563	3.56451401696821	3.46765419335336	3.60111884747535	3.57246867950846	3.72085050408416	3.42005911174352	3.50835372679285	3.63882326452262	3.37220987994376
NIPA1	4.63317961774487	4.28926273193725	4.1123251500961	3.97240647579079	4.29937867682651	4.22905142652228	3.97497370790594	4.11031396101833	4.51356704723101	4.31855727047326	4.38625051750007	4.24482618463078	4.39718578345038	4.52318241461525	4.32165258596425	4.38931032514197	4.59504856930431	4.48024017200513	4.44441562007417	4.59715462995228
TUBA3FP	5.16998070442547	5.25676887862544	6.05103618789734	5.9221666816596	5.91255224497791	5.87739452576604	5.75506259196977	5.6449950652652	5.70357278817356	5.40565750668662	5.19153398916935	5.80444508784875	5.59534999002026	5.55391351235677	5.8718165484504	5.35310658830464	6.14112284960933	5.44198668840809	5.76939964729555	5.84747145448037
CARD16	8.01694174473053	7.99985685049974	7.16085395156991	7.55244370443291	7.890046320873	7.29648567363839	8.0319729702747	8.09519033598892	7.36188395984986	7.20827426056205	6.61482201665439	6.17627908417284	5.96924000228467	6.00167723967081	6.17190274228638	6.11471578680495	6.59282760532061	7.04352649277271	6.87124646696624	6.39961306513925
DUSP19	4.37688115046228	4.28729741463274	4.74548313953776	4.11154259372085	4.51516838715421	4.29477453014886	4.27263889130404	3.68873505715833	4.41937492732109	4.14028458717626	4.07412638798271	4.14387287673868	3.79824776986331	3.83850144677935	3.9878919182282	3.92138710390151	4.19973837361266	3.96546607183573	3.61929538331046	3.79767833234259
CYB5D1	7.23969236700624	7.56555117703157	7.41084884879486	7.2235521974445	7.407119535119	7.60693932740968	7.57574744881956	7.45574393868217	7.35207848274861	7.37189214242396	7.56196683551467	7.49898535382875	7.62044008091219	6.93729989581086	7.64086172823513	7.32972531148571	7.5919581373363	7.50092073278307	7.41038783336302	7.63298756573843
NMNAT2	5.92628586474296	4.92090536284846	4.94745394440397	5.54791685259302	4.93534314881795	4.76190940184595	4.80830060778989	4.83448293281229	5.02716188259822	4.7479531409933	4.92254211277028	4.93101861202406	5.22361156304055	4.79583711748289	5.04780507424496	4.65243371942256	4.81760688641099	4.92600653709972	4.47921419625317	4.57205296580474
SLC4A1	5.24292839016282	5.67547327863354	5.73226512868577	5.32401128447918	5.21168839566473	5.39356687378015	5.2768502240396	5.39422498405286	5.20386772008925	5.32180870693298	5.44031895374386	5.19957930272744	5.29941234449504	5.36870598923964	5.43462936177805	5.36980530619373	5.24745385206654	5.63230911067045	5.65506841425041	5.51623818630509
CREG2	4.41395674140441	4.55667434011873	4.67686077286811	4.32169212281628	4.52810136631292	4.15942526319177	4.49499986677607	4.46428846413509	4.19526868893549	4.4423876029379	4.55734624401681	4.13185177615527	4.42030554086697	4.52038390187413	4.43184135303869	4.525238459555	4.31581791198898	4.42643753225017	4.299527482716	4.44578310717464
RXFP1	4.70554972807041	4.62940878932066	3.99910782306651	4.01462729034184	4.87095247957228	3.92427512728013	4.52359990471007	4.13021173112423	4.04378980961491	4.37872676298178	7.00531947394988	5.53976833733126	8.14907102800461	9.27064237262219	7.17011514413302	6.66101230439514	6.19447183245032	6.62272827749193	6.68790458049213	7.27747553110714
SPEF2	5.87173268286106	6.21438537638493	6.52587421630305	6.36821326560815	6.04137682664714	6.41075993015634	6.0787611748264	6.06263594310608	6.43523336548153	5.78121050491104	6.8456250307049	7.12916903953457	6.60566811172019	6.38267330430551	7.25034645956198	6.73274703344754	6.62283666638228	6.04263963200892	6.61247827197715	6.60100218613097
DTD1	5.38773888294007	5.52651917655522	5.38208846794565	5.51295513091352	5.63918526910901	5.31104275430008	5.83555951533284	5.22769910955854	5.5780101698677	5.55128744463601	5.4009769899006	5.57028586213248	5.47649257509427	5.8696493601004	5.84653995081694	5.32418882914996	5.5998043533903	5.39682874541268	5.26851344319372	5.68452927203001
GOLM2	6.83902321941801	6.63165312109063	6.9609874370035	6.83479539078258	6.58849502944195	6.92522399890819	6.69855160450571	7.12489281807735	6.83321400202693	6.51587169008046	6.46659335236077	6.60321224321079	6.73767608175	6.41237456698558	6.85723221623998	6.93025785742716	6.43718162174692	6.5382809821793	6.68333615657973	6.48817370385857
FGF1	4.71530014063629	4.47895563123106	4.74313641828788	4.25370614357586	5.16182368655181	4.70661182962071	4.14935530348122	4.44135266965627	4.33030956387101	4.6273009917154	5.45266379242321	5.05633380953685	5.02005569602269	4.63297566066675	5.64702674781709	5.66168068941401	5.03611702482222	5.28116171998321	5.20938590831079	5.27261384876464
ARPP21	3.2622767920463	3.46529460566294	3.30239670431426	3.49573212481607	3.3961192004842	3.51573439948241	3.37068322254967	3.34156283616964	3.34408054408253	3.21279436305155	3.34962139268087	3.33052742334349	3.62064751843544	3.61053636790024	3.21725677757311	3.33626653251698	3.55244888433512	3.35491142814291	3.83351646337185	3.54266888072052
RHOXF1	5.57052292063319	6.02691356754026	5.99748887902387	5.95401540370225	5.82881442012237	6.4974031948001	5.94068137656102	6.45998842424871	5.90688398324109	5.86329568372245	5.88885805120163	5.75901936267267	5.98379699480876	5.94247274868336	5.68874333629619	5.99560768540491	5.74182524264473	6.00476258178583	5.54331083292765	5.79882688233425
ADAMTS17	5.29572853380277	5.35728793207132	5.31535954176929	5.47582073568978	5.35919029232261	5.63627369123303	5.2846748802554	5.11028033947149	5.41084403335678	5.83480790286001	5.18997119248552	5.44054909045167	5.62939952140335	5.8540152521314	5.07310959095827	5.27588685296008	5.28514706123061	5.09685048479369	5.26556516658	5.47015277857127
SNHG7	6.33900961093836	5.86484537376009	6.16841378866821	6.3528388412079	6.35271456990438	6.45249865769279	5.91513723053168	6.28200511467097	6.39227706110291	6.13648270185111	5.96344545475012	6.82247999964374	6.36489542676177	6.08603768837822	6.59369020122329	6.16086252116577	6.31635213721107	6.15061298463445	6.25874277381601	6.29489511053387
DHH	4.67704756620197	4.6792776857486	5.27240412375965	5.05561458593156	4.88998365238571	4.89123767194789	4.84379972793674	4.70168012443566	5.1913315656974	5.27937961993669	4.68047852116581	4.63111417975553	4.87393556638106	4.74502677581138	4.8262467481662	4.75136998793349	4.79700628330046	5.49505402489347	4.7036731666821	4.98969140474204
ABRA	3.93073695915102	3.70249819546141	3.96905901470313	4.45891333572496	4.12387325037615	3.9631218229239	3.84199052372052	4.26882825125139	3.78786709868657	3.93480576643678	4.00627809356363	4.02861662244746	4.07094646126148	4.21979116557762	3.96783546923262	3.80685174594947	4.38213911310299	3.9717736310933	4.6972740820021	3.83389995208163
KLHDC1	7.25604211428361	7.38274332765895	7.61045026153037	7.53668487365919	6.97743357378939	7.48581900657501	7.24673261912073	7.55246837412692	7.38209915754287	6.28320311566035	5.76241722774784	6.02829884255607	5.89443242741165	6.21947348751401	6.65492997901819	6.33971819509452	6.25584833545404	5.29759877730272	6.29284394570906	5.80392762234766
RICTOR	4.85793433065053	5.18936993950553	5.32469822145072	5.11541218370078	4.52258184509736	4.95816802279951	5.17929347513527	4.79516000106974	4.84625154274236	4.51366721859234	4.89603309160538	4.9234249494747	4.97558282013405	4.76414266985137	5.05536864751308	4.8702930516189	4.86341765846634	4.6813905105598	4.65608003404573	4.70469194825407
PCDHGA4	7.17521159732287	6.93472961124918	7.98600281556283	7.25075233348224	6.88430156177303	6.97540056289053	7.61662514838285	7.52775926186758	7.3785562732807	6.48739270490518	6.71995579306422	6.88006982442545	6.50142599205141	6.51023595981046	6.7076194839797	7.19134737920314	6.9743932503811	6.48268882612963	6.67434821911183	6.08276189152832
NETO1	4.62887634128668	4.12804077526665	4.08664935626467	4.49105118389784	4.39869006970734	4.00168372424073	4.25046874536237	4.33257976794169	4.23029079616764	4.31578060443844	4.16494448652594	4.09425600390182	4.27669452015408	4.64579070040746	4.32777257263174	4.27705487614873	4.34826400972158	4.36183831720525	4.45722805612299	4.44802238362803
WWP2	5.04131032220174	4.94488308383065	4.72355899832141	4.81960355707637	4.67550997513581	4.60851754045649	4.98236157006889	4.71870268112841	4.96286246734729	5.04047485638003	5.32401128447918	4.65404026937787	4.92310162876444	5.53184223830982	4.87646390352542	5.0024664318751	5.18796516996367	4.7764397704893	5.29128060247624	5.23236950251614
ST7L	3.85599886357382	3.94676267018611	3.91046951872412	3.74255364102969	3.7869205136838	3.85017443322859	3.69481568784915	3.76524702731071	4.00959145295406	4.0945348828711	3.77381587148572	4.02311972726813	3.90259150552805	4.0361730849392	3.85560565816733	3.72003237607824	3.82843335996866	3.42797899959559	4.44930344918655	4.04865897356714
C2orf15	3.69225722949589	3.68079197532539	3.66438737812603	3.54969220931048	3.6507887952711	3.41637193840087	3.55566954722375	3.5029562025652	3.45177080190483	3.63000152090192	3.84906400595699	3.67869922833646	3.90360935243768	3.51261045837209	3.83203345715464	3.9966785218741	3.98555708047517	3.96398489556065	3.90808176982504	3.82450932590836
KCNH8	3.76652307817773	3.59883562444388	3.74827734207316	3.69524299333605	3.69917425267817	3.60890336954359	3.67922818999712	3.43378611514902	3.28368653755337	3.82185049857342	3.5480308867341	3.59867022112952	3.40618044218379	3.67938416061411	3.73290540821018	3.55734624401681	3.71919888610911	3.63204423134274	3.65183894379945	3.52647676617424
MCF2L	5.04626875417994	5.2194452202632	5.26540876502191	5.25837770101994	5.48233505432807	5.44423835523898	5.62104275185476	5.29789006654149	5.23372166833875	5.57954451780047	5.61298641390577	5.31574880170645	5.59642832164501	5.49110494514652	5.39482793104143	5.50414190394845	5.40035843540592	5.55649869748324	5.34098768028089	5.41431234026155
SLCO6A1	4.69045821901878	4.49887160352539	4.93924186043371	4.80337930713402	4.45975251701552	4.93579963689002	4.72705000192582	4.55803259523491	4.74027890313414	4.68110789205414	4.60288357753585	4.78809577619535	4.5186549809224	4.58545431577835	4.79024067591098	4.95724359870531	4.42631977737067	4.66683389327644	4.30279799299268	4.43808495010047
PP2D1	3.39237897645404	3.66962107426986	3.57103649472179	3.42096470200327	3.43505153397865	3.48442316101805	3.40601917177792	3.86267415123682	3.42376545371734	3.60141472372823	3.44260609791703	3.50914094996057	3.78933196003859	3.46686670106057	3.45305341899475	3.66058822806649	3.53666790445356	3.55201340019938	3.52692778599541	3.62185495504715
KLC3	7.56130574243134	7.1792908871274	7.63189920487162	7.53337256472114	7.56624778024749	7.76642819801319	7.58080802506751	7.10903338744739	7.35896699897187	7.75023446181071	7.43281212463967	7.32574851819571	7.49366494489117	7.77043482728184	7.69028291921314	7.64697898348857	7.72341937727978	7.68664626003504	7.62008086546839	7.66743730948608
CIB3	4.04830803956424	4.29369271485654	3.95914435715676	4.0896882208472	4.22732536331283	4.45644477324913	4.42240215752572	4.36082229813681	4.23759759800379	4.56165838856207	4.35614219001021	4.24593795659013	4.34027783210477	4.48926328362012	4.31046547838401	4.22042669888904	4.16412607160121	4.20924825440272	4.00325204382034	4.12894225335527
CADM2	4.43818444574339	4.35075874721953	4.60166460808704	4.10460303053951	4.17209222436574	3.99745536786609	3.98937056495935	4.57407425288784	4.29749034488227	4.18377335755338	4.3805149535585	4.36964501222263	4.41477594201003	4.29797419277912	4.32396323922381	4.24716534137672	4.24972414416401	4.32554918361898	4.20078940225153	4.4889477911112
DOCK8-AS1	4.35040049840802	4.38671005083881	4.29660717557086	4.42481549409461	4.27998402243621	4.59425090328198	4.53346118484482	4.51529551167686	4.36179614646849	4.3334061293033	4.17592869071876	4.17444828612125	4.47417545199082	4.521357088563	4.47203234083947	4.23245239509379	4.31663662411728	4.32583876910013	4.578303244068	4.34851585887053
HDAC9	4.59639713144751	4.26897852055698	4.56827938535008	4.61898941353414	4.5844732840529	4.27860103313374	4.37885949276832	4.53348685095717	4.26488340171616	4.43332143822855	4.52061289797941	4.468986615749	4.85412354849444	4.46394000574033	4.52255855779616	4.64610043094996	4.59082193373068	4.62136718978152	4.80017741403984	4.39885325565712
SLC16A11	5.76965596996222	6.12931228274753	6.37344626861224	6.26061868803554	6.21975581985015	6.3982739167028	5.84552058557541	6.1284882853209	5.94607445767918	6.22076710882843	5.9353252314379	5.80695773981693	5.81246716341556	5.97241626413356	5.86527064360451	5.71967186945079	5.74751495919283	6.09149155909376	5.98605909321448	5.97542016771225
TMEM67	3.79966851631751	3.43651220745213	3.82454517018179	3.52712389745014	3.52763088532468	3.47313709803018	3.51457021530189	3.87988707186119	4.04670573721937	3.44641597635829	3.60777640006779	3.54811648350931	3.40687825624849	3.5505060853004	3.63639226268399	3.5963159622088	3.52620030131706	3.91665023511224	3.6088576076248	3.79966851631751
HS6ST2	5.37046684502648	5.64956315323526	6.11055626357867	4.92909935124919	4.21697108531706	5.23363854191105	5.67951790465772	5.36166274971542	5.52579843755616	4.1928965583444	3.92380656485645	3.86563123638666	4.06309294122105	3.95440953426408	3.82368934865201	3.84902656317961	3.6877596884208	3.97669384128484	3.99167620902102	3.87655152171865
CAMKK1	6.03422011808706	5.89775689540313	6.33888057802868	6.06742911164964	6.0003201075308	6.20505013728793	5.87129989934093	6.1421317744147	6.10482348724353	6.03422011808706	5.82837110541756	5.94959702826333	6.08125802185348	6.09507542684264	5.9602573070444	5.95541301295472	5.70183024972423	5.79644684249687	6.04433958008322	6.3734769985804
ZNF625	4.34319140180974	4.92472325561134	4.83442756305552	4.49919807520744	4.87150993741621	4.72864733527764	4.47651097991402	4.34148512772226	4.41324494208351	4.71698299521655	4.52002836101708	4.6313981476958	4.64548384313731	4.76558778564685	4.83763620775268	4.99731661797006	4.84413338027938	5.33049321914526	4.95928492568998	4.97500136912869
ZNF563	5.18854085891897	5.29945733118705	5.17480666773095	5.50568159041419	5.42349010070267	5.4435696222697	5.31602189116815	5.35784807859566	5.48858152512609	5.30496473310081	5.42574988911981	5.1989803133787	5.37535713690867	5.02749402344614	5.34971026863828	5.47042639740686	5.37495123305296	5.14539785499676	5.26886690518504	5.48967991580786
LIN9	4.25586936638836	4.27463194274094	4.6876806451589	4.35156564795562	4.21138006497506	4.37778745832249	4.476854342282	4.69341698160806	4.41854443758743	4.20547290377359	4.32140069346143	4.29044600579101	4.23741029379798	4.26428119702142	4.32308640243014	4.40942406682458	4.28742043163469	4.85409431775754	4.33653376657296	4.4407236867962
CLEC4D	4.47869016088355	4.64956930357937	4.83098444941549	4.58692095181427	4.72914780192616	4.43260075947497	4.57141312091872	4.82843005942776	4.53292614179059	4.34069143643269	4.81453494029762	4.86170912251647	4.72321908957603	4.37883591574622	4.48719555576612	4.85478601953702	4.8152803019652	4.87692374148767	4.57097713344517	4.402205627932
SLC25A27	7.16131845107902	6.7940976585158	7.09657475169005	6.83182709045729	6.9476120430297	6.69181232030267	6.57014988810377	6.76575238064902	6.92480851392509	5.94454631213974	5.95180352555956	6.67026789061385	6.18091564044672	6.35675830405793	6.69955177132918	5.95526411445564	5.98568667531292	5.53089994113571	6.02274166674884	5.44535615086562
GPRC6A	6.19762973139351	5.96586618124964	5.93000456988105	5.71163619574184	6.00420864375616	5.96377990130051	5.89814852925573	5.87717073829878	5.96019508962952	5.88633543413417	6.00903179461216	6.22157339505574	6.14380705660145	6.34487801779079	5.9359565905347	5.75576687732973	5.87885994423836	6.00672102973244	5.94916662525939	6.04131527290177
RAET1E	5.4962467153695	5.09325651233659	5.13316716579876	5.0382406863939	5.16152881772953	5.0932187294827	5.23276695979267	5.11231605789185	5.39039309618605	5.47904102685628	5.29266820613234	5.00169304575892	5.05127333725053	5.13814177510283	5.18420918954524	5.14396856153883	5.11978941854771	5.39975591631582	4.95535846822387	5.01174398320953
SLC44A5	3.77903536542573	3.52097319624228	3.61274903793301	3.7793992547034	3.61550469729402	3.7667352903274	3.98183219974671	3.89673345674207	4.09358941511652	3.63729155694986	3.60400642466085	3.64621358846399	3.65471495574925	3.57808612422947	3.56869758593884	3.77269974269879	3.43058582544097	3.62514258189162	3.79737889852847	3.67285955611673
ZNF417	3.7839118120345	4.01821095237994	4.06140139375004	4.34888116030044	3.76405947313027	4.12232028385084	4.46944483217005	3.99474090968217	3.71286657673164	3.36766600512389	3.46393013446804	4.07860308912495	3.52436412235192	3.80430999463682	3.85257999426447	3.63705803092203	3.79918742066127	3.92133568522485	3.56499231127954	3.70618948143972
ZNF781	5.00666942293166	4.61161674903834	4.83588532908788	4.59393634913984	4.49344834770815	4.79903009461904	4.56179938012246	4.42248417194191	4.46454398601791	4.23218082739277	4.37313451210341	4.21814475398262	4.50841077720137	4.17275207601717	4.47245248349031	4.45989569832864	4.37683601455512	4.13983266073598	4.88992185703472	4.41924830077218
HELB	4.52524077771496	5.03698709614232	4.85340627667563	4.13539975441987	4.81520569088364	4.40844482905799	4.55231564580387	4.30440130227975	4.51311012455954	3.848792273472	4.56300933717558	4.49501387834457	4.37742107473869	3.54299159441717	4.62601847428201	4.35302695770855	4.68151712548491	4.63991542899165	4.58540455890615	3.82963151582661
SEC62	4.72685333673402	4.47513327469566	4.32116275860643	4.97295093761911	4.78603945776625	4.8447727905136	4.92699358637145	4.72423977642118	4.66791442950908	4.80755698826145	4.35662042667053	4.39084106540602	4.7868824157748	4.26798853551395	4.71344937004642	4.7154414419749	4.56783727912894	4.71698299521655	4.69413425477035	4.79560265111425
TRDN	3.7156509247091	3.46252550276554	3.5941232023311	3.62261589813178	3.38058068368385	3.81453176161421	3.49151950667177	3.68030387538058	3.86313860312575	3.37605653775344	3.69942214838608	3.36196159463626	3.47920908620999	3.57482606536042	3.56126307445381	3.39685901558644	3.71928323165323	3.54236702175738	3.69982610934717	3.55048207464953
SOCS4	4.19255471506454	4.17973890166005	3.8192126204656	3.63036551256339	3.86621791023404	3.88774594721275	3.51776285127561	3.86267415123682	4.11663124469976	4.17266920107681	3.85108077521833	4.12888024271088	4.3585292577921	4.20027763941651	3.90886256556243	4.0961204782126	3.94977321481023	3.48158543688137	3.89227735455337	3.95122483750842
LINC02904	6.43280511080573	6.08253888898936	5.89521034116399	5.98063178121064	6.0889652196493	6.17839714960376	6.11210625396065	5.96227646755129	5.97873951289035	5.55842340731737	6.89571154511863	7.25640166409864	7.02326311585974	6.16409947518304	7.31798460356646	7.00508733999857	7.02630653783313	6.98234404466162	7.10241017308859	6.9476523655753
ZNF547	4.11609772027066	4.26304575198455	4.02922785021689	3.54071347762823	3.79146226067741	4.34857010408539	4.07695460203615	4.27543018095589	4.12971576054894	3.98435187396891	3.83517454701483	3.44562660099223	3.97538540623173	3.56956315199861	4.21121876763981	3.5093435482729	3.95762686647163	3.77293722187034	4.3694695546964	3.70316893356679
SIM1	4.54133325215019	4.49343220729035	4.61734527092066	4.66410414010594	4.51687785772869	4.52321497754055	4.49261117763685	4.71717684197202	4.37715519926087	4.53664490557791	4.46741969942947	4.77183467139396	4.50655053250722	4.47787079631514	4.5661343091649	4.7031350385277	4.56830085163502	4.62445146319843	4.62616768590417	4.69634058596762
PROM2	5.00280736620956	4.81303813377622	4.78720859328618	4.75209452130068	4.83636823067363	4.61442298426972	5.64119854974931	4.50093522856375	4.89129814704323	4.78635369690454	5.77142634608493	5.68012628214966	5.93908432324118	5.06616395026971	5.74518149520089	5.69500086724272	6.25867419074386	6.14438627683059	5.75857914665529	5.88683319602741
TLR4	6.14618485635313	6.03821438712063	5.98161751136039	6.4248131095741	6.46195331012468	5.80516799456563	6.64412392912887	5.62449685013021	6.15940960048356	5.95726219794712	5.77056690619625	5.80225612017683	5.67550094223724	6.95525125600995	5.61022363193331	5.79451308252417	5.64144834330369	5.83802445425608	6.09015202043787	5.80556461220122
TSNARE1	5.10600582305538	4.98579781888516	4.88134844458338	4.76940980374436	5.35679058855953	5.17013810382015	5.10185468427943	4.96796339286483	4.77961084201303	5.09532908001493	4.55152801440257	5.06000781280465	5.20773526295143	5.1675638632168	5.00997019883488	5.05014141403701	5.04686644034675	5.14452336748149	5.18475944670935	4.90651145362649
CAPN13	4.97685941966875	4.62964378981889	4.77866402599468	4.61651608595944	4.63985964542896	4.60332154439039	4.88222631929052	4.60285531704362	4.72053463579239	4.86627820666587	4.66997316693509	4.42382568018446	4.66232395304459	5.40616230866852	4.15447651942361	4.65331590649118	5.05982032296806	4.63087656543218	4.91671834726605	4.93102021995985
STMN1	4.45952735794961	4.52941793490186	4.37760438226729	4.85301745573347	4.52748964229333	4.40574966706976	4.31528798186519	4.51404819781968	4.61251805119058	4.30434544362449	4.18780764543531	4.35766544525096	4.40148930272638	4.45128233798924	4.3528345695595	4.53727121424903	4.48892903027118	4.29439511947416	4.30486670698579	4.54737714963803
SIGLEC10	5.35149289342346	4.8807488927555	4.89839499092086	5.15772393735441	5.22645835829145	5.12043882959864	5.28366787118855	4.58036742043503	4.68951957407958	4.97859423811904	4.77838390787047	4.78857614723151	4.76538999223478	4.87362522243487	4.9001266061157	4.83888431862602	4.55122535758813	4.80588468521101	5.070179778394	4.33664658704271
RFX4	4.63211468829001	4.61699849758039	4.82037301099824	4.56991750621347	4.27969429439834	4.72729821940741	4.841764748132	4.80581206246297	4.72261121567717	4.69163733849135	4.36008217188092	4.6107405694573	4.64548349728088	4.27996048095565	4.67120736309806	4.63558550598806	4.7095077405787	4.53003764678092	4.71771491269714	4.67612312026155
WFIKKN1	6.43074624611618	6.13112148731416	5.9572642412949	6.34551258544557	6.19483622508552	6.23789827403182	6.36550445533573	6.21477565910943	6.10836575159473	6.05914628284129	5.83715120689409	5.72421532419783	5.97396793341679	6.16409947518304	6.0693930520845	5.9314939154725	6.28904412242263	6.07893789609732	6.2932576312843	6.30376741688285
SENP1	5.67312550147941	5.69248812745687	5.74981687949854	5.38665853134497	5.64075122971724	5.68402977939651	5.54695083961677	5.67495934485359	5.7049752395804	5.49941285417501	6.35970089873743	5.79370957875242	6.09151197539672	5.46416794143324	5.73746036273257	6.2122014202688	5.97308107262225	5.96656204539338	6.46941113037701	6.14249819167551
KLF14	5.39609021667081	5.48633704799942	5.53590324396034	5.76307282539095	5.7391523421337	5.58431569775642	5.80961642798218	5.47691488714328	5.57993678518007	5.49451529628466	5.49140354664122	5.30451140686432	5.65057682999492	5.45274446683796	5.77733809638465	5.77091235530224	5.73956110094503	5.77563345586852	5.69815990228286	5.57062261444261
NXNL2	4.10616235867074	4.22617371172585	4.16641578954442	3.55934557843399	3.99855829804459	4.10759163064646	4.40025496420021	3.93807836015115	3.86313860312575	4.19898644039723	4.85188713382307	5.27148569998227	4.2762577599788	4.00915042770261	4.69976049281739	4.76710229490529	5.2035786199675	4.22271160806508	4.4218036273561	4.75125300031655
BRS3	4.08725431431522	4.19052881739732	4.37134265124148	3.89905901114126	4.01576096779015	3.54919414894704	4.02052024719588	4.25345276823831	3.80780641495045	4.11478053271147	4.09602000592441	3.75814410089232	4.1541742298015	4.09239571375462	4.39649477256115	3.94911826547975	4.08595656048206	4.22152339961832	4.01939484210551	4.01770334986097
TMX3	3.95879164654192	4.1835734546614	4.25514870282616	4.13797453596698	4.2570161263931	3.72035497639366	3.78213163736215	3.91706010136172	4.07211626469901	4.1358309136344	4.30881437672557	4.51081776912418	4.33530488029724	4.0250201099375	4.09503912673438	3.68878931821066	3.85854890719583	4.13192962329062	4.37753171448106	4.00680552627349
ZNF396	4.07222304685284	4.05170776336165	3.98124673111349	3.86776661559571	3.85233379521055	4.22350595815786	3.921826849163	4.12932374159018	4.03426555367342	3.65022402154832	4.15973573724977	3.99825012230078	4.11068086525161	3.83330960022752	4.11562491963573	4.18299971133687	4.07130171568764	4.01089609094638	4.11295612586137	3.94094813180332
SLC26A7	3.3891956279643	3.31007191729093	3.38155540978662	3.24829163409051	3.27714647646934	3.60040749766342	3.62436940046899	3.5336277572548	3.46178928444406	3.66954783364099	3.64755121646461	3.52760386381264	4.04789203951777	3.73467700004806	3.79772750575953	3.52726580194205	3.65628652954367	3.78665312768757	3.9210339920703	3.74014071550501
SNX18	4.98156956509811	5.4488399788163	5.30789269957552	5.13514139113435	5.01626778296637	5.10310959571393	5.09135515385113	4.96588561600304	5.19310976505051	5.25024459419078	5.18336383649526	4.97388739066028	5.1860867376731	4.85440081198681	4.97574907625356	4.89772713201296	5.00398129907161	5.21291503066003	5.14393914270875	5.45101146200075
FBXO39	5.38733668956079	5.17363716497801	5.51672969678128	5.42149868123582	5.58930238596669	5.36448509757888	5.42697955041842	5.46242826074999	5.25127296201734	5.37557191350268	5.52413409071955	5.56760498070596	5.38036225278808	5.60399924643769	5.37764876542313	5.53813161895607	5.45338746082391	5.29881492891084	5.54871702899966	5.47529617948452
B3GNT6	5.12148324747796	5.18478185720697	5.11628207219194	5.31293184276346	5.44810054204696	5.15823554370475	5.18954045832638	5.36732982522992	5.78114932701742	5.51497007576884	5.32021633200296	5.26814147548859	5.54468784144462	5.28090228596809	5.39202129640731	5.28950214975172	5.30896526960846	5.64748818668008	5.83164078294192	5.53296210001207
DENND1B	4.78644884400832	4.95361678906362	4.60243906374162	4.96003331179244	4.68270048261241	4.80260698872618	4.50576138615514	5.04752748300854	4.51170439975203	4.3595403565698	4.69872361091586	4.85043010272313	4.68685009325906	4.84926962356769	4.80164716471841	5.17944098391028	4.78309315838296	4.77125840850462	4.90938526173033	4.92734149710955
ZNF619	5.79743316643974	5.68097044275171	6.250928991292	5.84506704093014	5.9140723877559	5.66337297197345	5.82634977573105	5.40919991066812	5.80157921697814	6.3207730076945	6.26775001413808	5.9611887412407	6.22064077032076	6.15617896617106	6.09351834483627	6.05734793685219	6.09371418104622	6.25426106917217	6.01357356189205	6.21182280005686
CILK1	3.29228076736853	3.41137838108383	3.33107042287656	3.24544591910297	3.23321386290762	3.48243870859304	3.34873084489907	3.82320835012654	3.42841699157471	3.29282679594115	3.21191538679074	3.25669065453859	3.34115973151425	3.31085965904777	3.26580029960385	3.23434128473954	3.10445659982361	3.12522325468315	3.21592642691173	3.43563019408267
FAM71D	4.54639956919136	4.53106300307969	4.62297836188808	4.63567459399126	4.32583833746316	4.44484818737163	4.17425939293487	4.54220758551702	4.68578791198631	4.539305058844	4.53720218323482	4.68136700798773	4.44558727316558	4.61016030867472	4.35950170290896	4.51338835103238	4.78618764494952	4.81978802846776	4.40367286094114	4.87905621129057
BCL2L14	4.22726281893938	4.27071266873386	4.53337465179544	4.43391854736879	4.7010512911941	4.73643402542918	4.21652874413953	4.35123686299552	4.27821154492953	4.62052412690691	4.40313933313126	4.26908485207811	4.40811992219472	4.55672963400272	4.38633640658751	4.41439826632228	4.22487501713894	4.59262608431211	4.37519141039508	4.38629908513033
HS6ST3	5.18444772620701	5.100335900864	5.02505006256632	4.87533323014209	5.41313199670132	5.39427026527408	4.75703349045955	5.50211861232945	5.08881138524174	5.40565750668662	4.90031908354367	4.94235521362976	5.05383393698997	5.207784098939	5.17789308284266	5.247515717107	5.5109507826411	5.31075101930075	4.91826619569854	5.00229183834383
SLC26A1	4.30296574229347	3.84218025252901	4.03561212180845	4.26671151860218	4.3861349558406	4.4632691939434	4.21231143600705	4.8796018728171	4.0429083404509	4.38969070200958	3.9315530573837	4.07653241631376	4.36904443187801	4.0655951443194	4.67942531827906	4.23245239509379	4.37008167900109	4.5877975545576	4.21169995824372	4.22285555514868
CLDN15	6.48293086789845	6.64965089374747	6.73272315907371	6.44275699473208	6.5935512763962	7.29272617495564	6.54886289659541	6.48614171795068	7.0500042432309	6.60981809642547	6.53670491944164	6.63488929837693	6.34485831617338	6.65624250368087	6.50108310906319	6.32612482607807	6.76633993795663	6.46402583720142	6.93066993138385	6.72702284629178
RAB42	6.86877194383664	7.09877566904265	6.38057725526346	7.31576971986933	7.0733492887012	6.97484298654462	6.74500291548584	6.85184047165907	6.59330004243875	6.41286544304595	7.09449673233682	7.07311627655186	7.30872372786277	6.94746944411849	7.11752799284715	6.68184488395606	6.87352052103527	7.42694257823734	7.07003956076068	7.18460889070454
PTCHD1	4.61922605854615	4.71311620125727	4.65219396816526	4.83676388644517	4.73715316839449	4.33805217569221	5.10109534531632	4.86836970891637	4.6473169850393	4.2302598960009	4.94480748217349	4.96291446246397	4.96673504204886	4.68012875825119	4.78892192997696	5.12207990777755	5.88700366169719	5.32546844905659	4.93965875721381	4.83452940131509
M1AP	3.74684760397612	3.62997273787377	3.9171147286648	3.93445894360503	3.83887090924076	3.93399254491775	3.97066392010613	3.78954835549429	3.78952790678206	3.83253967515053	3.92738203460964	4.07165370807904	4.20467787039155	3.65707093155875	4.18207949865743	3.81572829725485	4.08981497675977	4.1126661914899	3.71034050914371	4.26561902180114
ZSCAN4	4.6879225755361	4.31445255182161	4.32970285483082	4.06253155734284	4.65513059841154	4.14692887814983	4.54523707831891	4.43596722763398	4.45997836202109	4.29297252567199	4.64648739983731	4.3745913962834	4.19298955915057	4.14209038833329	4.13978928537229	4.20882358928559	4.31986226420206	4.41937748940491	4.52583460518187	4.49941770180172
VWA5B1	4.95727954309139	4.46019978036084	4.79318783131462	4.64520707383368	4.65255791085732	5.19158487681315	4.86950274161357	4.8449391122493	4.7280224195565	4.5595990630101	4.86965429482898	4.6627448710368	4.53093969425374	5.00651544419282	4.29154027666722	4.46159220637954	4.74615424401782	4.90088530333334	4.20507982219041	4.28041267754502
LINC00311	5.09877535328678	5.13291321295888	5.03741499417959	5.10333678576576	4.76409424962472	5.3824980408366	5.13081500490438	4.79918850882514	5.44998335896587	5.20027332295057	5.07921552674022	4.93027470225203	5.529241566288	4.63225762794061	5.43903729773641	4.73086272778109	5.2365330668503	5.12576957201147	5.49319811890792	5.00175401690946
HTR6	4.45129025178961	4.37066202212493	4.62572695881757	4.66393330556275	4.78917752106166	4.63367642442143	4.41033214880443	4.73322253952021	5.02134686720224	5.09755926486396	4.53575817480165	4.78914663128227	4.7868824157748	4.69657005245665	4.71651379362075	4.76449552565044	4.53044148419474	4.823294167125	4.84674096487855	4.8554226705074
MAGEB6	3.26475664661827	3.2666609270765	3.27027940183452	3.41459438860689	3.20897524746064	3.21798940531198	3.15208388751508	3.51550620457869	3.33836080072777	3.29406833905202	3.2830432976259	3.19288425244511	3.4815937028094	3.24398082903338	3.20282766769608	3.23878792938177	3.1833169064378	3.43256875806736	3.35630525905422	3.28495513608564
RUSC1-AS1	5.40263398368631	5.4058809207904	5.97177586087809	5.48495832606181	5.46452693085168	5.39116098283477	5.5107720152083	5.75350832131392	5.73379765715502	5.64122248463172	5.58870195479921	5.73074944443653	5.5507152073286	5.69788471913848	5.8092854500075	5.82138746009335	5.81911148394666	5.67019774265815	5.69525315645246	5.82994035952325
CACNG6	6.55040650005678	6.74763431785314	6.60030841360185	7.00616795553321	6.98709900949394	6.67906552902938	6.61256688169797	6.4835255165115	6.64129558762922	6.83307552775697	6.9441191093917	6.70235958280138	6.89681251589885	6.97619360034447	7.15240187587774	7.18451735147881	7.00190731149448	6.96980644637794	6.85289206483932	6.999644636228
LMNTD1	5.4087088044689	5.33699099192204	5.48288683399735	5.28237456346772	5.72735774821432	5.29797624636613	5.99786876073141	5.45715902764427	5.35725147049676	5.91400403093088	5.58619067307512	6.00622332860805	5.74731048251304	5.78256205280446	5.86929241109138	5.6953978547573	5.82801898150015	5.88579577861822	5.47771184045845	5.66643905043443
CIRBP-AS1	6.31246587447267	6.15439910982189	6.34531014325524	6.36635176733244	6.34713863269307	6.3982739167028	6.22365712327209	6.21149216807243	6.51205317734382	6.31842668445991	6.36913822795308	6.22056890080639	6.12492225576134	6.34899772714812	6.23071122632345	6.37088213570233	6.24082071038003	6.46189079205865	6.01865598174107	6.36250741095778
AXDND1	3.7889254787136	3.52251166820832	3.52893294743917	3.38553595665401	3.43280096928778	3.55393789589981	3.55800907699746	3.61266188414496	3.77249822415724	3.79228378202781	3.65325542138668	3.65269505396458	3.45409427856663	3.60010748877431	3.66145558198048	3.40612750392843	3.56843560152753	3.7780875405636	3.74489754335371	3.71598998615838
ASMTL-AS1	5.36983286910034	5.78347797507712	5.70770726967986	5.85563234192867	5.95948439262913	5.86255469232879	5.59898377470351	5.97333494678493	5.77055784143662	5.65226379215769	5.61937271670141	5.76932939656699	6.18388921392532	5.39867194439545	6.1358717821222	5.86116662743092	6.04745746609895	5.9241544846274	5.90719581354588	5.78437564750859
CD200R1	3.59470045447438	3.49304548781603	3.75822939864418	4.03402955480982	3.83473507851946	3.87169493682751	3.93699252752996	3.94583043855036	3.75285989296251	3.60639318988055	3.8064627515687	3.56034726491239	3.6086195512836	3.69838941301075	3.8806668180962	3.54562408221644	3.71883373351707	3.72247340187005	3.80011102824339	3.70780460066125
LINC00334	4.38141448288036	4.24532931128242	4.51543025775	4.39356982530969	4.38468084784538	4.40172363535574	4.40533769036234	4.01455052568575	4.49605067663732	4.52707114896817	4.18780764543531	4.81046660014827	4.44326218017335	4.52146337914731	4.54720388864592	4.54696389273749	4.54665570882131	4.51864472173417	4.44675367537247	4.49475589011952
ATOH7	3.33795109323842	3.3550523593437	3.60232408303144	3.45110927870048	3.67504527203592	3.43680933397752	3.47446330039096	3.48089713223348	3.31782732671604	3.53868478465089	3.56698960607851	3.40765784683905	3.52283377585572	3.54584645128229	3.57417563963271	3.67556721981558	3.34331798863736	3.64909369539419	3.81259905643838	3.69614731392969
SEC16B	5.55984204334142	5.0650900258538	5.5405192669045	4.76443814667333	5.19667805196089	5.17121695731834	5.20620192497087	4.80821538756954	5.29692262903688	4.91700934004688	5.24120066563154	5.18299057724514	5.25281565411917	5.07366473254234	5.65517319816824	5.52039238851615	5.72007622199246	4.74608548642861	5.27062798410687	4.85902492955805
AMER1	4.93741370011661	4.89743793540218	4.8221282197436	4.61773221365144	4.9450254702464	4.63809857716066	4.90092152069997	4.91329093620595	5.46997923411972	4.92842035453118	5.20385069277773	4.79458638022747	4.76718679977254	4.93940417628693	4.72505230420409	5.08610883081539	4.78810235555524	4.84800822765911	4.69826827146206	4.63453379380111
NKX6-3	5.51580509599712	5.88230077215603	5.6746740796112	5.59728355289654	5.59365674098258	5.46049029941496	5.48428303806402	5.33139591670181	5.36481633919273	5.71289710827241	5.25682045967527	5.58592391688635	5.51889985804994	5.52242617082027	5.42284722652173	5.89203553023378	5.63627435836973	5.48024443810632	5.50645722877205	5.47091463644058
TBATA	5.68633179203007	5.26398123938716	5.51970031179808	5.32016469349927	5.2822130408969	5.54400008898879	5.39729916254606	5.44114637091758	5.41945765336095	5.85113061101112	5.29627164383693	5.50652587424957	5.42972776036738	5.63235721773042	5.51646856624859	5.27379388382787	5.33606314579882	5.68321663632226	5.38662756358854	5.74235174778043
EXOC3L2	7.83000737768734	7.55348584277481	7.64941441613562	8.00210170360559	7.62312114116378	7.76823329616275	7.66892893794191	7.76173139186613	7.6863409815022	8.03607429675647	7.73657977945362	7.63749606409041	7.74326606445155	7.73630383148558	7.64210535512973	7.64978888817217	7.63955155284818	7.5674213998634	7.54999885232041	7.68353351038305
CABP4	5.36149396865744	4.74495721123503	4.99727099741348	4.76109843438375	5.07180539358007	5.4435696222697	5.05889146730149	4.84129165181099	5.01060709879504	4.97923608198841	5.29596563253713	5.20119549755188	5.34482441456229	5.30198374808649	5.16262375262737	5.19278595925112	5.32544448685979	5.23254295746581	5.14403943356618	5.37979096217265
TNFRSF13C	6.21777879743261	6.20236208153002	6.51441077032883	6.24823993698595	6.15720523604374	6.50772060109184	6.45134861472676	6.16311466021828	6.27874567977471	6.4618560949996	6.29485027535922	6.16974144689687	5.98900099990064	6.4435980324078	6.04261522934173	6.51559135615219	6.25095892151784	6.13008864019682	5.80690434441456	5.96161112829495
CAMK2N2	6.19824248512795	6.2594223236656	6.1660511784089	6.10470965730177	5.98849110273382	6.27053865998298	6.14225065576481	6.14679938667676	6.13359106096368	5.96208157508532	6.2738720437113	6.0626204022799	6.19086193810563	5.94548162103193	5.94895007944767	6.36332362809549	6.06586493084724	6.25632985566683	6.27213638988283	6.24273901439351
ANKRD30BP2	4.1592463429584	4.11398739294676	4.30937193941453	4.10500802779263	4.19024110163772	4.09479986084584	3.95599176685932	4.09169247256562	4.13303211630828	4.17620012238958	4.26538400926423	4.43094711474446	4.74343865205248	4.51639834350611	4.51582660067258	4.41147641376068	4.38174026895569	4.56943288231705	4.32057912162871	4.35190099926649
KCNG3	4.1442015652264	4.72740845196727	4.80443169009986	4.41878269419802	4.26604761668888	4.4994222304909	4.17425939293487	4.6235792420857	4.45118743495143	4.32698524462019	4.88640416339175	4.54939489707685	4.98856972098045	5.51835708860102	4.70987432381396	5.17642183483079	4.65984351866754	4.96395290829653	4.85927431370929	4.90305061397489
LINC01312	4.08436561707048	3.65326275999898	3.55451714488254	3.94045098509725	4.15347428874356	3.8824360689078	3.92987941214636	3.90588584152556	3.59719122783518	3.63654887344067	3.49679160338012	3.65888188019387	3.40149967887681	3.69907861485642	3.69340175931132	3.66825292413417	3.60669378947122	3.75917266869588	3.56734611416409	3.61926979047462
FOXP2	5.11910837413096	5.05616964788541	5.31801080566664	5.09988007588053	4.7010512911941	5.41502476293047	5.24138286368917	5.20949485226281	4.69925511223158	4.74305684987875	4.96922105020232	4.69870316678339	4.98816067748341	4.791411414519	4.80708964788235	4.32179572154464	4.80555996920155	5.59953516361056	4.98718559555719	5.04062157121997
B4GALNT2	5.40866689497477	5.44670948258318	5.2358674171297	5.65114356137077	5.42411437606256	5.47318773113933	5.79993950883065	5.38118236646974	5.64705003919154	5.40498858894302	5.65248333991562	5.57385458744982	5.25547108583834	5.97069815140544	5.61210740852027	5.36413885830159	5.63509434951334	5.8341827476399	5.32703286588263	5.82510430699945
FMR1NB	3.72897873227599	3.70206106182773	3.66780279115073	3.5483765728065	3.35836264181894	3.95689348883969	3.87692491986742	3.74499847693755	4.11560378061398	3.52435095718096	3.49018771423971	3.52140910408269	3.78762302810062	3.68062445571345	3.70683839777525	3.50578285055143	3.64256041413998	3.6558888463062	3.8475778630186	3.54068682401767
GCSAML	4.10992799700581	4.00913205992431	4.01431618969789	4.01031214002386	3.95494752619627	4.12359601316145	3.8087480986709	4.23658843770273	3.99676559678399	3.94247668981265	3.92020381985071	3.98767440114718	4.00907166860481	4.16850934386982	4.01868927107747	4.02049028926901	4.08701901696758	4.00661256356246	4.16062287591109	4.05965006887389
SIGLEC11	7.70096565107252	8.67511639175691	9.27389371778591	8.31092891307098	8.1087925849605	8.38255442971973	8.99497620722341	8.027713624406	8.23104314932055	7.30134172002975	5.17597961298901	4.76104602787647	4.7893174038272	4.82275502529823	4.96099814846279	4.5130450456844	4.69701886440606	5.01056010636778	4.78703030737958	4.91947013844591
IL23R	3.7118762343361	4.00807807462465	3.81531432661694	3.91305521866378	3.97402675961065	3.89650562591209	4.39487806238419	4.25303827127084	3.86313890054917	4.59484577621185	4.03038605090774	3.85780427903656	3.7932495934993	3.74642736045197	3.94220519590087	3.76961402840769	3.83691018495012	3.85495976559316	4.00668194335989	3.81557112536242
MAGEB18	3.12717002431777	3.44364165762175	3.51790416813902	3.21455133229531	3.58852240333473	3.32341633256605	3.30321042394362	3.59320196326683	3.46212667720529	3.40025851698267	3.39262200537759	3.30086919289662	3.30917152985989	3.15366592285613	3.18249685312177	3.12257333342339	3.32433985096785	3.5811497137858	3.49497670580281	3.52623373534542
CD276	5.4201992452522	5.17495164079383	5.61148195957126	5.22250280904623	5.46449765561353	5.32561919308896	5.10619724909547	5.22432059517601	5.59074841316078	6.20707563951638	5.93725516265779	5.53582777250142	5.92765799122489	5.76226349530475	5.49447417469073	5.90450076466606	5.80939888012734	5.94861579762357	5.84729099050849	6.06007852063697
IFNL2	4.93937323799939	4.32122027936385	4.52518839892172	4.5972126258415	4.71428272497843	4.35896838752216	4.31840311119585	4.46678795428172	4.52994522529388	4.51530232498264	4.71027498332241	4.40732249637921	4.539591554712	5.09133340229601	4.50544039818336	4.41607888440741	4.52047014897835	4.59134646730447	4.30917917125755	4.64624009046861
IFNL1	5.3624868615332	5.24858819240231	5.39596266041593	5.37044902425462	5.73928295446077	5.34426082114577	5.28884688423365	4.97169023006985	5.52204319082775	5.62656733811091	5.2338631409599	5.27715242917276	5.16990312040159	5.32560602609963	5.43040049661666	5.40102974190948	5.27344718475012	5.34399877980156	5.44168597917166	5.41541515416943
C4orf36	3.85198454996477	4.07509599154562	4.00221067824055	4.18882317870057	4.08778265977583	4.28082242789378	3.8665029976477	3.79670561991704	3.81725772846544	3.70493402998616	4.34985687369836	3.9155016838113	3.71491488277852	4.38565674263682	3.78628656737029	4.38668873978536	4.00765452479818	4.37867481889965	4.08148552590557	3.72257356682034
FIGNL1	5.59703588906034	5.72829017264655	6.18374743842755	5.56445060637913	5.44060865356558	6.01004297668988	6.0772171447168	5.38049188843169	5.97604767933737	6.23232882200898	6.36818471118559	5.88313257787313	5.96454280208231	5.57914634965466	6.08791793974773	5.83985616713055	6.16957049573391	5.75466493592823	6.54876418409302	6.28083571314017
RIMS1	3.86276509007551	3.61777334666035	3.73009853124627	3.95322090503221	3.78906042860247	3.85118994185164	3.81801477841782	3.52211621600505	3.63910351913585	3.80769947892479	3.78322729266906	4.19937576691658	3.677658423568	3.70001750160028	4.34781069796605	3.79194010616178	3.98138114368439	3.92133568522485	4.087011546582	3.94918518881956
PITPNM2	5.08738985600804	5.0959919129246	5.30252633663664	5.08453629590062	5.09498678543547	5.60751475976758	5.32893624910002	4.98620989966867	5.23616347799114	5.44911109766482	5.02037307401277	5.09645331122273	5.15769326187792	5.38380778269376	5.2156809260383	5.58896025505012	5.053133498171	5.48722794410541	5.27815180022609	5.30806775976544
PCDH10	4.94234015155947	4.90991103186448	4.99700673115631	5.01065708810647	5.01326888998024	5.01149841187251	5.47173665970048	4.40048560361582	4.51797689936427	5.23137518798799	5.31501518831985	5.06290468658121	4.91573188783855	4.93167431199455	5.26528640742624	5.37236863539533	4.86813547702181	5.34038014042479	4.87325549780185	5.19751218184521
TAB3	4.1768758858857	3.96546394771861	4.41397833020892	3.87812577761308	4.41771981458663	4.06361265026062	4.02237074280618	4.34559444138223	4.4074735598936	4.22881692078888	4.17012375906718	4.30153358110559	4.49407806732218	4.16926978898134	4.35529435664608	4.55321235528	4.37391139391942	4.06408740876283	4.56154047776091	4.56928254717891
GRK7	4.5472536848011	4.41395674140441	4.67534342197621	4.56476049915918	4.45129354919362	4.58170103119155	4.19392341549245	4.78739328302883	4.46198168785021	4.59653363576158	4.64244696971555	4.61081048029483	4.68389914714073	4.76650595780496	4.70543062401464	4.75401627881712	4.61161385745254	4.507319074906	4.44761225517655	4.48320588000821
MMEL1	6.20349064530622	5.94054668846584	5.79097435540028	6.03313156973169	6.5087772405875	5.36496540811767	6.37569318907204	5.72008766221779	5.65305571653663	6.72292881489471	7.06277116281286	7.06781293449619	7.22530366161419	6.45919757156611	6.96266076037022	6.64751296721154	6.99536778701089	7.18169096124618	6.71083144478751	7.23493686456133
PDE8A	5.98406715610687	5.95104071274372	6.28760637796528	5.99104863252709	6.32040488712155	6.43187363795218	6.1660327947463	5.82566513501417	6.12712736052401	6.48461727392102	6.77668174018523	6.5615025670856	6.56411975910787	6.74606199305319	6.77296059826202	6.66502829896614	6.27291395741382	5.84829485743345	6.5009035288104	6.528090392464
NLRP6	4.38265203728087	4.58180881144868	4.92940073568941	5.23211580628568	4.84129663416955	4.77985059995503	4.56203099665614	4.81447751784047	5.05015600127614	4.98911538622331	4.79364507936967	4.54132959662676	5.0278927303476	5.02079077377048	5.00332720796754	5.10524338544842	4.88792468600601	5.11264801132228	4.97348945401909	4.69265349419774
AKNAD1	4.09302388272684	4.13978625723216	4.13936258233236	3.95322090503221	4.30938016186997	4.24833923022726	4.21294747148708	3.80429687962118	4.04609331256494	4.3612808061088	4.23113253265913	4.35910702490382	4.31619716273637	4.49573244455409	4.18781049527803	4.21599947903662	4.3780274068405	3.87831905430678	4.09477005536406	4.27081371572944
RTL3	5.50912935576309	5.25564801648508	5.23747920682948	5.59585122363875	5.63331855716661	5.5770190746742	5.65492846145393	5.24239012528249	5.24199900853069	5.67085837512064	5.39452854688398	5.36101365921303	5.38473975855397	5.49206211166952	5.43810272005974	5.49606506160122	5.08522118927084	5.21291503066003	5.28915957451163	5.22459804500547
ATRIP	5.38952881662202	5.83184089474746	5.56648810606813	5.57978156816162	5.62324971092122	5.62589495698144	5.58160113598269	5.35084331094422	4.94531666291146	5.63344254494177	5.93898278493092	5.91647267940947	6.03130374563924	5.73380749805004	5.91631985031758	5.74903782008389	5.77183857926569	6.1696837305981	5.91905852442669	5.94753564916913
ZIC5	5.07618015835485	5.03825837995907	5.03109978057472	4.98834185261122	5.29183437519189	4.89729890679248	4.86971439846828	4.86676785489766	4.86091637867146	5.08286946366609	5.23759993054884	4.8038337501952	5.16691986583277	5.17522956493747	5.13727058347053	4.73866349429578	4.98280693604799	4.87477277326364	4.76352545576929	4.85352285262486
ANGPT1	3.37821570170245	3.59030439621117	3.63258778359361	3.40680439563018	3.38331680339239	3.35031633309843	3.56034225087199	3.48885231388686	3.56482858983271	3.34345216849829	3.25813264680756	3.44733281979658	3.36816859122224	3.42029334506422	3.61259866781891	3.50583117602627	3.17177831485697	3.67930071561609	3.53760843080366	3.41560346571723
TEDDM1	4.96256817852863	4.68843311586637	4.56368366632938	4.00832064281105	4.79550015750055	4.68586991764232	4.76413698905367	4.72149625125603	4.69246759477079	4.88583886675106	4.92069313051708	4.6742045301185	4.98856972098045	4.81863084804606	4.74419926188586	5.02021832817773	4.8875106000181	4.60790899213099	4.97843604356554	4.73626553691312
TRIM67-AS1	6.03460957613731	5.54004664852041	5.30081169674888	5.7790262748997	5.55196576691185	5.79615161863502	5.85705944057836	5.67749265385777	5.22654640776296	6.00107114146194	5.99892445324588	5.77668531915829	5.57261868302125	5.74422049785409	5.8753347538947	5.99292691915027	5.77594307121439	5.86490223713054	6.03207526949526	5.50085111914776
GABRG1	3.32358696145179	3.82653374249092	3.62120053939063	3.57620683892815	3.67860718091286	3.75193636523916	3.620522953933	3.34335579905592	3.76662696215118	3.45880469702474	3.50139035385254	3.38516028212569	3.45507742747787	3.46294018012499	3.3287366724569	3.34406747347477	3.61844247473935	3.4245750742929	3.17252719867888	3.33685349684865
PANX2	6.89244535668845	6.76897163610309	6.9473446000579	6.99068013240209	7.02012934514055	6.74271781341521	6.65351050226086	6.69035172018612	6.71492095300782	6.9918773458201	7.08272940972176	7.00031690725779	6.91155928881985	7.15075076414981	7.03291323265776	6.97238616361878	7.18096475645807	7.15541763939183	6.60671322620726	6.99212028449218
ZNF114	4.58696243246384	4.35349211330724	4.02395230907534	4.50622076881504	4.69807648025697	4.50353535745502	4.66756353700339	4.75032067070279	4.34611803918238	4.16540107819248	4.64590520761308	5.06685060328158	5.82048595568233	4.57295749773993	5.29905830009352	5.54317888256176	4.89310233720646	5.00676469213179	5.35109471026981	5.42312599741875
CCDC27	5.85101096722383	5.8249676479897	5.86391977255477	5.50708567471078	6.10309956377475	5.5789962688374	5.58594338016332	6.17829674876985	5.89143894599426	5.88596353694231	5.43648242480511	5.9297772712241	5.63219991856126	5.96270771990285	5.57098690576602	5.88596353694231	5.47637021595729	5.55181898253426	6.06527825410559	5.75450086152066
CFAP161	4.04444797896794	3.57556054486466	3.87017402462103	3.72446168323261	3.52599529746918	3.7364057198677	3.83395276232967	3.86267415123682	3.64224079456145	3.89816132627013	4.11632823967504	3.85060502417071	3.98664120195071	4.21141822539564	3.85401400500479	3.75303603153032	4.17772273620571	3.83953134978186	3.6876361954166	4.01090835102423
RBMY2FP	4.33512927026695	4.07359447326321	4.09546496237062	4.27001134810467	4.06749369154655	4.13497347534713	4.21013057148031	4.33324503170976	4.1834237872244	4.10772719979155	4.02244149957026	4.12261052092912	4.50050061045645	4.27192558729076	4.23181353865213	4.35512525182153	4.21800475487748	4.2418395735455	3.53252730065648	4.4300696555942
NEUROD2	5.02707724258378	4.92044432742057	4.99913087517013	4.66519343157691	4.98036650571975	4.57980413086425	5.07541090398614	4.98165942878704	4.87206678582348	5.24423343718916	5.04191067878349	5.34847205755791	4.89307742999673	5.02573924432064	5.13211657092357	4.80481679349767	5.04640549476995	4.9057400204417	4.96112931975395	4.92186758950369
LINC02899	4.48013674751015	5.27434814580934	5.15356378601491	5.21718417692033	4.81203900557339	4.70309737643915	4.91157429222879	4.91809890724042	4.72557583140941	4.94177711148539	4.8696403295034	5.57929798393002	5.41206223369875	5.18713516266693	4.771944774268	4.9512621912613	5.17609873055891	5.20694651435833	5.13701694198401	5.27401709067094
LINC00208	4.79718168025908	4.84602011262186	5.18202585047496	4.77414417268485	4.90950628167364	4.84174341634763	4.81917592799527	4.73303186765876	4.82185014150536	4.98136337801115	5.01582580654764	4.88320534631007	5.05127333725053	5.00681342373235	4.80989311935867	5.30000581421699	4.6175016708116	5.06539092936895	4.67651633745075	5.09239956190019
DNAH6	3.52593555659673	3.8480995947348	3.87385334920397	3.79591081536628	3.75822433423099	4.07371091330241	4.17938683939129	4.23412802934608	3.61786089730316	3.80789428611772	3.99730758431102	5.03480477185428	4.41790698192312	4.06006952558219	4.14375265988816	3.67975239832998	4.00426802530381	4.35774918292365	4.10266812438558	3.78490993244113
LRRC15	4.73744584150464	4.9171579897291	4.82437622588426	4.68863279470008	4.59545609899956	4.7206954511048	4.99371756044686	4.89070154953456	4.38386531244342	4.71741256051402	4.69777748854993	4.96800031573889	4.64548384313731	4.50616883765302	4.78605530207678	4.71326569125697	4.88997868939228	4.56340136634517	5.00106855104096	4.50683599176759
CFAP46	5.89871061999568	5.73414801130992	6.18703667499481	5.8862232115841	6.00090793585544	6.38307714536696	5.67951790465772	5.81835056080184	5.75665985928061	6.14095387043303	5.92797332590404	5.97495769810021	6.07649333779576	6.17664610596588	6.14412449988238	5.82097250728428	6.11623051675643	6.4111338466254	5.72633656788405	5.94770818414373
B3GNT7	5.21537884518715	5.25071999281469	4.90621020448192	5.20858534297961	5.03517026917112	5.20858534297961	5.00220518637701	5.08419866054281	4.9981092819433	5.26449814878087	5.28128937912108	5.12408010911149	5.45344685842813	5.22374233248735	5.2791493277449	5.54671206701761	5.21917045696427	5.55800595345271	4.84648098004182	5.0138698194145
CBLL2	4.99311882174063	4.66382221242057	5.03109108836636	4.98183667398402	5.03380338236068	5.22279026692011	5.33307625714003	5.09089364586152	4.92165873549568	4.96940521797322	5.21862088956372	4.76801717424128	5.32407873962251	5.04550557181314	4.92323595829913	5.10359931297001	5.16339753076099	5.26268729072503	5.0741001352377	5.00541629208072
ZMYM6	4.13632839642799	4.29495152002423	4.42135601433071	4.65637268933305	4.13701538400292	4.35938067511319	4.78088265344661	4.34816321524961	4.15537118798462	4.47524062592662	4.6169096598741	3.75219848581357	4.46665028388718	4.53146156295987	4.20006046591881	4.13399523399228	4.25525205454046	4.3041674847038	4.41020621880616	4.24819279307746
SGCZ	4.23369030477877	4.52146337914731	4.63307339854306	4.26341681961286	4.33793967910773	4.56301617296777	4.35301029685053	4.56803855187636	4.41838703982455	4.39491831707148	4.32847193954266	4.03700937510373	4.33530488029724	4.47222988292273	4.22271160806508	4.31044555566103	4.28204630928335	3.94583493222661	3.91553122616659	4.13083756923646
LINC02551	3.24182340794341	3.28963678176179	3.36136735235719	3.31488123679434	3.21577239203083	3.25623458366828	3.47783868281652	3.88625367668663	3.50504449511463	3.27869357594978	3.44058098177222	3.41228143985895	3.31037313351813	3.37832863907685	3.32044366388199	3.27871572587991	3.31126506858645	3.21593310345505	3.46793284986216	3.40433325948442
WNT9B	5.21255754978976	5.54984706339969	5.24792941172529	5.1397152578009	5.69667770662298	5.40473568107692	5.39088569651223	5.66192485335858	5.34150498220169	5.70249866643915	5.11354757138551	5.24888290656295	5.33329312669988	5.37212056797032	5.25405300653755	5.32214231919517	5.40077822212592	5.4587136992572	5.21004584069169	5.20808800822477
DNAJB13	6.12755383852403	6.20877435936206	6.12759263113792	6.06882577598996	6.20571780216976	6.12127437878637	6.39958914131066	6.29227156328234	5.88274036686359	6.30572287841365	6.25677253878999	6.37780952581551	6.13660348498473	6.19675849709344	6.16711281416285	6.46412029166604	6.01752221720445	6.15820564673753	6.22797927872783	6.4140939161811
CNPY3	6.94385570540364	7.02020359067195	6.96695862200946	7.28196200923799	6.99841396733748	6.91945545529065	7.19155159673406	7.03008972201594	7.25223473552296	6.99104060293163	7.55637553563909	7.1023979945309	7.71824941216013	7.06578360820683	7.1568870188093	7.12665347434967	7.54972653550217	7.71451184206705	7.70330769000309	7.41778830930949
SCAMP1	6.62699391272449	6.87893275688969	7.39331519935912	6.88064414390358	7.11887630567941	7.1835260153376	7.24656922226676	6.55666192628917	7.4282851254835	7.00903889584769	7.17047111843828	7.03621340290798	7.6613490726616	7.00982660235132	6.79501998212272	7.09978373565809	7.10690396502074	6.96429379964047	7.02978602329614	7.51516207795314
LINC00471	3.99275220942067	4.11790719299442	4.44974359826768	4.19088220017079	4.04282851438762	4.1945557887944	4.14624382595973	4.26613624457277	4.12224407037297	4.2748240163125	4.3515970948693	3.87955600049115	4.08723784814507	3.99670852648426	4.069143005364	4.46667162039624	4.37234132986572	4.42510180941494	4.41866707854859	4.13051323480835
HAS3	4.9313100447574	5.18218047104766	4.92940073568941	5.03169791696156	4.88320730174312	4.81562271528658	4.5082581306067	4.63796815155256	5.06505106712257	5.17087886850863	4.95216659364782	5.0348281847639	4.91999034056066	5.23390634677008	5.18192546340568	5.13896269459949	4.82222878803583	5.40853823812834	4.89124292229782	5.25689441319337
FGF4	5.0754911295565	5.09705737649599	5.44768511371739	5.27303037171756	5.25658461318698	4.98337252603991	5.42967504319501	5.3367920267439	5.16888219733821	5.47805278088499	5.50391952999639	5.18895433160155	5.28564819589229	5.48280747280372	5.34433127792558	5.3323534811464	5.26863107388134	5.21291503066003	5.53870709928725	5.38551224690378
SLC30A8	5.14116340493729	5.13414958374528	4.90329399793132	4.72555658223668	5.43855401696263	5.02869228874264	5.06396824858342	4.98512030659475	4.87069770942223	5.21125794484578	4.87572797572687	4.99506892667193	5.51092047283766	4.89260838530662	5.10153603750248	4.69612727849129	4.75253479341899	4.94038985753206	5.12505901734797	5.67361860778106
LOC439933	3.63898609676332	3.6191297262263	3.56303008858751	3.37849747367529	3.6520241848034	3.69121555319567	3.48864238312678	3.38946197853855	3.44067439270871	3.44180109249563	3.47141783089463	3.49205736748541	3.67341192112172	3.49613519423753	3.31103395986289	3.29099611920522	3.38299489957811	3.69550325793209	3.8329008469921	3.49164712889577
C11orf65	3.51783074051607	3.49370215124675	3.48190092925806	3.53766806296496	3.49525678788131	3.4895335591218	4.18901120300753	3.66195762198469	3.69564990754165	3.70882995862583	3.49679160338012	3.59727419549315	3.66567410780151	3.48377257636371	3.5291357847567	3.5684188800904	3.64139319704683	3.98723535687956	3.83958607053003	3.40788526703136
FAM71E2	4.14547261056111	4.27332170211513	4.40935529264345	4.17408118422021	4.13114248251706	4.08775839372918	4.04889328891793	4.34915229732465	4.1230533843914	4.31814363521762	4.30431995967643	4.28866360752158	4.47557216430997	4.15262760012735	4.01632662565991	4.35544356690951	4.12675518048901	4.33449018954301	4.36486150261176	4.35352711743295
OR5P2	4.67892301315054	4.73598318117	4.71337425154743	4.61721060414234	4.56624831309748	4.54624317139623	4.81289478360953	4.9121399459077	4.33422472232433	4.94633242669103	4.88804030865818	4.54298522006603	4.79499750611413	5.0214664908004	5.01488611779745	5.10962487603974	4.94486036627693	4.64716666315037	4.77427966874532	5.02082441382804
DYDC1	3.90330055445886	4.01492127904841	4.21814475398262	3.87280020078384	3.91664163727659	4.11484148697376	4.17081158567023	4.46977718411245	3.9693385813366	3.93213479757244	4.00870397966156	4.35766544525096	3.95997124695085	3.86485054775109	3.85971427194884	4.01525134251342	4.02967143797245	4.28744200470651	4.24436847837886	4.00952821446854
IL27	6.24537643475566	6.17699070230446	6.38315527279525	6.24618763754782	6.34006282923194	6.52749436521336	6.1030901194168	6.03080108274601	6.22072018051967	6.56083828128977	6.24759907311037	6.19534523582841	6.12728671893205	6.29556884847029	6.28272846340773	6.19153037682849	6.30082578735988	6.32085938347033	6.21799045187845	6.17561840914529
IQCF1	5.55820664277243	5.71015910720728	5.98273808670644	5.57942618921405	5.65579327155058	5.57704162017804	5.78769456130323	5.54362517577255	6.07512900944011	5.78717003272704	5.67816009842234	5.94033897073485	5.8758669612068	5.49185726410933	5.81162664618522	5.98097638371191	5.93420124912912	6.08655756317013	5.75273221651144	5.93476628605162
DEFB125	4.38744250451475	4.4105631502076	4.59788206220224	4.29070712020784	4.45242503692682	4.32792099288137	4.2584733215611	4.26445761356029	4.17755643552902	4.20547290377359	4.34364211684588	4.40235347586448	4.25336418982472	4.38893143176709	4.73526307546224	4.53623310149548	4.38111223269217	4.48613370335026	4.5341507717691	4.40007799723383
WFDC10B	4.55839383373453	4.73913759483772	4.6777912285419	4.72023150573064	4.62553129664491	4.49939531328437	4.47354497045904	4.59142534333928	4.75488477707026	4.84865663838763	4.35769591506748	4.85138865990178	4.8969857528995	5.04691575629373	4.72164914041712	4.49414080650682	4.49583904125799	4.32324856625072	4.56555349223915	4.50148627879644
PKHD1	4.85793433065053	4.81390121845138	5.13775244913953	5.03738459427678	5.1806755643664	4.7965278289866	4.83576812746518	4.75424284750476	4.84608085784413	4.71946275075097	5.17317233706485	4.90543779180364	4.95144363000255	5.09024862482354	5.05599614349136	5.02779805019916	4.81964672682425	5.00112680060135	4.71526609005168	4.92734149710955
PKD1L1	4.67770058878069	4.0660673130059	4.44995563537183	3.95322090503221	4.57511981730135	3.97332693280632	4.24690336805783	4.04965890697301	4.54608644787398	4.58939833348627	4.03293694068391	4.34676758969929	4.38317404348947	4.29392051351253	4.19658666556872	4.07843862404301	3.94680832573197	4.27491896291326	4.49635317820342	4.15204790646376
ADGRG4	4.6211000005628	4.10884122946625	4.60507457322467	4.27320001382121	4.33355397114881	4.99951905155167	4.50181744471924	4.51653286055572	4.2764197645208	4.67148966304063	4.88969742519883	4.56489990786228	4.65268645063975	4.34557457214089	4.39917177756139	4.42590370025573	4.34980911548139	5.13483329791133	4.72332504658705	4.25935482754313
TENM1	4.55713740692454	4.65141511841912	4.43260269690693	4.59929743869886	4.67835179461205	4.5512385259266	4.58439883787324	4.54847256831704	4.77460512362641	4.63745635904778	4.64582562405143	4.60059250376613	4.65712651102809	4.81943934696738	3.94961943792147	4.63340179814242	4.60163786866596	4.62030933948294	4.79562550728805	4.53682192531169
REXO1L1P	4.74281456209855	4.50469633844745	4.71878442590488	4.77356651092393	4.91951175579794	4.40535443857009	4.69487891164086	4.49483043758758	4.85270267859429	5.14638811309859	4.78788428078643	4.88338005379292	4.96170828552226	4.67838154411838	4.34973751057029	4.74640699004023	4.85615622531868	4.9071754516654	4.95473093925032	4.98788614426454
CNTNAP5	5.19004529409689	5.02383683817368	5.47227248840444	5.29525495421287	5.21247265014224	5.32349750629879	5.12276340202857	5.20431055532013	5.09584738983848	5.05417905704503	5.19905469990801	4.94944122482982	5.51225606254503	5.42199225104864	5.3442188437471	5.09042665471555	5.03324590260492	4.82351678849609	5.3104391570639	5.11661951826664
RECQL4	6.77770217728372	6.47744899070343	6.51615062975769	6.36880588241548	6.5868924669438	6.41254122548396	6.46830390625733	6.65416168693708	6.35752227071876	6.72321095131885	7.02750309121688	6.89927854695263	7.09628937146159	6.69301755223466	6.9881214032058	6.65087267104586	6.95958714107568	7.0421079324527	7.13313676534938	6.88644601395463
ADGRF3	4.88703335460099	5.39232978868326	5.18853583465343	5.06403393237524	5.15493837924642	5.07906137470797	5.14099962310033	4.71717684197202	5.12437404572511	5.28998945805954	5.02287098169408	5.12726451177017	5.29136780428531	5.40982595342408	5.2806720511568	5.25739991224774	5.44359249628709	5.14028049649814	5.18403553925276	5.31444457575464
TMC2	6.48457915586827	6.74273551478708	7.00151549876308	6.60181312169514	6.62304554528592	6.4897001117363	6.41281312204583	6.39752541484468	6.60369087540342	6.59405232880158	6.67700414116552	6.76704268818179	6.65818162865444	6.9473929959479	6.71816925397447	6.65638753507188	6.67381475181442	6.81900600873839	6.52484250077558	6.87035436173567
SMCR5	4.37035402292257	4.27016635428428	4.51394483249649	4.69553800087269	4.57739831206922	4.410301006579	4.77373581498759	4.77407821260436	4.38421838774511	4.57893207305909	4.45586362227815	4.28139736674158	4.58886691618531	4.59393109205043	4.66889025877803	4.67541484458418	4.61807534455228	4.2912184490893	4.4773894721238	4.56503558525143
BICD2	5.26228370857465	5.10700184030481	5.52277296251839	5.10380561676455	5.46560401641953	5.08423183225191	4.91155070852543	5.31398877903895	5.34800028589237	5.1913564013129	5.4549413320375	5.00169304575892	5.52413311885371	5.37662656546671	5.29878080748894	5.45406498832346	5.372814053522	5.33351436447311	5.39899570340643	5.37830651015263
ZIM3	3.28897951097364	3.93387096581259	3.3705586655927	3.77484186779633	3.72298551973308	3.52058543042274	4.07695460203615	3.72619712001805	3.60066986508231	3.82584188943949	3.54073244478143	3.64567203438323	3.60903225190133	3.56039067843596	3.71701448200176	3.63824208385178	3.68308124106728	3.4737865220477	3.44300292702719	3.86930171534242
NOX5	5.00653608933798	4.97971304822643	4.59137387691625	4.63761123151403	5.32605748451884	4.55059048880166	4.74407049363026	4.69093273053299	4.40139529959468	4.94537692655168	4.75314848786083	4.97889502075685	4.77526887880479	5.17290249467074	4.66803372033212	4.97251207609491	4.72692023859469	5.11854096517757	5.0419574055335	4.9473052041372
DAOA-AS1	3.2638948069781	3.51321026447298	3.95594602915723	3.3610695777731	3.41202150579422	3.65592741779752	3.66390416720555	3.36074449668664	3.46279376774674	3.5231456471148	3.57841139922698	3.42300998953633	3.58573762081847	3.6540052575087	3.5568793827384	3.65769967804751	3.58487870175051	3.8087567464602	3.36205420364829	3.64636487379973
ADGRG6	4.7584979470049	4.71787543957155	4.86645725094667	4.77223834085847	4.42474946492948	4.90323845909109	4.55624945055161	4.74609037859367	4.71409645895839	4.8002646119578	4.79295777382926	4.96527073233317	4.98776024792605	4.79309572946416	4.8976689585409	4.80155461843471	4.99319619167397	4.64310169384203	4.46734880903054	5.04233519286944
KLHL4	5.77059967628073	6.03063447524763	5.93152303761186	5.79701427522319	5.93026708425166	6.01303385424159	5.93257045279045	5.60690528497743	6.20832372217609	8.83674634275388	5.40240890640553	5.55806447285881	5.11246669748226	5.27828069252409	5.41049239511706	5.528990439655	5.36728662637473	5.1799708957365	5.15780795814571	5.26520526759003
GPR156	4.85183097917117	4.66705600523241	4.60427045167148	4.79859658194085	4.59657424464405	4.99161630691311	4.79309401225518	4.78098073334185	4.89662516409079	4.9447196499947	4.57039000507753	4.52941637310653	4.8564009263411	4.71769638078089	5.20442219174597	4.93713249252654	4.57494513501846	5.09008700683057	4.58783960993639	4.45243782075295
SUOX	6.04013034442869	5.88650520262561	6.15748518490783	5.80752739109279	6.20285414721308	5.9780570062094	6.04815390678519	6.14608045692455	6.3981372478593	6.03252924499054	6.48368262406907	6.1128525250003	6.5795811427851	5.88125047019098	6.19873438636468	6.36552947601131	6.18314565039383	6.58110053150989	6.59514571721458	6.40729751022758
ADGRF4	4.53646419624877	4.37503178330475	4.80237584333512	4.36162043349198	4.92226246369954	4.71660449661279	4.503751653902	4.44665741538935	4.71662134161017	4.73833566600007	4.7965997266438	4.8984837542177	4.71726492558046	4.76558778564685	4.54621495253887	4.79197999759087	4.66783843463604	4.83115267236494	4.82929753715693	4.76884807649834
IL31RA	4.49296412067753	4.1977300930434	4.47167131301426	4.32857261126776	4.50218889694717	4.13039774821948	4.3175310636624	4.23372879981103	4.30690680188826	4.45487482543922	4.0716568826562	4.15054464842377	4.41738436454636	4.25465556486487	4.24588647922954	4.55053378940101	4.15429819970408	4.53554985920974	4.02971401380934	4.1310367623912
SYTL5	4.46887430283804	4.61646697724237	4.61395579476812	4.4198910279227	4.3931625944616	4.48564604863514	4.00878912192422	4.42782524199396	4.44139310911834	4.4631378590551	4.60287769987403	4.12804811870315	4.64315885331916	4.86041585021944	4.68841062299099	4.63270660019927	4.65736698763644	4.52632620707786	4.71060401523896	4.28058163943365
SDCCAG8	4.60926929443134	4.41395674140441	4.26448043352828	5.1616515124066	5.39972502338448	5.0654573670252	4.78372725216884	4.6297200168771	3.97646033155625	4.38650244432559	3.44973673228639	4.54526309189276	4.61728655046208	4.58545431577835	4.42517453775415	4.18846240717018	4.73148435100971	4.57315981505059	4.24815528941557	4.44161978817066
ADGRF2	4.33625074830543	4.4973524144084	4.6359493682602	4.31103250623175	4.26459940679097	4.3993370967599	4.3405269489129	4.3812350511025	4.08026709373931	4.46989977816461	4.21803669385396	4.28866360752158	4.40644639690188	4.75008131541993	4.34471610156379	4.43828972396197	4.62941234492093	4.80042185521372	4.23170634396023	4.47914388305759
SYN2	4.90376078679689	4.83581258437392	4.91705289078519	4.88057048704778	4.793419933118	4.52745780127663	4.35312677763321	4.91471596025718	4.73132880737245	4.3561620551302	4.57842166478948	4.80735234581416	4.61183519453887	4.87848542812238	4.5114111096391	4.75199590334056	4.58012684748161	4.51882434139459	4.73105732617149	4.77860195158922
ASB10	6.56026518838226	6.67544356789696	6.7973420226811	6.69448499898786	6.69268572567276	6.56725970342725	6.57171139055621	6.63682738107005	6.62005489055575	6.67558181289379	6.45183076053088	6.68136057001542	6.61939305454804	6.60359622980367	6.69214888220214	6.71343353279661	6.65064388917079	6.67535225824547	6.67826786727214	6.85273379741109
HTR3C	4.9099004261993	5.33621375115092	5.57582795359852	5.08022304142697	5.45835608213724	5.27063695358781	5.1560472676729	4.65068455394508	5.28608223379791	5.3284452625123	5.55744265552011	5.30342890683101	5.33348227046141	5.56735545473306	5.39202129640731	5.26837607673582	5.7512157969091	5.17989890156708	5.16797026870405	5.10920240594923
NFKBID	5.56559687123108	6.22957427244314	5.84675089201116	5.70461415925718	5.75297974657386	6.05250045175791	5.65963850205642	5.88907996019189	5.94727298518992	5.78257586486412	5.8302634382902	6.38931142663128	5.87379910101432	5.7867883948192	5.8711058524835	6.03874695273691	5.63181933953704	5.96805940880933	5.93774378540517	5.60565946035897
CD300LF	5.69896491867484	5.82562321338946	5.32614397604091	6.64904545319406	5.73652683996117	6.19596525771085	6.03892359713222	6.31004704341531	5.51067581967083	5.29873382049375	5.59992259893709	5.36485803663201	5.69762460586306	5.50924475505784	5.61337087304132	5.58030180812548	5.33081257018073	5.42842623783012	5.20722795016359	5.87346242139895
GJA10	5.08865579614762	4.90887423538302	4.80237615355282	5.17859645642901	5.06049058969076	5.06172522722079	5.03750597040847	4.57600162172633	4.98193227324934	5.07411255502979	5.16604274003548	5.47057493299805	5.18116060732432	4.87023094965706	5.12093621638809	5.265302124694	5.11680621504662	4.84377214617365	5.11426943982489	5.35697213581875
WNT9A	4.76743403417661	4.81586757576561	4.76690587481531	4.63458693776522	5.26909038918403	5.10071123739203	4.94372187587967	4.91471596025718	4.98731754572562	4.88701575346249	4.63149023025776	5.16543653479535	4.69288856799709	5.06731616517416	4.82475716270289	4.95647197167192	4.84440333002649	4.76176630429262	4.86246314510117	4.91636179751963
GAL3ST2	6.36144185658678	6.44273928200841	6.35526475239739	6.32244890394891	6.48374920220283	6.43939690922727	6.41562972800266	6.41078102424225	6.29638104897179	6.53428420415113	6.39819634717704	6.56801385809129	6.46680964758885	6.54450377837865	6.43861705553553	6.49266478466014	6.35634244889428	6.75936524379364	6.54046145735495	6.40858246096783
PIP4K2B	6.62126839181153	6.34927691123227	6.96788539537273	6.48286431650878	6.47531523194885	6.78045407261431	6.32259626861126	6.8795316669826	6.38363241509829	6.44126833412624	6.20757937491425	6.57667374595654	6.41098635328984	6.42065486304762	6.36778654951731	6.5267205853703	6.78536968042701	6.44139483557261	6.47829380550652	6.6507957157096
ODF3	4.7921682952413	4.45699468585266	4.53302310853166	4.36968855923403	4.68698698355837	4.93385784447364	4.63939772789872	4.56377023051166	4.41251666827644	4.66858163903766	4.41968773760383	4.7415059790897	4.49223878936314	4.82275502529823	4.57067761916179	4.86636961105291	5.02013034547999	5.14135582279613	4.89179833055325	4.97451348129686
WFDC13	3.94141698291012	3.99677052198511	3.88405375531813	4.12173789415756	4.05739264987989	4.25569982643262	4.26179375592415	4.19349902460824	4.22868480218357	4.01071539932224	3.9883379439048	4.2679161220468	4.22437111122503	3.95118752942407	3.99644840553532	4.15085655201757	3.81569674129954	4.27315136547564	3.96069991171932	4.18015852534758
CCDC197	5.52249509642324	5.57979833940205	5.4208927377353	4.92376359776386	5.53153127466786	5.21224197179308	5.12599718794449	5.9018883813519	5.51606023051927	5.42210736500563	5.34499355969864	5.60313810481669	5.42085741095748	5.64104307897471	6.02202307870609	5.67386533795257	5.33930498869095	5.57328756702988	5.76939964729555	5.74486854247331
SLFN5	4.85793433065053	5.03139413754591	4.79093203888001	5.40879075201222	4.93723901129435	4.53025643729645	5.53771999063101	4.86691440548852	4.89948666598077	4.5655495320134	5.62201930352659	5.45932416664386	6.17391154583492	5.16003557271133	4.87592928780436	4.96846184107174	5.74703159663774	5.84297762535294	4.95056788762327	5.46686272141762
SERPINB12	4.66661822284324	4.87307778758072	4.66727813977661	4.67719097232855	4.54387178889851	4.62078708358546	4.74168971053593	4.88209070932413	4.57335816514429	4.83404977841806	4.799030405557	4.8186941377748	5.01701379303465	5.15226902074873	4.84613031490576	4.91227137124439	4.95040682300832	4.63023124015822	4.65498097397589	4.99476308145639
GIPC3	5.57158792799694	5.15404441460373	5.01554716653712	5.21157420535419	5.29693943660542	5.23363854191105	5.07885086144238	5.2766367223464	4.84729743066929	5.21596485543005	5.01038246116308	5.24131356477401	5.33690911040098	5.15420963928531	5.1378587436691	4.92316054509844	5.1747481951333	5.13201947966597	5.09721395878189	5.39224047699134
PGLYRP3	4.63761256455066	4.56554295192195	4.57405487109792	4.62201004660536	4.79971316728685	4.66438129062958	4.65244731503375	4.6424218420706	4.45988383265177	4.48211371528066	4.71094878176904	4.90124304275938	4.60854101836991	4.97263866679437	4.7186202741992	4.53124270557279	4.57357496762846	4.75556215164233	4.67267595310654	4.54181421346104
PSKH2	5.99293029442816	6.07191408599397	5.91838604361366	5.95362686867254	5.80338850383159	6.08149579448744	5.70793507349916	5.98283754990863	5.91968224092791	5.97667455158754	5.9457089635611	5.80935836120594	6.10172948600198	6.11830323978118	5.88779021977585	5.87949836396276	6.11412723610669	6.211940843695	6.09236856500741	6.12277354659877
OR6W1P	4.7556108056634	5.12390796334292	4.81549196940945	4.84502751150116	4.89017704986298	4.59543789750759	4.91394607941608	4.8557560375126	5.21422942804222	5.34235007420087	4.82279310517066	5.27378351688404	5.11126322701275	5.14613309555146	5.08132343454102	4.77480392388299	4.71624719367958	5.42964451656119	4.44243491425373	5.08548031995567
MOGAT1	5.67014521445159	5.76927673272702	5.9707962858301	5.89065987087261	5.69627661929562	5.47745083645255	5.39709102017243	5.47691488714328	5.28766377491186	5.75370684120881	6.69027125415435	7.3289740255638	7.63833866908505	7.3441091888998	7.77028562104683	6.70019915643208	7.11566222426003	7.36830983998679	6.96701189964856	7.8044941989568
GPR78	5.33116474946339	5.33758408371029	5.4219108480589	5.1616515124066	5.7079711467288	5.69756044590225	5.58702258028865	5.60690528497743	5.67047191225128	5.59854246415741	5.47759314631434	5.3838413679074	5.87696240657086	5.92016810715636	5.66659612573704	5.6404657131381	5.20524677372236	5.79867350833097	5.64849385946796	5.81046917083654
H1-8	5.32063413868063	5.18004905449315	5.41778299387089	5.01861926467039	5.56880330254061	5.40182294049812	5.64010709621675	5.31545240130513	5.36797562669274	5.24986561081051	5.10853574739083	5.3659974401543	5.25970090008228	5.25970090008228	5.38073928250881	5.07311627655186	5.09259555002601	5.68024093807518	5.48055812357011	5.30167543470546
TAAR9	5.21033470001824	4.60914492585071	4.74492180894853	4.15387066112831	4.91929855549338	4.82947143694468	5.09979164505413	4.95787040729727	4.65187314746045	4.77232814129527	4.61587236447075	4.92162841392968	5.03644983610284	5.19400369907439	4.80590588334946	5.20674167143413	5.07193956361503	5.12990653864116	5.1651912151499	5.06400426075031
GNRHR2	4.974833191714	4.92996133738172	5.05413593783677	4.67272884176697	4.7645429239538	5.09654177824081	4.66394184207938	5.07618109919228	5.14571763817587	5.11598981022455	5.02550547858921	4.61801442127406	4.72918653066555	5.08881791368161	4.84960001191071	5.00704602040558	5.00033214229675	5.00782483852191	5.11917188546552	4.7291779364564
MYOZ3	4.90312240879727	4.85583774801285	5.13596254213333	4.86826934258805	4.98849878297101	5.11602754221852	4.79981893587882	5.05929383715993	4.94527479997339	4.77075120181535	5.22425626087068	4.79809822351991	5.27071543416743	4.91669508632405	4.84174744123674	5.04634961256993	5.28063059459632	5.4036850958159	5.22904965710074	5.27736551977738
BNIPL	4.30842735496041	4.19541618770596	4.10957978892799	3.96047139786885	4.55972783789497	4.187789675464	3.78006133345217	4.10379504425494	4.02594454425109	4.16706218027229	3.92380656485645	4.42817482578652	4.33929953644005	4.46322772794449	4.17044083299083	3.80926368398849	4.55736854760026	4.67426069653291	4.07551765649699	3.89810007374725
ASB11	4.50604116030861	4.36340463740959	4.53736664682717	4.62201004660536	4.50445037316833	4.31917352609086	4.22867556804883	4.77494346825049	4.11749474679356	4.57000551933617	3.90519539517205	4.65145380970282	4.19074047824072	4.70262208501254	4.28762078281902	4.5271760808833	4.4076158388285	4.86755210297506	4.67652626664528	4.23996468150233
OFCC1	3.4016807033875	3.46497650559466	3.24940028460655	3.38373041624833	3.4161533529265	3.48243890221172	3.20610054857985	3.50448056496291	3.40077043612746	3.17088375440207	3.5496458853667	3.13993809835184	3.29397765980805	3.49776128953129	3.2335541836285	3.42817938268462	3.58406907568544	3.52310134918884	3.35409003083935	3.33389882885626
SDR9C7	4.37875048048546	4.64231618564355	4.25049125709966	4.82343322670767	4.33606553875042	4.51899210886657	4.56203099665614	4.85315682440233	4.28092566365713	4.21094675658929	4.10784459907289	4.07124575969311	4.54585929822546	4.63083964756516	4.35330705722325	4.42295315908256	4.31291561970795	4.8812327249291	4.67651633745075	4.67722672295347
OR5P3	4.43766739289699	4.73182470714479	4.69348048975054	4.7908335387241	4.57252349262459	4.29565360602601	4.43661880696648	4.75746212398048	4.39401866207456	4.57100748205125	4.33356706579971	4.76566336325741	4.74401019685071	4.78827643660664	4.54122984063266	4.6729413950312	4.51422946389782	4.29657781048259	4.75311403499735	4.73894419143722
TRIM40	4.43360647117222	4.86052411414615	4.75948471799361	4.44183315529815	4.21866385687658	4.50353535745502	4.52033109497977	4.01808282185874	4.49931966176356	4.39844860818477	4.39305094974708	4.52493462305799	4.72919245955215	4.58545431577835	4.42317206172949	4.27163199541681	4.41275951221803	4.29515097511411	4.22383452419372	4.41311811491409
CSN1S2AP	4.37283825141267	4.11293611500716	4.13839665253673	4.22762248907162	4.39880538239649	4.2022192100076	4.05597406907922	4.23159169211176	4.07142649317231	4.30379981354002	3.99521160209717	4.10785940928008	4.31138831143619	4.38916326876801	4.11001363646324	4.18567382960279	4.1725743210241	4.18169445918554	4.48632436795861	3.98521805705239
WFDC12	6.46983633395069	6.27877559588512	6.14543474413177	6.59378131669481	6.27855000196545	6.15631257425112	6.21793017616472	5.99618941296796	5.92244810953579	6.64816945309727	6.49498739060739	6.65254887650613	6.1661046202944	6.68178698846624	6.36766687867022	6.34132037481662	6.02904002864294	6.67227187065983	6.2488569929514	6.56310900226059
CRYGN	4.973096138677	4.75039919631544	4.79918586614003	4.85301745573347	5.54461149907677	4.82499381015769	5.27379388382787	4.84140548686045	4.85571717357749	4.99518523037231	4.54762707034524	4.78902473542816	4.66204937017837	4.85396511679232	4.48803124455185	4.68231540941502	4.75090851739907	5.04768691693672	4.41179500785204	4.84704997751934
STARD6	4.17049571488146	4.00512372921135	4.01723307933559	3.60664475977031	4.25606561515807	4.25961168766887	4.41338231996114	3.8313049126837	3.89688755150153	3.83235525734905	3.95920103143659	4.08772470906483	3.89946356058226	4.22064980453938	3.97729100701924	4.02792589567459	4.15432558508261	4.08519399017332	4.10886564517063	4.12312077913997
C11orf40	3.77112653818152	3.80594606096161	3.9464367711202	3.76673783413986	3.80594606096161	3.76802961721945	3.60496312232353	3.90267205297635	3.75183859320636	3.91594332196412	3.91321859230172	4.32065168304732	3.88949106503653	4.25028553072066	4.00136063112017	4.16489285153346	3.9608515856395	4.22271160806508	3.83684698258526	3.88521686749433
ZBTB7C-AS2	4.6941313010074	4.61646697724237	4.59020108204472	4.55895477128964	4.82678275685941	4.71604926980724	4.46222001252979	4.69563086731825	4.42386775655914	4.71698299521655	4.88382440176947	4.1420055697123	4.72243941087392	4.81142597129517	4.54016425180782	4.79139682717554	4.84660152657077	4.56223814956277	4.42128632527239	5.32623128945724
BCL2L11	6.67593742062158	6.52241675449862	6.72628683475081	6.65490071551654	6.47804080466235	6.37111657743052	6.38131331296111	6.52307816439215	6.23527538117773	6.72635163736625	6.59298886761911	6.4713768911108	6.49748143781682	6.7871666625479	6.58443693338937	6.72820379382062	6.74862519070155	6.52903083906429	6.44755655095174	6.50200757602839
DEFB119	4.41678969249482	4.8590090215919	5.05017746819862	4.69637063457781	4.59619828554104	4.56964796679336	5.04506547209297	4.4593581704747	4.67233068675646	4.52738567158085	4.55538917192137	4.52757296359293	4.47326577214987	4.38787113078125	4.5348412117492	4.58388626967959	4.72938614124605	4.61303475693216	4.74125555541142	4.60291391538932
TAC4	5.09078866011772	4.90894540483811	5.06384329880194	5.04415426229965	5.19605876931373	5.3876570058713	5.07319834397444	5.05310568734141	5.22395469658069	5.4498106058887	4.68473919641935	5.04038945945738	5.00101989531311	5.18685825539495	4.98387479787863	5.50414190394845	5.08670251037256	5.16385388781187	4.9665196177893	5.23713556501802
TIGD1	5.82117114428059	5.60690528497743	6.00612914597848	5.88562268115674	5.49543806373894	6.29881800749568	6.13043650562678	6.17926281689762	6.13318763795138	5.80735306716279	6.45703886029623	6.10885318652379	6.10407367951315	5.42988606766221	6.60165863632598	6.22120283472605	6.1922042278094	6.2224203088773	6.42194530776029	6.29742163500661
ALKBH5	7.85442385253412	8.04678460706925	7.92319791934635	7.96252328506947	7.8292443786034	7.76031743345253	7.84293321274828	7.70192125696058	8.17190594387984	8.15992551249104	8.05008246484819	7.94440501466906	8.07758717909904	7.7259663214913	7.94279081948791	8.07447974712065	7.92427492534635	8.2099595847822	8.08429445240581	8.08521696069482
CCDC69	6.83876478922083	6.73026789095998	6.62953730996095	6.58421029987171	6.98915201018922	6.38131331296111	7.00841434632242	6.69613170300787	6.25836722270385	7.55730064008094	5.51653115868451	5.21620805704007	5.43148867853426	5.30573892723212	5.22695082682829	4.68011159427822	5.03120906849231	5.29995747551119	4.88876657532317	5.08910712783604
NFX1	7.78792945463199	7.55972857197063	7.69884875546928	7.73668590964095	7.44827739908255	8.08840961738112	7.81563901926577	7.93865130125729	7.83936203487373	7.29608998729038	7.42130224968727	7.62179665224638	7.53395348030745	7.57904102612205	7.6026645739296	7.30544464012175	7.47097669963977	7.63871863279319	7.47322168583063	7.52036928587361
DSG2	5.43587291150245	6.11294153464092	5.9520783228379	5.41491875382763	5.42230863252639	5.60511402359479	5.80578823232719	5.51128009968639	6.17754499467706	5.82200504973386	6.81586332435868	6.16677496695821	6.99491467748872	6.26079385969218	5.91784614845122	5.77306428355977	6.71694680376395	6.21909473779554	5.95912422843977	6.32385451922168
C5orf24	5.16223864174673	5.37273783621827	4.78311144539289	4.82724066230678	5.12638185119406	5.07791619923943	4.74168971053593	4.14028458717626	4.87697495101966	5.54517114632891	5.45900015551969	5.12258774473091	5.74795620135403	4.92799455744756	4.72527364975182	4.30585068041803	4.71591132177833	4.32181267466722	4.60268301105763	4.71709511575736
KBTBD6	5.00085454367815	5.42724250344108	5.64539443648935	4.88932756205442	4.98365329999603	5.26720444952402	4.98799339073128	5.73575421375019	5.52340964960212	4.65733199923802	5.92995111472944	5.82364449111055	6.17668890579785	5.24092246122017	6.42352464035559	6.10460051467332	6.15748053638107	6.20679206455341	6.35407567497287	6.32673093844012
CDK8	5.84756809190015	5.68887892838759	5.82949909050881	5.71419412932755	6.04390789292132	5.92673168516273	5.59132614914482	5.62680867045475	5.89444467535321	6.15535479301321	6.42151147276559	5.99407267805972	6.47151573697681	6.02914562882024	5.92091569742288	6.0075791148676	5.95374798142243	5.75475952409388	6.12809972798047	6.05516267599493
PTK6	6.87463358397308	6.81939803603706	6.89900773336099	6.74024800099501	6.95967175467634	6.74142707578069	6.98694001603541	6.79937902848454	6.5858808744788	6.92753620894242	6.95046911403435	6.72454577623149	7.12166343174766	6.94142796978073	6.95425151568522	6.87867225697589	7.03188521645644	7.050529885012	6.69279820244016	6.8652321836341
NKD1	6.14079591240599	6.2897232715892	6.23698389293094	6.28993311234763	6.5027974414655	6.168700114417	6.29896342649531	6.31094572179855	6.26824704515564	6.35455609562211	6.39718420867798	6.11532596927389	5.94275892174497	6.22820320169853	6.34941825234953	6.14461827503755	6.12937740733262	6.54582963581964	6.47325083329021	6.01784865819508
STK38	7.24928519077212	6.88458656594887	6.6295475095214	6.77385895670815	7.305992857786	6.44320713671389	6.57272970528636	6.44975936019246	7.4150158023348	6.90705404369749	6.68162354764133	6.26274106559221	6.426886254622	6.95474082499414	6.17221606456796	7.26197021369225	6.16982210556421	6.35526008262412	6.63082223644515	6.50947590600701
THEM4	6.49100566490213	6.49777664723365	6.50826082488305	6.40447973145703	6.96057258179892	6.45950366961882	6.46830390625733	6.71675801475669	6.70765357748824	6.69591101718191	6.44117868071594	6.18889362147243	7.28323673688288	6.99001538505336	7.28504954779906	6.25721027655252	6.46034965106513	6.65092521654769	6.8534989493345	7.06816259674663
CLSPN	3.79469117387967	3.63224634221534	4.05882005201945	3.83078143055373	3.92827091814302	3.61278536028487	3.79310150551573	3.74047493412504	3.95445485540077	3.97438889067491	4.24564914256129	3.98692384275758	4.12615301535623	3.87818533314117	4.07485407978701	4.1153412647509	3.85480705962777	4.02248411175639	4.11767368464153	4.19568822943525
RBAK	4.82803978070735	4.64788635052075	5.71364179523913	5.1616515124066	4.99386353892254	4.88154109428052	5.37272707703289	4.6082256017932	4.86136372796011	5.6825491960492	5.34407429293707	4.70309172704107	5.51912691911329	4.12927370122691	4.36754566032623	4.33775133291242	4.63727451337952	4.23720575338638	4.38739762889247	4.58248705788496
WDR62	4.49583405370543	4.30622512179304	4.52669334338584	4.55929111902013	4.45555474537503	4.59669749544193	4.66095188448427	4.59458760210775	4.15213635624447	4.75194129114654	4.45687907049752	4.38988360547452	4.717177280758	4.52318266558473	4.34231600691334	4.20469797846554	4.48892941577035	4.78424798130793	4.49962607056743	4.67357852780831
SLC39A12	3.82991702607323	3.79504479626885	3.97237430706039	3.85953458760442	3.61346859256534	3.95798803124141	3.77782450762039	3.81684870096862	3.95870795556431	3.73224792257796	3.83574170526696	3.85780398051133	3.89960131742162	3.86313860312575	3.84390668392151	3.90554658022796	3.47030661419591	3.67417915845579	3.74415172878862	3.67593073261834
RNF168	4.4581283421041	4.23725777090037	4.54281396846016	4.56799932140441	4.81863539804649	4.61101735873779	4.3310110713767	4.72070694113507	4.6447916761219	4.50022581582578	4.35047970833193	4.56512286063741	4.49849546658792	4.09598803216691	4.46770453023879	4.51770497286049	4.6728528255502	4.26255057103043	4.64204377704261	4.64592266815485
SVEP1	5.8675688559727	4.93719842018916	4.91192579710076	5.30750448327242	4.5881677317771	4.85862941543229	4.79706528755691	4.88691204377931	5.13062352328412	4.42255064123925	4.88185874368229	4.69453201009184	4.66892632911596	4.80671056332172	5.23489344058615	5.20625601030855	4.68334421408437	4.73400253995674	4.67025933478573	4.49001072096819
LOC652276	5.97957290144946	5.91072434048298	5.92458683182845	6.32814657535	6.03535623858016	6.35457504819417	6.00220271053006	5.83743442562025	5.81478144637095	6.1136146615897	6.059659196318	6.11425602812206	6.2953209752136	6.03453653049854	6.19466034326654	5.85721705999822	6.22411932383527	6.31559195109909	6.00033843008398	6.12309627232294
GATA4	6.64063235086855	7.20373873809299	7.58775419303857	6.693167438348	6.7053676674112	7.49144227050325	7.21418601754264	6.7257819804884	7.61453214613998	7.21858164057529	6.19580712823695	6.04334691111689	6.06803970851071	6.04302181365037	6.28715088880441	6.10637260991619	6.02547823741256	5.83551358528737	6.11182424275994	6.03523283359275
TC2N	5.31988830580841	4.58557461455541	3.86154566591682	4.50735358371756	5.23039121713902	4.21720961859054	4.91700633155918	4.21069097891413	4.61616505423257	3.93480576643678	5.37064402941479	5.2914045696704	6.01684627629906	8.42755555689605	4.94748989974625	5.43166681483667	5.39473836236343	5.09007912876123	5.14259090458988	5.17902887707431
C9orf72	5.23934564285992	6.17595207687483	5.42040088019156	5.3617099768043	5.28878695095588	5.43559125950142	5.79988616379332	5.54752777970586	5.35243509689041	5.30089949548208	5.35494329573202	6.00081248186687	5.49542239329569	5.39283649350414	5.39301043692096	5.33333935936049	5.5954305571688	5.31461409394149	5.23255339479757	5.25071415739735
KCTD18	6.46093861154532	6.54701110516674	6.8660343343757	6.57179040711602	6.64358868931609	6.53005091627188	6.71903383664213	6.24606751629316	6.71481066861456	6.54557645371821	6.59141904478553	6.62939975455923	6.57915781708229	6.63921847147575	6.75606709090955	6.88511869166605	6.72045112951563	6.44139483557261	6.47157897732718	6.50060003611882
KLF11	5.02978869515213	4.94158844367912	5.32621647387911	5.33704274549957	4.9568421124274	5.5694932185713	5.36670733618292	4.78611203687712	5.43596332846734	4.75560642633463	5.10887551167367	5.11171659672996	4.87900311444543	5.34814529392098	5.25015703160243	5.07109259909607	4.88911949365851	4.85217266939362	4.89011589527491	5.13499778123803
ANKLE1	4.38354767813106	3.96503767571718	4.43670314825074	4.33386506219863	4.3647951224008	4.58170103119155	3.88486055158376	4.52811518511504	4.18673388328886	4.716340437919	4.30386153683733	4.49787948534799	4.71717684197202	4.20361565620423	4.38662756358854	4.50465452095305	4.52021183229804	4.42510180941494	4.10483782540591	4.56836634311416
PLXNA3	5.86715911772273	6.02548089511097	6.17412853554408	5.92992205549817	6.04071076760167	5.95247219077363	5.90746707753389	5.90484918120034	6.25870950012829	6.23057490063761	6.34826174316292	5.94396901719486	6.04374672866911	6.45192733515647	6.06272616292883	6.30846973147925	5.87691239953336	6.17507283987349	6.10805184447767	5.9459924829017
PELO	4.55388083653455	3.98547647626791	4.12470819868081	4.1644943473879	4.52190617230962	4.43024980740403	4.21487611699779	4.5399328807739	4.68171079333656	4.55553445853	4.26788451958065	4.14988723699602	4.32618382153385	4.32521772576896	3.82818838853941	4.21897082864982	4.24540195457365	4.23824574748192	4.1111044471586	4.10622041118032
LACC1	4.64086006568766	4.84563170409778	5.22637234591671	4.74726439472024	4.7601052068049	4.52589616634536	5.15577327199893	5.040758322141	4.56359605979698	4.86709005869633	5.04277678263929	5.1661488188544	4.81664716417531	4.96925573025146	4.8195876682404	4.68769743941539	4.69531048622564	5.14861609103428	4.73686411503483	4.66969130695335
TAPT1-AS1	6.71766627961667	6.81975937079335	6.68749443973553	6.76733513490433	6.60059372278906	6.45140169986774	6.89505669746445	6.82996210748063	6.44904736008758	6.32236678781131	6.23312092613327	6.38126710401788	6.39605927940482	6.60001977613477	7.21611840401995	6.55565743147445	6.88260783739215	6.76219996691508	6.21394095884558	6.62396217628281
TEX55	4.20296319382969	4.00542855389956	3.97780451111048	4.02650812746293	4.32166925217814	3.76802961721945	4.08254974615405	4.15162205442044	3.85372554060127	4.04763453033095	4.30828987754677	3.89106381623685	4.2086241626062	4.0655951443194	3.93658008871586	4.00752814422233	4.07214474071283	4.4630416395046	3.91349760624954	3.9512386412551
RANBP3L	3.65554509100297	3.77347219836191	3.71495300669105	3.41837037476119	3.87411558152861	3.84424905051394	3.4279662652815	3.76256950877834	3.41330960407441	3.62901581234509	3.84212915093609	3.65648698900092	3.52422318609061	3.45385467349581	3.34438312396308	3.79120092570161	3.36616845847949	3.78153607877061	3.70439919416702	3.77265963124657
SNX13	5.78459072000583	5.67378911894329	5.8123719198119	5.70811888023885	5.72948185750377	5.81263401710585	5.84856247740924	5.67771992348617	6.10966206453396	5.66957929582179	5.76979638331642	5.6535637829296	5.74260631941737	5.83419556848229	5.85223393029084	5.49066125866051	5.71422051073535	5.4043290013558	5.76793282390441	5.88693939811496
KDM1B	3.98890868470637	3.78418682736871	3.9468520152396	4.19121030331725	4.08290998737763	3.97336211131534	3.94616817420606	3.96869554314285	4.07818753526671	4.07141104675124	4.5228556780707	4.42817482578652	4.28894888317649	4.42505325466007	4.35118589886016	4.17162045387436	3.89031992840301	4.66047721931219	4.42284251822738	4.45319601531718
ATP6V0D2	3.62971168338105	4.57907349918293	4.1101705314708	4.46284780728928	4.16305691979048	4.96815320602187	4.0793826342016	4.236068625695	3.79560083299396	4.27422311431645	4.23245239509379	4.03617185383846	4.04983086680071	3.80508243427667	4.25272347965473	4.20941242370226	4.05315904889814	4.22271160806508	4.03781399941392	3.88362853800676
LHX4	5.27405463644102	5.14776418527356	5.42040088019156	5.0462449149343	5.20162574598722	5.49091760610874	4.97088171669431	5.30197365488378	5.22395469658069	5.12436246477964	5.21903683222022	5.32873505706568	5.32967386872754	5.22609577675617	5.12178546189901	5.29892762282459	5.02842160433194	5.24646281436587	5.09984827169749	5.17505363239516
CEP19	5.11598011706127	5.75148086029798	5.18057026989083	5.57929662608185	5.34890155044387	5.33383708964432	5.58896523055546	5.44103538971658	5.58038641608896	5.63888389446391	5.76727249165998	5.25805242312579	5.82048595568233	5.45069890539797	5.79388584501782	5.87333386056227	5.77453633826172	6.07697930693255	5.58248657616068	5.55088789329317
DNAH11	5.55280193460424	5.64480488258175	5.64051325977752	5.92939964674663	5.51030008933505	5.93541118568432	5.40373747626546	5.64452919428106	5.91142453875127	5.67855371860544	6.1213861839753	6.33525036628453	6.07894333825664	6.17801044850132	6.20146841219746	5.75231561090363	6.20611620102815	6.17544188526754	5.7995456672213	6.16053764746268
PROSER3	5.05807331257081	5.19865141925693	5.52727224612689	5.27303037171756	5.36193616119664	5.45860445499044	4.94939098315573	5.00781183476014	5.67429798892007	5.40852743695236	5.57488672128963	5.54642303048535	5.80157515604877	5.76908560847125	5.77898439468445	5.74981393032508	5.54087025907438	5.9335259717979	5.6009153601896	5.70435044215811
ADPRHL1	5.4773910912689	5.09256350028295	5.34357638745656	5.27717557007393	5.37387914236851	5.29984482539354	5.58441435282206	5.49890079566613	5.71750249415328	5.72416128768082	5.53255734691372	5.4850524507612	5.60194020321834	5.37222663403117	5.43650634425031	5.7272633070431	5.59885101468067	5.90640095801143	5.51637104774743	5.69085151488569
SYNRG	5.81736196280186	6.32461128320411	5.83370892875915	5.73689868763228	6.03941413818412	5.60739521137146	5.91522855568734	6.3210732973633	5.79286446025698	5.46782456227828	6.07137590552722	6.13336739399783	5.96454280208231	5.67193785500108	6.20778620693002	5.84990233451676	6.13485649751948	6.12291245792464	6.09236856500741	6.03229770117076
CDH24	5.47414591750843	5.78822918512889	6.0603177771571	5.84561456897048	6.08116639649021	5.46799901798521	5.73839198469937	5.69973531681687	5.56795577129	5.92007540250105	5.96659118336776	5.72611990964683	5.64926106434654	5.64584925177993	5.65677807473281	5.78640673434714	5.82008866986114	5.82066035921757	5.91695977083054	5.84875720183477
SEPSECS	3.9611177408473	4.19615321932534	4.49337500983222	4.19088220017079	4.05383202594065	4.30356655598098	4.14864675677008	4.41864569470898	4.34969767349322	4.84906410607007	4.93138687710415	4.6856410973275	4.78765186118729	4.86259525690276	4.79561491037977	4.38264802590449	4.81530756274405	4.48693828869257	5.32182104294365	5.13272373675033
GRIK5	5.82333768519609	5.70772143083491	5.96889207791994	5.93763756281811	6.11885845271375	6.17260832176037	5.95392054312546	5.67084585812156	5.82822782342034	5.90281577318001	5.73331710666923	5.85745969005983	6.04864445836232	5.8974978123295	5.90990244176158	5.87165965374128	6.02151304048891	5.87788686851633	5.88440531274099	5.86428959394414
LRRN4	5.99243939172013	5.74016662669372	5.42709577606556	5.48129086770334	6.51348695566622	6.05921603767274	6.1567369835428	5.68621308008085	5.59520009331215	5.77505633754365	5.69822742557346	5.69522105189813	5.66654855048432	5.79369667910656	5.33723011361379	5.69406068755311	5.6694208441721	5.86288601894241	5.76730123107595	5.82529751616879
ZNF777	5.49690393637688	5.90562773297562	5.56497826219689	5.63971635743018	5.91458724480522	5.65654613752562	5.39437567582391	5.82277814352004	5.96993051267535	5.65561429508384	5.649875235737	5.96416571196036	5.26478347700125	6.51907510438985	5.86129439095497	5.89561614074323	5.83039924164204	5.80560446400051	5.68067232848087	5.78676505848558
JPH2	5.91990422512913	5.82326812699571	5.88416724594264	6.26219446777696	5.97673823868181	6.02807866743583	5.92031895689435	5.4316240962196	5.72482677827471	5.92496096887823	6.07349177717342	5.6786237994562	6.04764307981532	5.92254016236053	5.81761266747705	6.02896480037123	5.87691239953336	5.54899272576611	5.99975532973407	6.12130142420948
PDE5A	5.12702363704045	4.90883836118917	4.70895926312064	4.68745939056724	4.77707647897513	4.84873870189107	5.17078022598955	4.95727150908798	5.05630909542717	4.82336657761657	5.21426354925484	5.20539743979109	4.92742731199119	4.88721783671623	5.13773343495151	5.33418255917474	4.75994393307274	4.8671605018355	5.45356189317492	5.1416094791874
SH2D1B	4.18710118577371	4.34131994778681	4.17983378931832	4.4220122729901	4.37513968647781	4.17601800304206	4.07695460203615	4.27206918730007	4.05153707116671	3.93480576643678	4.32554947143465	4.09673800554299	4.18396632727795	4.75797588960962	4.5320575751104	4.63554197564704	4.1542498284016	4.12831534485487	4.32596530510164	4.51967575148444
SSTR3	6.25559656343852	6.20492654140503	6.08458051432705	5.99392361944481	6.07987471213089	6.26248370970601	5.86952297594973	6.16311466021828	5.78029736778096	6.06744404143634	5.95461095581091	6.24825217820784	6.00522644516668	6.2544681947508	6.24847013048299	6.18138426234238	5.99862580989135	6.02072731324364	6.01716257899471	6.0391417944159
ADAMTS19	5.85016595514822	6.43876590877999	5.55735209567715	5.15817203211016	5.78752727931466	5.64520269213887	5.62940966364941	6.07706820686569	5.57993678518007	5.40565750668662	7.56221799743158	7.89439489470557	7.59510356089875	5.74747145594332	7.8994011548218	7.50039735347717	7.93483179129697	7.08449930444509	7.8297916023133	7.4063740789449
DDX31	5.32640672741727	5.25957361349036	5.37685865212507	5.12480412928902	5.23842835729163	5.35014943786483	4.91080445913484	5.03220216336227	5.29310028467946	5.48640504844886	5.24810316985362	5.43643171960016	5.55472583981132	5.71685641030839	5.28529826708997	5.20628586579691	5.20205915829112	5.54746611674835	5.34062678296928	5.38971788761253
UMODL1	3.71928323165323	4.15464461074485	3.83832777480073	3.8364406443978	4.04308802046099	3.76802961721945	4.08432709035588	3.7741569320006	3.64626394185652	3.80527697595714	4.0335023806197	3.81257061497674	3.92565161119843	3.68805858058439	4.0710532441959	4.20232007579273	3.7650619741206	3.65565155744474	3.85253834812748	4.08247463844824
RASEF	10.9067150570331	10.3270313833576	10.5626124013384	10.3517117996268	10.4589196169697	10.237916313939	10.4365613316522	10.7052070319872	10.3841575471484	9.97547261789914	10.2424122012925	10.5521154459184	9.88923193233231	9.77405383271057	10.329871105327	10.2487779307953	9.79739624009776	9.68064275978081	9.6495962397659	9.63166708854172
PARD3B	4.66011538329022	5.50549495974436	5.10054460608155	5.379685866625	5.1917226868574	5.54337771617108	5.29765280706	4.97309646020694	5.29598303880847	5.13255525143386	4.73943062181567	5.06073051272726	4.93491057053378	5.31463490168769	4.6914147914823	4.80508501457672	5.03324590260492	5.02511377629716	5.03834508846234	4.72858040462843
DST	3.53387166330086	3.67073917603232	4.60578007106075	4.42497743075783	4.6092464785651	4.3836743670402	4.78983591089495	3.91541343556825	4.58262085057829	3.93942970692729	4.0351282060516	3.80538677463963	4.35351773132935	4.07650197449589	4.16384511462379	4.17401301156799	4.13613912210452	4.40589027858513	3.97592324406497	4.31511709332562
ZNF441	4.63603524261966	4.07165400837718	4.6372316137058	4.58884713260599	4.20865279872659	4.59449301427667	4.82735454428925	4.01776302468372	4.40596629565735	4.11904162195014	4.88059570906739	3.95143104054135	4.57673393128937	4.17436782576142	4.4019923235995	4.24536224843211	4.4827320110995	3.83652709172723	4.28918222845531	3.9231877913061
NEGR1	4.73763355158604	4.29048832398444	4.5483975357624	4.28491679979907	4.25960121831143	4.55069852546516	4.6376019581816	4.52279486565662	4.79159942175534	4.2969371980541	3.77750461765915	4.03853670674568	3.98772460030755	4.37248237965596	4.11866562660595	4.4291693625583	3.97252861852322	4.3149648854715	4.19443326053513	4.10136038194774
FCRL3	4.77107555143206	4.44945711384507	4.80237615355282	4.62307929681012	4.84850892233235	4.61884298063354	4.63518149395318	4.7303763886807	4.72028339096671	4.52204997234126	4.63810917987933	4.68605504382545	4.64548418899367	4.77288487426506	4.46229396961386	4.51896681284491	4.50443193997258	4.80467381133875	4.36744934930199	4.4190561820861
DCAF4L2	3.95137247478874	3.73052714416519	3.59875786700432	3.97459116716662	3.94573812785379	3.76802961721945	3.71532188865363	4.06536352617594	3.9385690329675	3.84189263160306	4.0697796604353	3.69996987794272	3.71549542169337	3.83706474648052	3.7473234813679	3.87602042670019	3.81798255638242	3.67709313288676	3.8702572902914	4.077554922372
STOX1	4.47573939625491	4.52271810907409	4.58894868543522	3.98122001152625	4.38655645248292	4.72610205773741	4.19329029170961	4.14140148096802	4.35260423484734	4.32669502643608	4.98324527736018	4.8429200168892	4.92070646739977	4.55709322125904	5.2515221759076	4.75401627881712	4.7265677158851	4.33245810739583	4.74606425101436	4.86183405954817
MIR1-1HG-AS1	6.69610304080432	6.74623778088578	6.35238980763137	6.63526654324415	6.59977808520229	6.63169116752792	6.67074064873498	6.32607393808718	6.41167503493159	6.01541786250299	6.05322474869016	6.17055133574774	6.14872691571407	6.16128448558859	6.07687629583193	6.30219163041536	6.09805735622892	6.00007429688148	6.03457779656699	5.98524253917973
ARL10	5.47670538268542	5.27312420525626	5.37700467674734	5.0647343591076	5.2357975081943	5.51728923809944	5.33612650410413	5.10410455177356	5.0685255021188	5.28624343469447	5.33257489885266	5.58232151590855	5.41734554208817	5.35153010151776	5.31531363514022	5.64869342030054	5.63344216712366	5.62066763306917	5.6629605517506	5.30833247655714
RNFT2	5.35832416760381	5.24219661940937	5.04847989890597	5.0908570710502	5.19421189532382	4.9380881488889	5.12134349385993	4.44139662842678	5.16149806181052	5.47290969805845	5.06935910774434	5.19238514399887	5.04403191372096	5.33618089573955	5.09064429224437	5.38432823112504	4.74572476451156	5.34350020867725	5.23359705359032	5.36247279938627
ANKFN1	4.91755778280752	4.82405803956968	4.33587987677254	4.80546050224197	5.64192185536576	4.45889004732049	5.06947155068291	4.01499061737976	4.50773534579942	4.81039436193489	5.2821570580031	5.92889424124753	6.37160033078649	5.13730390980334	6.14419365081749	4.91658125992073	5.92094208120802	4.90088530333334	4.93462547803076	6.09276644178098
KRT78	4.90039763246489	5.28767082933395	5.33559451509494	5.28515749483294	5.78075155497738	5.32356030201861	5.14874964897224	5.08438067027547	5.43712494722504	5.40742053309889	5.33341443060217	6.03846164282152	5.83239232509336	5.50096813822402	5.66452476665788	5.3009617821312	5.56697901538207	5.58871475549457	5.67225721577101	5.46038807064185
CCDC7	3.82887840683139	5.0068250454824	4.83624379581346	4.45619951165977	4.12277996455532	4.75887323394886	3.95005729013985	4.20274979316402	4.57816717807209	3.64042970506008	3.61087708138764	4.67437742979144	3.9633429807345	3.87005987181023	4.07691613336215	3.85215733503185	3.65550273120151	3.78846313007054	3.68924558970218	3.55947871998452
ZNF41	3.96733869530996	4.1749344684368	4.15535378097184	4.16233662112655	4.19815387007318	4.18345078409022	4.183550826894	3.85215099145343	4.53262953017755	4.5832128336703	4.72028049025909	4.15430792238319	4.47669469121373	4.34390301522091	4.53700464059817	4.58225201754442	4.28597895962941	4.3046592462891	4.72143101142823	4.39684175755615
ZNF512	8.05294989332814	8.10695294535561	8.39208180628707	8.3034204859883	8.08916352907288	8.5159087380148	8.1689334090323	7.90991689853944	8.35148345873991	7.8513347223528	8.29266259315434	7.9771245964225	8.43837158045358	7.91175287114466	8.4557399528931	8.3339211398132	8.19092616945326	8.04632407193748	8.04000937526535	8.4446068594358
AMMECR1	5.24802557540793	5.05017711985354	5.07846518223887	4.82148517174715	5.030993705579	5.300861543955	5.16389779319463	5.11542908054196	5.31108901506423	5.9129473302077	5.40768177318504	5.4114123475165	5.60323275079683	5.32612290207715	5.1920585708327	5.31237558183596	5.19132386617493	5.36560985418258	5.2935384503945	5.69017759498215
FAM117B	4.90494371211987	5.52407214080064	5.29905734735761	5.14838668740118	4.842241712874	5.05842664193175	5.45297704348249	5.3673627477607	5.36491573185694	5.12770962169412	5.7638838257509	5.7353563444846	5.3275876006638	5.40312555942023	5.83444222739889	5.69778343674886	5.66574407817689	5.50637851888828	5.44651188853344	6.00970703965078
ZNF583	4.98258112164937	5.00586788943091	5.1274157861339	4.80223520444456	5.23886976632138	5.32020593222918	5.55451683791085	4.97348183122365	5.26677653547642	5.04659277167288	5.51629398014477	5.14042538124713	4.91195905478474	5.26849259577482	5.68267160849634	5.33211168742451	5.42144838922717	4.70145085940762	5.23523305897514	5.53593859944155
OXER1	7.49552224948229	7.51340989176153	7.50843467431318	7.54702097946638	7.56931214146994	7.70535681493032	7.1986211500025	7.25606939036326	7.19227929993085	7.63233729450539	7.59244814186709	7.72242107616972	7.55404973553609	7.84195651878414	7.67541032784414	7.52084823641944	7.32312818838453	7.71017729527513	7.68605623476622	7.53663840988312
LUZP1	4.60364580825741	4.61771740548114	4.75357544249234	4.71628747768662	4.59430399918101	4.53754475832717	4.69703733012729	4.92237850704073	4.8453862735304	4.664860417516	5.00776685877688	4.85216802414814	4.60095287344216	4.8850865670453	4.91369596632557	4.72093863721681	5.06351899133636	4.52441320857318	4.92248997408091	5.33902493728514
ZNF75D	5.19397737191196	5.08648839605969	5.44980456542784	5.37419498169196	5.29173884118114	5.22329750579704	5.33358177030699	5.13624988382524	5.46997923411972	4.98814531336787	5.51119020137815	5.10481195791603	5.92002057743837	5.78419261301936	5.45993798130074	5.36615649590162	5.28783510266546	5.03943427400678	5.78140973482917	5.25444627410756
LINC00052	4.85793433065053	4.66444836545771	4.92670445836834	4.9487004498137	4.81127793897746	4.95302404010526	4.50887616087268	4.31070329373425	4.89237732753182	4.71398102681198	4.59284431526336	4.89022521274959	5.11080361911071	5.14452773165303	4.73199214071419	5.00567789985593	4.94904886367816	4.75976304438405	4.56638958752297	4.79238978430412
BRWD1	6.26992622969282	6.21992270756601	6.22370994045156	6.09980498154393	6.4335518258601	5.99064371737458	6.22182450602326	6.2644534849091	6.747293535483	5.99561996304124	6.31426383350723	6.3307228449862	6.27780105226785	6.13975556626411	6.52201658249806	6.27886515469356	6.28139465880318	5.80654224980352	6.00966035377168	6.24268203106281
CCDC89	3.59090341265625	3.72495711190339	4.12849566772225	3.57559019216723	3.86923507879873	3.87017974682324	4.55369551622633	3.71369658457374	3.57302471775287	3.76801140278093	4.21135631155053	3.58266101005022	3.60810191223	3.45509242416013	3.83135386537805	3.56028024654206	4.25140673993178	3.92285851994567	4.12279362849675	4.15372193292688
ZNF572	4.37570979851387	4.26314095093944	4.41934148496755	4.58783960993639	3.99827747623721	4.43624114271031	4.21993037209137	4.10633642543058	4.22738428502655	4.51178041648646	4.38556149510483	4.17614426000346	4.6153386043479	4.15950970970921	4.76817786572412	4.10167839526132	4.3994787447911	4.39552008330854	4.4221240542528	4.64548384313731
RMDN2	4.82472397092598	4.93443346638845	4.84687808362031	4.88335385390728	5.15327492658502	4.84694215145718	4.68876906844838	5.17544615690539	4.64917752603581	5.48915867315323	5.10570761697421	5.02605329355069	4.8564009263411	5.23380264298394	4.95614570261824	5.06867399181275	4.9227692936786	5.28920296351215	4.98720924831933	5.05134273413767
ADAMTS18	5.02365815933616	5.32070388169144	5.51342148319382	5.53758799379793	5.44803699114687	5.18311269129873	5.67647687386853	5.43285487489015	5.42006598564496	5.45596216231788	5.3748909130227	5.06487875693191	5.77635472668916	5.39063106061398	5.31667774662406	5.42642485141725	5.51728388315818	5.23046088896791	5.42523819722475	5.45130621115498
PCDHAC1	5.2025630025058	5.78026290093357	5.31361322779456	5.50640041844034	5.58348006147965	5.49620867960933	5.03567352351194	5.38714868515389	5.53985516998262	5.64031001874114	5.45618189748648	5.48060991857485	5.60353964716457	5.57054247136296	5.29756084889163	5.53287703275434	5.62029432310937	5.56151778035298	5.62146357795791	5.58865311925312
HIPK4	6.61522985666954	6.7108040923308	6.7407823393337	6.82865557055835	6.61474090588833	6.36261821850983	6.46819848184455	6.64022367529666	6.58887553394754	6.82542770720212	6.53635571004767	6.73497943992437	6.49220507098049	6.68086394428238	6.41808079698666	6.58863869911031	6.43904677547221	6.45172478468862	6.44880797226671	6.54452557044576
FAM124A	5.78125174343387	6.18746609851846	5.77706353498174	6.01070734419098	6.04999474965764	6.01303385424159	5.84034219851223	5.60658050939104	5.68528675222782	5.83099471365538	6.18158313708027	6.31456892487426	5.92407945206825	5.82448791565828	6.07903563842036	5.90590918115578	6.07252388129502	6.01869122924981	5.81462127476204	6.0352972870688
NKAIN3	5.27285712740411	5.13300489932482	4.87124649161263	5.205531981888	5.27196576387644	5.6132340074303	5.2329551746653	5.48142672833693	5.21342213660963	5.04025903089025	5.25917529960734	5.06000781280465	5.17167372988448	5.15991427397226	5.25859844411162	5.2645279489481	5.226954293778	5.15558734129687	4.84765227167283	5.24898465946361
ITIH5	7.31745467291316	6.67189187050859	6.46207506528348	6.33369314045568	6.20564860616611	6.58758131896062	6.78702343572037	6.20207238556906	6.22488072654973	6.44134038486614	6.65271096998029	6.82150626945222	6.73184346566589	5.9290038799835	6.92669568307251	5.76329736544518	6.49256144596924	6.90182024104997	6.30899824120537	6.28834610283648
FANCB	3.54082541741562	3.6594729607055	3.64837950002129	3.73195587594763	3.66543825251416	3.6843547792889	3.62408749727619	3.95521300552561	3.7285499855266	3.55554182063757	4.06310165851619	4.28866360752158	3.93562173544813	3.64072052052737	4.18456348876796	3.97775259203652	3.71382589344801	4.06128015350251	4.27623944398247	3.77245641793805
POMK	5.4123893028116	5.26306386055686	5.56269311586724	5.60930582270942	5.23039121713902	5.39520301662732	5.24310991305863	5.25061677065014	5.58976690199827	5.44966701431826	5.7901124065821	5.45529785643487	5.72469847898611	5.77769707557834	5.57906015996571	5.62183708358478	5.6077172592495	6.06162824896749	5.5668099797789	5.61963553120066
ZNF709	4.1691385183089	4.48899090156915	4.63733886049833	4.18505745802857	4.43138541024626	4.42373816277167	4.59281537913971	4.18124951683104	4.49852776179875	4.24598319736248	4.67750824226472	4.23781974643571	4.15529168075463	4.06194265944063	5.04609855254396	4.64031620865891	4.68015914642383	4.28449103572495	4.04853840139814	4.79984452221862
CCDC57	5.94606221909155	6.02279789399176	6.05103618789734	5.81678893905717	5.89961231323402	6.3404438791489	5.87023228149843	5.87504604777225	5.70722145512953	5.83434624909511	6.12932846112301	6.15789367128448	5.92233578286176	5.84533674076923	6.06311706469613	5.81708027738647	5.97222475900144	6.07084323310638	5.93773766599136	5.7049569858114
SMC1B	4.89076039366995	4.48042883796828	5.03227614289177	4.62471382204611	4.48875156121561	4.82498953466072	4.63513557105701	4.6620592854723	4.94382973735292	4.40682133085744	4.30778070381076	4.10766025365776	4.32028342318616	4.85690877386584	4.37914855734248	4.63521052157853	4.50430538018984	4.37178514586977	4.44702469046119	4.68172968088511
BRWD3	6.65149792453695	6.89548847269478	6.87718178367996	6.66351484050644	6.36272561656862	6.52428045878093	6.82262793218376	7.08402949422808	6.11515845758044	6.31407509050346	6.4069774112433	6.16551665064471	6.34440918832198	5.92605506090212	6.15649632836254	6.32490328856019	6.02450962331119	6.29621400088177	6.05738918380326	6.12072786972124
ASB16	6.91126949588698	6.94497683094094	6.92685191092988	6.94394511348322	7.26973851397447	7.05302398992895	7.03881991717417	6.81328610157833	6.88704230135778	7.37727622033036	6.94389402383051	7.23879918128107	7.14141041214243	7.25440876257902	7.25121235638783	7.10560223720389	6.99940510379123	7.21332569947638	6.85319762912032	7.23870824661253
MAGEE2	4.29402524322017	4.38490542771025	4.11120354052645	3.99787641378365	4.05305849461324	3.88527652154703	4.04088909999837	4.20196681871479	3.69564990754165	4.01302554397082	4.0624933929203	4.07420981115306	3.98645007408187	4.08475146532128	3.81312661062265	3.95139047375239	3.95238370567489	4.24249961592598	3.87821201949944	3.79857470589755
ERVV-1	4.49174729481391	4.56827147983889	4.64162480872105	4.65120643166156	4.42141385032627	4.49632780170547	4.66021649198973	4.73866516945514	4.39966125336109	4.43723126839701	4.61779297256846	4.52523413648999	4.68890751073763	4.52318241461525	4.44480777839745	4.45034714876717	4.62333136908603	4.86447995394437	4.5883875376647	4.67272561759397
GAL3ST3	5.83766690906176	6.38055552442956	6.26239951790867	5.9446484434504	6.06511549498659	6.19800904838964	6.01923718862118	6.22966934119876	6.12371399031486	6.02867821210677	6.11045470358482	5.69837443757673	5.73222631966624	5.9418663903115	5.80893208464993	5.91256101092264	5.99435569990813	5.85785052482321	5.96103034026177	5.99540392469654
FLJ30679	5.32495133851223	5.10569291035908	5.2582114712776	5.12397991044399	5.09403924849053	5.11040500673928	5.330845082088	5.7776237562938	5.17364252119987	5.01891328655354	5.11181965336444	4.98140169496151	5.19808627532992	4.93516009815972	5.36093836055255	5.00752693328321	5.07024642530539	5.3349168228893	5.0707513731527	4.90781184690981
C2CD6	4.77915185570947	5.00697230603601	4.56955409912214	4.72031557201097	4.3355382791836	4.58049369161119	4.65362809543528	4.28819257626614	4.64723114630792	4.76083271108781	4.56624502464869	4.44734763268489	4.22615420910663	4.34647557991487	4.5977653473499	4.38981816020454	4.30728140651516	4.3255237117048	4.32709867048938	4.10425387022971
UTS2R	7.45028006707092	7.318163614646	7.40504468441771	7.4181082963836	7.48991947139471	7.4753382567189	7.608688692782	7.51200053886193	7.4725704641126	7.65794620245365	7.66692392628498	7.45197018189607	7.67405904667803	7.5832628016008	7.25968207141253	7.28183620816963	7.75628823987581	7.876028189208	7.41439671022652	7.56842936901453
USH1G	7.56689033046467	7.19585259100587	7.31866951727526	7.42942733037244	7.60908290010768	7.47836111820199	7.34125122992543	7.13307458528848	7.59478462524731	7.54574354808073	7.55267439955288	7.60622411950719	7.33454923720018	7.38346808581866	7.6083423606893	7.69182941540957	7.57841292396956	7.24529123865165	7.57315939080791	7.61814393156754
SYN1	6.26992622969282	6.22244214193375	6.1702331442228	6.35689155657982	6.43871293874317	6.3022704240674	6.34754979671805	6.37604670651617	6.48115279797406	6.49603165629819	6.44371438547877	6.15614639669369	6.41707713216876	6.50303573562571	6.41223245169676	6.41981847085599	6.2444884747819	6.46507527435564	6.42326082384481	6.23552048083047
SLC23A3	5.55607952100875	5.89161069092985	5.89105951333403	5.65695507693386	5.95240453440927	6.31862848765341	6.04354136576864	6.14806773947329	5.89049411697342	5.26696789667219	5.11583770741744	5.55028061570375	5.7521681323764	5.68710952408459	5.42004543123438	5.85125091961694	5.57223958179854	6.03857335934799	5.87569930231694	5.30852736009125
CNOT6L	3.59789367954985	3.2996036747681	3.39919324688165	3.39919324688165	3.34940292985806	3.26880834388444	3.66868930326582	3.41391924785392	3.52220443151733	3.38972270526088	3.42334433593975	3.42875973342598	3.23511508646316	3.35609886619338	3.43897677177971	3.20210610968005	3.28098243646772	3.20566447853711	3.43701821859431	3.43695867357437
RHBDL3	5.62359679936071	5.55600721362819	5.40190954538224	5.37419498169196	5.36526010475337	5.53887365674775	5.33769279076206	5.74129439199788	5.55393203037483	5.48461121634343	5.50826012754142	5.58637865220028	5.72432803021746	5.43499260805239	5.46783463512669	5.33374393927452	5.42935920188906	5.16990095632459	5.24292789489598	5.50014236631633
ZNF718	4.32197541450867	3.98335911756828	4.4122474261248	4.47787532840457	4.7010512911941	4.43506273863627	4.45979093610707	4.61915872639481	3.65894150169021	4.14028458717626	4.8936810053179	3.86396480711185	4.31491458086916	3.8996613462872	4.54552486984855	3.95815762678628	4.21169995824372	4.31023002365467	4.13663805703892	4.08386936870374
DIP2B	4.47408009562956	4.81526641516741	4.66303259001268	4.94865410662513	4.32220376756999	4.59686205193579	4.60888273547308	4.65749538550099	4.80988308964454	4.34927043483027	4.67604208242214	5.29605611347889	5.05127333725053	4.61481289008082	5.06396824858342	4.79491435483038	4.74944936605402	4.71935289516346	4.56599093886774	4.5879399139651
SLC36A1	6.35457169845536	6.41664132392988	6.34732141625837	6.46396733116167	6.59538803617886	6.23685764675208	6.46830390625733	6.3822356245666	5.82344112452283	6.55033369227528	6.42531629039687	6.49312066825433	6.66596225198392	6.74004421922431	6.22519432366582	6.63419464273861	6.49180901330771	6.28086020517319	6.40520768089347	6.45336513670181
SNRNP48	6.81358612566078	6.37388672694047	6.88030582515313	6.89208180914395	6.36211864057857	6.96655194040022	6.76796697764815	6.92577255590782	6.59257902580515	6.16748578782564	6.08098355453658	6.32592520179991	6.00559288814596	5.79813239653691	5.9572642412949	6.0514535881957	5.85955280054626	5.79246693823431	6.04037214272984	6.14515530073024
ANKRD52	8.61174345676786	8.03067894257488	7.30042028875144	7.23122137275045	6.88237251867863	6.84289588700618	6.93404122560376	6.99023242466997	7.52837174683903	6.50589791459221	5.23542279063161	6.41497979032302	5.4683106844413	6.42155701642315	5.85525032593826	6.55211757908084	5.32575733130678	5.56249106540573	5.48826871176806	5.61641592592964
ZNF560	3.36785453910064	3.56317424162802	3.30683179639574	3.44421171393063	3.66012040465696	3.58362702921675	3.5926404347585	3.98499375865376	3.4753019195726	3.50344211293565	3.55965724254068	3.42801800611087	3.6375202923241	3.40264742104325	3.45316749718021	3.40356618479569	3.5919224384061	3.44477280053546	3.93716451491039	3.53387166330086
RTTN	3.39977402801442	3.55942867097163	3.44380726230634	3.43673499146604	3.40441801066194	3.15747014788015	3.36393106082933	3.39442386779873	3.46242263281494	3.52986116655707	3.3411739673542	3.26891176939121	3.54346890997302	3.42418120708969	3.4723182773325	3.4302390337269	3.51212939699081	3.34306224478938	3.55941288498146	3.80369397654206
BTNL9	6.857973595078	6.80453459659142	6.89477836143474	6.93799378833871	6.9759798818957	6.99500470907881	6.73086136952029	6.92879098851319	6.91101081431718	7.19563805714509	6.80371441915513	6.92755398628851	6.7798037019195	6.87729303049867	7.01299799910203	6.95298166662107	6.89393114273505	7.07171591135891	6.83831130916839	7.01782127205552
PUS10	4.8090161045727	4.75272488520706	4.97290564255567	4.9344877228826	4.94732652716671	5.29713318657512	5.15879143362173	5.20093939706239	5.03834109340026	5.07762874862537	5.10488846900267	5.31737426198882	5.03675901361193	5.15790591560289	5.22369758572903	5.06184565261017	5.17283550611454	4.89877322489681	5.27279305569342	5.16564587983114
PLCXD2	5.32195550583274	5.60591948221652	5.69052864585375	5.1524398843921	5.87503451897423	6.01041553911321	5.31211803343089	5.50798186132964	5.29003470266319	5.40386983322108	5.45721955088941	5.53194454756551	5.20796713134875	5.39740322247294	5.55945097297729	5.35590273039476	4.98866233050572	5.85357512409798	5.05084026007224	5.56228700204579
UMODL1-AS1	5.31025747596108	5.1343467182245	5.19229372201198	5.54705677323606	4.87151028240256	5.09057189118555	4.65362838202648	4.97158732844774	5.28019858866602	5.14595659375528	5.35503931726437	5.26078358705429	5.04411289757234	5.10430486984702	5.03769273703865	5.18713516266693	5.19948095422822	5.27274181866697	4.99617675594412	5.17392185658173
LMLN	5.47027010128014	5.0656580401481	5.87796932226066	5.44296637979547	5.73787046622019	5.84273425665523	5.35668489549567	5.60932574146167	5.55890678516373	5.69263380070499	5.61914181948484	5.63824011413512	5.84985700892529	5.95711126084762	5.75627593543469	5.75582388133351	5.5741233118799	5.78146646900778	5.52556246460017	5.45986908236491
RAD9B	3.84773890156039	3.76080759413974	4.00548721156189	3.87662135707291	3.70120835882635	4.00907166860481	3.95791812645438	3.67053286951947	4.05241685061451	3.65595328415469	4.07219877497701	4.1386326464217	3.84961362216764	3.65987513611973	3.51257386288736	3.7811692652094	3.73838004013015	3.92477346125615	3.83390187432763	3.56689197395472
ZNF555	6.30745366284138	6.52242014438149	6.76100170697898	6.50950719627378	6.20951009752117	6.54366198176205	6.25668008849019	6.33650452463809	6.64964261711085	6.27081642491722	6.42946522649498	5.8529450955222	6.44392253793232	6.5367987735088	6.3405015620472	6.60402253103986	6.2794763101525	6.3159132410757	6.41745593016608	6.33815624683867
NYAP1	5.05159810334086	4.96288286778994	5.16855138294454	4.64715088736766	5.07949630400739	5.00887407993139	4.82735454428925	4.96888604314355	5.0829385490997	5.0688519099717	5.0092652434169	4.98605927530241	4.80311200895684	5.05451654082882	5.1069914586391	4.94710851238559	4.97627889553347	5.21814785458422	4.86051045744722	5.00765089229599
RSKR	4.992137657545	5.19553170344183	5.36717988190888	5.180426377556	5.45812922819406	5.36911117537521	5.57312454187556	5.58858032753784	5.45462140128158	5.65793720178184	5.59212941111944	5.77085705412588	5.46118676946949	4.93253603701074	5.70202425852986	5.78406288844754	5.94729599211687	5.39192385685408	5.66263192052959	5.1744271926774
MRGPRX3	4.34732301097187	4.61746499682342	4.556231667452	4.54763496641839	4.39750296234466	4.35631617662562	4.35130888829422	4.2550238096256	4.51356704723101	4.36011230969696	4.50689348295311	4.89199780149884	4.41477594201003	4.79797028790611	4.75045483167114	4.6603179359222	4.39353948604371	4.47549298337027	3.97638260878929	4.39408686754968
ABCA13	3.14383260969825	3.37653488720017	3.38674418924897	3.52709561499263	3.24263055170894	3.54068434458701	3.40901245910149	3.7222877531836	3.42452965940411	3.41332267153835	3.48588004560353	3.60382939095129	3.51365319754678	3.61897966745955	3.58999652811688	3.40985931166589	3.41298294672556	3.71374551659076	3.44318558297988	3.56950956300339
ADGRG7	4.22281151489277	4.11508844196019	4.29262620948539	4.05395332911996	7.12746211460451	3.89263767167778	4.21973503011857	4.62691345422866	4.03953481730813	4.00838137933753	3.82027915602161	4.19301740300949	4.09856180228967	4.00344491677962	4.05296314842479	4.12877592357897	3.89390229506984	4.7439118323204	3.91661555686167	3.94342918893437
CSF3R	7.13773230802518	6.95723154738315	6.25389985114939	7.00414887764889	7.14750198266946	6.61248166313151	6.97456384222391	6.88865205794999	6.63419667608179	6.77137787916128	6.21618186030513	6.37445354344623	6.18334974175684	6.78845302856763	6.40874616198681	6.22109289544488	6.10492452213562	6.44139483557261	6.67092656537113	6.5098446636403
CD300LD-AS1	3.61369500766662	3.62259668911084	3.60061991666707	3.41470004951409	3.48488623050647	3.51359534350325	3.7336201842051	3.88379532686862	3.77523400184602	3.33132013118304	3.62051544687737	3.53291560966347	3.54702875542978	3.61279220010595	3.62348033211079	3.54371412712783	3.29966272084092	3.53383666195406	3.51408147267964	3.4269153640946
DUSP5P1	3.89231165121487	3.81771401143004	4.20892773897559	4.07818300843537	4.39907085380055	4.00907166860481	4.22717593013754	3.96274870993018	3.95090787461362	4.66001831911949	3.6227740114528	3.76641436300983	3.99566753506889	3.73313065130526	3.74631943161815	3.63132643331111	4.21300254920628	3.48935719211286	3.77034330978674	3.74666382966991
DGKH	5.01562048868426	5.2406622135242	5.33859317099401	4.75076823624663	5.0961123799499	5.17294796513036	4.92997397361568	4.61561098203742	5.01060709879504	4.91624603365771	5.32401128447918	5.50258211568265	5.84792366788524	4.84176308788652	5.30306579783996	5.17541310128465	5.33886353911892	5.48386574684162	5.0741001352377	5.40808842639088
TMEM182	3.87641331436519	3.67140411828974	3.94544186986325	3.83356696019302	3.71204985204195	3.4445259440124	3.92604136999944	3.65353151095747	3.73152681845993	3.6035891978922	3.85139855510534	3.76456006763749	3.49616063805218	3.55427928364168	3.625147960314	3.7438066766125	3.93413553828403	3.67087363891599	3.80628899504017	3.5775166862438
C16orf46	5.8770192853209	5.8801637149645	5.81556928100129	5.84450599811758	6.07120651625341	5.95776238349141	5.74811962592528	5.63163398837303	5.74088998177776	6.05093740042728	6.31800142070409	5.97177321731843	6.01489017834101	5.75368020946892	6.23513213178919	6.11980157565202	6.01872238163406	6.21319709364001	6.29286308254846	5.93197090556339
LSM14B	5.05739438291508	5.72424769055648	5.57972564250844	5.63307383459846	5.65075278548274	5.98396492838964	6.03805860129407	5.8628129868538	5.25569824044142	5.65097063958677	5.65645106395501	5.43990832419399	5.38850436031712	5.27681405341169	4.97650537768197	5.32860923048097	5.28514706123061	5.39226029779417	5.64125347219882	5.43231556115477
CASP8	5.12785816745956	5.39751001301492	5.60475522560011	4.94334488332958	5.24983402752749	5.46293475044061	5.66683457482797	5.54362517577255	5.13371981197822	5.32015833786338	5.34408494828238	5.62213249094996	5.29447603105066	5.80135553844917	5.64765539664631	5.61848106203854	5.51052382397674	5.12946334255496	5.08741022435406	5.24194780978528
PLB1	4.34672050906817	4.05478146216773	4.23814376945178	4.20188058796748	4.14169354462891	4.13178330670379	4.05044327451532	4.07415970643938	4.40667781721442	5.2873581486618	3.87797064697738	4.20401391183883	4.33714125062762	4.40077426083371	4.22971995866997	4.10689726672604	3.88531625700226	4.06234590643181	4.79974295109781	3.91299737268303
LINC02910	3.46705373189739	3.48639851565323	3.70080644899594	3.51020557167605	3.31302435061632	3.22397727845296	3.79952833851831	3.4497904709208	3.42426695056024	3.40092368963359	3.55220317970964	3.68024771866786	3.4206921819595	3.47847900493783	3.44813646375624	3.48108693971072	3.73115380073294	3.65752088077856	4.17316853850766	3.55701226176423
SLC5A3	5.4807233247246	6.23386678302578	5.80272365888158	5.47356331551357	5.69589506972298	5.45896988234246	5.2157215351701	5.33298212703727	5.38500569008859	5.14372295098973	5.67147851024021	6.45789784177515	5.38794500235955	5.37355923195744	5.72376746955669	5.91386675719831	5.50212593380356	5.68062040530066	5.68742495644971	5.48876788259785
KIF19	4.53332923388479	4.49209878240414	4.679675335715	4.86508179877255	4.44516982894188	4.68214418906649	4.8825339872755	4.48342872844992	4.85391103851325	4.64565854768022	4.51714370262561	4.89443887881561	4.69886487862023	4.32997726123566	4.67449991610479	4.58825733745648	4.59677596022726	4.4796455738755	4.26582707308726	4.76132501076404
SLFNL1	4.51486885894267	4.19599871163211	4.61938278294417	4.58688499294892	4.4330930507515	4.49468485847608	4.81750241395098	4.25163745117503	4.48034869511264	4.37953238495811	4.1340623660445	4.22197720032953	4.61434252842163	4.32802414529992	4.73526307546224	4.27476558452914	3.92380656485645	4.5018002514365	4.43616630441137	4.44404416726333
GPR82	4.80103601145299	4.62719930093083	4.95042408745723	4.71540635132902	4.84389698837934	5.10656817470311	4.94526271849694	4.5093598917371	4.34749891476824	4.82914483108906	4.92097484595905	4.73258864129709	4.86454730570149	5.02004204618068	4.75114339616735	5.03662456426148	4.93785357739992	5.02249396564525	4.82533326453485	4.49577023708815
RIBC1	5.12702322419577	4.697618768203	4.70945717576743	5.18284744244563	5.40846527766973	5.03887102299897	5.06396824858342	5.00272542511927	4.85391103851325	5.1981873911752	5.28411357578687	5.34657879702319	5.21553936748902	5.00121085962611	5.01724746855528	5.01052179521827	5.30859372297516	5.11738407347263	4.76529164237545	5.33902493728514
OXGR1	4.52260670120898	4.54782797495454	4.76372154000063	4.79056864939127	4.56118570974672	4.59977897767406	4.56194438912985	4.4980891617162	4.60759166202698	4.71049623813612	4.73991796805039	4.39529906948093	4.75940061302289	4.77649646357111	4.72919381938509	4.77373454923653	4.80555996920155	4.77099402172463	4.93714883344946	4.77010762385984
CDC14C	3.52575594335172	3.26412202827103	3.41072601618841	3.17761742529944	3.24084840929486	3.30797416875537	3.63681681241945	3.16231688075059	3.30794590817524	3.25623458366828	3.32980932353861	3.32779024593083	3.35773679849848	3.20952308120754	3.26498328199105	3.0786410859195	3.31381468978666	3.48876235648123	3.18040839497809	3.52740856830168
SULT1C4	5.88356937781683	6.35750865274015	6.91347436512659	6.18439337251983	6.10493206802616	6.46229203892402	6.1862740094799	5.97595700698932	6.46875891892717	5.21796479140013	6.87402931579875	6.30412129358282	6.5330783816431	5.40910084040594	6.72833190423081	5.52753749633065	6.36341133103221	5.57982699484732	6.06884275453526	6.00670487475852
TEAD1	4.53556895657636	4.90336708224433	5.31399374752803	4.85502387434788	5.01370048581328	5.44743538270314	4.96592499250367	4.36894745282141	4.77108215603488	5.13954419006521	5.63360999581008	5.00960524681635	4.97880471019715	5.18681468676899	4.72991206716574	5.20106255059851	5.21222784504787	5.38325143977608	4.85315028555735	4.65005239728887
CATSPER2	4.61390400641315	4.69790945497547	4.80178749887374	4.85810963799112	4.79893784673413	4.90717309572679	5.64276827616673	4.71014689902707	4.68951957407958	4.65120384800496	4.88262475880707	4.96725845032143	4.92310162876444	5.177338206567	4.65743438936508	4.75257616406263	4.64856299996759	4.79956760625221	4.608053758571	4.62415413178401
POU5F2	5.37725235709108	5.49931867303699	5.42040088019156	5.4638029132192	5.20701135178671	5.79500244307088	5.265106790785	5.43324871877098	5.38218477524532	5.22070528539518	5.1937243228869	5.49852246441255	5.54389238447571	5.4081993551596	5.60795008077231	5.32916558456606	5.31270020233791	5.53507396077837	5.30106241586429	5.25294860805884
RXFP2	3.60389856957782	3.53953107147415	3.75054808843768	3.75389389126378	3.62856679797953	3.4064412946249	3.51484393226296	3.63046802884993	3.81384479663626	3.50148220243456	3.96827593979733	3.72942355835735	3.54979593998142	3.65584821350117	3.84141776561292	3.79373683407647	3.71928323165323	3.98085657600131	3.71174697080807	3.80265676983574
BEND7	4.81032628503402	4.9264885705952	4.99424435367469	4.77726336466795	4.25589081233959	4.42373816277167	5.00918662498117	4.61561098203742	4.91510170300609	4.83298441901456	4.74498072260787	5.03400313462381	4.77815426400633	4.88389877221085	4.85979675228954	4.95331194655849	4.80555996920155	4.86335060089319	5.22137309354252	4.81343782741184
SLC18A2	5.09188504567551	5.47698446686355	5.6317495664934	4.64553145524846	5.08485995193876	5.08250056893148	5.25356161163386	5.12650678685155	5.29781393063482	4.78284623485513	5.77837418239497	5.4114123475165	5.48151982439766	7.5814451789853	5.33000487833585	5.1626892837522	5.38793804260546	5.15046950531744	4.93253504491707	5.1744271926774
SSMEM1	3.98018939975216	3.70802916008475	3.73469932490055	3.98448791157333	4.05881329984623	3.9845204493204	3.87312071571139	4.06647354211896	3.95493087397245	3.91897702684876	3.47735080639892	3.98791610497445	3.63586372090245	4.01753384208784	3.93852104586597	3.88540382734819	3.91443670347009	3.61474623490258	3.83230887068805	4.03305159742355
MAB21L3	3.63090725196227	3.74616182381734	4.1413673907597	3.66645268513489	3.78013431893934	3.97525488269503	3.38555970052576	3.86267415123682	3.46128114801508	3.6549340735704	3.89624413794476	3.71293203996346	3.93998120890991	4.16602542112401	3.54810797339446	3.27213429918299	4.11802700716369	4.09427357267203	3.64198143070462	3.65358447559051
BASP1-AS1	4.95739034276009	4.8866860703018	5.06546150312054	4.84216576722193	5.39678912613738	5.28766377491186	4.79757764609831	4.29428291653937	4.96616173663662	4.83298441901456	4.99884267483699	4.87671009515317	5.08282033990969	4.88377416779089	5.269131916801	4.87356606892337	4.37281562030419	5.40698149154978	5.04361100434517	4.34763135999942
MIER3	4.11498695074218	4.60806629997359	4.09359102070667	3.96251959497553	4.16059302837615	4.24212046008892	4.65362809543528	4.3387960587821	4.41937492732109	4.08157108098606	4.46332949410525	4.49335694700589	4.30639757719271	4.72211541790657	4.8041789940302	4.3966045071982	4.14830663159038	4.64214546686358	4.33855997753306	5.04875874530236
SDE2	5.18439912537924	5.41399288047486	5.11528865595371	4.96139134872086	5.06249369513123	5.21280471083075	4.81227682396809	5.03080426023848	5.37859717669452	5.41917776806668	5.21513006634253	5.84486423720946	5.42863453087959	6.08654325446967	5.01653416072746	5.25466622132836	5.44722476046516	5.11038312287953	5.54203311421817	5.32388763853965
UROC1	4.52559109031769	4.71906633314744	5.04016068652976	4.79497703055528	4.57852932802401	4.64643751508071	4.49131682707578	4.69041100513388	4.68951957407958	4.78773010459492	4.74498072260787	4.76687302071955	4.77610003908498	4.79125193558834	4.53206773936047	4.6935582123295	4.70436754151794	4.6784885921908	4.58210903551091	4.85162112927633
PCDH15	3.36322267112136	3.57338325239763	3.52740156169345	3.5851344717425	3.46820102385302	3.47015860425128	3.43422561785143	3.56660670908742	3.65123462192511	3.3565821876556	3.24537091998158	3.50985137608738	3.20622420024714	3.41605225861382	3.3172940817746	3.45323757307099	3.42512316493078	3.65391345475978	3.15795602328191	3.37702390951186
TNRC6A	5.9836006333916	6.15018169132739	5.89859161724959	5.98898001143337	5.56526586018346	5.95240311321883	5.79400608276647	5.25160473271858	5.9020432775716	5.71567906391231	5.94144745483692	5.64788128639169	5.80283918250337	6.03818255513855	5.91897793293257	6.21186552265367	5.7422796285006	5.84829485743345	5.98008129729599	5.62416861078056
ARID2	7.35713945801392	7.3230338574424	7.19000004316534	7.29015066544122	6.54089892353718	7.16606484043264	7.11711838960266	7.46661928992505	6.92722240272464	6.15329341272641	7.04748974846076	7.31582233087767	6.96586749691223	6.68845174775877	6.93074502403238	7.21135111300299	7.31554748284168	7.03754058467601	7.33043972416111	6.94276607534426
AMER3	5.32364712349744	5.65355392371807	5.51725282410694	5.65851136074257	5.61023636122674	5.39234651683539	5.45985895374727	5.64153891963531	5.46191321377087	5.48587132130141	5.47069375046117	5.70224487026949	5.44299092159584	5.61058343484773	5.4302404389937	5.67701006283836	5.62510513699312	5.71791693900321	5.32486585527882	5.41867591531089
OTUD7A	4.85376924801288	5.37118744279925	5.0449175041192	4.91480573380217	4.96832866187825	4.74007852675332	5.13039799534759	5.50364172898984	5.12073541633465	5.16205475129623	4.82079170955348	5.17984668464251	5.03891104621941	4.98551236163499	5.14635796960365	5.33086633809875	5.46397059971808	5.19335058053131	5.10825512856579	5.00101020902329
ERVW-1	5.27405463644102	5.0995126864268	5.22717577607473	5.49202636962821	5.63008507000212	5.28766377491186	5.30363062703476	5.31557485226536	4.78988858579266	5.22126024735485	5.12164859681846	5.10307752684335	5.40890101556318	5.45231452459424	5.19106103116618	5.05542227251692	5.53855163451458	5.32534046616353	5.67312550147941	5.09812432824905
FGF13	3.75114478903869	4.09808431389389	3.95842571787923	3.73278843284561	4.09841770487282	3.94660492289764	3.62166849499476	4.07201728044719	3.51888305593603	3.7750956447575	3.58611187070562	3.68424782893305	4.17527436321537	3.94951588371401	4.18452778506195	3.82023534132507	3.88594055549781	3.8235418051389	4.16978328976968	3.91273215172976
FBXL18	7.75683195935467	7.54781471376876	7.73938571287898	7.83404699650429	8.12815882266738	7.63992324083292	7.80429006389668	7.78545514919839	7.86995700814888	7.92986057483708	7.92620412198462	7.69146793286516	8.01449729012244	7.74853019947788	7.88659379818736	7.93676312416939	7.89335911615056	8.25878987568585	7.89949577752678	7.88512717430176
LINC01600	4.607393998082	4.91419476159152	4.9747160156099	4.78621316047251	4.93204330767395	4.62884065505362	5.0120006010635	5.16888789207218	4.8311241381873	4.91023290790342	4.53575313676814	5.0575806720585	4.49223878936314	4.82286090218799	4.73506384303411	5.02657275058684	4.85955232845381	4.66421117169554	5.08020466102287	4.95029067922406
PNPLA1	4.00396412425857	3.97020954229782	4.08630711918774	3.9782268450171	3.97071995963225	4.09105424233372	4.08324179629595	4.0011941473162	4.31016828132718	3.9401638368938	4.00689939554436	4.10917933348872	4.00907166860481	4.06493534831614	4.05709393016123	4.13335966655168	3.69563209213551	4.42510180941494	4.07958940075788	4.15391612756195
DEPDC4	4.49940092639258	4.34280154980353	4.84171493993635	4.14451280368451	4.39739849886257	4.42373816277167	4.37061397132482	4.3105406587365	4.6488348131053	4.27368133510673	4.38391022897148	4.12261756077219	4.20366999517745	4.53382028202856	4.52839390898012	4.5736264064765	4.38466309819197	4.51055170529398	4.58783960993639	4.38055394871494
COX6B2	5.89097568925452	5.68776959651291	5.44334878647343	5.59733641810557	5.70985111533488	5.66683582433826	5.43758563791729	5.39448649781029	5.39759396810555	5.84931889636621	5.29775898999445	5.61985657993045	5.86176097418652	5.45656912965416	5.79158228384513	5.86949923758994	5.78521458123905	5.48445857632583	5.62077858105287	5.85207701427886
NIBAN3	5.89804029438983	6.27254058471139	6.04876922769006	6.02973291637151	5.79835255714514	6.48684161672531	5.95888595544527	6.16311466021828	5.84043478253497	5.99319374561547	6.17808367266202	6.15925700128336	5.85783224062536	5.80394303900582	6.26279609726469	6.00598700745224	5.96295475276484	6.29160668887578	6.16367684421065	6.24155582947938
EPHA10	4.58749917213859	4.68393254297815	4.55082003395993	4.56492758074657	4.3596475974862	4.25276154584936	4.56203099665614	4.22499159265555	4.77803664148909	4.95859015831873	4.62663596061015	4.63111417975553	4.62597956221477	4.75086918861241	4.41866964188979	4.91383500316054	4.93873904500923	4.94706927370897	4.64173005344849	4.61529363471875
WDR64	4.54338248016911	5.04900197809581	5.08525595237084	5.16429931856771	4.64512064821149	4.96279788717334	5.06661061970796	5.17809473068165	5.06911077415794	4.77981504581703	4.69330016170119	5.12047901669133	4.90075066333676	4.932588947685	5.25261763824648	4.95751357765959	4.73330471322033	4.71960337121972	5.13641137558474	5.05713587771299
BTBD9	4.99096470516919	5.08188696876709	4.93268470162338	4.95757714120734	5.73835206999402	5.42489891624671	5.25122667469749	5.45257708463326	5.27355206851915	5.38858901329336	5.21407746614515	5.5230089215161	5.21037304396684	5.414141690816	5.30306579783996	5.11925116693344	5.16881622501385	5.08759946648765	5.08442106651818	5.40945305555149
HEATR9	3.94330512013327	3.93677294538709	4.25356100655082	3.99153309281756	4.27141028686533	4.39690366635757	3.78387766709701	3.83851163246586	4.06588297799389	4.19017115931088	3.90828750587688	4.04588395983376	4.1080166223889	4.34370628005309	4.24190865657749	4.34370628005309	4.08582997486162	4.20570974902021	4.00168561556813	4.08612713615265
PARP15	3.85198454996477	3.82744590762701	4.1057489706697	3.8921470586705	3.71717124743917	3.98137822081232	4.16039973047195	3.87037004644757	4.0429083404509	3.83641448700046	4.037364737347	4.21521527579125	3.90528850725569	3.94120953133256	3.7516397089426	4.15105137632127	3.91696621779029	3.79876380348296	3.58667984819038	3.83475914306087
ARHGAP42	3.71487576901434	3.67748287225782	4.06936658416126	3.83020511701979	3.69980989978827	3.87556138188627	4.0069006967485	3.62529083193282	4.15911262273621	4.19987630983076	3.83478118501969	3.96563996177318	3.69024286645555	3.95018698651545	4.01664642939069	3.98519100097165	3.98277522652084	3.88463288907167	3.81534230411793	3.87321907145152
LINC01101	5.57199109882169	5.84205762578505	5.95714305183561	5.9880998109889	5.79716834461214	5.84082210053781	5.82324583199098	5.93803948691202	5.62561972193463	5.78560422025195	5.62359264415826	5.6075687308472	5.7940074348641	5.82989843513043	5.66734709560196	5.92766142790544	5.81465167515765	6.37091943976016	5.65378490963409	5.53593859944155
MFSD2A	5.03941159376823	5.02433625874448	4.58109944658784	4.81710205374061	4.5764106361409	5.22100780036386	4.98544040784217	4.89764969592588	4.8217704621092	5.26940798894565	6.47024774398519	6.80770962685529	6.36395225530024	5.82716610818845	7.03280063624818	5.38523670896083	7.18143952464024	6.66544592737121	5.59987000689434	6.13553876870986
ATM	6.26992622969282	6.10839427381309	6.24647953612719	6.08375085288657	6.03922044266035	6.26716129294799	6.16107220835527	6.18796683219111	5.98251189645789	6.09434186078768	5.769637405818	5.97864404499172	5.96011660148774	6.11483778149445	6.24951076149911	6.13136682394238	6.01808642818957	6.10993121379927	6.05095015178932	5.97599283195747
CALHM4	4.54640018659872	4.18339432830325	4.19555871089946	4.04964627487056	3.95220895612596	4.25233844759041	4.51616275086395	4.54119458360366	4.1999462542338	4.46675996454035	4.00427638617327	4.50715197461013	3.76584489245726	4.18874138008258	4.37968028764967	3.92845086532141	4.21870391722201	4.15440603675294	4.44908061626288	4.33154908804244
NPHP3	5.02166955724257	5.44936460004012	5.39935798251507	5.27303037171756	5.10131558215621	5.44272206662476	5.32044265295547	4.93378860147465	5.16080823947749	4.90910794808569	4.90443269946971	5.51628830629353	5.2260412737367	4.97562716002947	5.16178048373486	5.65022017214865	5.26182376241176	4.62361921383797	5.07080112419947	5.05713587771299
ATG9B	4.62617685776745	4.49681761071661	4.02654300660443	4.06650273247087	4.55577321707027	4.69638983197334	4.49502641826309	4.59355653486981	4.43364973196726	4.62173049475752	4.30651525796572	4.44496430718966	4.56332521459435	4.71742473478596	4.25970364904751	4.47162670651175	4.47620357567581	4.48006408736838	4.76352545576929	4.24696787808384
CXorf58	4.20296319382969	4.31000987726402	4.30542207593621	4.14550277256011	4.39068900669611	4.38812435948951	4.26171448766419	4.13090402490869	4.40460847825902	5.02198125214572	4.35527017988846	4.04377423939107	4.60491166229995	4.44397298055059	4.41830998759516	4.53124270557279	4.65790708483991	4.61741715467469	4.28949255904697	4.06867300307842
TFAP2B	3.72376124534112	4.02050771294609	3.77862460564025	3.72523148871597	4.00298185237593	3.92243469359498	4.06659899617156	4.13820011168102	3.86231351288393	3.83362038977472	3.62318455668329	3.78383713202701	3.8979460600613	3.8448504063629	3.72815115843998	3.98877783415354	3.8222685646345	4.020954789414	4.01564082555399	4.077554922372
CCDC13	6.64338094546853	6.26232415456562	6.26555879082881	6.01792520303773	6.63281486716309	6.08124513072972	6.03805860129407	6.22686886956299	5.79386493760456	6.78583391043618	5.82347696986947	6.29912374421559	6.09961165348895	6.26692368388663	5.9073926863277	6.00358148204957	6.12382860636984	5.78842914488796	5.97069205516494	6.25892872304977
LINC02210	6.29840171588434	6.40137225867679	6.61394707512974	6.59701934682014	6.70133141646783	6.68488737892401	6.39647720191427	6.66034894393483	6.03264836372082	6.31799192718275	6.14917053587519	6.35150766370301	6.17847862054189	6.46510989408012	6.26621065929733	6.40692368613178	6.34044859712688	6.19713450384875	6.2094027924326	6.0726296901285
MRGPRX1	4.04882155131804	4.09391641159925	4.00385747398412	3.93490193934093	4.07589039399961	4.32631097452003	4.02172196257659	3.74464733104791	4.10347892399182	4.13162668707521	3.77499521427938	4.05160397586577	3.96285307657038	3.90547336555832	3.90819381841252	4.19332609466229	3.97143654914243	4.26394632161769	4.09594357143717	3.78197464269559
HFE	4.17826152713929	4.07338770263084	4.22218491595246	4.10855623753627	4.29976556951951	4.46024467602829	3.90377881134311	3.99390564535342	3.99928099805964	4.25510926403612	4.12771416081905	3.87126512415957	4.54515409126553	3.97768107434433	3.98599536102773	3.89923161601811	3.88030673136071	4.23365449274085	4.094822066796	4.31914808590711
RLN3	5.38211064271763	4.98569587309859	5.32626174721883	5.582407089451	5.3675540470487	5.05651329931432	5.25910534320699	5.14547958048447	5.05617099212692	5.20777547175846	5.27901129827085	5.27238803574548	5.25853339681467	5.06474664426112	5.40140820234796	5.28126315074624	5.28849156604805	5.72048040651284	5.59478947622395	5.27417323289751
CSMD1	4.2544345577651	4.44822826328822	4.16837936798968	4.20243770444795	4.28965928068068	4.67372499237891	4.21043648070098	4.174125778421	4.183475160238	4.1402843417359	4.19888667672983	4.04009180202468	4.20908219433492	4.24224967698021	4.32230314684335	4.37044567629641	4.1402843417359	4.40399890704279	3.98146352970529	4.29467036939638
ADAMTS20	4.27081827463561	4.05406320110576	4.37335985229417	3.84552949243313	4.05383232997139	4.06596998016337	4.12024691975801	3.93777346419391	4.00791424742074	3.97050167846595	4.3005672301921	3.98095260569933	3.86681789341278	3.78753119714744	4.20322175490983	4.10689751791265	4.21170026969238	4.24800701134311	4.38212935782158	4.08029975896106
SALL3	4.84143668676459	4.66729693333363	4.80771652946774	4.73924784478225	4.58324912491379	4.51701478751588	4.78242727999965	5.09454307444252	4.58640297358825	4.31842531056859	4.56451444376081	4.78744395755151	4.66108937246373	4.65215535410365	4.60357020859292	4.59974785983246	4.64047904602173	4.8253827255821	4.49635279468284	4.6184489353941
AGBL4	5.0249330842748	4.61646697724237	5.0591702993085	4.78621316047251	4.81774690447911	4.87512396921525	4.84346775720153	4.92451433956984	5.20086420548337	4.48111316709883	4.85356197531859	4.95043878540633	4.74929075881178	4.66244194095762	4.66419239479801	5.00481281895079	4.45147047684123	4.94648117370254	4.67131313296513	4.8597396127963
LCAL1	4.65558018000475	4.53630522543517	4.65063762853168	4.27517411025854	4.43429481814886	4.51960065282281	5.02884166498757	4.9993211875646	4.77108215603488	4.88170259478226	4.7822730962132	4.75643884734006	4.901483352895	4.45658427510492	4.73427558143606	4.74418036726351	4.42974857893599	5.05673082486566	4.49237878273643	4.8688373673967
SLC17A8	3.38576344001274	3.55306910849698	3.73848121452887	3.36967195011231	3.25411341734874	3.79068916390967	3.40940858782786	3.34657074841075	3.44018255541822	3.56014772934141	3.79179875872165	3.84071700502213	3.58095900256778	3.43224442817903	3.70807397946269	3.47290076503252	3.48361343114015	3.73817669704284	3.51210372744742	3.84982946768
LINC02873	4.64655871015455	4.42696224654958	4.68086588477899	4.64485482382165	4.58458374355887	4.3528431834491	4.49011421042126	4.45547781172197	4.3891594131558	4.38676370640134	4.46686050325121	4.72551988267735	4.61864068620087	4.9270784260964	4.93440619583217	4.99807998361574	4.62687596767871	5.13575237395285	4.44609825275141	4.7385678448736
SATB2-AS1	3.82598416241939	3.91503695745912	3.88269508325478	3.79130784118628	3.910773620815	3.78205948695827	3.36116547323347	4.0231639609744	3.73077905652917	3.94739460911627	3.79084677670237	4.02000643148972	3.66556502454973	4.12420007358911	3.75212685710123	3.9089172160069	3.91718339186877	3.67356705195522	3.66857165501406	4.18856352723803
RBFOX1	5.71282754492906	5.97843483084143	5.94903534254829	6.03335383862119	6.21969205598073	6.1499286438236	6.55655310913724	5.7931880134311	5.82084270477048	6.0871879604437	6.00124513952661	5.76847511102434	5.82048595568233	6.12423341366904	5.98603542158806	5.75323154048867	5.89120631529359	6.11241677796519	5.76545932114327	5.70991451053491
SLFN13	4.64780008525829	4.87727755586191	3.75472740756463	4.13650099427594	4.31688609229724	3.85465049804486	3.84268101270844	4.21512532802128	4.09225776575756	3.83931063177323	5.28048138565634	5.26949611142287	5.62619093675624	4.20959076604053	5.07875639366036	5.73991478260954	5.50335808593839	5.86048711660794	5.23103731059436	5.23276726672643
C12orf40	4.13374927556447	4.18521742434014	3.90415178215541	4.4220122729901	3.84952145019752	3.88725746999071	4.34751067872114	4.03664276114732	4.3457295449668	4.15807482001815	4.16331540497648	4.24725308572488	4.26294919414151	4.13300292586799	4.42840901830688	4.24315745190239	4.08486569061963	4.02610624830372	4.49635317820342	4.29623441482864
CFAP57	4.9889582049102	5.14563507031194	5.04403458118803	5.79342071349148	5.08495011035372	4.94641426517987	5.18084110817975	5.37677601633244	5.46631877709467	5.22766214741961	5.2655675668555	5.22297221669735	5.17914396029818	5.10289727309529	5.39984390970144	5.05504941601115	5.41422069143302	5.56101477158887	5.34612385586839	5.58668579221533
C5orf64	4.40137857363163	3.95120898169045	4.34799284737382	4.39349129883928	4.24910753492538	4.04911693392116	4.41881783574191	4.14432027615034	4.06627918303706	4.52525449863953	4.11522946876367	4.03378145020235	4.09248214655045	4.35002206955994	4.20283080139208	4.09102969263362	3.83696338990628	3.85480097697903	4.10788894556703	4.10747027708796
ADAMTS15	5.19355808257272	5.25535554993415	5.49262607757721	5.43167443586544	5.32326413301861	5.1187862082248	5.35799600485999	4.72417853592031	5.34131318646453	4.92848355473777	5.07036025901097	5.19332455688853	4.74810749319973	5.61793786696944	5.01880159466694	5.16262318873262	5.16484901663933	5.04959461277628	5.19193567241936	5.06534922115771
LY86-AS1	4.53815564975145	4.53286064192982	4.24619242698544	4.49883044638909	4.19774180734422	4.48431326813229	3.81650581055164	3.99853573322026	3.94305638772609	4.22423271850627	4.1399848733922	4.47834710576991	4.26677867142776	4.27899442916036	4.15447651942361	4.23245239509379	4.06617437154875	4.62445146319843	4.25899785915513	4.1608648601525
EDARADD	5.01256223767439	5.2763626629738	5.06769593140175	4.86597729298081	5.61705914043074	4.93724433231744	5.08733269580118	4.7142615658417	4.88774355933088	5.19633871689142	5.51030274814817	5.05852171432242	5.1615106786692	5.25370353441482	5.16095869878529	5.07946656468679	4.89309733637819	5.12541409044166	5.1586911937642	5.1105294544393
CCDC171	3.67376795099193	3.89595343248222	4.01264572244466	3.51416999143585	3.45142227395615	3.86247296463774	3.91650960629886	3.1401530906127	3.83075648843841	3.42242166917126	3.60050895364243	3.53291560966347	3.22293490147979	3.61222827771576	3.5053016665976	3.57516974857834	3.9214470900415	3.4707328552734	3.77222952417092	3.49560256114076
CYP4Z2P	3.7770875286337	3.99363840713236	4.18100082682819	4.18258194619175	4.50136755003911	4.09105424233372	3.98183219974671	4.04501443228558	3.78411017185234	4.06435131158128	3.84863195333333	3.78288407265362	4.00907166860481	3.97409414398467	4.15027257119213	4.28012919878765	3.92106551662366	4.28166487116419	4.22884685162823	3.98995206574975
C18orf15	5.12702322419577	5.38141673255845	5.20355485520067	5.07575693312783	5.36485803663201	5.13721097947475	5.34379175550749	5.51815823917814	5.57993678518007	5.56147797501895	5.32247091496665	5.2581937917496	5.49668699419799	5.18455773656393	5.27279451105215	5.60884125950733	5.25059403349799	5.24506890637273	5.40204763154209	5.16508072325826
MUC19	4.69935829043763	4.70292938047364	4.73817118335429	4.67747092001108	4.88648830227627	4.86615696821157	5.04310232913446	4.71060076441139	4.60194130228507	5.0462449149343	4.799030405557	4.99645631469885	4.82773977581174	5.28090228596809	4.78358939296069	5.14396856153883	5.15134936843608	4.75119536007185	5.07281753742298	4.84736278289294
KLHDC7A	5.46547955481063	5.16215572472133	5.38696300072309	5.41736343430738	5.52062455739055	5.25424696994506	5.31597415856862	5.39002102399785	5.22395469658069	5.46057263418251	5.34606175089335	5.39704798435982	5.33348227046141	5.46766553886686	5.38420325771861	5.31945438625726	5.51145507216728	5.63009759612377	5.17106255870875	5.55958694962662
NDUFV1-DT	6.67843949191631	6.81103547177322	7.04913225050506	6.73568348313785	7.03848271379101	6.91847162954209	6.77523455503699	6.5498729015948	7.10810664197979	6.79658944835347	7.24248589670448	7.03609128040725	7.24003196475712	7.00387721297264	6.75043540241933	7.1077309654193	7.20295569322186	6.98510201750475	6.90005420302709	6.98213312976871
AQP4-AS1	3.5064904887548	3.57548902580278	3.74389298777516	3.47186350835012	3.4516843041474	3.45871442096359	3.32866889626671	3.26116761355086	3.39775423244044	3.57105980154914	3.48779168062632	3.17036046931706	3.38330104173366	3.34064857179495	3.45305341899475	3.54350095635825	3.47479942943267	3.59095549449614	3.2930871854861	3.54709540482549
CNTNAP4	3.50748786842434	3.33411042478836	3.28025943664748	3.42668609432604	3.35738084157038	3.37623383591899	3.77009948148657	3.57357836058895	3.34358590952115	3.38537263792521	3.34496551811977	3.33242022511952	3.34541198888947	3.24332923386482	3.45305341899475	3.39748714955109	3.39665779603978	3.33263160840014	3.28739723283447	3.46873083708735
FER1L6-AS1	4.55524632521454	4.88872698348526	4.63840666155858	4.59056477498073	4.50584393977764	4.78227807690588	4.35491946561008	4.60281820946422	4.31051252109427	4.61082760320983	4.43804994197482	4.60590022733386	4.89752569273466	4.53941965161047	4.89893648299056	4.71579180739035	4.81416893553353	4.83573261147304	4.34758203992168	5.00617215291816
C1orf127	6.5941225004822	6.31461985778974	6.66172623106239	6.81277608422955	6.59038285014297	6.67875420612585	6.57323817659556	6.50889352350296	6.38405170689514	6.59071781839949	6.48340096295986	6.44837067648758	6.59537043063019	6.59432475323351	6.6727412858759	6.5677749573494	6.66793488898327	6.82308134790908	6.6627547388343	6.38961172320652
CCDC162P	4.21511554061992	3.8822981306615	4.64833543354943	4.48535655848178	4.27296414357809	4.2696376347316	3.88896987422744	4.54448303697074	4.54783216916467	4.11280962331058	4.18780764543531	4.48223236084753	4.43364652750841	4.42338333349091	4.39851578369137	4.71841078379855	4.60479426966231	4.58449414994226	4.40241112358287	4.37720962789032
AGBL1	4.11541709462576	4.3502252309944	4.1783382645651	4.57158277085426	4.13591560367227	4.55428566969064	4.18519442581346	4.06624947143284	4.32164241298582	3.94421452288515	4.13531322798636	4.63111417975553	4.40204609618673	4.46157976533256	4.18181926647201	4.68665011149652	4.35504897546417	4.55511322206155	4.20025464427636	4.55553047070605
LINC02880	4.22637558303443	4.59650668180463	5.00780022095658	4.59874143380838	5.10586116854521	4.75268705080316	4.82735454428925	5.21836278754788	4.44539366399234	4.45635605803409	4.76484468671013	4.78617368442114	4.49717827838506	4.01495768878077	4.48042916111594	4.72810282146617	4.54157815112247	4.28494447899624	4.15694132692074	4.35831621942052
LINC00304	5.62244956764052	5.30066408475161	5.44725187525634	6.51733869161753	5.06977295936157	5.48685638334513	5.39682532114489	5.11440417470396	5.32082364986513	5.26323738325503	4.57968425492267	4.97741488932266	4.88366054849831	4.84300235707663	4.80331467026289	5.09489628116078	4.72566045928638	5.00247705353753	4.47950815497509	4.88564713176176
TERB1	4.65653910160962	4.54937246988119	4.92248631098171	4.89898401586457	4.7803712600367	4.95340014192413	5.06004954598103	4.68328531184527	5.02677881705176	4.94246294273164	4.61464801300278	5.00552134509156	4.68572468092943	4.87270097934962	4.77802328544278	5.1470415425639	4.88453555262887	4.77564109303879	5.69082989757091	4.99869241607727
MYO1H	4.01617813240068	4.16795389589869	4.20297063564747	4.75166370074417	4.27368163345822	4.48529781612679	4.1621289710782	4.39875189924664	4.23132641439488	4.39290448020232	4.5445235921724	4.28981602570587	4.37365892885572	4.35611330761021	4.41830998759516	4.89507209166199	4.67900991543846	4.59246618676617	4.45904138243283	4.31972637790361
ASB14	5.67623552733252	5.50530217479625	5.61200151429991	5.55706257853269	5.37846313956245	5.62971506340623	5.62194208257997	5.56267425210262	5.60023347155646	5.78964188379209	5.65483276578164	5.62601198901035	5.70260518657246	5.70252867017482	5.77842819738248	5.64851744353819	5.44592480212529	5.59264318524442	5.52806241033469	5.89294662367275
RPTN	3.9722854257251	4.04711099598113	3.97276368431086	4.09286096894978	4.05377777714392	3.9966440881037	4.24181349498461	4.2644007872688	4.33640051280631	3.80162223108873	4.02536328727092	4.26755482413956	4.33902518678246	4.38182518134606	4.00631490162788	4.27278018130223	4.00803673848073	4.22271160806508	4.08600676686998	4.10983483221313
LINC00269	6.13728636540921	6.36404592762929	6.39228049618312	6.36492535917288	6.48161879090252	6.25779626558905	6.28707477521444	6.31440668883434	6.41502814427286	6.62005087180926	6.32455357347497	6.26145503039301	6.21081976938184	6.31074654850358	6.32466967460417	6.38702885144583	6.46984317004423	6.49760597917199	6.2305836615256	6.3536957393196
VSTM4	5.93538746980205	6.04735865140744	5.85783224062536	5.97152267783006	5.62741119728505	5.98287480121907	6.04090733082251	5.65670658141877	5.88368982159327	5.83853139854342	5.85802017122823	6.06515350392218	6.09369453524746	5.95045931562425	6.48482402183913	6.09792656228188	6.08718246441534	6.13344680343983	5.89286407460287	6.1913315656974
CCDC150	5.05600251855342	4.8596154383905	4.88835838149263	4.98412698502249	5.14973175776866	4.9627439910473	5.06396824858342	4.71717684197202	5.32480052467741	5.0043619249733	5.43575959068116	5.52827512342818	5.62261581028623	5.2261665428095	5.39746363540122	5.22481630148189	5.49938383185865	5.73976670583826	5.18950894964263	5.51704730091722
STPG4	5.30927515831973	5.46274489489192	5.32488403213772	5.55440712204842	5.36634319874834	5.33661591931351	5.20629719821581	5.44702303687448	5.58581313940866	5.48955545898257	5.58971846197495	5.45537828505093	5.56582471137223	5.57054247136296	5.45315745312938	5.57837555976405	5.90905877888459	5.65560648188611	5.5369580317543	5.66322163775163
FAM9B	4.50656398805825	4.83506714385315	4.73817118335429	4.57355551854024	4.96628653209957	4.31658782581914	4.10389506045171	4.66458580506666	4.44079676118525	4.53664490557791	4.66924615869783	4.54413845723272	4.57326750805126	4.90315471289102	4.30943691736391	4.58783960993639	4.68124375378122	4.39603711242864	4.58783960993639	4.79081633959454
FLJ40288	6.77632721996127	6.22675204111168	6.28702849544969	6.75725638511451	6.61544366536139	6.50418410185479	6.72640551015915	6.37856537651466	6.38144120190738	6.62728873316036	6.546621093427	6.70804662987241	6.73008939887299	7.12778657856253	6.54894317449663	6.72637887376159	6.57769075537782	6.60834664876673	6.40561019903348	6.43391495971054
CES5A	4.25412037312455	3.71758397796346	4.06495638095327	3.88091018817641	4.00234229664986	3.91351828598648	3.93942528729076	4.12504731787653	3.97578029872152	3.98148608913661	4.03464025464291	3.76896216445651	4.12847265430174	4.08217689414941	4.35601587807887	4.1524182233124	3.43566686096387	4.01234188261021	4.18638090914671	4.27624525151868
CFAP47	5.34725674028111	5.06697882208749	5.34163189497201	5.05024918195024	5.1144986273885	5.36005449230642	5.35690475794296	5.2555069646711	5.38451042143562	5.58257406669531	5.41456665302763	5.45605356385605	5.53403339337231	5.49385000660849	5.21170610934226	5.46602231418408	5.15369644091394	5.43471868928496	5.25367506022022	5.09632317304233
DCAF8L2	4.79871772359774	4.78142623334788	4.78884766544145	4.76263620971716	4.54026439152672	4.71693971347911	4.76971335334203	4.37352049968118	4.26721201677672	4.79215512145416	4.91629863737294	5.02106147178103	4.9107257074054	4.98025457727655	4.46586080699247	4.5904777677082	4.99953943626963	4.96869098189132	4.7102600480888	4.31413318464054
DNAH17	4.51464279921901	4.30501589672981	4.5507597118729	4.6468767412049	4.18780764543531	4.40705017497663	4.50130837309889	5.44707072555434	4.53910730752704	4.9302780617301	4.73082925986264	4.29087635490333	4.64548384313731	4.68284074417204	4.63994904854115	4.7464083337438	4.56921642878725	4.84813205269769	4.66221364755284	4.67005312964704
SLC35G3	4.26301486920617	4.1634686221503	4.43763590313172	4.19119987846233	4.44623121413482	4.26432158705229	4.4832452921803	4.21871592736029	4.26273433914618	4.2351229771335	4.15522771554591	4.09332632771364	4.30540813959358	4.16587110888267	4.03066925477271	4.17296324160343	3.89941841214565	4.04699588020248	4.15412771808346	4.46429598013059
LINC01931	4.26432879407645	4.27101982367946	4.40261672638951	4.24272672630291	4.33629217256492	4.30468662229791	4.38942336109749	4.61912338603083	4.0429083404509	4.44940131572197	4.40502209327035	4.35766544525096	4.49787948534799	4.19322751610604	4.48358802302475	4.599984647943	4.44318511874207	4.65761142538748	4.58113669511123	4.60549077807658
LOC100288966	3.2623957216449	3.27360241897104	3.42803047188822	3.56796982181972	3.45254114154053	3.49285558130367	3.41380825040392	3.93125699258898	3.79680008676751	3.4307041022952	3.46540719758623	3.55868262474551	3.58077839436822	3.67213824538225	3.42241332629304	3.60942793156611	3.42895531972464	4.00866167553202	3.4778010003401	3.58647581519363
KIRREL3-AS3	4.94865943243017	4.6987601096386	5.16855138294454	4.91546544818701	5.14125170694979	5.17945340501338	5.20620192497087	4.99693408333352	5.04785147963664	4.82600094736588	4.85864826136866	5.08950111690316	5.14563303254578	5.04878951666902	5.01866822055698	5.27379388382787	4.9227692936786	5.30052242452267	5.34098768028089	5.17025349776148
TMEM145	5.33144117112026	5.58531159068287	5.33076023414935	5.27880714648969	5.22251324198683	5.24901853756546	5.174505093067	4.89283173350305	5.52562175115098	5.26957985271092	5.30037950563853	5.49416478111758	5.49292766414807	5.22828421726218	5.4174389505313	5.421761423425	5.51799981996027	5.87537338785864	5.5110179808112	5.38754855295356
C15orf32	3.65554509100297	3.54822600050739	3.50799197470075	3.76129410399008	3.63241451364713	3.84636092494382	3.71982413084691	3.78597137231286	3.79605383772486	3.50524080851478	3.6117986712434	3.79007554007566	3.68889593243706	3.74608935715398	3.68081987462033	3.70235977675204	3.81558905652835	3.67622407259504	3.67082311768473	3.78234534078698
TSGA10IP	6.64187039670349	6.52242014438149	6.35162744579099	6.52320335473104	6.50839426450956	6.77214259508257	6.67394015414267	6.84780728990262	6.42227833652779	6.46385292702168	6.36818471118559	6.38801849117929	6.61600621489604	6.60365423434826	6.34326372326933	6.47743885523194	6.6821399462301	6.8806044754525	6.59710861305559	6.52997254645123
LINC00477	3.99024985451375	4.36263427788562	4.1960396424335	4.38107567592629	4.13718035665691	4.22403625986399	4.67430725536371	4.16607251521864	4.47240946089036	4.31298290608969	4.42354038881825	4.09909654653625	4.44648188151174	3.9406815174907	4.37786899533469	4.40726545253124	4.01706271432182	4.25387818653455	4.40241112358287	4.49388451895288
CCDC140	4.47869016088355	4.54937246988119	4.59788206220224	4.76785185776841	4.53966859737975	4.63889952927906	4.45800251180308	4.87524622611408	4.32534647517299	4.35521583356947	4.5975134160347	4.38114075740397	4.64548384313731	4.4322890662853	4.16433617009269	4.56628844374834	4.14028458717626	4.41822692581062	4.46804901690852	4.42508958693346
C17orf78	4.24979421568147	4.38538561574469	4.15951374622583	4.71628747768662	4.51687785772869	4.68449661936658	4.5377278168875	4.50499811296684	4.39485090526563	4.34460447848109	4.39355149827282	4.89378772362657	4.91569670953442	4.46157976533256	4.28449525549166	4.65205390837578	4.69288488654796	4.93549053440038	4.58813702225841	4.31463620669313
TEKT5	5.73971500362287	5.89618706739347	6.1053963787686	5.83494441647618	5.80936916636292	5.56962190317868	5.80374780081593	5.73223782678511	5.90436891855112	6.01431585490496	5.69623710823351	5.61008380905365	5.74655973424664	5.80989749126353	5.99450256421499	5.96580118140746	5.77788214549089	6.13886524406039	5.96983169784164	6.07436521034622
KSR2	4.67695563893022	4.5528735423067	4.49011613633327	4.84778083677448	4.55460278743051	4.25961168766887	4.64932660375051	4.7128941926757	4.86668448648145	4.75214559440233	4.48568977302133	4.53808957962532	4.71717684197202	4.4928004755447	4.59359083398881	4.64253938947202	4.53396943836455	4.11173103344685	4.84384258161542	4.06883579120668
PAX1	4.79202577242785	4.47706748520242	4.7389121531194	4.7351849674955	4.77090128466788	4.45539383757339	5.11025966496359	5.16510251672488	4.67165552954067	4.93035518562452	4.53387726841986	4.48051621446042	5.22126925835826	5.0002628170625	4.54312507799927	4.81824563080968	4.73373936948596	4.8639477644965	4.75856915350876	4.68630100126847
TDH	4.72733863172889	5.00509371940839	5.10915759822463	5.0024448282526	4.99929349255989	5.23712416625769	4.93201003718141	4.88268921486451	4.91012149740113	4.90638474614486	4.74498072260787	5.26691233072391	5.09851422057297	5.17490411679425	5.14826167960685	5.14891987268432	5.23278545243537	5.24192748989868	5.13557623912143	5.29032531102361
LINC00615	3.75951582333987	3.68997762683068	3.6699537848025	3.80981025639798	3.53497383351212	3.61700443557749	3.55305079449801	3.664718112453	3.69564990754165	3.59955001081894	3.64642317145381	3.66450639205521	3.70477869519003	3.86313860312575	3.76576778643777	3.70898154821941	3.66941472118309	3.89271683418325	3.91303328726525	3.71164500520355
SERPINA9	6.29324613395503	6.18565111583355	6.20704986227745	6.29968400174246	6.43758613724923	6.37303850384481	6.15618098909572	5.98024721867125	6.15977105085438	6.15457875368351	6.20536494605232	6.2871785990658	6.14414008463024	6.51045087428084	6.21061952758006	6.34781675581313	6.40447281695183	6.29101299595991	5.91319091776425	6.34183474720515
FBXL21P	4.31521507769513	4.69901107585046	4.43028754809804	3.98096092005376	4.29999409589158	4.58628376484064	4.21372832066584	4.46439479549061	4.54142147756719	4.22721375205882	4.70193706865733	4.97133786040615	4.78884395994285	4.1835581313349	4.52119066399372	4.48632932412996	4.61118920351738	4.57729122915546	4.23715029147101	4.97585864992774
PALM2AKAP2	4.46547981602148	4.65596839172399	4.46155612704773	4.40850379636046	4.52851506016827	4.17712704241121	4.32400112811928	4.30014166660389	4.61487865900055	4.4352175274116	4.29858104720609	4.30393662386829	4.23943111440606	4.50163423019835	4.13450969634355	4.45214897090235	4.42118356985317	4.6609168688615	4.06549967527399	4.61369653976646
MRGPRX4	5.32094470740832	4.91497130040326	5.3192065542965	5.31849027973417	5.08358922858471	5.36801828092242	5.40635911146434	5.13762049206627	5.17271651877113	5.42357010369899	5.34370919326498	5.21902652904486	5.43509298410789	5.22320408248855	5.39543515054853	5.51901362901344	5.44120879824224	5.62607830099873	5.50842190176818	5.38196302358232
A2ML1	4.99489669311846	4.97686904040738	4.92445742631898	4.99052461906827	4.89520008744748	4.71501727671236	4.46694420404932	5.22582362658423	4.65999589242998	5.0462449149343	4.98403540588795	4.77987444226873	4.92287645014474	4.93600353191124	4.9322868583386	4.9133075494163	4.82338543126504	4.92837615064234	4.63603773754153	4.83302354586272
CPO	5.36436826949884	4.62545011359972	5.05410393412692	4.85730854254489	5.04066329915725	4.86615696821157	5.15749165239842	4.91471596025718	4.88462190058987	5.17625426693809	4.82183091070956	4.57431220370447	5.05385335137023	4.94926784630098	4.99363188629957	4.85891864112997	4.65693849283544	4.58157137093396	4.75682251439468	4.70364476464659
GPR6	5.75702818175387	5.83878288815165	5.71364179523913	6.02234748198278	5.75081715937401	5.94226974250667	6.13947686239139	5.73037149728721	5.77819017455827	5.82978564155987	5.4578938373147	5.71121818001351	5.70249115848156	5.78582515029496	5.56967670305352	5.80895774148221	5.77157556644333	5.68009730019079	5.66907794511575	5.49388733625067
MDS2	4.89177174854208	5.426890077789	5.4341024237655	4.96221797017952	5.11940423840417	4.90894074675578	4.97914213352039	4.576127610282	5.23893394890823	4.98242756227047	5.29860186755059	4.90494337503641	5.1112628931092	5.04030309295197	5.05297692490438	5.14396856153883	4.9096982317975	5.2720824040553	4.57999270264913	5.26310811665047
CNOT9	5.98014369145677	5.95267253192148	5.82194287421135	5.81648758357835	5.78311183837767	5.89472942887203	5.85807558804781	5.71289911617992	5.92975289454128	6.74080413825161	7.07902208720548	6.03011091561427	6.59904279838683	6.16344760909188	6.45045560136032	6.44282898774986	6.9209005289092	6.93259473467227	6.74623374929475	6.53793789873998
GJD3	5.70586858989989	5.529241566288	5.65356040099836	5.76126787792937	5.75143147762086	5.81118739593287	5.68638566727771	5.52610660051544	5.74072994504269	5.78725640067846	5.61914181948484	5.49215587021549	5.71759735709942	5.91923578602835	5.78727199651783	5.74590486790979	5.72825612792338	6.21330567240851	6.13252317242918	5.65628312538258
HOXC12	4.77862854772417	5.06657161591572	4.54361329868143	4.4588640032229	4.8081195023669	4.80831986531761	5.02220591136546	4.90080253116482	4.77108215603488	4.68694234440925	4.57642980490188	4.83673728053337	4.88381770726439	4.91913124365658	4.61280676409971	4.44006910737742	4.74266255248407	4.84139451641124	5.13349094530779	4.66083765285894
VNN3P	4.50003143283373	4.1617234959509	4.79198697587373	4.57425382490269	4.0513156284154	4.28923048681055	4.23839396206624	4.25729233877755	4.08128005368925	3.96063782921768	4.47159068217798	4.30381420370457	4.25336418982472	4.39823563704794	4.4705871665732	4.23399946296771	4.42046623283798	4.15654911415406	4.04869837747089	4.49379045646632
COPS9	4.34319140180974	4.48042883796828	4.46743130764495	4.53733241360107	4.81066694585931	4.79080539458715	4.42676612152963	5.05965357278106	4.36418677498241	4.71500403842074	4.80127575388363	4.63111417975553	4.2249532495312	4.51848314563239	4.42095608129753	4.52682565230746	4.0213036439084	4.47378911915685	4.77165711610965	4.63111417975553
FERD3L	6.05135600400862	6.18239723382549	5.79282901721265	6.13371331922419	5.68165502865524	5.93597143661712	5.72483550755871	5.81523277371753	5.8403820579591	6.06118180574613	6.02747301253883	6.11537820213898	5.93425336738022	5.92738402589609	5.92816953991044	5.87530644132529	6.12064452262903	6.06162824896749	5.99383019247382	5.89705818909459
LINC00314	3.44216602200424	3.37526579503573	3.99262968250755	3.68779551396878	3.36916953849698	3.38203207814456	3.74303363037567	3.39827388249445	3.45561102927809	3.65920474339935	3.44742195934606	3.34726056776212	3.5908166054114	3.54657459359861	3.51973700997673	3.67491933035078	3.53004026946646	3.58401193249938	3.37426093081936	3.66522026952691
NLRP14	5.32872123642241	5.43450633560483	5.02991534869811	5.38440870854462	5.52980417744343	5.2595225827237	5.12426584298277	4.99409139701293	4.92917686964814	5.7931880134311	5.11197631038149	5.40809957061583	5.35317964974578	5.46154515901395	5.21168411320455	5.58275059716744	5.14558624464289	5.52296578030044	5.3143268511287	5.37702883916834
DGKB	3.83811443827055	4.05832740668853	3.80065507385489	3.40659421903871	3.78228179930707	3.71350853823329	3.62675380848619	3.37133986300445	3.39418443557135	3.61700443557749	3.28617071165759	3.36353289723501	3.63821612972241	3.99734633830909	3.40790089830405	3.56354267577079	3.4741304684614	3.6231001386406	3.48493313490551	3.67308385266824
NLRP13	5.6479403572006	5.43618476444153	5.5121780161303	5.68509224593216	5.54562154948245	5.47157722159137	5.55534407365127	6.0703755878732	5.27525055625563	5.77524243139972	5.48749567487033	5.4367378559886	5.51009145218523	5.78419261301936	5.49726247443533	5.59399250321788	5.32795346226534	5.31264146966344	5.10275847831468	5.40932514774385
NLRP8	6.10346700623734	6.03086772035842	5.93844282817399	6.37074075502719	5.94105155136496	5.99271503103363	6.15028743968184	6.03988433938492	5.71753111819645	5.88814120901402	5.88332186105095	6.07516570699091	6.0123470454719	6.12174630564063	6.07414296165567	6.07539477275943	6.11148187550155	6.23631600179868	6.21863045949079	5.89452720679093
NLRP9	5.40565750668662	5.66052727698929	5.60327216253158	5.72242744279237	5.62462490259661	5.45917732122572	5.4451978764497	5.55826046955069	5.55118406729898	5.71087446945549	5.68062951871344	5.62336455785778	5.76860410119313	5.2997181018097	5.28369020413236	5.49007537064689	5.43527514380857	5.65996584696749	5.72544233611014	5.65697895198215
TAF5	5.33197279527769	5.20955910740103	5.50896449266572	5.87773534348784	5.86015995749032	5.80302221810746	5.70021303074636	6.11325333774682	5.2739293184947	5.73969378222946	6.36499607421543	5.58256503488296	5.81732888188052	5.68941792635524	5.51419695006369	5.51818213277698	5.9170613429143	5.5222208810731	5.3258672928232	5.39535076123204
TAS1R2	5.05732202692484	4.840915861931	5.28125216955944	5.02659647451414	5.20114059469037	5.20916518775855	4.97637880503225	4.89078101286524	5.18154885028817	5.46431375693801	5.46857093610195	5.27828582269743	5.42059275253777	5.18973649250582	5.4651237090779	5.31455913684822	5.28526164172747	5.44388276589911	5.36478146786474	5.34532788691427
PCSK6	4.5372850076291	4.49975795174206	4.37447030627572	4.53969557995	4.56587825467563	4.31072219513752	4.26707085475511	4.59460366470297	4.26663229523435	4.3145966935052	4.39221430074779	4.14387287673868	4.57039000507753	4.36531319905371	4.41552734632809	4.28097323422922	4.72944139640602	4.44571002010602	4.67050811302133	4.56928254717891
ZNF341	5.71562572249827	5.49249991988441	5.8784163696224	5.34465098914845	5.63793634005321	5.37971268698789	6.00008791155053	5.49905255337655	5.30637380655281	5.9138213872362	5.76972144500828	5.54538283478936	5.529241566288	5.6860945545123	5.6572772852866	5.82439196023024	5.56466180160063	5.47353545691414	5.60759130696633	5.73536067739366
JPH1	3.91902714673517	3.91117211814854	3.99047388188249	3.79857574268434	3.96764035808876	3.7274397664992	3.89703184908081	3.83064322958778	3.93925582633379	4.00212073508882	4.04141183006121	3.98440660956912	3.95311891307229	4.19852102711995	4.02494168072973	3.92486655319269	3.70158154771072	3.69543722176739	4.16495711349366	3.78772707522286
NLRP10	4.436749647103	4.74998786763024	4.45845169598313	4.8245862576213	4.66826512321209	4.2807741843502	4.87517947031386	4.52068272733052	4.19599477591693	4.79345338474883	3.98833762575381	4.75927995990221	4.86953240209237	4.62095014660059	4.50739855811724	4.38899987816713	4.42541264201085	4.66800858041287	4.69469803408801	4.61760234316964
RANGAP1	6.58392774744037	6.87728683330086	6.51836738131091	6.73757590539552	6.82003284703347	6.70307079084351	6.44493032671567	6.73676964483948	6.61230745069296	7.28322247342962	7.4167412117978	6.74484957590506	7.28539944444604	7.28916293204039	6.99570972453757	6.89918783822035	7.02194437538785	7.26647014359041	7.31084486649544	7.37582322755001
MBNL2	5.66335808407741	5.53741442287553	5.84954196672643	5.20944127813338	5.25902182054168	5.52481044460182	5.23272744152518	5.17918943356074	5.59421455923692	5.19757665836871	5.57927037409949	5.26190685982807	5.51055816127699	5.38087591284341	5.21022585844147	5.24708746854615	4.95272578071396	5.07994594585104	5.29664879955941	5.39275854521593
KRT73	4.91179515503094	4.64225344667332	4.52198353725205	4.62692402269056	4.65568097743074	4.42131150798721	4.45764340516072	4.66288127703156	4.51681345275506	4.41081297000376	4.70917228134439	4.29653567053662	4.52346924424026	4.57018505188821	4.37499340342633	4.60434204087319	4.58436263567711	4.28976808197662	4.71872684343796	4.59147997952111
COX1	13.6064625862154	12.7924793372396	13.220453453509	13.1461002170058	13.1855418466549	13.7571821537956	12.5817349016585	13.2423754891399	13.3497948451963	13.6642167060328	13.5178313869993	13.8935660386278	13.8187819721159	13.985973982374	13.9179364775802	13.3878020762561	13.9108401975489	13.6438444678299	13.6391202172483	13.7170691039785
KRT74	5.57636543434754	5.67403672416835	5.66110719190838	5.71192462260089	5.98109823702085	5.93249195904782	5.67912395618903	5.53286727930135	5.42691157453061	5.73256959399876	5.58988345694765	5.55140958033632	5.47034507867449	5.77382114514386	5.60549771183152	5.80062789715261	5.77374135263541	5.49130765450922	5.89914420414036	5.5386115691154
SLC29A2	5.15427048970912	5.25719320717417	5.51326026864786	5.17645031943707	5.522786142097	5.52301221588319	5.45076573672011	5.32842073931572	5.38559220966984	5.69582830000089	5.95096221472313	5.87691239953336	5.62675608592714	5.84951694653017	5.80437014662599	5.71656049018668	5.50366112624187	5.47659344228872	5.42164251208959	5.67175504028803
LMX1A	4.639979195526	4.74168043554382	4.30873772321058	4.45509479204308	4.40821525481715	4.35953993489909	4.20471511314011	4.48132019168961	4.44957854159168	4.72074671781886	4.50295658433436	4.75959177295985	4.67399967934263	4.73378871082857	4.49351348398805	4.540488518092	4.28640265835597	4.67440415393769	4.54053092152507	4.84197513105275
CCDC125	5.75382638385642	5.51058601028435	6.05513273456496	5.8878503279003	5.82517046872208	5.77011579262322	5.57389738440155	5.61688549460125	5.5810872712956	5.7717856372659	6.06562519249745	6.88014551542352	7.06385408191598	5.8218402455841	6.11739595993658	6.21278312045542	6.5551788546807	6.66125956055602	5.99880732256971	6.73889602563625
GPR101	5.58241548995796	5.38284999867973	5.07240871748112	5.56445060637913	5.30222976634905	5.36176604380755	4.64275759213027	5.39460372455517	5.08822018462478	5.43507761135094	5.35005871430109	5.58430249713075	5.55949799267438	5.6830178912673	5.39202129640731	5.55334465080698	5.32692151952087	5.80088597752251	5.40277633145809	5.65534083660846
ILDR1	5.32363509128901	5.22929808572545	5.35091503774348	5.55979564655758	5.27172416475406	5.78474405442	5.07792256359973	5.09454307444252	5.22395469658069	5.29427423993322	5.55125683217874	5.16717171749167	6.02435115357796	6.11201197824356	5.64984293861726	5.67016703060562	5.84228416022522	5.58488958266658	5.53208881592075	5.71914783822866
RBM26	4.30413783492102	4.24874195062551	4.61457180987216	3.93156497056884	4.7199071259771	4.27400657618879	4.69693943686221	4.1259076993784	4.36153930638229	4.30018414073588	4.62220343361193	4.58600248924671	4.44592880684925	4.37730612258136	4.54681841936863	4.5727027727518	4.28204630928335	4.0549492537972	4.81265296019733	4.32145524624198
VN1R2	4.74837272567154	4.89018634201982	4.95109980498947	4.83609707615407	4.86592015038034	4.65931990368143	4.99748187877895	4.47011356039253	4.4704085330602	4.86699474488956	5.09701425542855	4.74171289775533	4.8207582222243	4.8672109716118	5.02339677562027	5.11968713714607	4.99051327369861	5.21581082465229	4.68245789960112	4.93183696153232
VN1R5	5.04116288870233	4.71751976735073	4.68682757568924	4.82470172386279	4.93210715273444	4.39589649665937	4.86555017767685	5.09638347832491	4.99306459689632	4.72265787922469	4.72481930378331	4.82432678123999	5.09310271218705	4.88399151000515	4.96013755061532	4.63619827379181	4.79270181062913	4.69503631849006	4.6512390427515	5.10126783900849
ND2	12.7065362722311	12.2413626335746	12.2718234815473	12.8881106566159	12.8602504239789	12.8541781277344	12.4496526750073	12.677465958672	12.3301814818989	12.9562729794459	12.1789144691779	12.4564262913625	12.5475696731153	12.7744305826022	12.6312029803189	12.4670404857649	12.7923280129582	12.3677710125219	12.3157680106585	12.4975958007147
TAAR8	4.70726812207436	4.78173618157599	5.04251665149627	4.8903169610321	4.83003658065518	4.78908104048659	4.96812218678323	4.92277229017264	5.07635749536867	4.82816522988416	4.89577413490994	4.80904163124929	5.04686238152559	5.1332312944632	5.02947554643435	5.06143362483133	4.84491622092979	5.17569504779513	5.32165792494551	5.22914643357897
TAS2R39	5.00293798535399	5.1343467182245	4.69512325808123	4.91226768210734	4.71231717364658	5.04417765514579	4.78472267389644	4.54723523512496	4.72959067264902	5.26544252218871	4.87710780255767	5.18235633130889	4.95918173831468	4.92008050129277	5.11370258253753	5.02148523522583	4.91209974451635	5.34774299713735	4.90433562995788	4.80760314729866
TAS2R38	5.62852874196188	5.6111626400487	5.57364385528046	5.53225816550627	5.65230593162558	5.53040989554736	5.30859110200857	5.62784522495612	5.56620958200259	5.79859036129879	5.77837418239497	5.59699058373467	5.71313187698421	5.96537265390302	5.67473644119092	5.81361652222575	5.95351452244451	5.66981132947273	5.59885771250807	5.71615860881403
TAS2R40	3.99275220942067	4.12659124135712	3.96174860952178	4.01272097973521	3.76879970810083	4.01985053461784	3.73008755064755	4.22990034466437	3.84509105923515	4.25406714546478	3.88584091621117	4.07691100412811	4.11823993941366	4.19478734272703	4.10365616798751	3.9269613374312	3.89139672962585	4.08822328054694	4.05244919609324	4.20019829286113
TAS2R41	5.53224734792939	5.2763626629738	5.24934570673401	5.18433358109865	5.37751956812346	5.5267934211195	5.40068410434619	5.20709180864029	5.1300438585292	5.37418329419036	5.25424882213021	5.27409389626577	5.33348227046141	5.38395341662203	5.25271322507073	5.34431270522737	5.33871082157912	5.36873552845229	5.16820765350353	5.49701051045182
TMEM171	5.53843045410592	5.18218047104766	5.70845119084672	5.45934193923787	5.51457851529994	5.45242510282312	5.30494539117072	5.60690528497743	5.75584043476741	5.48555086784878	5.19883137169321	5.19480766790561	5.36530175436973	5.40773547007378	5.16507541557447	5.56640286173642	5.33644186135318	5.92903025834083	5.17296336157509	5.33058184721991
VN1R4	4.88787016035176	4.6762757592612	5.25644957843333	5.30960971681843	4.7601052068049	5.27848618258914	4.94210326691743	4.68115445537848	5.02266768486736	4.94010800763215	4.86096647161232	5.27701405967296	4.50725551055952	5.23571450129153	4.93823059574394	4.96477464508956	4.8314029177576	4.88905400967966	4.83616940247745	4.77273008943804
TAS2R50	4.1485757446701	3.94612605517189	4.28844354136905	4.04922229478635	4.08383380647303	4.39094194761925	4.12200438588194	4.08832599354023	4.11163397921279	4.45761707591003	4.19104578716203	4.154726826596	4.44992480875006	4.2293539656952	4.36645175370104	4.154726826596	4.65371498727977	4.68793125113807	3.8166474201454	4.21039743704604
CD8B	5.0754911295565	4.90791425729397	5.28684833201545	5.37808551445374	5.12339413439855	5.1653529571233	4.87749327769751	5.48933018280667	5.49426499643868	5.08303402031989	4.96927963274823	4.90689280773922	4.98298841975895	4.92003856676942	5.25859844411162	5.21202336145877	5.27619015343906	5.20431352927312	5.21452798072123	5.11661951826664
MACROD2	4.97057962667008	5.23090620192129	4.9029176225887	4.87316275647289	5.08358922858471	4.99499532162513	5.37520663522714	4.3029501011353	4.72419905887331	5.17503490385925	4.95976570473147	5.19764093544916	5.05127333725053	5.14084122028254	5.26522743801225	4.96389595811718	5.15399862805527	4.8818122579984	5.20423816115238	4.96818717431902
DDAH1	5.31206338063347	5.529241566288	5.17706587239798	5.50085207496412	5.87076985037876	5.01712018803171	5.17968421105547	5.10989486779351	5.09918451491199	5.60169859614694	5.79701155070905	5.47757226212818	5.96054704033161	5.50952356955383	5.3397468732198	5.35814570979295	5.40638435198941	5.65796680378001	5.71320513812354	5.75294149081103
PIANP	5.36975415641728	5.529241566288	5.42260136574799	5.72503866672412	5.12579076920288	5.84392607481035	5.43658629494941	6.28068569036456	5.35064034260574	5.73557430075347	5.88622796798756	5.67446630120083	5.75034184355845	5.33353751322229	5.5172939630311	5.5533507337745	5.52437098700055	5.62334301743679	5.49881570610589	5.57495206581689
ATP6	13.3333286869757	13.028393721925	13.1944001372127	13.3546606952885	13.5266774865459	13.3527663858519	13.2850338395375	13.2572098521782	13.1800871616939	13.769114145625	13.2663335781111	13.2558177336227	13.3422956957329	13.4562573764845	13.2558177336227	13.4430653994657	13.4007024231748	13.2787081792399	13.2010833733909	13.2968114127241
H1-6	5.5718550427805	5.75548048824149	5.82368975620988	5.39182304328109	5.80660839188338	5.83356159688709	5.53932035288248	5.75986675063804	5.7883176824879	6.06118180574613	5.86405908282633	5.90072699862441	5.91186016603562	5.94247274868336	5.84322977355127	5.83450240021272	5.90905877888459	5.97330858544984	5.9781734764532	5.97251788894203
COX2	13.6458765199848	13.2169892166853	13.3058072580937	13.6856495851941	13.6934790078444	13.4546559386586	13.5050465937921	13.618382060711	13.4691508307695	13.9697728672314	13.8285375738379	13.6845352900049	13.7893722497181	13.7709536209048	13.7449695041463	13.6796650429143	13.8488934203928	13.7647654575419	13.7915858854603	13.9575835550096
CYGB	6.74340267387998	6.74343404711191	6.93643064710925	7.0347101701482	6.91774100416986	6.78614139691386	6.75048169720552	6.9548226996098	6.92722240272464	6.66517884676122	6.74561221199683	6.62607389003158	6.74291886074233	6.83482268972072	6.71001511024316	6.85163037330723	6.90364858616202	6.96006079745997	6.98451165417543	6.94869778698935
EFNA2	4.41163111014708	4.23857212045677	4.55325321887187	4.35957823615269	4.68759431959546	4.38091122826072	4.82735454428925	4.93572572607715	4.32143893835178	4.32437369727536	4.74498072260787	4.42817482578652	4.52177787048834	4.50910401293052	4.48367250005467	4.69940693379225	4.44968418003972	3.9330711957169	4.76280882061882	4.2622434118129
IFNE	4.08439113088474	4.0226113194	4.1191103666859	3.92758863963212	4.06736336711961	4.15902621479303	4.03958912181394	3.82992848994584	3.73417058827656	4.00928141454109	4.32023409810976	4.23143448216699	4.11076604250801	4.368233628845	4.10707961669817	4.56574917477786	4.04778675591629	4.37262898716691	4.16369233991488	3.69626952407897
ND6	8.0300012464185	7.92138241440371	7.97236864299181	8.02622519016739	8.11625100189189	8.12597080881257	8.54081292844013	8.24255935018226	7.9895796752194	8.32178742526312	7.98202384903081	7.83552634378001	8.09078453249791	7.96677271145989	7.69886444811639	7.75000031964309	8.04015741996139	7.57241616853035	7.79861682476126	7.87483550363338
SREK1IP1	8.3161326153021	8.35290092871907	7.86168657017987	8.41104823451381	8.17577931567357	8.14673835266395	8.1066822768132	8.48282360348112	8.1521085641224	8.0314321410415	7.92380493697832	8.378420671643	7.85688973094257	8.20468249644701	8.11051645683845	7.84244626844398	7.96249997601035	7.89182464480401	7.99536856721454	7.77366151615682
THRSP	5.79734330680137	5.67812572339647	5.72247777364423	5.79197708128356	5.83784194701888	5.73388305111542	5.55599881126327	5.66323604308464	5.87188681046119	6.02894710293032	5.65983809683267	5.75805786506981	6.05483871142754	5.93462760086677	5.71537301717069	6.03768180052474	5.68634560423282	5.48203231025718	5.67361210687383	5.77959697527465
DIPK2B	5.80981915500734	5.77899109454963	5.84645746126271	5.8025459360276	5.85848062831457	5.79208755834309	5.7281846068955	5.51886619069607	5.77861756242351	6.08115638127213	5.84645545537894	6.07417829249346	5.95359711849237	6.12264456032237	5.92348461324489	6.07003891654408	6.00736241551208	5.97752825177288	5.78808637705774	5.98188568423636
FBXL19-AS1	4.79489315048613	4.84372702951189	5.08935873894939	5.09242057851411	4.95236595208672	5.19305786635646	4.84087770366712	4.88966326100332	4.99020242124253	4.96670477662882	5.20980880969551	5.23172200901098	5.04104278388988	5.17006325309261	5.02537515923182	4.91157429222879	5.13360667772203	5.62783787260968	5.12662766470843	4.88327935760282
POLE4	7.6919978437145	7.22449249301724	7.667746117331	7.42956407980443	7.1978366975369	7.26812621965852	7.55310548997979	7.58736484090577	7.35182070152577	7.85574171278655	7.08682377677122	6.88398779669909	7.23672316329173	6.59851438647586	7.04269292249741	6.66508416981117	6.95596502860741	7.61987207026252	7.28699200636493	7.29610430768694
PDZK1IP1	6.50819276909072	6.37223788458773	5.32790727219196	5.46636511431642	6.94224611563998	5.44622955963839	6.94059550084671	5.61476646142391	5.56726015983558	5.70299823182892	5.92560314502938	5.9607351909953	6.17825939548586	7.22875713419426	5.6331817106555	6.71288159502974	6.07615180464806	6.04752791924031	5.98008129729599	5.58285968364555
BCRP3	4.80583192060878	4.68123616250729	4.97416152521149	4.96742566845815	4.63797678515359	5.02170819525794	4.63208408561257	4.8357801006538	4.8422291393667	5.15619543269531	5.05379532461602	5.08387030454007	5.15551946293025	5.11034678825714	4.85194588403736	5.28200826641554	5.11997375571947	5.37565555651206	5.12796820525231	5.41505637817246
TAL2	4.90654502876294	5.02602628410706	5.03346529060434	4.97265199148501	5.19033696058403	4.98931161168856	5.31163026117086	5.04854559416374	5.08333648148416	5.04849646468103	5.41806220507286	5.11339379386735	5.17874706360966	5.15344842753793	5.59495896656917	5.435145403644	5.32199914586851	5.11648216220334	4.92194416490441	5.28796878253421
INSL3	6.15093715675957	6.2597882618947	6.36929048087154	6.27982124789413	6.4091161189915	6.80393335519456	6.52443013446914	6.58551933364579	6.65174516651578	8.45629087351745	6.14693009971216	6.25553207932313	6.5961444242392	6.52351694954232	6.42005789869869	6.53449323170766	6.38053916115534	6.27997136058352	6.63211477555908	6.69571882882229
SYCP3	3.96875635845199	4.11242440988291	3.60021776892032	3.92226598462702	3.7195367862888	3.85443307862413	3.78897714315536	3.71244567072831	4.43120921193248	3.65818291425031	3.78812397324077	3.60677171247549	3.61865965434411	3.93923071583061	3.9834142100844	3.78274781000552	3.86079111388362	3.82822261797624	3.6618167401083	3.67998164793649
TMIE	5.65595811973859	5.75871211553662	5.71364179523913	5.85444517219331	5.78827714145122	5.83626374449435	5.67951790465772	5.98501569351439	5.73719038460742	5.78700689657369	5.62778191185608	5.54831405206441	5.7625475047643	5.79301910352878	5.91353051657103	5.47739465338173	5.67292114782595	5.83493294184259	5.63054776517483	5.71696703214133
MUCL1	5.75308033031301	5.71536022148196	5.71364179523913	5.5341565626046	5.57519885922844	5.84865578718589	5.66332810855488	5.34291345464899	6.19768005068057	5.55761876527056	5.92046981468063	5.84218140933546	5.8508236711576	5.77620507849042	5.91336679525868	6.13389637902926	5.85715884759936	5.77078174811207	5.68878517877961	5.91292166181478
ATL2	6.09914116274645	7.18579827330563	7.08267544914082	6.44025176962722	6.64863541562366	6.68594260057707	6.49640313088704	6.59726716250034	6.85177152479994	6.1677524109089	6.42376202557271	6.45191991924543	6.38128544931857	6.30059014497214	5.9425336473123	5.91222410645653	5.97112399631689	5.88842526091406	5.98082815875658	5.96887381227887
LINC00189	4.09554555734839	4.33364577431174	4.2055282675841	4.41561590402784	4.17394147876843	4.12493486582143	4.09150943659758	4.61308451318472	4.23029079616764	4.38382633758437	4.17067116268639	4.42509354917781	4.55924828432892	4.58260868811887	4.15199045177437	4.34868127915708	4.38608479574992	3.98686642729437	4.21169995824372	4.47183295126361
KLHL35	5.82979307347419	5.84984555223135	5.81978051929261	5.56084546356753	5.57728612257643	5.81232460373793	5.84797311190927	5.60690528497743	5.47869828164892	5.94577396214454	5.84031991400798	5.6557055890204	5.99466780828633	5.89701156113206	6.02898567909542	5.86561079893622	5.73855700960981	5.80000437477433	5.91403585302695	5.75436183794881
ZNF354B	6.45774415442709	6.21590899788269	6.19359652020274	6.44431630474906	6.10096545706837	6.79083288724566	6.00960542595655	5.95968468968812	6.14129503836797	5.96601302025409	6.0931306079079	6.49239817177319	6.19770233999137	6.23054293063016	6.30226768190121	5.88630294634759	6.26758766973828	5.74491244710443	5.81855124627886	5.84263495686921
FOXC1	7.41910686101559	7.97274686891387	7.53002812389454	7.92438313404597	7.39796464004348	7.48396503609132	7.34246834332016	8.07363185248248	8.2581658866806	7.24558170247088	5.5618319076316	6.09857388695367	5.48151982439766	5.58141563669473	4.983597669413	5.47369373725627	5.56161971732505	5.42607819881689	5.46293880635135	5.27955757989683
TRIM42	4.34319140180974	4.12694263465088	3.98124673111349	4.50139487635371	4.17392773127662	4.14937993737422	4.48006473382706	4.21711002119994	4.23696859095218	4.37566817030497	4.24212259473925	4.38206328307987	4.04026306448818	4.00967403501792	4.04122677109959	4.15820411147114	4.43152668769404	4.14482030496845	4.84765267251714	4.37474356161761
FSIP1	4.07056827967719	3.95393204029888	4.08939085996518	3.78801191283664	3.81649874506686	3.58407954166586	4.12966771180841	3.78914464846979	3.87962284813831	3.6364369274845	3.86496263808188	3.66813909892884	3.82750190165175	3.98461423048564	3.81312661062265	3.71497937422565	3.73770330796724	4.09350609098582	4.08858490639681	3.90001074010184
FAM98B	3.84491054824402	3.56297613429562	3.58075319423054	3.48648064007535	3.60113370811571	3.81780486194597	3.56034225087199	3.65114367620485	3.48697997949519	3.1804364031437	3.52745223371823	3.30822484791383	3.29512466684679	3.12128340227355	3.61213059212303	3.41712906241149	3.80558550551483	3.17627649075188	3.49179859348751	3.45299690348075
EFCAB13	4.2036413382795	4.9715406570622	5.21697965768373	4.55022821452793	4.5590866025063	5.0728059637874	5.59008958428287	4.91190423191034	5.08599801698223	4.2974374462716	4.25353589538066	4.61102332140374	4.36521855893816	4.55022821452793	4.63934725006094	4.695694111068	4.73447291754372	4.54659484196565	4.32404427414782	4.32872489800832
FAM71B	6.09655577729086	5.92652467273376	6.20353340001727	5.99859200923464	5.84090856260503	5.97241626413356	5.82997013448644	5.88014007756189	6.1122404819398	6.01321121796205	5.68698535932245	5.83089062327502	6.29662295905884	5.890854660863	5.86629502392505	5.76566315111527	5.96895297707501	6.6029194366913	5.97522516240369	5.92226072702268
CABCOCO1	3.83404937377639	4.30375897975352	3.85574657075306	3.73618878232803	4.06240117245615	3.78462312075018	3.52078077184004	3.91442550911131	3.83138011468943	3.9646950889739	3.9883379439048	4.09854622260833	4.33730219924413	3.99534992136259	4.0109828936346	3.86503947235893	3.78286331963495	3.95097000408183	4.05195402216894	3.99601120992999
SLC9B1	4.64643025687769	4.54909684568062	5.0817443911674	4.73823415707229	4.47067748358819	4.86143777640031	4.45060594335658	5.18546998748545	4.8532791103179	4.79744758911679	4.27917982991972	4.71089689025279	4.7330862239124	4.35144169097269	4.87463321514419	4.43613478186437	4.53664813787447	4.62445146319843	4.57021244139248	4.72610276636704
WEE2-AS1	5.32611916195585	5.23090620192129	5.45459235202931	5.36584613377522	5.22961110872464	5.43847207933388	5.30057557619246	5.57274336081382	5.67179749158988	5.18521837599542	5.4441142900321	5.95056354863265	5.50342713346227	5.06376824609555	5.61533227689974	5.64958062704154	5.58659083498836	5.7565116233032	5.56302212374264	5.81819178219268
DYNLT5	4.59937623832834	4.2681707138188	4.26950037527718	4.62880537612877	4.32245869267394	4.32623718687804	4.61343517535462	4.8797513888314	4.40107842910695	4.14028458717626	4.51160440824749	4.62203383325786	4.35475003478586	4.60911300442895	4.34283141090362	4.32359330200122	4.12839099081481	4.47161955373727	4.57860256824605	4.64548384313731
TMCO5A	3.37467742591452	3.37912422240432	3.41877257651229	3.19420795473113	3.51195273576571	3.32168454740847	3.48650406656136	3.52327690153827	3.27070878216961	3.35651824243424	3.76486501070508	3.34266766494045	3.42374676686938	3.33707765134694	3.17406472077978	3.72213482236774	3.52577886595204	3.46109369478085	3.25975907911906	3.280516759221
PPARGC1B	5.87528476413878	5.69551450493714	5.92284596391763	5.74016932574911	5.71381220440909	6.00505782362958	6.26964036482807	5.98674153394662	6.18728100077823	5.89443242741165	5.83628945010932	6.2209760818223	5.97746327151855	5.71083149987753	6.1815905906229	5.96586546571334	6.08523109131496	6.09647376285056	5.89432498061571	6.24155582947938
XKR6	5.31322625770777	5.73124888378955	6.04136609326493	5.14282114992341	5.50778338396271	5.41426095132538	5.80405526318085	5.60933307054759	5.52311653361695	5.79082572096335	5.78975246157566	5.65592372665343	5.49211416844877	5.80693678905727	6.06722567253197	5.81108204641906	5.99071545750374	6.16478185417206	6.02699432329555	5.62094097076424
TSGA13	5.21524191727527	4.81479003244086	5.30512394747604	5.28452649618757	5.04408263847948	5.22260462359382	5.49223353293709	5.23011691646422	5.1079950787635	4.97085807074711	5.13692797036847	4.64246614730181	4.95333322755998	5.40982595342408	5.01778021413743	5.12082095568188	4.98103761999768	4.92375228541827	4.95228542913324	5.26124288686435
C9orf163	6.8740975269096	6.64153259045935	6.74203902964913	6.7297663311552	6.85515552266417	6.62928739820236	6.94545788283326	6.53805371792816	6.63700097711014	6.93186059405738	6.90969967168692	6.77734488281133	7.21356153131383	6.98361146326166	7.0198336588604	6.94549339634453	7.36702170801968	7.02058253902405	7.094664042492	6.95149683091994
SYNE3	5.0563871385416	4.87624861717018	5.10873323518792	5.18848665922533	5.16064376881813	4.72864733527764	4.89555080558317	4.83450720381657	5.07117461005669	5.21997511971953	4.85333790369279	4.8937744267326	5.02615132029969	5.07815114939042	4.81681737426252	5.13522973408859	4.83839272774415	5.06705943183679	5.10422677594971	5.13176906925831
CCDC141	3.99718223645429	3.65462904056881	3.82410499785403	3.69847253912429	3.8240241186434	3.87186316023653	3.99354267472438	3.85120463672916	3.77735090639587	3.59531006285487	3.52079711194386	3.84173486342097	3.60925487200863	3.73127981634361	3.87424663062841	3.43433038460916	3.61227015779798	3.73865944148282	3.97984783234834	3.49137891676211
HDX	4.30390821104478	4.97355938899139	3.91430150425002	4.48019776885895	4.82686165158839	4.63482324497637	4.26669323090727	4.66387115819932	4.41937492732109	4.27876775457952	5.15745405970387	4.49787948534799	4.50189099144912	4.96481788629471	4.32119278227409	4.46609503221438	4.54301245010707	4.64818619583899	4.29218003465403	4.83819049661433
CDYL2	6.0335445792638	6.21364298446699	6.08374874707961	6.33860126423549	6.24933288689258	5.94459025759905	5.93787772345732	6.0874910583921	6.01698574497291	6.46269268350707	6.50352611913843	6.47110820104539	6.390611630101	6.84549067820295	6.56507882745208	6.45532097272276	6.53274840963693	6.1619966863618	6.40857634729197	6.37407222341555
C18orf54	3.72632814743575	3.73988416962451	4.01668832177068	3.80333368444728	4.08171925651742	4.05153994230334	3.85294816572562	4.08944518438277	4.04561936509384	4.27048371729365	3.86588596268616	3.97813594334761	4.24121699078367	3.83588942086907	3.80008700018193	3.85248641361045	3.66222737922292	3.87105300451408	4.2357737705455	3.99417192874763
SYT14	3.49182950005782	3.82241119042114	3.95314275841375	3.88125543882519	3.64104631691548	3.63496765846728	3.44452382375196	3.99692685449432	3.85540074232422	3.66974770602779	4.25225282889497	3.97783600960273	4.1402434344258	4.19096577324484	3.78221678697573	4.18624952208093	3.92576344268796	3.73278007709949	4.21222410902601	4.34043444314666
CDC20B	4.87739992490318	4.35607082829816	4.41763354609577	4.25025664784524	4.36544268915293	4.06357999327916	4.27263889130404	4.29015151346536	4.34125567835836	4.49916611397641	6.36818471118559	5.35561009750573	4.82698384856693	4.56836865380843	4.85042940259467	4.55967057884279	5.53417841812921	4.69317552478394	4.98275405603127	5.39678505114588
TECTB	5.69694483228899	5.74263469219695	5.83496129969184	6.12497240593798	6.22301432070112	5.928439494916	6.02213614199539	5.81870806829946	6.12338581529492	6.00784941082761	5.96247144937391	5.72242066630035	5.90751913707874	6.01167855825298	5.87042896123994	5.9562739234001	5.97013495710042	6.30474210274924	5.83399345626431	5.94292482921099
VWA3A	6.43170568834746	6.24491949276535	6.2930422940898	6.66362726653378	6.53269192402652	6.50031974653106	6.64085630687764	6.43192944971139	6.29762394008908	6.39738610786911	6.40472093497959	6.34585991786422	6.48305005915167	6.43741485625831	6.54333734529657	6.31475705958023	6.69306320291961	6.67538972003827	6.2942132448604	6.50380713784061
LINC00896	5.18899388080002	5.18082376714286	5.81919189802219	5.39703110520614	5.35165465154597	5.39478637076902	5.32439400467873	5.38089644436279	5.06354177029851	5.73916079610169	5.6955989381925	5.22945710528188	5.26044522644091	5.71584544460809	5.35866044817587	5.72485951281737	5.44944955316071	5.47706317730625	5.64957186142504	5.56297125145471
HUS1B	5.29941934170294	5.07012996297019	4.80237584333512	5.35116274881431	5.36623197740673	5.35240557516436	5.17611648761223	5.30519006572471	5.39561649204096	5.10778995897075	4.89657392081702	5.27051163741155	4.92310162876444	5.20019162158688	5.17415294983885	5.27562978324977	5.02425096512931	5.21038691611997	5.03563780879892	4.75912898280075
NPB	7.53133365582916	6.97756671650635	7.40570192001388	7.54886366703796	7.01021902974088	7.67054309490559	7.2132301309175	7.42330335375649	7.32045101113023	7.12472815029172	7.22904632981306	7.16399497588466	7.01034123575497	7.15310063441039	7.14946383579451	7.50743304916989	7.78251255632062	7.38560704905686	7.41662485823274	7.53670958121159
CCDC34	4.47226355143208	4.1661104465457	4.29958316191914	4.60458975835921	4.0764909434539	4.55244513390333	4.53116571078693	3.96570247576302	4.3699805135787	4.18247118914731	4.33791050132569	4.21593698515208	4.49528608524052	4.10102733409352	4.24817791319872	4.32115135522278	4.19428329699898	4.4717354893381	4.20424215270922	4.11404813078327
LRCH3	5.98121197271599	6.38399470280723	6.18484519968669	6.40640418352076	5.84267015251201	6.40787887854943	5.82634977573105	5.8898056551436	5.93369100898778	5.6637553361431	5.91099091381357	5.84177586669646	6.08017839071163	6.0938111386508	5.97364842145399	5.96168351649077	5.88156355861458	5.53341112838246	5.54373290023523	6.25515455811016
INTS4	4.0556061703158	3.70802916008475	4.30549919766022	3.97169574737578	4.06385485829709	3.77259059471472	3.95151627371051	4.4604325017294	4.01142845820773	3.92520790222113	3.72748496714664	4.16429778977232	3.96816071875349	4.10259456068809	4.09189782092604	4.09250295054023	3.91859928339893	4.29988445169787	3.94060344033671	4.06073561336047
ENAH	4.98019461040588	5.46345551461362	4.99614814162023	5.36940073378633	4.92858635575605	4.95746997766827	5.82634977573105	5.03784583952885	4.68557001101723	6.43695034773257	4.83462172710902	5.19152569853756	5.14959735592243	4.90425478991604	5.20197908657959	5.19152569853756	4.86366544211913	4.82232827846913	4.83155224360894	4.98132738929308
STK35	4.7800020497166	4.91587856638616	4.93818339736952	5.18043445372933	4.62757228773761	5.02427326431076	4.35427667937284	4.95911847732619	4.86985152211109	5.15616100247572	5.04683209275768	4.96828340580352	4.66801822783774	5.10079208637712	5.07744520137718	5.21344021785447	5.130877755932	4.86580857973211	5.19564614702819	4.97070183214195
LRRIQ3	4.10412023932666	4.41577745712452	4.43239891825774	4.32414093385538	4.20230440169683	3.95366073843602	4.42080588417286	4.31182233891215	4.35632462888221	4.21609480610837	4.05406320110576	4.49881902427802	4.57119138094856	4.10079141370535	4.16900041861312	4.16311304963796	4.53608330844884	4.46363501106884	4.5488934058058	4.39360620413132
KLC4	4.57466733089001	4.71291003584721	5.01512152120618	4.90440509674454	4.98018926262944	4.96667847841601	5.12134585635565	4.76347207502953	5.08580971163542	4.8655936767815	4.76635552300781	4.95242988261994	4.83424930351514	5.17229520469351	5.14308218359069	5.08924007992015	5.08444347531452	5.11476929086542	4.58121347948563	4.70365871659355
TIPRL	7.82832248304944	8.04501368939834	8.20092537493425	8.02916656015505	7.42244427543748	8.55271047595041	7.97865469479119	7.98327433118369	8.07362237388959	8.23638225947016	8.06758074721217	7.57584053631789	7.71218883023359	7.36312831438758	7.64527524783141	7.77718619570198	7.75941073357652	7.79409830852164	7.65034402286816	7.65472967537011
ITGB1	10.5625320791459	10.4340851342087	10.3243458506438	10.0153988829604	10.3397337811029	9.81139792737655	10.058995575793	9.4410916783765	10.3989796334329	10.5763331724022	10.4995223403915	10.009260943032	10.1718484391776	9.98608236614162	9.85356988767956	10.5173886946455	10.0729233568689	9.56792172784008	10.2228424687657	10.046888398153
VKORC1L1	4.80639943855681	5.06588375328391	5.67082736561423	4.46469407585507	5.03801723706745	5.39149230880734	5.40068410434619	5.58764972107244	5.50118408725226	5.0462449149343	5.75204794362538	4.94418453111144	5.57968522024432	5.3215751324395	5.21309682991291	5.20744947487122	5.28831326499291	5.36124051435666	5.74344818504064	5.29444040992981
PRF1	6.39593754527164	6.38134792543219	6.06839329301892	6.52778693716504	6.47285424743626	6.41182593145794	6.55590095384044	6.07706820686569	6.49068051036368	6.06118180574613	6.56067498943437	6.57474730570283	6.17163398320529	7.29323334881728	6.72514413563742	7.04741318573856	6.64723167885771	6.71057861450994	6.85116465031741	6.08894487324544
FBXL14	4.66503353072996	4.39711279436657	4.68932846148646	4.4220122729901	4.36774336433593	4.28418710603455	4.5981478079632	4.61997278270268	4.90048965389752	4.27641403213378	4.19782663491255	4.30119275356043	4.27018265401464	4.39398881258768	4.32734827662593	4.44218420632764	4.45244309240084	4.71698299521655	4.57902865236564	4.2205118282513
PPIL6	4.91119589982763	5.35468830004958	5.73112476669698	5.04624526423012	4.60835365752793	4.49336219934042	5.19287928272525	4.61561133512983	5.16367704545463	5.35614134467989	5.57818861852815	4.93986408173067	5.50552617768382	5.57744574750141	5.3989392867529	5.02605825260671	5.88903662793107	4.98737407910921	4.83414870990004	5.46381556393305
SP1	5.33212343426459	5.61776570776165	6.40374558705637	5.92715998893128	6.15021429417249	6.73733672480926	6.30178077337734	5.95180557665331	6.5446277260315	5.9840881022076	6.90669185067777	6.31916712995051	6.54787815047759	6.48673560790402	6.57264126708206	6.67398572017604	6.72088592757633	6.38036322258768	6.68558559648599	6.77803624711942
C18orf25	5.11977572612327	5.40316988029837	5.29014200081818	5.31459194459968	5.32457146625799	5.25007761418297	5.40068410434619	4.89453831409972	5.34402989481783	5.31280375913384	5.12411816788818	5.67428324159128	5.13666200682559	5.15537831265486	5.34424796525325	5.1017610806862	5.08243882891945	5.15778548841822	5.08916693024173	5.00110085213176
METTL6	5.6153211522957	5.60343119337582	5.46484695933044	5.59469752878374	5.67951753871535	5.43208985472338	5.35288702876214	5.70213050886713	5.4161138215688	5.50841984166969	5.47759282253082	5.47296618598528	5.6001802365483	5.63822864337879	5.68829143847098	5.515609331953	5.73916079610169	5.97394091800904	5.19726289793534	5.64666978709655
SGO1	5.46987777320172	5.33922655269243	5.39305208271654	5.38649799528762	5.46658438013878	5.54124152049532	5.48781142075744	5.59043387285328	5.26718474451144	5.3713851711885	5.69344644995685	5.67849301479557	5.49563760715257	5.7260092787609	5.7643842688681	5.59122581094425	5.61198676518457	5.77657120870485	5.88187264016435	5.84684755264075
B3GALNT2	4.22790361627855	4.58398516464958	4.39962946982101	4.11154259372085	4.50187590034794	4.47185765704323	3.99229576197562	4.12459497581648	4.29338350724992	4.30918804978304	4.6134160794581	4.23801280808079	5.06748771125117	4.55129544376403	4.50504678241485	4.42513941640082	4.60765628161027	4.54924874435913	4.62233148477965	4.95810513505755
CBR4	7.78703158764707	7.75526736184491	7.93781752230075	7.47691838564509	7.70694310653727	8.20084236702775	7.66876119784814	8.09168862253354	7.33943343134724	7.47518567022943	7.6565765259963	7.93407125201346	7.70632284972901	7.61077682431789	8.04770289207393	8.2371008042552	7.88458876370575	7.67745855891589	7.36950984411639	8.04075240530213
PIK3C2A	5.7649815099611	5.71129776156825	6.27688166793298	5.73569887495577	5.98624116966461	5.8280101690472	5.70907570447801	5.45563101742557	6.31203316637107	6.02337501738261	6.47314885520303	6.33898849239147	6.72983850779622	6.33191985658727	6.34679816646997	6.21457615992706	6.50104019915663	6.05635180287669	6.21188381804854	6.30440042608225
NLRX1	5.69108632396862	6.01646021641112	5.74557268478294	6.07434435725218	6.2936434285288	6.22463516289692	5.9598193645517	6.01836756068191	6.20306996065583	6.21001551724083	6.04999139640812	5.87677042116306	6.14004853607339	6.0000276138205	6.01646021641112	6.00092550753225	5.98590135091296	6.21162182143741	5.99146025953949	6.01316580688466
ZNF569	5.57533496339352	5.59660948578744	5.84995441216349	5.7052704207409	5.56806281949473	5.46134441289651	5.29020563849669	5.51665123022738	5.9200821214658	5.81112598580999	5.77837418239497	5.34666360610418	5.23832631573072	4.89963094550722	5.73436975439579	5.0886551177933	5.15535191881385	4.80978098833035	5.58883160530371	4.43857916619056
CCSAP	3.56237102444719	3.47051851405113	3.35342873674138	3.59191238810804	3.34971762754854	3.51866354068007	3.66604222420589	3.2898200086517	3.79027331498503	3.37937698069698	3.23982831114783	3.50846541669979	3.54470038964158	3.44417870983656	3.47398466804634	3.55598740359463	3.60736191952246	3.81980222938604	3.40709015946578	3.49487074920594
DUSP18	5.29420482520536	5.09466172033872	5.39589224782145	5.30182338214835	5.7162105309625	5.65450600112048	5.59028058968968	5.27180400523054	5.30397029489607	5.61493164878707	5.22621267763196	5.49189050973594	5.79145603524506	5.67229260792187	5.33442511454507	5.35245056377367	5.7199735843342	5.71198269738563	5.72548754484763	5.64054293225107
ZNF697	5.16549434085765	5.41756968518911	5.39429506643148	5.11098439064117	5.29472072327501	5.37346697574086	5.1955273727529	5.17385231755952	5.0245320071432	5.41125335602754	4.99709572878906	5.21889060545624	5.11489919129983	5.32594689009164	5.30306579783996	5.18262667564362	5.16363293210316	5.23638110178101	5.16928614685982	5.05282089966783
ZNF791	8.58233636066245	8.50905034801313	8.69296735433449	8.52137245626604	8.29646773196484	8.83959912056769	8.70437387763703	8.92438123363389	8.72327785844635	7.92659594927066	8.00698071854794	8.39470053747299	8.13185351459513	8.10712970029937	8.42880191733702	8.11775342243706	8.05953390520769	8.15048595589967	8.45021724733222	7.99102619944926
CHRM3	5.83493971542588	5.57327977981601	6.49829906295093	5.67329380924069	5.40605190364331	5.85739683412631	6.52456161684239	5.63699161287973	5.74809935992171	6.27487020481343	5.27100353340485	5.1558396411086	5.41200083645111	5.13876041596378	5.00406433775736	5.09818472676323	5.26101397007135	5.25975418388598	5.14704329333286	5.12791840666098
HTRA4	5.86832211974877	6.45508157131355	4.76888162649114	6.99902213007019	5.72430742723231	6.70532951055684	6.26121345136605	7.48812307970085	5.29693943660542	4.96293740633236	4.71305294659367	4.25641628955661	4.8564009263411	5.10474605031878	4.94186099243214	4.78837824392351	4.40782763374521	4.78673158207799	4.62397452164461	4.61009302466691
LINC00525	3.85088961374451	3.75397607225581	3.88527007785656	4.20817090275294	4.12225252032657	4.0789541584889	4.1407790647099	3.96978384168456	4.3120144637161	4.1669013928389	4.18392187746979	3.83510237297138	3.82672968349324	4.40540951565462	3.93869341563132	4.11115921232119	4.30385262547112	3.97612301373102	3.98355339140763	4.077554922372
PRPF38A	7.30248749568664	7.35265560789969	7.58100032346186	7.38164919192097	7.30667501211726	7.48931878158034	7.52805631359764	7.34380148929873	7.90636686236855	7.34434580210614	8.32732583683891	7.90971551037565	7.99287082948385	7.70142977462134	7.83383049658059	7.78969971650849	7.81350910533673	8.02737453365565	7.93952074137554	7.95309548650342
FAM218A	4.44427195439654	4.37672372417974	4.1150637983175	4.33515314362256	4.01948909678073	4.19304445757578	4.43558139235161	4.08328673529938	3.93219329891886	4.14718163807878	4.38914371519972	3.77978742116995	3.9382985906874	4.03251613141187	4.17873933646174	4.09924781515177	4.30871450068664	4.06526778326138	3.90517411431753	3.96881237998342
RHEBL1	6.26038579533518	6.72314001272026	6.2674981571697	6.13635393056219	6.33003331980983	6.08066352534774	5.80139004830473	5.93820932607941	5.82084270477048	6.2236909064131	6.29479386190996	6.37400779636048	5.93502274776141	6.2312006323626	6.09417102884913	5.98712345972312	6.0201150068657	6.22844277137604	6.01817377878277	6.45985797038255
KCTD7	6.23128628055605	6.18248950357821	6.32190627395985	6.44058151328825	6.43067560434713	6.58438801339153	6.42103625860743	6.332877968321	6.20337991567741	5.78585621586906	6.1727317177012	6.07826098752597	6.09589826564084	6.35678365290965	6.2309394315871	6.02654778692867	6.22864447936076	6.16593986827686	5.8024777204095	5.96920214392801
ZNF548	7.83580649688952	7.95297828973037	8.18591529489703	8.08319506846131	7.99798061767657	8.15108302568046	8.14838556876573	7.82176530983288	7.89837912420852	7.72529126648203	7.99475043453713	7.76091524272571	7.8790222967029	8.04056316323036	8.01339883342913	7.79211507865117	7.82685885577933	7.77026850561613	7.88748633938307	7.88609990549873
AMER2	5.983067794598	5.80027662455958	5.84640405365601	5.89367297322036	6.09592062342764	6.29904679393318	5.81315429701302	5.92869736789189	5.87479376974047	5.99823574547775	5.80837869186843	5.89870590456866	6.05336845655513	5.87729105476127	6.27056575679741	6.06316380008419	6.17340538940584	6.40897470101193	6.15793501059614	5.93646136587872
RNF152	3.94958115454487	3.88577357528404	3.70107802495771	4.12030274920006	4.27254536210385	4.29269091546634	4.02158481645441	3.71519359258159	4.05492408195681	3.88461335393504	4.03530305034518	4.13235161990148	3.9130406616155	3.93622992248506	4.2214424288543	3.91712466067949	4.02505759493429	4.04928399137343	4.14379909922082	4.23767957896354
ADGRG3	5.03335159187213	4.39763466043762	4.70454178848677	4.46155972847348	4.65523927110875	4.68086217252232	4.39417297750288	4.57899472962085	4.84794180256702	4.67228106525345	4.76378016889621	4.78367429944915	4.76332068606902	4.87849906286158	4.70326928479776	5.1406630065451	4.62333136908603	4.5475378047	4.37381968211775	4.84762341058981
ZNF644	6.10013772281206	6.55561249495877	6.50353160489294	6.28409543330646	6.26803103086666	6.75965280671334	6.47053214720528	6.18368777900709	6.60648990261104	6.14754807761563	6.69027125415435	6.35444942766571	6.75118652098309	6.58376035526366	6.45247271211424	6.46139840852275	6.69119508615743	5.80039614967615	7.03379464036565	6.169462663832
TBC1D32	4.46421356346671	5.05089475000157	4.90047236107878	3.75878083352771	4.5479520073996	4.50353535745502	4.27263889130404	4.41270600200161	4.53317284577901	4.63264978114419	5.31969625145661	5.30672784647718	5.33348227046141	4.33353236113714	5.46115254671585	4.53124270557279	4.87975932730161	5.15221660552777	4.91786006052267	4.63737723552191
B4GALNT3	6.26359653410034	5.9732273628725	6.36395092408644	5.79056875364694	6.07832739027429	6.12354442874756	6.11373529109615	5.91001876372802	5.79665080554595	6.1136146615897	6.47942508294369	6.30221064366267	6.45366770124001	7.09826763371601	6.203034516199	6.57434572200081	6.87318489629949	6.87465817235305	6.48784582066621	6.6186317305667
LRRC43	7.44642646447822	7.70371237773528	7.96863649916092	7.91011693907937	7.70853213908981	8.03481139528172	7.78670227325046	7.50069300247428	7.53621068638153	7.88164180175311	7.94556428029106	7.91377383817614	8.03487927815896	8.03515666259013	7.90435897059324	8.14827573487981	8.08317591727215	8.2503361785927	7.73855722577547	8.04497872956619
CEP89	6.02765657117738	6.19102209149901	6.21979852109661	5.98898001143337	6.32675664067694	6.09992761257184	6.14912020343626	6.11971141148182	6.43525453820868	5.99661123517082	6.24455155166708	6.36680775242722	5.94994830630065	6.02158823638345	5.96897469653753	6.40685907733538	6.05967204385474	6.24768109527345	6.3222764636759	6.00795634929114
AK7	4.01188622641435	4.19598564501636	4.31649645127306	4.37063161570876	4.06808269370519	3.89804201208299	4.08286043932326	4.07872830398983	4.16569049437383	4.40130907347157	5.5519792667573	5.68790147401547	5.41161687497628	4.99934685233048	5.11642506181426	4.14192426009083	4.99340273276452	5.04002427360124	4.12537544586225	5.43336524175264
ZFC3H1	4.06912916752108	4.06210236529286	3.71966141149798	4.12972812274479	3.91633036112054	4.01487353450197	4.23437363057573	4.819675591083	3.86794537645426	4.29910102598778	4.13111136010707	4.18812394361509	3.67325733904213	4.04026885180463	3.75535571430213	3.82486457257502	3.75043660838051	3.79010640997265	4.23018102839596	4.08868716968614
IRAK2	3.39081500130171	3.71383952738176	3.39853753639273	3.33985584489716	3.61812469228417	3.58745680679229	3.90854470674259	3.63034780446699	3.5442211317223	3.67985354731923	3.85780398051133	3.72573646746483	3.37509171505836	3.61217041041863	3.48195755044806	3.54079653455881	3.24367745807802	3.45207020760053	3.63312636377504	3.60295060493515
ICMT-DT	4.59393897767736	3.98213824211517	4.40814390882897	4.19912248492572	4.4332554633377	4.54478828577425	3.87954953119963	4.24690078455738	4.63470117614064	4.25678891508257	4.13395825661955	4.26221303813662	4.57039000507753	4.64579070040746	4.42038807881098	4.52663018882299	4.48892903027118	4.76611292843216	4.40241112358287	4.32474422640313
METTL21A	6.00358559702173	6.27410228497868	6.34690619920316	6.08570635200934	6.61859502656714	6.12122971646049	5.76138809895654	5.58780166416007	6.24940210509764	5.34797853697312	5.80857999696939	6.33551809231482	6.39659827405602	5.27649033801665	5.77979393349181	5.52102899577529	5.80468702616869	5.80946237034535	6.00289886384359	6.16561091071156
OTOGL	3.8824972075291	3.91857419238921	4.12762502629814	4.24988566754245	4.03052042076974	4.44418295136884	4.18310375647455	3.96734644286569	4.18402839596865	3.91080028664801	4.44088285135275	4.0054633176106	3.96927733002011	4.18585750862179	4.11405129674578	3.9189029168041	3.95044947048802	4.1840215701308	4.35295565353364	4.39210684263484
MGC16025	4.10944648329401	4.16214436254193	4.04394357841878	4.27912566117958	4.02104640965105	4.00359423167927	4.26730304546837	4.12494454035018	3.85667162798425	4.43841176254744	3.92380656485645	3.84762145643311	4.30448526873817	4.21242008144904	4.03864705679202	4.30305688155719	4.08352238681478	4.13129256873491	4.23663726331181	3.79246735470856
FAM76B	6.00646647811289	6.36447000431534	6.71904677781602	6.3393642137751	6.28589043302912	6.47752175028854	6.36918168554845	5.63525179785605	6.54606779799983	6.77038599664765	7.07084600169175	6.62783486747316	6.58171940681873	7.2071707379215	6.57902835056538	6.87995113588455	6.7051277878072	6.47058046414859	6.96368166985838	7.23954478218954
SPATA25	5.53220161393425	5.28589716331233	5.75758628921796	5.52911503992005	5.33917658805653	5.5721924903743	5.51759569661697	5.54362517577255	5.40678875247256	5.44651152461519	5.36295199236067	5.51954756564832	5.50301298961807	5.7236926133941	5.39897118807712	5.61466267604914	5.44766491600596	5.59263044925466	6.00485197846135	5.37406877949349
NXNL1	6.80937868512464	6.77895233999697	6.97778512179837	6.69797184854533	6.75127973046626	6.81042318053126	6.96223284928501	7.04172211418347	6.86636649508961	6.65558653371316	6.60994477020596	6.93038478023297	6.93727599906219	6.45171522505414	6.90292061237748	6.91094056191587	6.75363186465275	7.15534861954977	6.88918207798459	6.75791625120153
GLIS3-AS1	5.36436826949884	5.10835048653946	5.22073778365033	4.46729656833802	5.49020857708664	4.78079112718771	5.1106937256695	5.09816265674857	5.36141606304731	5.53312505368119	5.4481711618902	5.11225065906468	5.56081917931321	5.54746318622703	5.1037558581666	5.62740372598702	5.54303893701751	5.13651026344303	5.04771535582947	5.30485743685953
IQCG	4.91001506882628	5.44090968705221	5.58587702973512	5.46436787028294	5.59976089013844	5.23363854191105	5.40068410434619	5.2555069646711	4.66915259886992	5.44651152461519	5.51736628405389	5.64705038467264	5.23559254752508	5.31282488337182	5.29013897740555	5.31539544719906	5.39511779093257	5.69328521699246	5.56967138719231	5.63217833512566
MCM9	3.61243512990024	3.99613109932828	3.88491514227269	3.93268474886105	3.98035942189847	3.78814976783298	4.03233883294435	3.88070080423157	3.72247094274126	3.87209580247025	3.96861334625719	4.03822202669182	3.93405031028088	3.86884062615307	4.26470861335774	3.86656125458977	4.19415554382473	3.66269486176696	4.03074092972817	3.84534201029275
PRR14L	5.15598985064742	4.51810094329737	4.68744427325099	4.44299045729538	4.77032142402089	5.1591057183665	4.74270382998617	4.84332830369527	4.75993765000719	4.97043647298466	4.91179443613136	4.95728488358914	4.67129235330889	4.91512264666	4.91370424669132	4.81857839419588	4.84528379353613	4.87019178310556	4.9067497817007	4.88674815070258
AJUBA	6.63917696116102	7.19587591225995	7.20020761297204	6.79936542817335	7.77774635624592	6.6165481674581	6.95946021136916	6.30504100346753	7.25041752416637	6.79542636070689	6.82973097903417	6.78939853066051	6.68879161167411	6.06901897573719	6.35865981528386	7.47642114078366	6.59356755967556	6.90374546093607	6.85589691050177	6.82857712927981
KLHL32	3.62110158344411	3.49530604292619	3.76961878854458	3.65511960472174	3.6169013108475	3.80345985374621	3.8472407963634	3.71166218349916	3.3457801345974	3.42258145289089	3.49741335066396	3.39173101983448	3.4844927662577	3.23895664135391	3.6343835861759	3.41563334452189	3.31333452981363	3.41940526749535	3.6058791355367	3.48320323529035
DCBLD1	7.05885751302186	7.0156033849765	5.9524769666712	6.61465649285499	8.11919284774329	6.03748216163578	6.41639398092456	6.76481653511622	6.89613304692259	7.65889224560222	6.95970733726995	6.8791816895588	6.7994935898268	6.34345650355051	6.34345650355051	7.45062344429794	7.21598585482422	7.01428119225702	7.2355689213805	6.62401942627583
SLAMF9	5.70678423127861	5.74057803940674	5.60444191581258	5.47561097500166	5.73847764760342	5.57703587805903	5.53814677020185	5.51993686816092	5.44737967164852	5.49476574468388	5.73616737367416	5.70302564959544	5.72236410320996	5.77917145373678	5.59407165286093	5.93330741953235	5.65083307401798	5.78062225544713	5.64063527162901	5.63622786110408
GK5	4.6513404883831	4.78416614544139	5.48856500883718	4.42552080329902	4.3054841676382	5.53179206327412	5.06753804821543	4.71717684197202	5.0405782640592	4.91170528980661	5.27847176058013	4.94774483435749	5.16116131618289	4.87990422120938	4.84496305738563	4.88760793090018	4.57117548038555	5.01167368368427	4.96360890793641	4.98578912258504
GOLGA4-AS1	5.75377844499526	5.79570002109467	5.63867894690481	5.73506259706776	5.91393775258272	5.69111997271043	5.43688866840003	5.70834626037611	5.86331325447065	5.63344254494177	5.91839482189127	5.94033897073485	6.03583779100951	5.59898309009796	5.92816953991044	5.9531462513506	5.63449447181564	5.80242702835192	5.4484974817923	5.35591907606313
UBE2U	3.71191983339107	3.30352505804475	3.45997357670255	3.68662333312249	3.36696322298372	3.37714832611189	3.71532188865363	3.65119523578289	3.24054758434117	3.60007810310591	3.34663584515204	3.63461220224194	3.56687809553544	3.43356788251658	3.63160058189433	3.54765217724057	3.63193228440932	3.60903662660501	4.16498703172761	3.57373491280174
METTL27	5.59613049632175	5.73521121159406	5.49055119815841	5.75393947368691	5.60970370233537	5.7617456175189	5.52860351036369	5.90358216775721	5.94638909179946	5.67961873231908	6.0570775061491	6.09019818467336	6.11124586392597	6.09843084351532	6.03797714513003	5.93155955764573	5.98450042092007	6.06515544312674	6.0495334086601	5.93248654960161
LINC00638	5.95883386132378	6.04514773065351	6.54132022543329	6.13854305766248	6.31961612794022	6.24331205658898	6.10236597283266	5.84692801466739	6.20918624736034	5.92774397688224	6.0832181346672	6.12320133408844	6.17696368397977	6.21147464645373	6.10412328034328	6.16086191625479	6.22995575923427	6.18077504407735	5.97891281685184	6.04197023651303
ZC3HAV1L	3.30502961790806	3.58217589071084	3.41296980846082	3.4941889473781	3.35625722075855	3.59081409091681	3.53476820545415	3.67524664293548	3.52538499753162	3.71215112856235	3.52026696972367	3.55092288345722	3.78941272086612	3.47242148395155	3.58993566547883	3.40289336395401	3.56891144279126	3.54592217247994	3.63947650915979	3.49844108645711
RASGEF1B	4.29169202941627	4.23377503850185	4.60371143552313	4.34614818638618	4.36750023139893	4.535423138357	4.02404427122349	4.387988345023	4.20004680809018	4.47560205868617	4.43363304199941	4.73915585337242	4.52756770923872	4.46874921088195	4.4825808822491	4.29986423582648	4.86341765846634	4.62998567282791	4.4331928244651	4.70665586430569
C11orf45	5.10554327983539	4.92084211554508	4.92940073568941	5.1616515124066	5.19415266708076	5.1676019961908	4.37067185525541	4.95089807918302	5.00770255368941	4.85113071098089	4.87008809019937	4.56119994858648	5.04957008787992	4.52318241461525	4.79409365447338	4.75401627881712	4.75713955377136	5.04256931181391	5.21103345983774	4.82307186816195
C21orf58	5.74333480841758	5.39395463931342	5.04669316652949	5.35735705167764	5.24174086142011	5.51871810794135	5.16975587561078	5.23630184091971	5.17184058994563	5.02555256253209	5.69087952753916	5.58005772584773	5.46019751915524	5.43971943589921	5.80246420097831	5.61857538220295	5.61028724774417	5.51792775108951	5.78094578428831	5.89068209639995
KIAA1109	3.23584513546003	3.47618587995301	3.61097060113656	3.52924937619402	3.489565798684	3.49371406220086	3.25083957577978	3.84297229691794	3.44125956826075	3.53278984140003	3.46193396581882	3.4963442293634	3.35773679849848	3.39408275061043	3.61704888159157	3.32198724417149	3.36146940427953	3.615402053875	3.75344462016006	3.56779366329074
STOML3	4.30184148592335	4.47109489857898	4.29872473078917	4.30566838404774	4.25785169358083	4.2804296785601	4.34333078174704	4.26030535807769	4.52115441117305	4.58213933153943	4.96762071642198	5.24260079115573	4.7868824157748	4.77448083319727	4.77496538940174	4.5526436474577	4.86341765846634	4.49605432084174	4.30275033255271	4.77970764284124
SILC1	4.72320417850606	4.56132137023625	4.52518839892172	4.64520707383368	4.95004972921421	5.0022858066352	4.38058276151042	4.34154034954013	5.13158931971208	4.54143554109226	4.24902635255778	4.19578868686987	4.14963706409095	4.3013539579028	4.66568905707823	4.52589485123098	4.58998161221575	4.74429297770836	4.17477168031385	4.93628269786225
FBXL13	5.46996816718631	4.98906709794863	5.48678605556187	4.91830608249539	4.97486186491813	5.33228601789841	4.91157429222879	5.31478014879701	5.70044415719593	5.25497106865707	4.68762343125766	5.0017153361017	4.61679188709595	4.73336030663362	5.23037303965505	4.7727615965945	5.08717894185333	4.39094497328901	4.69025689273087	4.76178980921279
FAM227B	3.88804230627112	3.71636431054868	3.87797712335276	3.66450900888598	3.63011769595216	3.7680299349111	3.67388562843024	3.66044823925915	3.83330155382588	3.86476825681454	3.727844343587	3.83199151756492	3.44853402132533	3.64132671814888	3.73665909711717	3.59979123423048	3.50796191970992	4.07401512103147	3.75186922130285	3.69021838999908
DTD2	4.54246595624249	4.37472861006773	4.9227323839717	4.38253549533595	4.31873433085538	4.45381747848133	4.04034575076048	4.18942465954254	4.26741039949871	4.93890978956729	4.32412796944205	4.24665533091539	4.89932076294273	4.09099015827301	4.63623714327309	4.77547664792587	4.86400493573076	4.08643213430075	4.17341834231732	4.68722735031402
SOX3	5.16344209411972	5.14808584491045	5.32328647391976	5.49580917962819	5.45333029984474	5.50798284413684	5.58709500046489	5.36019646744393	5.40692613440822	5.52403012871442	5.46557711377047	5.45659567515495	5.70424784174289	5.46245208106922	5.41706109351704	5.46989391888775	5.37815499767926	5.50022141715626	5.21109710122419	5.23363489926893
SPATA32	8.05294989332814	7.69987432060606	7.95610260737383	7.90639494472906	8.08625742224658	7.9796132550574	8.02617455307965	7.90905439727046	7.8055337875626	7.79108231683494	7.94867752366933	7.69574875121271	8.02098416006543	7.94022161414516	7.83714285382281	7.89439556169271	7.75981476531547	8.23106163526325	7.71650836113715	8.09305109311444
C3orf49	5.08970974302371	5.25520857670612	5.15538802805757	5.35387831141825	4.92580929299163	5.01656050163892	4.68875077629171	4.9606729015264	5.17485727017679	5.14949675971363	4.91053020036459	5.30657650066692	4.78976002436912	5.19859080154009	5.28231020869599	5.46973385377071	5.19288969545197	5.33508498914978	5.17673844511769	5.32993206847679
NKX2-3	4.06465206743468	4.18626537157755	3.8928166795907	4.10730873547963	4.10975920972913	4.2956470680256	4.18971704444899	4.0993999937249	4.40812121327018	4.06798627090293	3.98511429376882	4.18929821515789	4.00907166860481	4.02562294196723	4.18639517240249	4.39779851331779	4.06627496316533	4.11105685988723	4.36384705059067	3.94287088909721
TMEM252	5.1769118193423	5.3345080310215	4.89551585878225	5.13401121614115	4.97702392546845	5.28766377491186	5.29747867947463	4.99301956652926	5.08206701302493	5.33455769281278	5.29674639466123	5.58573425633424	5.61852616734478	7.01875644822139	5.5604615436205	5.182304163522	5.18367960194152	4.8439541057382	5.10806288780586	5.23236950251614
CIP2A	3.97338139942877	3.66237209510155	3.86321900435609	3.48938532493101	3.51640641236128	3.65181426615789	4.23393460044665	3.96630162312694	3.55710517174591	3.77979178022735	4.4670982843248	3.90508821736119	3.67521265015654	3.5097421999581	3.71473820319576	3.8625415507491	3.79208081487626	3.87563195318911	4.1857340015247	4.00827648956131
FAM222A-AS1	4.27733553721306	4.24343404509448	4.30174390571706	4.42162591824822	4.41277319425855	4.22435073521642	4.55290710143163	4.41616639465817	4.29481201735846	4.29632451178364	3.94329864913207	4.35288695815884	4.48948256519586	4.09533794229782	4.1065644060391	4.41251301006355	4.55509376796729	4.20175405461371	4.44709989358158	4.24305383958837
TLE6	5.64622516874763	5.3264810456948	5.5379393581817	5.42365749686001	5.31267998375755	5.19329447139527	5.51646119113017	5.02561988591454	4.95011460253451	5.41912193284878	5.56567789871954	5.38087189652552	5.52210340704092	5.4203636211207	5.18256816161399	5.40623589598505	5.90391162699156	5.59263044925466	5.38104209550501	5.75948969808986
TCEANC	5.3106051478514	4.91879699101277	4.77458419846409	5.40325664299883	4.89278292911957	4.76308549704253	5.20620192497087	5.02208763664297	5.09704860907152	4.46442773243996	5.05803697882436	4.52080308232024	5.07752800561068	5.13232447234317	5.1719720551966	5.14396856153883	5.11887298421415	4.94262306698868	4.85705986370739	4.81342022864897
HECTD4	4.74798589188516	4.88652420004024	4.8714524713957	4.78348468029887	4.43331255716898	4.87839307144238	5.01607648305108	4.80365125661509	5.17942000315032	4.60690646907552	4.93030295001407	4.79535728805971	4.77922677863465	4.9294739770404	4.80435212710867	5.09136175542555	5.13286716200284	4.86108774989418	4.9998552723946	4.98558167069274
RTP1	3.89744906872953	4.15621440740049	3.7475221021936	3.91326618360397	3.85233379521055	4.09509737530222	4.3223648768203	4.35844943362944	4.22383869352864	4.09893288583147	3.74083983057063	3.9701970234843	4.26740380715763	3.81719417099151	4.17108085836977	3.86447450623833	4.27832143600655	4.62445146319843	4.59367944623055	3.86273305883753
PRR35	6.60257357241462	6.56690706962761	6.85812015873878	6.62072495530475	6.72501458261964	6.73678330714898	6.34195088879122	6.65312638757747	6.73667698120704	6.5390840372338	6.43936432676577	6.65850721920587	6.69671489690598	6.6335993309143	6.40282243630193	6.58269553907718	6.57193189812652	6.91414631571311	6.81604340912803	6.65136237547644
NXPE1	5.63025390132355	5.4110109365596	5.54212064664473	5.73897450021956	5.48990452742293	5.63060076496868	5.54212064664473	5.43590523963427	5.20147695955227	5.21160877875814	5.19618013644642	5.26650719290276	5.51405422776111	5.27546627455238	5.48022355994543	5.86702045255304	5.25215145766333	5.61672820464951	5.3376679247911	5.48545967387091
CYP1B1-AS1	4.59888224117499	4.59679521802918	4.46193828639694	4.85301745573347	4.57637217691228	4.37589332359086	4.3828982314465	4.95208438172505	4.39915687192183	4.59944378594413	4.83921658959614	4.99417333201513	4.78887255988247	4.63712963490161	4.71017037832483	4.8348532740286	4.68015515097842	4.68571313311444	4.39621135554896	4.2334136010949
APOBEC3D	5.30444032903718	5.28004135213217	5.27980084175987	4.94922693844446	5.46230218319769	5.0412863570685	5.38122303972939	5.36894200671995	5.41867888337158	5.34248868207138	5.1450233259266	5.43044151186994	5.4737973000201	5.55660334996338	5.26283076106786	5.55928793705822	5.46406963346605	5.36506941115509	5.38246321385074	5.43894251695374
LINC00315	6.51550566842323	6.4021411145453	6.61782828677861	6.41728325517917	6.55796670951767	6.63865934245496	6.374939482144	6.27343812082324	6.09855148603301	6.18558134704612	6.54367226562069	6.38008792919177	6.27079727365311	6.42033188614421	6.47304881873812	6.26496339653722	6.21352420518205	6.51202668446206	6.19148625816533	6.26726985624857
COL6A5	4.0846569579867	3.64342077642071	3.71532891824569	3.82680522602961	3.65405155780266	3.7045669084163	3.83644549204869	3.89594286908084	3.99545403653487	3.91670038813233	3.81766868634214	3.99379634719089	3.70720803465172	3.55995636207455	4.30605570895499	4.0593868621849	4.03269376068545	3.89641843622882	3.87338928290972	3.8341122941926
PGAM5	5.2166432801436	5.92074245255204	6.01336629282857	5.40242135666492	5.33010372170251	5.35491474184094	5.18495914568724	4.9147036679731	5.5013999721127	5.73526884401747	5.04495919539105	5.31373155475774	5.1138990310755	5.39874882151144	5.27940034777413	5.54428692164815	4.97605439473204	5.08487980342661	5.27344845294934	5.39381018309697
C4orf45	4.99142107498449	5.06804562200764	5.17268448050194	5.35731211023281	5.08099348570868	5.13539803050934	5.13784874559675	4.96266677497699	4.96143821067361	5.11234053998098	5.4738248938596	4.67406240915272	5.08156192069955	5.02961190035911	5.00878499936199	5.29326158634439	5.03324590260492	5.26002979730349	4.74724022221234	5.04088506815038
CCDC149	6.75950828674647	6.62897680612043	6.66506028635593	6.70398043210004	6.79055194232375	6.68443838133855	6.46830390625733	6.32714184976231	7.08616744105331	6.90499990764738	6.94003744255764	6.73145290691311	6.86808044528602	6.76965935485165	6.6386729526626	6.78423737903418	6.97927633067722	7.1201548130476	6.95080077429404	6.80307356107008
BEND2	4.01027565762417	4.00047826429162	3.98341840578584	4.11154259372085	4.05383202594065	4.1499142186162	3.99882155833481	4.04251485672173	4.32540397329145	4.09389140363301	4.02856393656189	3.88301956808322	3.96434706024793	3.94215047801408	3.96933627870257	3.93581453172296	3.92612659790793	4.39118102473565	4.04910978757887	4.12200438588194
C10orf67	5.82853194110556	6.25448312327408	6.04472087463812	5.99258701768012	6.14040259824593	6.30809623644781	6.10066990722163	6.13889423423632	6.14861161719871	6.12063975386868	6.01485425775135	6.03570978711579	6.07435386321744	6.16624171177773	6.21070913337851	6.12692269299801	6.24919102660467	6.44070126550296	6.02733420016146	5.97521089828099
CBY2	5.66695188208768	5.45806467347471	5.5442243161722	5.42274834911338	5.44803699114687	5.56304400407303	5.70236124523479	5.48875843678103	5.47964618818943	5.6642031204194	5.58575282097975	5.69443784705298	5.93472972917608	5.67443938046505	5.87169483827261	5.96275437719559	5.62262919203007	6.03837274628103	5.93263807728791	5.95398966442731
CCDC26	4.0469067660786	3.7743173101392	3.84530738164302	3.58979967373233	3.81131257198804	3.73149825353514	3.51599648264639	3.88849359844587	3.65896754249021	3.80952485454578	3.59683403096026	3.7907235649961	3.40745839986791	3.88632167813366	4.04227486212338	3.55093451588316	3.78481363706374	3.53927099567665	4.11812205376792	4.02646297808338
B3GALT5-AS1	4.81041189481589	4.26411226735168	4.66791022974756	4.47456920895618	4.86474102352144	4.32377824644882	4.67705642023729	4.41830148595875	4.44288512355816	4.50935127660075	4.76390246407771	4.34688932571459	4.84216108964378	4.65846297542707	4.69407991571064	4.42549455260806	5.04925514767596	4.9745015045443	4.84174246043481	5.0412616029023
SPIC	3.59619941881372	3.3459014573383	3.57266185009934	3.50539085271988	3.69400383758845	3.47582498246137	3.38805835204396	3.12980817776098	3.45972878320882	3.16844098764451	3.37487784045309	3.36808971781897	3.42069177778873	3.39408275061043	3.45305341899475	3.31373460167583	3.6232898088772	3.57062947496908	3.48176430615386	3.39775587503203
VPS13B	4.0724032291771	4.80383333698928	4.8095467709647	4.27325738989958	4.40582426230059	5.0295665388221	4.73133901815344	4.819675591083	4.50048314652367	4.26438419687254	4.75350249151836	4.85763206947658	4.90285681279814	4.93916262372741	4.48358834546556	4.71216103566628	4.36303577430106	4.76565546094172	4.40241153290754	4.57256144827449
P2RY10	5.02166955724257	5.06079604152392	4.7315945900111	5.5660142968949	5.33149910760297	4.89056123792421	5.28414308459931	5.2334003320959	4.70028700633772	4.91870584377579	4.9254054659455	4.7980816293502	4.88245993773386	4.97045805508281	4.59154197382173	5.39136107996174	5.11699159892138	4.75754426197486	5.03187397123461	4.85589155483949
IGSF22	6.45551272827297	6.15742079137329	6.22722988962364	6.26061868803554	6.2936434285288	6.41805076637162	6.48726412684205	6.32026757146043	6.31290128374644	6.20487228885556	6.01652045524067	6.48273030114768	6.23061555378252	6.21492968390935	5.81199619820745	6.22997142408406	6.34044859712688	6.32848357244048	6.32382732443347	6.53226037889097
ZBTB3	6.69364097613956	6.18239723382549	6.67194153369716	6.58391616747486	6.5024661821981	6.66642200687765	6.7864324812444	6.64271759848056	6.29760844265231	6.53867084946647	6.51563282630234	6.0375498091503	6.59792084590527	6.42270126225126	6.766645379575	6.887718876198	6.84197525681051	6.75500117671087	6.55457726402732	6.69960840309943
TPH1	4.04893107393514	4.16941291412982	4.40412408535223	3.77961672483147	4.07394513580456	4.41712305237501	4.17425939293487	3.78692814359678	4.32661205514441	4.3495032839117	3.99039101033389	4.4770189639442	4.42784581992009	4.52986254051339	4.14025153416529	4.36915934606453	4.34980911548139	4.34863588960534	3.80309743608809	4.41698697574743
DCST1	4.80767145584243	4.69540236503501	5.16300755271077	4.86587032810164	5.12172098817135	4.65733199923802	4.77847705883341	4.82842503243557	4.83589128995045	4.74232846302588	5.10393046720855	4.76730541612287	4.53527039911989	5.09480547569061	4.74458533625928	5.27441144026928	5.22479624039433	5.22775301098037	5.12007962588604	4.90792122535723
TCP11L2	3.77833244096099	4.61646697724237	3.95046878742175	4.1425242090727	4.16124050060203	4.07569109643898	4.46903039196327	4.11344680520459	4.23029079616764	4.02006521081988	4.10109181452828	4.67238262625067	3.93684303443852	3.99525801154353	4.03126893728929	4.22917543448669	3.79848667998195	4.02159414351449	4.02666348364937	3.91253691642196
WDFY4	5.53306757021462	5.67321888884219	5.47615460401468	5.49644215222164	5.68756856648153	5.92608555057383	5.45904180879888	5.39532769213164	5.90978270287911	5.8384090159507	5.80476667392793	5.62213249094996	5.78742603882578	5.9085920922248	5.7725926531912	5.50746208444668	6.05620340531322	5.47424036081654	5.74293950944404	5.66508820721334
GPR26	3.76414261675991	3.69732691068658	3.88256010423888	3.70465034328103	3.97154254233955	4.21138855380898	3.78181039351633	4.02679262457711	3.80793260574804	3.80723187553342	3.85051571586994	3.651564481711	4.08511391985329	3.99670852648426	3.97179073368431	3.71735739112926	3.90891808040855	4.09125671910053	3.96503508906708	3.5164325097557
KIAA0825	3.17820215841757	3.58346215957579	3.56803770037357	3.73229470968483	3.57627372629099	3.83233186164313	3.45504585500565	3.13183349052123	3.38439358051395	3.5373355822278	3.5106410737848	3.41206108167732	3.4571657270324	3.5831380214768	3.40774756859055	3.31364174032924	3.59673052749022	3.31559622577585	3.30120497440258	3.41501387495412
SESN3	3.88124075315737	3.85898754555935	3.77119860342549	4.00650072312627	3.72298551973308	4.04159563880666	3.66056700814276	3.62930637261367	3.99770907584093	4.01344662680346	4.0155943536018	3.90713400581662	3.95036809389839	4.01476054765532	4.22271160806508	3.73591063453714	3.98696242175363	3.62825765492389	4.01383088159078	3.84329226973295
CSNK1G2-AS1	6.25533775983103	5.75080092329552	5.85890991598371	5.78494640787032	5.974023454574	5.79615193019398	6.0235977964557	5.79304213076563	5.4400995139225	6.11657560567034	5.99892513001338	5.93912829430765	5.81339624165124	5.97082812172463	6.27188456942709	6.17873702627547	6.39576614758018	6.24409073195924	5.78072321347002	6.0978153465064
NATD1	5.50243072881406	5.6773456409762	5.99224504171365	5.68352887863303	5.59571280509247	5.52428719843898	5.52364211749352	5.44056696296606	5.61611769840824	5.4402611397066	5.51777865879596	5.70448266639789	5.58989433013659	5.62350608447317	5.64716634648489	5.5423744513661	5.22528572844473	5.73974702411672	5.47127396745992	5.64890370724221
KLHL34	3.67876710532421	4.12355943042194	3.75194461077028	3.66432525032015	4.03428272372595	4.07645186381249	3.98071229101319	3.89944818900338	3.77992553911614	3.78490103585509	3.70639495161834	3.69618755092796	3.83533707701757	3.9587359768092	3.76327335383951	3.75901528672116	3.91738697481596	3.84242919601526	4.36506580565522	4.03614186741735
ZSCAN10	4.90910996475543	5.47704500626431	5.15527500149253	5.32306557206725	5.31090120095739	5.15773901215192	4.81872240765316	5.58650217658305	5.28766377491186	5.31987223302784	5.00781990607435	5.3923204455652	5.33595578033377	5.19167855433735	4.98718486777375	5.15123801428052	5.71577959188029	5.45285435335243	5.34098768028089	5.18512300908601
SAMD3	4.67489063895846	4.32909036367976	4.61926433139354	4.56354298082798	4.6199212685665	4.21418939871172	4.67957738313388	4.29042573095539	4.55176503790618	4.26864922475593	4.97201617469603	4.8814473667596	4.62473756416181	4.70394115913953	4.6996348027385	4.53763265666646	4.71790657796233	4.57080656240202	5.07126266687118	4.42970700844054
GOT1L1	4.66968167071004	5.40785706234998	5.10289391463755	5.16051836650009	4.51687785772869	5.30416821498633	5.35601947104178	4.80125986888118	4.46375087087291	4.13849069429618	4.42674217420657	4.20854472755869	4.27980578085069	4.13906480587498	4.22271160806508	4.65128474296819	4.29899277971193	4.49971222834808	4.08061528568765	4.16716023414117
LINC02870	5.10141182014278	5.0942069284631	5.42031328952786	5.17272911789556	5.30125755211455	5.41522171291157	5.3359198114734	5.05515616704127	5.3663790465674	5.31093118453209	5.26441895390922	5.05403184718674	5.24790723963924	5.30080426709857	5.27079241573105	5.35468428067761	5.37534601491982	5.29956045092472	5.27815180022609	4.87945729163016
RBM48	4.40845169058461	3.98213824211517	4.63331902221333	4.1687002748526	4.5702100729193	4.69482894557867	4.37952670142189	4.91471624723532	4.62639404447152	4.41098008025047	4.25835527431529	4.05118248537087	4.45922982395052	4.51856346386854	4.40478672933528	4.43925563566193	4.34528473395549	4.73748991852339	4.72846786707401	4.74256878457905
LINC00504	4.09739774742291	4.06386779792059	4.00802526098991	4.12558688311226	4.15428491193666	4.27358295033801	3.89823234884638	4.33504599633854	4.32395077744947	4.10977517016351	4.23321578064842	4.24251562151951	4.50691987990438	4.35189612430012	4.22271160806508	4.1542589032084	4.24169987236152	4.30821610910593	4.12848395484442	4.43944135982729
ZNF99	3.47160381750857	3.56313298676759	3.42609403687227	3.71414262923103	3.53828088904554	3.67675868054131	3.48691795755551	3.89065670966476	4.03091145237691	3.50148220243456	3.48416701059887	3.65514296621242	3.87102707280615	3.48048512919947	3.50120001376613	3.43466258505171	3.76925739660062	3.64909369539419	3.68892222119804	3.51793930627968
CFAP65	3.67123052215279	3.58144537482713	3.60497663916819	3.55920899767972	3.42169108079614	3.54293428613225	3.54743107349295	3.60585745095185	3.54321362705252	3.34813098503236	3.44260609791703	3.66228492546435	3.48979916080536	3.27957158249371	3.56985682323152	3.69953042279569	3.44320627457071	3.81334418721162	3.7616439874406	3.52055274523457
SIGLECL1	4.06465172256709	3.70946820423071	4.2510658317605	4.45407808673043	3.91859737535268	4.19580490426388	3.88394826894083	4.38832780602889	4.07606832262562	4.20848354866646	4.26817730265647	4.14092537138947	4.57039000507753	4.13334182750199	3.98256040463646	4.18634477493428	3.99009488492209	4.12248586860693	3.9744352405609	4.13342584174466
LDHAL6A	4.7569599137929	5.08648147492015	4.64209040502646	4.86959344844658	4.98324363536839	5.28694759005129	5.11531899781219	4.91020829469565	5.19058246636462	5.10967146596777	5.01214027070629	5.13349267149864	4.74375493051388	5.03819001925256	5.11062340951696	5.11406271081611	4.62699175243163	5.23900500487034	4.89815295621306	4.8565354369465
MRGPRX2	5.6169660439367	5.67258224774055	5.73611099513026	5.87069144684503	5.77897598696647	5.84591266105199	5.52044550747469	5.5580322277654	5.49952112458803	5.76171628858967	5.62785397770065	5.90374249695363	5.76970761510676	6.21838751092362	5.79620559522043	5.85006661534424	5.51399102262002	6.07840395247924	5.78379947633563	6.09129552672377
NTN5	4.94082544648821	5.29111064142908	5.37371223690083	5.0646993566229	5.26769253095525	5.3987094943171	5.3359198114734	5.3865526588725	5.43475030949668	4.99518523037231	5.14280947110512	5.73591312500441	5.43532622308811	5.04384775911188	5.70319928335087	5.28388529713874	5.22388509586876	5.34227063002841	5.27944232259011	5.31217003337317
KLF17	4.675511668798	4.61631640596555	4.55994266143075	4.75307000475214	4.86217477800128	4.545776964631	4.63973152024228	4.82773149507637	4.61030744827837	4.99120186675052	4.66661822284324	4.66334256975841	4.8262494943073	4.7895631180324	4.83523342582555	4.85666535401784	4.68690207277469	4.80824592324836	4.50476967501684	4.74517143571711
CCDC105	6.06961796686837	6.06012068420869	5.97081735648631	5.94852639821014	6.14661754962803	6.31862848765341	6.31297198224649	5.67921839200197	5.86405908282633	6.07434701207761	6.14228578720953	6.03068942474768	5.90972647736581	6.11566565715245	6.20341946294904	5.82951865064557	5.77453591657887	5.77864326474227	6.37756974927078	6.16418228057233
CCDC122	4.93888076912157	5.28189394638155	5.7071121270684	4.94155417193476	5.46680188370588	5.73516665863631	5.56468469345173	4.94950481819457	5.39495157605942	4.43439937970725	5.42103103930454	5.10392916673878	5.00312860598872	4.26798853551395	4.73526307546224	5.5068289797168	5.33155116604473	4.72682985497082	5.06943709260134	4.71650259938976
C11orf42	4.53270058789408	4.56128354546338	4.4844808433763	4.84569878754293	4.54540025785006	4.49512539022347	4.88906097205802	4.61561098203742	4.85391103851325	4.88950834396541	4.54807812592823	4.86934268294887	4.49470399256923	4.55430402942395	4.78107492364731	4.66044983660007	4.42292551647863	5.01159470443188	4.69331912118351	4.3001616588942
DKFZp434L192	4.17172404208625	4.31393481361743	4.33548725766735	4.71783733798542	4.10114267385508	4.22140491936707	4.0763294872344	3.85799164118273	3.99349557603333	4.27987915963683	4.31501286891873	4.27179384803449	4.37020899781242	4.31928460481928	4.53162811688673	4.32508680556594	4.0626766938108	4.42385095304231	4.22187499357466	4.39386632029511
ZNF486	6.15297331767668	6.21705948297845	6.13880269618099	6.08854774300357	5.86014167770134	6.23313991287795	6.04843248922221	6.18759238687642	6.10009776426191	5.71856547975254	6.0501187708662	6.36449724911715	6.60993177247564	6.1075318966791	6.3594881387425	5.96003331179244	6.35724900684362	6.36723115798675	5.97199121426286	6.02137074385195
FGD2	8.97518578092791	8.76277168816666	8.6077020372709	9.17381677742875	8.86917530073208	9.01495404115598	8.86952672667355	8.91710004539281	8.78955216351327	8.65690021286317	8.76302840731831	8.86875447647872	8.82112827530074	8.72603477040642	8.90103801976599	8.7941042235613	8.80576727747237	9.1377535145823	8.78859945428846	8.73429656424573
EXD1	3.58237487199946	3.28337940070411	3.47713887132331	3.58671251000486	3.4976394438369	3.9046940080051	3.48761317128042	3.76961022028688	3.84107321635129	3.69339406446285	3.44354605170716	3.62768258930283	3.69212117323072	3.54905549442709	3.62348033211079	3.51242197222323	4.03856383415048	3.79151591810199	3.70969945168758	3.91933359840479
SLF2	7.66318498321711	7.76654871860372	7.74284767231315	7.65433063172246	7.4892292547351	8.05693516410118	7.72219173606008	7.82097764963256	7.63541050604374	7.35152056107224	7.2164587454382	7.02637327269714	7.22332745481649	7.03391607668712	7.73574791920469	7.43648902101484	7.32378031766356	7.19095238450052	7.37379991947893	7.57995669132365
NBPF4	5.13251856615455	4.63184535080909	4.72471367471332	4.93900187975811	4.97918512919685	4.46563849286746	5.16203859328059	4.73811285588792	5.22723208493474	4.82800493742142	4.66790330578971	4.88881439574999	4.75277090591676	4.87524691430212	4.81202169788913	4.6579692039154	4.73565864199474	4.58848384587301	4.65181145402776	4.78460736539026
ZNF663P	4.02235724802301	3.84890902258652	3.87201155898013	3.9118322976887	3.9945894085226	4.05870919984312	3.79052027395033	4.15068704402862	4.14642151461411	4.24177475753861	3.9195392616821	4.18315379077726	4.27371795729113	4.16664732501777	3.52704755857215	4.00900231403034	3.89950377727172	4.22857560475727	4.03814808799359	4.19670311041229
LINC00955	3.80336881869389	3.96566323169889	3.74992840745189	3.82905139278576	3.82939486678762	4.28870774959123	3.87360819513357	3.66829309559201	4.0124302968594	3.90613404035273	3.73612198411197	3.80365399444762	3.61974588375823	3.7192055682087	3.80542289080085	3.5295312542595	3.7899395377994	3.73694153702582	3.83390152022987	3.91273215172976
LOC162137	4.23766206663115	4.12694263465088	4.59170849551585	3.59556882378061	4.53547583119749	4.2083124837097	3.87917151737665	4.38940670227437	4.06753865052745	4.3267521832589	4.32140069346143	4.30887777840732	4.37154122956482	4.09754127255588	4.2234451015227	4.65454403678183	4.45840799133263	4.48670163195669	4.30696489384172	4.34652330677838
C10orf126	3.12913362844426	3.44406272560562	3.23853528298851	3.37308187892545	3.30405012349853	3.25623458366828	3.44203527395252	3.41417992291818	3.51950844091158	3.31465781161164	3.21160161496772	3.37206197575507	3.37888667520972	3.63921548995182	3.35776255235421	3.25044547528491	3.49755341764459	3.47254612794675	3.25702314364207	3.46837061132672
PIKFYVE	6.45422541916136	6.21004404780616	6.14084193587387	6.25835770546231	6.54457471730367	6.31395486955078	6.23685229060929	6.01518277512051	6.41927459793474	6.21640383831503	6.11564131464798	6.35177760102716	6.64210066066954	6.3993838927371	6.47368075080521	6.45076784782693	6.4553767067729	6.04440308152708	6.04712609388181	6.19877386477611
LINC00479	5.19553067982562	5.50205166686701	5.38206695013437	5.84403277027196	5.45036536224564	5.44588035225249	5.61480923943522	5.75387405377122	5.17491410095767	5.8125367309151	5.69743356312501	5.41138749989528	5.66291271407928	5.41516897014494	5.77886048098049	5.64351151761408	5.93928058373348	5.77280637568237	5.65863480164024	5.65091129074043
LINC02907	5.6182566598003	5.52126794166261	5.61440734697264	5.55447643986767	5.53109370384096	5.76083170003267	5.1906284496059	5.3960784311239	5.42231778344139	5.50630250264612	5.62490596992505	5.68460276587114	5.47017390061753	5.49912789991851	5.80260747982548	5.75562228798669	5.66593828360614	5.95969621055975	5.70838177148965	5.39178077782648
SHOC1	4.02247541187064	4.12694263465088	4.23631221282036	4.18805017856844	4.03553259480112	4.18781192019729	4.07231266914635	4.07816934244327	4.27393938609274	4.13410385981451	3.96428300864011	4.22196985591009	4.04827821713738	4.2956973143687	4.27974064291053	4.37395195957136	4.03595604323258	4.0468866906387	4.21569591195042	3.98971251908307
SLC22A24	5.61123400612642	5.4322685182268	5.77822285080646	5.37419498169196	5.18759143678584	5.94989556170053	5.63226123470017	5.37175434499997	5.3862863914757	5.63534848189728	5.67293967007087	5.46205074780279	5.26634605800805	5.70600719749127	5.73802846879013	5.52894669578616	5.75855956002298	5.5876884808296	5.62292713061515	5.69823687302465
FMO9P	4.15479073302121	4.18104727554643	4.22860530973812	4.12606618041783	3.90110428380582	4.01492707968005	4.34862675487396	4.2349127488053	4.46252615713106	3.9632013733429	4.20869368419129	3.99761198745735	4.11132900450385	4.07216386735837	4.26668446172543	4.43818803943754	4.30861483614344	4.60028938107022	4.35920066087112	4.22923920366318
C7orf33	4.34319140180974	4.4754654214175	4.94037613753816	4.75936684181969	4.63882621790257	4.58300812914562	4.86213058042612	4.84604870482874	4.75667837770061	4.72179086010422	4.46410885287314	4.81117120858096	4.91006132639423	5.17351824373636	4.43308263221486	4.91157429222879	4.98748445608848	4.6617507967364	4.87483222151234	4.97395900484607
ELMOD2	5.02166955724257	4.94377615919361	4.97218210692909	4.79640645138176	5.51501616998127	4.82718953699386	4.7739198644663	4.89266686032183	4.83511920379593	5.8593189467867	6.11322885030227	5.73922796692391	6.24559434653962	5.63347253757087	5.59179429186109	5.66888336787974	5.74937261241007	5.70028117944076	5.89297017357084	5.75548358608728
ACER1	5.3174758196088	5.52539630520921	5.08323166780453	5.51885914247767	5.58232687569533	4.8433479536358	4.96619164422517	5.17050060207267	5.17939281131294	5.36534231784029	5.67198296082695	5.4114123475165	4.99438625072583	5.86485346894356	5.41509678381008	5.18696558703279	5.37003151579212	5.8945021301505	5.11165580238041	5.41975757132794
TAAR1	3.71238106591736	3.37762853464653	3.89296196756751	3.72241137589665	3.37438586414989	3.61953896212006	3.1935164505074	3.72385416899554	3.93441232939322	3.79391377310464	3.92380656485645	3.6499564925521	3.64584366184008	3.72172164227408	3.70160339262777	3.64384707191325	3.63768037391983	3.64909369539419	3.59479670041737	3.5101773354608
OSTCP1	3.94380095633183	3.92479982208252	3.97714920482737	4.11154259372085	4.31336384606364	3.89185231919996	4.08586047536571	3.87485557726733	4.2311554249655	4.15773424319816	3.76696548719157	4.00418387450028	4.41477594201003	4.21856265499534	4.16904204238702	4.17162045387436	4.38139454711816	4.18246530941086	3.94606586961804	3.99654032993653
LINC00305	3.6737524634289	3.91117211814854	4.06874517890386	4.26191114617131	4.22682200447972	4.08747192171408	4.02056967197064	3.67742136223347	3.7947412808527	4.24324955395469	3.67468447339502	4.02786301356698	3.73606600980537	3.97072998946555	4.05306848951878	3.86068118172043	3.78481363706374	3.8846341588464	3.83390187432763	3.86913161329521
BFSP2-AS1	4.26518962429524	4.14825171268777	4.52037635815041	3.92269975424338	4.00001650073017	4.19725326385984	4.22195315688042	4.24233284232072	4.4000210078834	4.35647549333219	4.31184028132856	4.19873835389565	4.18027900929187	4.43320464458848	4.27705919213517	4.05017307033585	4.31268201651812	4.57429530800786	4.46321163829274	4.07029305913544
STK32A	4.91119292713918	4.81846100518095	4.86976852907748	4.76126559044103	4.65357954606387	4.79436460427505	4.67662944724132	4.72045326374672	4.62455440057817	4.62129667492368	4.62947902537505	4.71788240191092	4.76846410107073	4.82879012930363	4.8426786496171	4.60671119816707	4.74038782452259	4.99548338823832	4.68465690206936	4.68408862318865
LRRC28	4.87123954131524	4.57134855647511	4.94749424799089	4.66290878448578	4.96381376469024	4.799030405557	4.94133791253587	5.19137077339748	4.6499626412196	4.86820725224447	5.08628414478384	4.52486669127776	4.8564009263411	4.91282166566059	4.83168372066187	5.14525599627554	5.11108153032648	5.36743194553553	5.05919734440107	5.51924812746674
LOC171391	6.21460724243182	6.1353535775335	6.06316660502239	5.92269509279338	6.42217294321454	6.36382235107034	5.91109305083666	6.07429682648634	6.0949471060886	6.29862789255868	6.24708917799487	6.32178039142185	6.39751121094091	6.44383957885806	6.53896892132898	6.5729127028634	6.50776213955972	6.31883156383876	5.93578606171846	6.11326625861387
MIA2	3.7972984786537	3.57685949320733	3.82196557190297	3.61103660448188	3.5971464042417	3.90342801514741	3.88896987422744	3.54773236832861	3.91322175233625	4.09383513412395	4.13159359972345	4.35766544525096	3.84418084487147	4.13300292586799	4.14545190439135	4.09857232900615	4.47467439598112	4.05358161315003	4.45658650912759	4.3331944300414
GPHB5	5.62957548508849	5.58841623290602	5.70352987741379	5.850435728743	5.78545435142608	5.55422767227588	5.57487564360069	5.28792384236931	5.53067444471588	5.73464792845411	5.69774835869825	5.5655280247514	5.5545741176956	5.81462127476204	5.86491981307806	5.78577624942495	5.81462127476204	6.12350780331478	5.72456422037398	5.72227160274975
DCD	5.32732499242058	5.39593178894233	5.65521307704245	5.20554793373704	5.29515347363969	5.72112183405541	5.27379388382787	5.53759240424007	5.45105951371673	5.51309009574272	5.33966667991227	5.78638412374878	5.25898606669141	5.37605090998624	5.41936157744227	5.58070267205451	5.13383721072373	5.66849217745294	5.72163139713776	5.54582115852862
EXOSC6	5.24199001171223	5.43498753904308	5.57904875212101	5.2887738125401	5.45836100407536	5.57306059947131	5.48439950736193	4.9132496177956	5.27786527381773	5.68841756112926	5.69945529787611	5.57475305693788	5.8556870782213	5.45343882474884	5.63987550114233	5.55105354283055	5.6972106572208	6.49941149875016	6.05126322112457	5.70680721292689
IQSEC3	5.59700089678256	5.19856290789186	5.70604202003728	5.66320703298851	5.83170570833285	5.82192333860881	5.75301511218789	5.16751906571982	5.28218623611351	5.68615844184414	5.8907849032464	5.56969328841462	5.82812106997069	5.77915054215925	5.74430589612662	5.99581562235606	5.7277832559075	5.4134236526373	5.73277307776842	5.27672555807265
ZDHHC19	6.11298947666826	5.93146479274527	6.0971448370685	6.26061868803554	6.01804375269688	6.20914139783859	6.1301029560301	6.13531979563959	6.04164579227403	6.33535505066567	6.01451294521951	6.14340831743048	5.96312600868027	5.92624925841497	6.00719377429623	6.07517105641016	6.22926893344372	6.48541104760694	6.1013749436817	6.05134164643791
ALG14	7.01105110167028	6.85390753383158	6.50471546732276	6.41616071847856	6.99400952526484	6.19191100464904	6.85235809238126	6.7796135207994	6.71862232895047	7.9881503362698	7.55207768265601	7.20375576672588	7.70472564076389	6.94173711728568	7.03427250977061	6.7995018140616	7.82619863899459	7.57234635810723	7.53272316668575	7.54437093238208
PPP1R21	7.88560944300655	7.99080967623255	8.29759111100216	7.97743975609642	7.9188037397812	7.91086029495971	7.82312141953909	7.79906813219784	7.95110167053003	7.21750148699551	7.66038517140346	7.79910576716667	7.65785519307422	7.53980632725931	7.73317758608489	7.50754389069396	7.68469112183071	7.07032094853723	7.3039119544115	7.35942918936147
TMEM237	6.07271229965368	6.27604919701763	6.07050697144028	5.81160291190102	5.89828244475283	5.94410371423634	5.98860289386861	5.91360219863649	6.53833065265798	6.71522964954387	6.55627673798512	5.9717738379807	5.89126176020162	5.7082228338333	5.63060076496868	5.95713432041417	6.07189221090983	6.26028653729514	6.42523604842767	6.07327676435575
ZNF564	6.24195711185176	6.35955947217935	6.37609343035033	6.59493402784262	6.43067560434713	6.52165398528884	6.43246256041861	6.10777657057494	6.41817856086677	6.06118180574613	6.31155833440703	6.17048954578039	6.86810908526865	5.97039422819922	6.45659064863102	6.36316862355416	6.31260518706687	6.26154548281916	6.18037067857779	6.50830361565631
B3GALT6	6.48810491885579	6.40471701855427	6.32190627395985	6.73388433876344	6.86442673888035	6.50873440048613	6.44903636259381	6.30118510633409	6.87202674534115	7.75710654320161	7.23005618430886	7.02720493073709	6.98647794847317	7.49990622395108	6.98173725589888	7.3868659430002	7.28005564707068	7.26406843625547	7.36074272363538	7.47633080995822
SNX21	7.38313297579693	7.90794043541252	7.9452436009927	7.53707758041668	7.21591608209027	7.48949878197356	7.73762808989753	7.60260845948138	7.80710004488947	7.96448833574836	7.05989741948951	6.80957637818035	7.19807448522474	7.71678565232274	7.40678366840981	7.23917575408214	7.25158617678275	7.31279040206773	7.33307724135771	7.39227637408589
RHOB	8.03309808324408	8.22320985644841	7.83609897022064	7.53544848963914	7.66317402226281	7.48361072268215	7.96176343559988	7.54119947874355	8.22121598433416	7.7149432011412	7.52242326746098	7.92714825270272	7.26580648679752	8.5078037561001	6.59685451017356	7.22370731508188	7.06433622040121	7.01992437207307	7.53696261502404	7.4077144843441
ADAT3	5.68535258177637	5.529241566288	5.9766028429691	5.48074409873125	5.82307828993294	5.74357447772385	5.82655857976541	5.51372964848565	5.63283282121859	5.8791210230735	5.61914181948484	5.7995428956789	5.89387109332927	5.78855137817711	5.59179429186109	5.81594161482546	5.73155003383294	5.99770279916159	5.51715526409725	5.70290240402663
CEL	4.92486854795417	5.44229463466855	5.78656944178653	5.51885914247767	5.61296754789506	5.68714525377722	6.25283608608482	5.55653395033822	5.81247661041676	5.26783464319011	5.68777194757563	7.5714478443506	6.12492225576134	5.7985376402803	7.04723572346483	5.3357373458844	6.91241555162098	5.80531327545939	5.55950209191172	7.36401109022026
CASTOR3	7.07688826430425	7.44347371320219	7.99034169814193	7.09163266898461	7.3461260371196	7.56075637023129	7.26180279929846	7.69749458723831	7.42190139168832	6.55067738046438	7.01701927337064	7.10701584287672	6.88363987615523	7.29605638887893	7.05259043821451	6.74772144746752	7.03741560919991	6.51961738368386	6.76863432249901	6.92759285865542
SPINK6	5.65792842964448	5.46935997378378	5.60675039657032	5.625406743967	5.50828564368612	5.52527442194153	5.20158838419617	5.46968381553602	5.28846015269943	5.51592592162733	5.44307416162007	5.81170904530115	5.06027752187816	5.76289862538944	5.5157627478765	5.93171921852359	5.52085675175227	5.15713456310759	5.70455285458892	5.10432760100348
C22orf39	6.98875886438184	6.93677454692225	6.99451195487552	6.84971814666281	6.4728494721512	6.90465135894076	6.820011063798	7.23458753940111	7.01181986886501	6.39765119030021	6.77174252968898	6.65752768325406	6.93780422499039	6.28926217853726	6.74939676262546	6.55294308750134	6.86887908879703	6.72484636453199	6.79186706449193	6.71518604055228
DPCD	7.10183924514628	7.04335237982861	6.81572770814837	6.68719614466036	7.17406999549474	6.85555792016041	7.09917662323127	6.81653361136236	7.07031751338213	7.17700625505895	7.73444286631384	7.49179314309005	7.56093623225183	7.15742192323675	7.26764440809303	7.17616945819756	7.74039015884787	7.66454171887012	7.6873644847909	7.77477770510985
CYP39A1	7.00372359919517	6.44210343697878	7.63546398050114	6.68204595436991	6.86952364219744	7.16238488319398	6.83645647494748	7.11660253140282	7.32015989066337	6.69627542284977	6.15184684561981	6.06740338214458	6.08794447247812	6.01775788116747	6.07539199149522	6.21432504701065	6.35571738433319	6.35568602710371	6.12809910917513	5.87284574679969
BORCS8	7.02622662900949	6.53136361777758	6.31670257883782	6.62966800458466	6.76751033613245	6.57169432787101	6.77368314034616	6.53693146403952	6.77174721679268	7.47808610339211	7.0573902669531	6.8460287154244	7.02629547039308	6.97138226197541	6.54094184169512	6.89089144698248	7.02877433710649	6.94142527002327	6.95106960621601	7.05399145955559
ZNF121	7.92892881505293	7.83671889086639	8.20143400662177	7.77341433128285	7.63793347176879	8.21853587134164	7.87380532551337	8.19455003689669	8.31381056397925	8.41857073071765	8.63316144272312	8.60881219901479	8.49592783918725	8.1500958641159	8.9187717245835	8.43887155200195	8.64563861998122	8.32617373439892	8.59251451967143	8.58627347999719
RAB7B	5.22988992656441	5.3122441445768	5.55037925529181	5.28565448347716	5.30011237337048	5.36470671574239	5.28936333652761	4.70774122309357	5.63283282121859	6.40153200147236	5.15477732829591	5.27148569998227	5.16688211641918	5.64864720655	5.1853672626615	5.20123028135508	5.28038821503424	5.19794706734094	5.23538434077371	5.20199660632065
DTYMK	6.03102401982006	5.85398956110564	6.0848176337761	6.36260594594058	6.19346484242543	6.00720936305302	6.13717170672048	6.14113016764091	6.04083885447934	5.85512795776722	5.97634622063033	5.78282647705073	6.43358110158405	5.8517910600779	6.54936452169795	6.15006711847645	5.75765748740059	6.76446757956044	6.05558265838684	5.8876224300565
MAPKAPK5-AS1	7.82337348215697	7.6876526822881	8.10349973786214	8.00651403043837	7.71581822822404	7.97214596888207	7.94609731992517	7.71985218877177	7.84784417567547	7.37081240590484	7.66849699955679	7.24744745273815	7.9320412637347	7.39510951149882	7.4705614303944	7.98154142446641	7.84939765677853	7.39876130339683	7.95949620489976	7.70212945582446
BRICD5	5.38090811222926	5.39964013276412	5.40565488608743	5.84932102339174	5.17755288767871	5.8065354446786	5.10074365320787	5.55017421038462	5.4874233201035	5.82591112019656	5.77837418239497	5.77307681499305	5.79044614378039	6.07631653061582	5.89612347806327	5.57513228515178	5.78162286333001	6.21751612442587	6.28340622037167	5.82510430699945
VSIG10	4.97466999592317	4.91896758446782	5.04032041050833	4.91943195239667	4.95578389033737	5.08279539427692	5.26552893693661	5.10026276489248	5.05276487423307	4.74923840440293	5.45468209686874	5.11483973832179	4.98856972098045	5.22325069834743	5.11253583962437	5.36034411800552	5.38397863761199	5.15057145528749	5.21179354553986	5.11757320625056
NBR2	5.86070623249183	6.46952818781264	5.97579515322677	6.1886197019911	6.22858533974713	6.62678341493806	6.50017073586606	5.89248324372479	6.61193838702786	6.33227316228258	5.80889417758221	6.45633297475506	5.64430003875614	6.1571455200653	6.749621604389	6.66626539557157	6.21753919504108	5.9554428419587	6.42832157747833	6.41810795897086
MED25	7.15955663351754	7.79046397290333	7.8921260824599	7.67652962337457	7.78413423186043	7.85468272170189	7.77306230490246	8.11393621371055	7.98026075893305	8.35642886050512	7.77230084804419	7.8630408218553	7.87575481814131	8.31361713651187	7.84655511935531	7.34268913854849	7.64834176171562	7.53321991975919	7.67305680715817	7.93867047103544
NT5E	5.52020221289615	6.16789967971933	5.7364633587138	5.60833171437298	5.60705092175046	5.0183659136677	5.76271494474517	5.35816273352435	5.73032557172844	5.06087531182879	5.75671375949631	5.31075505391069	5.48891309621546	6.04524123535302	5.21265088694531	5.18418569877206	5.85695945419906	5.69131297008378	5.56906427812966	5.02223756507994
ASPHD1	5.88705843950901	6.43755417965701	5.99704531253012	5.68830218226811	6.50411869854741	6.11303231047988	6.18241699931762	5.9180990981111	6.02648814239716	6.65741063618899	6.16444136877577	6.35726466856693	6.34994552290862	5.99050011295803	6.45193211427894	6.22187940052057	6.10935293215797	6.31559195109909	6.42623623602988	6.54171430514684
TRIM37	4.74414526890367	4.72330117963009	4.56373442199779	4.57500124629038	4.75876559275128	4.36678659986492	4.78763326600172	4.58234861574986	4.7871558726966	4.92955876571233	4.70304176767559	4.94418453111144	5.11479319009255	4.65638687717147	4.85739096146057	4.51730353884514	4.70547093470533	4.63932114213765	4.7941119065766	5.14647295958195
ARHGEF28	7.04675361832316	7.64600420551103	8.03959081057234	7.93423364335634	7.39931791988373	7.67578135913392	7.79857237312455	8.00910358940579	7.2571833992632	7.2055889854787	6.57368944534335	6.92755398628851	6.69932833175644	7.18353971136949	6.70026519697403	6.84754065725229	6.77672884507597	6.76025674721843	6.63582083728668	6.33270462224
LLGL2	5.36180835576032	5.41337460168893	5.07847619819594	5.08604176589029	5.42748304905966	5.44631261301598	5.74177771214533	5.29447224474007	5.01060709879504	5.19048587308236	5.78148207510578	5.69514522885264	5.78268559658647	6.03112497444623	6.1084952680441	5.71532954980892	5.74098852557484	5.77454883056018	5.91244058230017	5.55674845305635
OSMR	5.56533011852152	7.35924608829418	6.05103618789734	5.73370998076353	6.17739033495468	5.58434128678016	5.55528142459924	6.39132069152144	6.30891526488774	6.29336220678443	5.58575282097975	6.21147951359138	5.35296624348542	6.98403114360148	5.51737563890396	5.83388396698942	5.25551772814693	5.33275160761849	5.35126170824229	5.18223661674566
NDST1	5.54054880622512	5.89701081061774	5.34737591902249	5.78987260098983	5.77915726752378	5.52363136056419	5.31606245177179	5.49578161941711	5.77828260199955	5.91205230639203	6.03245133315583	5.97312847504375	5.59622017544008	5.65193082126037	5.48557678881367	5.8861725000308	5.47155264106566	5.75092855645025	5.92277490615441	5.80427413459682
RSPO2	4.02422143924145	4.53220410798636	3.9734419256914	3.77596834730187	3.65967879993802	3.71412998751756	3.78790412611823	3.96000916290703	4.4908070518317	3.41285575787771	3.59698164172596	3.47569815745194	3.74283471389005	3.46778955124843	3.53991489540838	3.64817445867959	3.63667032207876	3.65078626829773	3.53978130053751	3.60240550885112
CHD2	5.66470150359327	7.10872046181086	6.14463038784318	6.14200029902649	6.28677730252768	5.56590146224783	5.9840549620997	6.16311466021828	5.71601350778652	5.59344081414262	5.83182937007395	6.81691273432509	5.90307626572528	5.96162668500289	6.07045909940189	5.76386428445452	6.07933928029477	5.60086218006417	5.54558717181179	5.95145421439047
USB1	6.00646647811289	6.11233190665114	6.07586706062559	6.14584779726521	6.2836390193281	6.02107951058522	6.06505384684566	6.34708963248381	6.17970928779092	6.64414513265475	6.52926765120887	6.11812205376792	6.59799367423547	6.24957523088821	6.47574096862304	6.52664305154735	6.00343727072124	6.5036424285674	6.60225227483	6.74640207207451
GPNMB	6.33856935449577	6.63127311088977	5.41114588277236	8.32618542180367	6.30325397701911	8.04204345411711	7.28250680425449	7.46634088535619	5.67884103409447	4.29573683438567	4.54207067299864	4.07165400837718	4.63759975575639	5.3735364033562	4.5605618739642	5.11739849514874	3.71928323165323	4.71121019407881	4.78016004675607	4.43953783652216
CEP57L1	4.29851220597015	4.41344853291564	4.44995563537183	4.36896805007054	4.41754727244602	4.42794984455267	4.26792391022597	4.63609918088371	4.88717654480357	4.81319363181431	5.33697849940103	5.13601136635961	5.06871908597572	4.56651319129797	4.90802026432804	4.75401627881712	5.08522118927084	5.04809150775844	4.6906506345405	4.57721568620144
BICD1	5.29628805513607	5.47290297393135	6.05103618789734	5.66038559928151	5.84875922955436	5.16168166048713	5.75004410859148	5.41331651021	5.08580971163542	5.40096213704525	5.51086687544711	6.69742341535701	5.24565294512262	5.70215957808383	5.5448147091976	5.70830583679378	5.65454953583062	5.69781790246551	6.16816424020282	5.48967991580786
ZNF12	8.29910794226033	8.12468628260367	7.99571729861488	7.77631853351718	7.75778247571134	8.07243732707158	7.98623377325661	8.003124107326	7.84649550984221	7.73458871325124	7.69968536599819	7.62014935720789	7.63365490665193	7.54953086988909	7.71924286690095	7.78563117144936	7.83409428830876	7.36149072267434	7.56487305734272	7.47108533633908
MYO10	5.62376317319753	6.34082162462114	5.75351781473792	6.18359211237808	5.44330982754457	5.33260465016216	5.94058737339452	5.7278801674222	6.12902866799949	5.63344254494177	5.65182961799615	5.48280069786543	5.57360447399997	5.65524004404119	5.49786556543612	6.15593133876956	5.02190394530039	5.20975201158135	5.52234531400316	5.12449510240079
SLC4A4	3.80276635459529	4.33829311856852	4.19553697899078	3.83783639779152	4.47773145999022	4.04614641013834	4.14311680487487	4.13480447239174	3.60437940582271	3.85236006510378	3.78946311583596	3.72298551973308	3.51444927607323	4.0200932657678	3.87502805395762	3.88320915940207	3.99495112060064	3.48063415140704	3.64720385646623	3.75160211384395
TTC37	4.47924841367081	4.2483869766081	4.70567739183362	4.4230832269025	4.7601052068049	5.17945340501338	4.46838527494897	4.52775160025072	4.71170799128748	4.58327777208315	4.89104986214374	4.9301210095945	5.36555117191019	5.1702542590103	4.90230593582638	4.90402144608109	4.86341765846634	4.53517856114665	4.65652428603203	5.36398098119357
ARSB	4.92978067919354	4.83779987325339	4.84839344290986	4.85266408184081	4.92313886188485	5.07764015546992	5.21020376178031	4.83296189402172	4.54136323948426	4.79309931998542	5.05803697882436	4.61997665498939	4.94243638656599	5.03283968241722	4.52700732260351	4.7898031576126	5.06015938712058	5.22442197280895	5.02253435700885	4.7603583419866
FRMD4A	5.0060045622733	4.95826028413437	4.97196823005666	5.02303240941165	4.93533178545273	4.84761414084863	4.78478537524386	4.78342501320699	4.81275783573985	4.68992888807748	4.63454366769114	4.63111417975553	4.87471696147073	4.67283071061052	4.67158352431028	4.93993326875815	4.82773042822971	5.00631418343074	4.87483826945991	4.78054627639863
ZBTB24	4.41395674140441	4.23491297866349	4.21685254094288	4.29901894424803	3.91340550122838	4.17126568394708	4.15695564159999	4.40048560361582	3.95106365966489	4.07141104675124	4.45065371168317	4.74609441058537	4.27072701903423	4.54585769236382	4.34137795151278	4.2750010859378	4.54589351500634	4.52809279983971	4.41544547632123	4.47546341099564
LARP1B	5.70554336946725	5.25944763389744	5.63466906021607	5.22937065619549	5.21014783661947	5.24680139226251	5.76307253317125	4.98168440514959	5.68899873554639	5.56142827027025	5.65501487417435	5.15916939074547	5.66963326178457	5.66480052824688	5.48693507175959	5.32489231063121	5.69872097208353	5.73124931831642	5.56219350915998	5.31346877013625
DGLUCY	6.65769730604208	6.71998513485664	6.85088566427337	6.82595748412532	6.89816251162111	6.96019862346518	6.70329772191537	6.98752427068074	6.7679888197348	6.81145266276771	7.01845814356791	6.93938310023831	6.7829346699871	6.87645334379867	7.03731116181127	7.13363678060159	6.98948510364145	7.11517113245879	6.9730624120848	6.84726040561695
TMEM239	5.00670505425922	4.69846476014568	5.13139744692815	5.26415806801659	5.10363325841235	4.799030405557	5.3359198114734	5.20520794132361	4.81570662822342	5.28290204576103	4.7868824157748	4.82094137207944	4.91066781590785	4.70675348722716	5.20450322350218	4.69508221166254	5.14601049998756	4.75767412646933	4.94881289126178	5.00704130961817
MRAP	5.70524780172442	5.67252830711962	5.70110029347183	6.01201041504121	5.74740700427342	5.8805763150876	5.49540246920062	5.61635690294954	5.62949758927121	9.406616088354	5.71005650567496	5.4114123475165	5.58152907217672	5.65934176996477	5.460793076887	5.49260015478623	5.69500894340868	5.84892824623462	5.74468828274144	5.70555044686727
ZNF24	4.84307338302343	5.10372506235669	4.85268235675836	5.1616515124066	5.09520690156647	5.21224936590208	4.87644032821516	4.7981788062426	5.31324704919492	4.80333259940546	4.93644313257758	5.31055051041693	5.04813022948482	4.89573531647416	4.74913905454313	5.18968569774051	5.05702376928826	5.18157369587099	5.09018653787254	4.93572044658848
TXNDC9	3.71928323165323	3.60317659908612	3.6653172686322	3.55584835771654	3.5785925454839	3.49514906059766	3.44909884573776	3.44733665529118	3.6767849657757	3.81739291951219	3.78724339095484	3.85634863264254	3.95271991086472	3.88825335554689	3.45340879683015	3.56984443119765	3.73278333259075	4.04289066005892	4.53222605545899	3.67697898788424
DCAF8	5.19581777570654	4.98859566860589	4.46125036596182	4.80688540300305	4.73992828019201	4.48197801616951	5.39853521064787	5.05963562057417	4.42077867189958	5.05881801771418	5.2987868181954	4.55599586735742	5.42792491149686	5.56177809176872	4.78377868410711	4.96936754815875	5.13185132354336	5.18824107349334	4.80236488226716	5.0566481187357
SMPDL3B	6.60350297259596	6.43815326674334	6.78810256442332	6.30966806379152	6.32105572203388	6.25994715645737	6.44447465933912	6.59873783157918	6.09982875132258	6.74078849054687	6.8431093973214	6.58824375301762	7.03194871724059	7.05516506260391	6.9653932035965	6.73283696575175	7.06584304999434	6.47058046414859	6.43793429597804	6.71314466495109
CNOT1	4.63384779960096	4.67845692932505	5.0065584396186	4.84645901582071	4.63743694085533	4.94615497704097	4.56203099665614	4.97116410399789	4.64602575595748	5.27281014673669	5.45950129256761	4.95648456368593	5.70620423780441	5.24217729407658	4.96936621265828	5.15632177768301	5.42254956483778	5.45603203686657	5.49812893549354	5.05037296360328
SPTLC1	4.54200713523158	4.97159197251287	4.94300409406664	4.59487240301244	4.62856743952831	4.82929515204185	4.87519308717484	4.90801469026279	5.08580971163542	5.14576645939839	5.71629159383654	5.20776637607786	5.38963856616055	4.79883180620413	5.08746687230438	5.56154915339182	5.21422126681255	5.32124716249482	5.21452798072123	5.65265757177089
ASH1L-AS1	5.72182213278981	5.91908689728361	5.74091426091823	6.17864274362059	5.88719438773492	5.57540328296498	5.57389699066327	5.61644283396075	5.77818904415188	5.5434660022542	6.66336776265063	5.67242647349657	6.24912445366602	5.5064751600603	5.91570421367398	6.09894185229215	6.30056086084354	5.80012930794452	6.53667213123407	6.12032093685411
SETMAR	5.52538412047813	5.54968481729153	5.96997111387373	5.73490670735324	5.59734389775042	5.64662186695502	5.62940966364941	5.33298212703727	5.46515692331841	5.7789289553904	5.89190834668532	5.60640533114869	5.83689968506851	5.83702547670063	5.69761343089312	5.90436817185449	5.65732631068455	6.0215868817372	5.87858130997606	5.78755567030212
XG	4.85793433065053	5.22433321470618	4.82816624562245	5.19410872705926	4.70118600879085	4.74271751704336	4.81460358789649	4.93084187003939	4.8916385395335	4.35560199341471	5.14439733103745	4.53079184705642	4.34896625892116	4.63628343719932	4.96099814846279	4.65541966803434	4.62333136908603	4.45828192290373	4.95032726389165	4.51223061652699
ZHX1-C8orf76	5.82682759318179	5.71533122482312	5.79287929299065	5.2978079525491	5.4233682052557	5.55447515054979	5.91749364863956	5.43321532936242	5.24517807979722	5.76051975569006	5.61782064817081	5.80944351393939	5.74157417331248	5.78542254480003	5.64988580972586	5.52414895078022	5.59001689496175	5.62909836912712	5.59552350219708	5.83804543757739
MVB12B	6.17260620173789	6.00090383576672	6.16337635563836	6.31315731345965	6.22053020779517	6.39201260407701	6.14451712710112	6.13705179112132	6.15241250375955	6.11484256947154	6.13277197166191	6.47925701640996	6.13607795337623	6.19298987466473	6.24367650613602	6.31828881879074	6.40733429241198	6.18691924926093	6.18815342483471	6.4444480886558
KICS2	5.96690453512088	6.14533436679063	5.94493676141264	6.27938671498267	5.34015503829733	5.9510603948813	6.02753347889157	6.03721648267075	5.68376909245385	6.36519986818123	5.40894695905199	5.49650942239651	5.73373489614894	5.80307356107008	6.14725784823403	5.82855085430577	5.7073965174163	5.4419749400185	5.09453568514046	5.22947821683849
EPHA8	5.53138863498192	5.5147228897557	5.14157147035495	5.5685322172364	5.56295846443676	5.4170510312824	5.413190569601	5.45023337531338	5.38347911080825	5.61932825417671	5.44373082663753	5.43849962526792	5.46418065430819	5.72325961632089	5.54256760776422	5.46756264353144	5.60564793500608	5.07742046172899	5.52126593123911	5.17251691796271
DEUP1	3.304608289028	3.34940774248261	3.67941490229152	3.37058000702175	3.37066118525966	3.11632404722945	3.26837165983158	3.18251878234815	3.39713155551557	3.44641597635829	3.25206257217156	3.2570501559593	3.29927983075311	3.12277491300482	3.47284567140281	3.27215550471232	3.58169313863721	3.69400383758845	3.24838363669009	3.40433325948442
TLCD5	5.78963752831439	5.63072571446871	5.67409094748793	5.43384612500483	5.85032077855066	5.56407456700007	5.70070215379117	5.65335036180087	5.4867584511309	6.1137170618954	5.9656251639367	5.89720159815894	5.6725585729497	5.85124417220416	5.53636603057608	5.68209850064892	5.76493627508846	6.13423120947807	5.81930337666192	5.41072642316075
TMEM53	6.80659215307214	6.86688202126482	7.09563785627516	6.75164855864353	6.61209634750982	6.54074583321003	6.48483352566724	6.71949382752114	6.81461571239437	7.10747760043694	6.59431922880265	6.49252741467785	6.71258174959179	6.69574193174577	6.85566435680801	6.55040449904635	6.70408948576155	6.69288870744574	6.66284186585187	6.90108349778193
DNAJA3	7.72959729319571	7.90667032735137	8.14059483131105	7.81789776551665	7.87521437247984	7.96527630888075	8.01565812950688	7.8735826538048	8.13256296262672	8.77092482617761	8.46268274644583	8.17314612681663	8.2312893530425	8.01806617028836	8.15520363676823	8.13939520546442	8.18714864628214	8.22240137374665	8.42436674020279	8.34988198150466
GALNT18	7.26588241837697	6.97574997029839	6.748061591921	6.64556232158268	6.89134104684999	6.61983701141334	6.37959722420422	6.68035783553315	7.35828257983251	7.70705268215379	6.08843717995824	5.86871150464368	6.19975772630201	6.14875334970129	6.31059315178558	6.40685907733538	5.95463261311777	5.95173721305957	5.83596430851827	6.03599430052296
NOL9	6.96881145859425	6.77288769749586	7.03138747635419	6.88242914785262	6.61561051124741	6.8419841855831	6.92555349043897	6.59912375483174	6.82765805862253	6.99285270634683	7.17082850679845	6.63875808594159	6.88902591638507	6.95694353959767	6.85714697586412	6.88542287587926	6.99212504425349	7.10783336580587	7.00398096187175	7.08756615997491
DDX51	5.84009206352844	6.30467001424788	6.05103618789734	5.916157496462	5.72630081470341	6.22783066398829	6.28707477521444	6.44835366033669	6.17097137728818	5.6502727988723	6.14747216771461	6.2240290803185	5.93177206462738	6.13524857605407	6.14606550427082	5.88587424392752	5.94319213134345	6.20291858128559	6.02495668009156	5.87161303537952
TUBGCP3	4.34319140180974	4.68195383921563	4.89887632724061	4.57158277085426	4.71414081542677	4.35602862953419	4.44007887741916	4.23096920318097	4.90347578590063	4.15067542871282	5.06984477950531	5.09458014705532	4.52774403240964	5.11327972120064	4.56519562672056	4.85793433065053	4.82636889553585	5.21133135056332	4.86165037157802	4.4282686413746
SNAPC5	7.68260384474335	7.35530766073858	7.66068365682246	7.60585734726795	7.35942101883991	7.34793790741338	7.47014823843004	7.3368750750187	7.61453214613998	7.68740899889704	7.55699545336621	7.2717396813385	7.6872871417647	7.35005738789089	7.36004395425777	7.51065681712919	7.43801499955745	7.94304638641719	7.73988906936552	7.5386253031308
ENTPD5	5.78922375013778	5.73438528218123	5.43544481206581	5.78834156801287	5.80439782086191	5.38560794631722	5.7477962485409	5.2286143904133	6.15837378892115	5.96295405891154	5.89936605945921	5.70635234576404	5.82048595568233	6.13605817862496	5.84531172281642	5.80886375856316	6.15056901832046	6.12832083076399	5.99563949851238	5.48463103226074
RBM33	4.41539558133833	5.2879269442827	4.7386300447387	4.73206863032402	4.78283197991469	4.90910127384907	4.95933324730768	4.92604621047208	4.79046511979843	5.58434838306828	4.73904727111321	5.19088295061218	5.1775640095623	5.11434911609755	4.5486486976099	4.69816373702351	4.67403500051716	4.97156470565926	5.34534272044574	4.45307858020133
MIR31HG	6.0137239087999	5.98733883128212	6.23121830011921	6.17544188526754	6.32344349907298	5.68071212748655	5.779659138192	5.67735812990103	5.58592247515169	6.06118180574613	5.92214503108736	6.04050497205622	5.95907692021121	6.19056073837818	6.26704919969866	6.4658003187442	6.04055494428031	6.17544188526754	6.01817377878277	6.24008283072362
SPIN3	3.47660449091681	3.40423296870139	3.51562516308682	3.70033239983389	3.77467005821801	3.61393163888394	3.56779439327377	3.68314565507721	3.61744189878508	3.34775366084864	3.55283715497416	3.32882720326927	3.56661888543689	3.51204593769055	3.52410317879496	3.53465641713046	3.55328394261477	3.7326995556112	3.41458221207678	3.27262344036984
TMTC4	5.68942069408615	5.35782081347892	4.81260449824259	5.22357870472632	5.72993506389307	4.95209831706892	5.20620192497087	4.75893951987877	5.07853640019635	5.63236041705479	6.02356674917064	5.73669692130001	5.76728359017511	6.14693091408647	4.92711897098895	6.05320171934173	5.78460828140427	5.53507396077837	6.1282230712122	5.90675007026784
TMEM185A	6.62539967143694	6.68264197541255	6.66016294292063	6.74593188551284	6.49638411519409	6.57612361849463	6.41653121128403	6.34032565760712	6.97541615505113	6.30081689382142	6.14276263237695	6.464552856585	6.38198751826424	6.24519985643451	6.24977544685872	6.60850470727934	6.43545641372513	6.62117231301605	6.11315507285044	6.39360187990434
NBEAL1	8.04184814052122	8.23340316039711	7.72755476668977	7.83995165365246	7.36279948973025	7.50738040042717	7.47971414909438	8.01944161436694	7.41813090285722	7.23154597857796	7.32303115445917	8.02048525547619	7.22113050973897	7.81939969667242	6.97533773394761	7.36846106282539	7.35135164940534	7.35373102075318	7.37024694710907	7.46917959242888
CDCP1	4.69963158261912	4.83438174866388	4.59738415604925	5.1838344819786	4.89528419970644	4.8753084074939	4.50116172613007	4.66893092291502	4.96479418694855	4.95218528175906	4.99056891053738	5.29371515061222	5.1198598287508	5.52457556361407	5.07783029898556	4.90979964449491	5.18796516996367	5.00367540392803	4.5132506343712	5.23566323218854
ULK2	5.76431669317046	5.97205892360602	6.04669589455309	5.91789411231674	6.09468080410573	5.69605261620589	6.22185562604752	5.8574096742783	6.44443185445632	5.3670824977826	5.8216387927202	5.67847442286259	5.62308725889326	6.23696218320036	5.91858621323158	5.71234878994301	5.3128992875886	5.31321852885867	6.06318429758379	6.03126726082031
SLC4A8	4.80541700908765	4.89537194271584	4.87664733574779	5.04639916447319	4.79740458006023	4.7395402013153	5.29378411079162	4.89868385067461	4.60311670547638	4.94246294273164	5.00878069754538	4.9101281189376	4.77017429442142	4.76558778564685	5.01853723758413	4.99645925237712	4.80901903810487	4.90088530333334	5.13081640489146	5.21145911044048
SSH2	4.24055246885964	4.27161705655802	3.9151728528115	3.66432525032015	3.80632668703192	3.91677422931056	4.00887421435465	3.99541414620559	3.66466020813388	3.93480576643678	3.87734357654974	3.99825012230078	4.20592865359307	4.12192533843476	3.84281122814139	4.17878474282047	3.96120018063804	3.8235418051389	4.21278028061625	4.12875415167829
C5orf58	5.37112564058375	5.35273476471962	5.19214424622424	5.19021790645089	5.65613450732693	5.41427979527555	5.27379388382787	4.90027985578995	5.37444533584874	5.56226282027345	5.52104721812828	5.55041696683533	5.61852616734478	5.16437418732795	5.36554473316134	5.7536616525242	5.73445319056709	5.51983530743974	5.40801027849274	5.46340751432714
PARP11	5.37812152265386	5.04011565546555	5.37341494634029	5.15765037978269	5.03447501435458	5.54668219065763	5.69222798796849	5.62505719675049	5.1169354748981	5.27988231602923	5.23881818895916	4.60862008349509	5.16900089981967	4.91833270488728	4.96099814846279	5.08823214417776	5.24632751298674	4.85992791613121	4.92257108318019	5.01144702041231
CCDC60	6.5367245920085	6.52228821556273	6.55453574724452	6.83614081583046	6.94561414042584	6.8486583658249	7.11622022208615	6.93933660959457	6.46875891892717	6.78893355466627	6.93904528897906	6.99690695240927	6.68357870425436	6.76033779470915	6.41363029825748	6.80144685583431	6.81470973146889	6.92614439263207	6.94812586662181	6.66782586302956
HSD17B12	4.10412552439972	4.47189009899023	4.34033772946769	4.1932876892577	4.25589081233959	4.25416074620449	3.72446452097375	4.52954099905875	4.31074436762189	4.27719030267294	4.31225064410391	4.42817482578652	4.15432493691397	4.4744164437533	4.41488929983605	4.58265643421479	3.99495112060064	4.36013577320177	4.16314002662121	4.39011295016464
NLGN4Y	4.15895829613222	4.28298994072939	3.9047042185483	4.1721074298742	4.18780764543531	4.2669064480269	4.1290665140048	4.18124951683104	3.88558724900573	3.8298739089226	3.7945459369907	4.32126271478884	3.94368554523244	4.02620471418201	3.77408881071032	4.04513879495727	4.10350351454029	4.12248611709403	4.01119647760075	3.76346841001076
MSRB3	8.31523018785808	7.9263398235762	7.9953781218482	7.85170594728421	8.35308960187185	7.92395292379431	7.87802632077776	7.59020145638476	8.23493068721187	7.95066518489411	7.13816928453456	7.26145493636467	7.06625950455023	7.68439132071363	7.33454172900368	7.37393804352427	7.17418008078814	7.24593712019274	7.05781490734646	7.10932984120771
ADIG	6.7942278488399	7.1606311242088	6.86864861853088	6.42436569035189	6.84478760110476	6.63891805921096	6.40901612620142	6.68510744399527	6.63529513377394	6.84369040258737	6.69054923408863	6.9370474296178	6.67203760093915	6.68469252426263	6.64974615786503	6.5928921721859	6.492594771503	6.73056836277635	6.59330004243875	6.51397608913283
CCSER2	3.4655461620439	3.80859417993963	3.64942404499179	3.65048495242726	3.48900529285103	3.54919414894704	3.20629547882005	3.59937933309	3.6030970569815	3.4709353244703	3.38945585213293	3.37654891713064	3.64280968327941	3.4061170249175	3.26900605825463	3.54029564113673	3.44453190722819	3.37028315148185	3.8970276849905	3.38007596022817
RUFY2	3.35654838436747	3.7136012448433	4.18731746790133	4.00488183603146	3.43863871089511	4.38912829248004	3.92647969910356	3.35829441444507	3.81019474971688	3.6642158943313	3.88627133590709	3.32676756848225	3.76537964830941	3.70011685125637	3.71586317684229	3.59531292762102	3.71553737401666	3.74773637577327	3.60975909833349	3.69357058957035
DNAI4	4.53783998856541	4.87285076908315	3.97839206450322	4.41442289300555	4.29985083166862	3.97294854886833	4.30752856315264	4.7592970064298	4.37378572361355	4.409937155875	5.35742286003799	5.80501258380096	4.690467158752	4.33353236113714	4.68978143214446	4.30684243881186	5.41875686023307	4.60307064090954	4.8144135301244	5.31039865619418
SUGT1P3	3.37455780369283	3.30440823882454	3.54684483649677	3.2700428292409	3.33869438672542	3.31518739343683	3.34367544227866	3.53952102170589	3.59314996246368	3.2763166525212	3.2691869858152	3.50833876653459	3.73966818654578	3.29916097202191	3.48771747589337	3.4599907513337	4.06627496316533	3.28213492376969	3.90793693941775	3.42251720514352
CFAP91	5.74954754147521	5.96887987014006	6.54352387712956	6.37526233658254	5.69731762410008	5.9736856582603	5.46355105266536	5.51382927177921	6.59330004243875	5.21552445760675	5.71077186369517	5.9680120239186	5.60385063139706	5.3402936079297	5.34542121496808	5.25920980566163	5.02915283055915	5.13641699486078	5.46568197903019	5.05713587771299
SLC33A1	6.14436987892123	6.85280063880963	6.31769099538997	6.49902092388199	6.76033641068512	6.67435641172188	6.50434120072242	6.38596590868003	6.65673432124526	7.04090229107445	7.3248598262701	6.92755398628851	7.62661515519719	7.26151501922583	6.94083578026322	6.87836327374803	7.22643174972423	6.91250628277296	7.5333670355172	7.24808231011314
CLDND1	8.11226991824283	8.53059934683452	8.28183764516345	8.298189711792	8.13963719531571	8.33001213222028	8.23838023240978	8.2885316899768	8.26109245857731	8.00255738857896	7.8993977710086	8.16140623355353	8.11164608005396	8.50919436601249	8.04777758576083	8.09153217984734	7.91698549880353	7.34538564101323	7.78965440245718	7.85689726101744
OGDH	6.30820758871725	5.94001206366498	6.18450187948657	6.40290315033225	6.60531890512425	6.47364877117113	6.17686388127956	6.13001201202653	6.38554027061325	6.15002567499164	6.35386296566747	6.15499049321706	6.40020983626944	6.55600721362819	6.33149323165261	6.60685969646221	6.05697254406236	6.39987603022157	6.45337106349357	6.1873813722328
PHF21A	6.93675264341967	7.09315691815033	7.3312485702328	6.95781699989022	6.99164934180483	6.98133122569664	7.28146856885949	6.97279147982423	7.21956777221582	7.17234299474482	6.75411578791114	6.9293080779226	6.58224286326425	7.27277924837087	6.56600866298554	6.80951438496524	6.25089167235583	6.46387270324302	6.84653882257218	6.70593174575803
GDAP2	7.32366342445807	6.97951174014685	7.24961922011194	7.28676381318196	7.01590317222861	7.00134968594061	7.22307660533403	7.22284087521275	7.38735702593616	6.88634034870184	7.2700097964632	6.95366741918207	6.94277967881225	7.02465378240239	7.16662637829028	7.31311721542108	7.42693905702782	7.01197334959994	7.19613340501252	7.41983523715355
MCPH1	5.64575957961635	5.91634555387311	5.8972881111832	5.75046973172008	5.26489781011651	6.38493878022522	6.11984636519159	5.91069661805761	5.77099753557566	5.49384286712435	6.05680308048117	5.62951253929966	5.87969243697305	5.95188545050254	5.70202459109399	5.93738575603484	5.9082619466183	5.81106850459431	6.00950454410998	5.60932101299938
WFDC8	4.05034113753759	3.84184614812792	4.09370653400366	3.84254213681316	3.85233379521055	4.13526569370481	4.06398554316138	4.05802472301578	3.93266037401728	4.00271827023971	4.2444952107256	3.78641894130901	4.20385084935163	4.15500179040298	4.00168435468347	3.94697867926718	3.69738051592165	4.32583833746316	4.12258285815426	4.18288882749577
ZMYND11	4.19494796685119	4.68983604514001	4.43778422523791	4.52825567917739	4.32355727578155	4.71543743322755	4.21752954032431	4.61561098203742	4.50625562132172	4.36856973790312	4.40500207248538	4.53827585981391	4.64078575508799	4.27777561572754	4.33426849345079	4.58783960993639	4.28583385303321	4.83252007997962	4.98929194492292	4.91739146248414
ZNF446	6.58433818966042	6.23900347682195	6.46990843683018	6.53602637803802	6.36563349088151	6.5407901505017	6.39356103934354	6.27996727609121	6.60247358289199	6.29508325607427	6.53926569068476	6.5706557025217	6.52173761289068	6.60909967407061	6.82537784061587	6.47941887417625	6.46980573389686	6.6892105970319	6.55389450273444	6.51843269266692
TWIST2	4.66676056781054	5.01997766342578	4.89753426004261	4.70603030206801	4.87150993741621	4.70213388968316	4.72058027217365	4.65841578818454	4.83876816703295	4.67555028375639	5.16663230285096	5.27255812662174	5.18875633201388	5.41946429416172	4.78007461813585	5.03303613119289	5.05255261850348	5.7309465571624	5.34735348737995	5.07947795700973
FAM53B	3.63071462057893	3.93979789972995	4.07602405637624	4.03402955480982	4.32583833746316	4.05139707457345	4.0824086392207	4.21210050351451	3.85179081026783	3.75957217344069	3.87103851042299	4.07545227954406	3.91102769356532	3.88505556464336	3.93678679389702	4.05139942391362	4.11834867809636	4.14766895537988	3.96463973898388	3.75160211384395
GOLGA7	7.82314600984522	7.82677599570576	7.87041250035869	8.02589078648012	8.02753416448674	7.87439228826093	8.21623832823025	7.67734015765563	8.19346686302104	8.19751321388543	8.38211329778643	7.9285937576204	7.99112356192246	8.10782750857423	7.83737298722097	8.34716556880807	8.10704477900166	7.65065277750853	8.46972715551947	8.1983167525334
SH3KBP1	8.53059388501793	8.10295348412115	7.36771972723901	8.27602355271202	7.98114060347328	7.68540317148147	8.12680842572809	8.18221804082772	7.80188150426022	8.48555724348333	7.76342684592174	7.40871092708107	7.52821356990962	7.84195651878414	7.71677529686994	7.48675338382657	7.57299438124573	7.73101661044971	7.47862370477521	7.72376448029862
MBLAC1	5.81380701843308	6.45514010994278	6.34614385941447	6.25008159463503	6.45717219651004	6.47776118015884	6.32012504254056	5.98501569351439	6.10919285516568	6.16517533346643	6.31900674739893	6.20863996326063	6.30147022166529	6.63296597954703	6.26638451612185	6.31505389277578	6.36151607623996	6.37380513851197	6.382809371263	6.43662393686946
ZMYM3	5.88261720288187	6.20429008966157	5.85833988306155	5.99071139640889	5.87426837260851	5.49169679590049	5.97100214859834	6.1109359227142	6.0466606480909	6.42690795263715	5.84181566139916	5.74799574385224	5.76970420388695	5.86002672828594	6.00589554831785	5.84512644597792	5.82655179213921	6.05770218026983	5.68461875449339	5.78196840240759
CD300LB	7.14094119517471	6.88448906764283	6.84170384605862	7.06132571700722	7.05604046476852	7.10483941852627	6.90822339067697	7.17649462105798	7.01373793114948	6.83755023051979	7.12253233495092	7.20213029022498	7.14644129039085	7.17558398030156	7.0755588364665	7.22973845196318	7.19522474351371	7.3740987656905	6.77810986092398	7.02778162094664
C3orf33	4.1194553692898	3.9134537565674	4.29096067000774	4.0793185416464	4.12294690420766	4.82068287289154	4.22096029965401	4.56259424624298	4.76084266196112	4.37717977570752	4.52906255165179	4.09908004660715	4.76752344557284	3.89230912514297	4.36754656889019	4.2569721357644	3.89370595064089	4.35759577743282	3.75092255548016	4.63616392854284
DMAC2L	5.05178031447795	4.9100250498378	5.18245966801958	5.09333342739323	4.83197804395971	5.08933246529131	5.32375267120429	4.60580685231966	4.82245208373751	5.37775518921088	5.05939629415484	5.20543513317525	4.92815492133503	4.88132445946159	5.63922029512328	5.09718293871526	5.66502042285113	4.92456726022768	4.98059591132177	4.83246858442452
FAM126B	7.25048176355631	7.15970688034824	6.98886609142821	6.87260101239348	6.48510508318298	7.26511757666763	6.86608751491096	7.1686403308609	7.09654744955908	7.19385136535201	6.78323452299118	6.8347516608515	6.66415925013246	6.74660924365445	7.23336294047402	7.19493833699752	6.82382862484981	6.84864059064682	6.81001488481316	6.72346231488513
SNX32	5.4287520969847	5.85499142151627	5.74601828468004	5.47610718645435	5.57199109882169	5.52533368900575	5.3060440396673	5.66891061934693	5.46230660084296	5.44778156959175	5.37843705896298	5.77607581838768	5.60709472831	5.44426486351522	5.65878339082158	5.81510581053187	5.4148966042115	5.94671799558437	5.66627513988725	5.36083304114818
LOC554206	4.76502260481231	4.3962839106737	4.53276185678185	4.56911694163702	4.63882621790257	4.56728136745022	4.06420030643246	4.36153207770739	4.39781090076971	4.34730465394097	4.54121044627517	4.1036942658894	4.42034428375527	4.46157976533256	4.66197876447711	4.77464686762795	4.59834310971768	4.2488752804972	4.46347670224292	4.48221583626093
C11orf53	6.15321070972696	5.90720324183451	5.98395202689651	5.97925064939919	6.08375555371729	6.10513466043219	5.82633279143661	5.80789080948799	5.94307636668658	5.89399422224724	6.23624883207118	5.87561748045609	5.83476594273776	6.18744313581108	6.0747542772276	6.03185103953023	6.16705780342907	6.01467620336426	5.44102233840392	5.95634983272596
PLEKHS1	3.46546806148674	3.62785228550751	3.35414858154256	3.73368514628415	3.26039065078651	3.62722125086866	3.20513410604497	3.50708294651568	3.61098795830175	3.53778247527298	3.87474277776666	3.45184635134317	3.62636846043177	3.39408275061043	3.73041149752944	3.39744196918588	3.90058688591556	3.92133568522485	3.51617378429216	3.73931714506498
TRMT44	6.55148587144653	6.38924481943728	6.59437438257722	6.52323458395706	6.60842708482291	6.51941389556818	6.65799634802585	6.39132069152144	6.49430295545475	6.39822277430858	6.93633448182456	6.91199602550331	6.87283836105696	6.85284432432478	6.81076068288041	6.74478554508106	7.05165921993005	6.78401373143772	6.65196998648167	6.90449517698607
MANEA	4.32530221661238	4.45028709545198	4.45028709545198	4.35939206143605	4.45512110159213	4.32555184591174	4.22183138727898	4.32473443517464	4.46210180422046	4.5475815437056	4.65645827191812	4.34084031351162	4.67326259759276	4.65948506299264	4.28866360752158	4.40291245926457	4.5692101084882	4.82589636888099	4.61227817975949	4.46938511270554
LOC107986876	4.92745191763716	5.01128675138728	4.90816599927086	4.65375825930035	5.08358922858471	4.96051171011902	4.72058848000272	4.42791150645004	4.72713574173649	5.05551745632825	4.9226705961504	5.06000781280465	4.47553760019181	4.85437123775802	4.86838190848132	5.0129589260381	4.78059761190404	4.98534444868751	5.1089064485762	5.06799887246484
C5orf46	6.31316293798227	5.56835615777294	5.61785258315835	6.83946307190473	5.93391167424322	5.57821787970683	5.16255165286786	5.28497082554622	5.39376076957467	5.53260278913049	5.46400184674361	5.42716733099634	5.38521178611077	6.71040414459798	5.06396824858342	5.43901312091432	5.32151416237122	5.39020438887129	5.00505508311415	5.21795800796478
IZUMO1	4.04423305313966	4.16446353394435	4.12815422306308	4.03742290156378	3.60113370811571	3.64420654900035	3.84150894717731	4.02426736813924	4.27120968895642	4.14852636764468	4.24320696986562	3.625248158995	3.92849520904624	3.94657348365426	3.95911411759578	4.06465982693377	4.01597968659667	4.15753967260921	4.53527002580663	4.03319594091481
SH3YL1	4.94763932223169	5.49222446235197	5.54597330983327	5.38913965298151	5.5854833999186	5.02521284157206	5.0382080207804	4.80866511843849	4.86591614289226	5.39799355200945	5.15789944996915	5.60868820494468	5.59002018957141	5.54304017471171	5.01210530985571	5.37992179248628	5.3934798695867	4.91631722260488	4.82165108781343	4.9936239616367
PTPRO	3.77873876402965	3.49988134028041	4.0365436864363	4.37625196745783	4.08091079489449	3.79414508217292	4.1074836683265	3.95304355547659	3.77735090639587	4.27811874811063	3.93008035969137	4.04285573627171	3.92849520904624	3.62366427583241	4.17763440630605	3.97463585873663	4.06627496316533	4.02529843274506	3.9274237562273	3.87332066913925
GRIK1-AS1	4.69698476894427	4.53829697005126	4.21814475398262	4.54243611564177	4.30289367461332	4.51631935459533	4.22938788489648	4.11425198792627	4.41937492732109	4.55327724489459	4.12794687499738	4.24023745988343	4.41477594201003	4.56670813494116	4.47333416417129	4.18524510139133	4.28204630928335	4.71464337183489	4.73964745046907	4.2715636488728
ICA1L	5.36436826949884	5.49761970999673	5.33118553488809	5.37207354111328	5.26213627408961	5.27879822766083	5.20134129372397	5.35409348751313	5.35243509689041	5.00212424648821	5.39189932413827	5.27483664889331	5.30045396872953	5.60875732837075	5.19522021501155	5.1160124412192	5.29809190260191	5.44146190008177	5.04916438647904	5.22090243022646
TMLHE	5.07875639366036	4.74113046213242	5.23248240410277	4.94373617349642	4.80415642788435	4.77470985029373	4.98162746571795	5.16823204783491	5.21028209233295	5.18973621580767	5.1518210769673	5.08196351268411	4.94477085094947	4.72864733527764	5.47602317284196	4.86616433877158	4.71889854307071	4.88483828502093	4.92343398239522	5.13366433497351
MEI1	6.7499017326802	6.36608471835131	6.4335110658526	6.75313302697261	6.73513274871535	6.65339613850598	6.53206318728187	6.57237099300706	6.33259927993507	6.63223200223603	6.59311424818272	6.61393205130487	6.64493722885453	6.86396978609373	6.73209482260463	6.7232525296845	6.54269147426712	6.50869010146953	6.47926920892607	6.52992368024492
ZCCHC13	5.17670972687864	5.26131819386553	5.20326941250476	4.97614033985595	5.17428875929872	4.92007316283917	5.13784874559675	5.02991998538474	5.06231019827307	5.131914152947	5.16297195582372	5.37889825532893	5.17901852311617	4.99743554081728	5.01336354571614	5.1598430879276	5.10259376288771	5.37295404749841	5.52644681211335	5.06217232280729
KCNS2	5.83703218999068	5.89075521450973	6.00415775618545	5.76741970559115	5.8876690944192	5.58638066398496	6.1246172241078	5.9546644820329	6.00962849007166	5.85256513861613	5.75421796304218	5.803251322286	5.82382900689843	6.13283293121035	6.19267779744405	6.07977903160554	5.73825556210498	5.97084578758268	5.78128686870149	5.96435188942054
ARHGEF10	5.783198292426	6.34520963905176	6.37644285580812	6.46910444044476	6.13526212241315	5.97885251968298	6.13131887132146	5.98501569351439	6.01584520409655	6.07388756891159	6.16857051673607	6.24948630030052	6.2677324136674	6.42095527310373	6.27361733728599	6.46179422741819	6.27723680610206	6.37386011117984	6.19608067046084	6.39029554659846
VPS50	3.32029187255422	3.52943192851263	3.49898186057892	3.61735291204584	3.32715473321515	3.50259118502432	3.3723711430201	3.75346783316486	3.30907691872661	3.44677180196339	3.67100933516941	3.77620813215322	3.86167443791896	3.46696899368875	3.69799260874734	3.51659009268525	3.2295754644461	3.73905440213917	3.61260692383965	3.64740903579023
LINC01869	6.07163547557496	5.9014947446678	5.83097306996294	6.37102203837622	6.29325698743629	6.14337974437423	5.97108609537349	6.34380788372438	6.09223091045972	6.18526110070524	6.05288318140271	5.94350880116174	6.25034382536669	6.27509564831242	6.24335749403769	5.94447055227216	6.15166828172172	6.73367172572709	6.25705890844522	6.01254208083079
LINC02712	3.85198454996477	4.00958330197344	3.79041111047595	3.65525278305318	3.65085242759596	3.80378654065317	3.94467959674598	3.57081821772019	4.23411607016629	3.95951970164124	3.90106218032907	3.91852801615856	3.74082299620819	3.68656708571421	3.94871091419865	3.94143980170165	3.9152794753188	3.98159184889248	4.35083454369805	4.12197596575756
BAALC-AS2	5.73729429281733	5.38784845861477	5.48720806733591	5.42285798827969	5.50035869394741	5.66303304557917	5.58984244961072	5.4420624200811	5.40185890706623	5.70090732524284	5.43349430751381	5.34666562699554	5.37204271156403	5.35928466094052	5.35614627576645	5.68633916042243	5.84504061280333	5.84486157647614	5.60326106325134	5.3178205267323
CREBRF	6.42936127759553	6.6916685738402	6.43322681540616	6.51844496772424	6.46179766457565	6.72171046104131	6.36521344875526	6.35061552201305	6.09810074097398	5.50406685061099	5.60188694203515	5.77516234865085	5.78201467953151	6.12673544270844	5.84731805402582	5.68809165641714	5.74695124880832	5.32521196812084	5.52064338195521	5.66144634663833
C1QTNF9	3.39461387598428	3.61737465964214	3.5822562333118	3.27201303340804	3.49186810028008	3.3952704119827	3.98183219974671	3.38057971403042	3.35109414474119	3.32883014668169	3.24041981778106	3.56745387692241	3.39589800430853	3.62972718481073	3.62348033211079	3.36724971759027	3.62248072678379	3.28867704220749	3.422957261711	3.62247697835103
KATNAL2	4.95363317712173	4.9904276813544	5.14066742330577	5.2020296463272	4.9601588702116	4.85746003842238	5.13784874559675	5.20288234971445	4.73541277960601	5.26085143026514	5.2645667182695	5.46055074859855	5.26005825929622	5.33548918708524	5.24687871063691	5.317259562386	5.43969394089887	5.22237528923112	5.08659369519158	5.62045034499118
CTNNA3	3.60485350077797	4.11458607806459	4.38040045547204	3.591103947354	3.77778595837997	3.92582286743965	3.71532188865363	3.87300502345094	3.87755776710953	3.86380457875969	3.85284432432478	3.69846431563135	3.48159434858303	3.73584582673607	3.76810903795573	3.53259287798715	3.64910243516727	3.49551084911745	3.84315184428248	3.6103190250652
ZADH2	6.82263608931836	7.04787958819169	6.91322812026358	6.80809900620688	6.82343799087876	7.11938159829765	6.89424075177027	6.63035923611659	7.33632740010491	6.95718784598328	7.03542904477137	6.99653839795738	7.03692131187576	7.3424361634165	6.90576406027856	7.13729919579317	6.99425527368029	6.87855002033245	7.2565191353642	7.20659272799191
ITGAL	5.66042707432503	5.62962706361821	5.11229966675502	6.10044273832621	6.35602042211869	5.3709964852748	5.47192088240768	5.20607780239723	5.1574560808414	4.85264950168593	5.3863619308729	5.48230071640386	5.38417337717731	5.42368472210943	5.38187901888727	5.83350619175803	5.28787664815016	5.24348058310488	5.82692824107549	4.90620919411865
COCH	8.2413319195851	8.36351497308416	7.97377599140126	7.85201082621809	7.55682444704691	8.03388068175225	7.86560319048938	8.21520244032341	8.13766848157858	7.85876512305412	7.69114482480424	8.22779863311022	7.57541550632035	8.09761938156334	7.94632340732827	7.70839108369993	7.63601906903894	7.65121741215048	7.93929464330219	7.40484429693521
C1orf210	4.40088305582023	4.05664257014637	4.46685691503362	4.76303247194759	4.67767381288603	4.86615696821157	4.4330026206887	4.8086499323334	4.4030617349636	4.15597609288123	4.64575162641758	4.49783829989846	5.48561777840762	4.81714509369934	4.59787705777751	4.50791620195158	4.63906715859428	5.13661016980003	4.74630169353727	4.50622902176155
ZNF638	5.92378170683832	6.00640417972626	5.96328302358622	6.16346129579303	6.05436228844969	5.62399198634805	6.03805860129407	6.26079931582541	5.80183792893482	5.92031211992119	5.9707320598353	5.9093936628873	6.42670061761432	6.39040097278667	6.11263708643245	6.32841292986473	6.17627908417284	5.84230774713532	6.43363467762479	6.11627055088699
TRIM73	7.02028750130629	7.09286050393861	8.12196978244206	7.21663635469839	7.30042028875144	8.38178128980739	7.17970212305384	8.01850755001773	7.50578559708205	7.14977333161308	6.83095968822016	7.57878040031781	7.49392075922735	7.30491683397912	8.12908628175775	7.24729505678375	7.47354113907308	6.6270006271276	7.14116381375535	7.15641026922419
HP1BP3	6.46003545685755	6.7060210160625	6.76543754681436	6.51342963188339	6.44526486374546	6.96614791339815	6.34413271877989	6.65837025617385	6.64591315996524	6.43101831171223	6.89481521737327	6.67307978102951	6.42976106323898	5.98544493921538	6.54525651130616	6.32793331265623	6.36341466030939	6.71378845444305	6.61974033845756	6.42003742841334
CERS3	4.17711252772751	3.97579056851924	4.06071101776806	4.22676760594295	4.08140601648659	4.20394972237278	4.29049886647711	4.18236527076317	4.19046449921641	4.07930949506442	4.13597944617011	3.74488699764647	4.10692598544542	4.31056341565297	4.13227280830591	4.19440205553452	4.03402374241041	4.02548891247153	4.16154445744734	4.20443709942663
PCNX2	6.1481232756556	5.83612048664234	5.86389945947822	5.63010895693074	5.82542999695296	5.93793526287157	5.92584605287104	5.48282260338436	6.09855148603301	5.86016403067262	5.87291738654206	5.73689327726482	5.68567136961387	5.71293016962663	5.36374176813469	5.81558823682277	5.52034964047835	5.98262294264233	5.91934604200935	5.67599631321868
DNAJC5B	6.06281281613084	6.11561468306151	6.26558879411813	6.0427791460591	5.94585922592146	6.10056752270724	5.85218048635896	5.84651161907021	6.01686046885539	6.23772928529926	6.10444661918224	5.92774802955275	6.13409708121087	6.06101166903842	6.25109397867485	6.20381839904872	6.12151445395466	5.94453209282656	6.15519812055619	6.13812053328399
GPSM1	6.10294026066383	6.04114571270561	6.14793672257272	6.01915657583782	5.93399485746448	6.23500802188896	5.91922899160038	6.08081475677863	5.97915521531928	6.27993404274666	6.3294178473599	6.2674519005906	6.11407701993364	6.30942141896986	6.366024900998	6.48190312441972	6.36939162489046	6.43524020080536	6.18483627558578	6.38701730192909
FRYL	7.26150411235085	7.1150741428708	6.96687950915791	7.48398421618159	7.1560044782461	6.88317748110109	7.10868513060442	7.08998143289129	7.14284828443517	7.95539749372394	7.45172338371167	7.34656700774079	7.04764460650363	7.19144381611993	7.13385179757999	7.24876915638366	7.17909269165672	6.96364890144065	7.26408561219702	6.81999803966657
KLHL29	5.07305220500568	4.99072142434304	4.83025836696898	4.85147636502267	5.01197399791801	4.83643761460772	4.72775625019081	4.36412155466462	5.08580971163542	4.99893264211122	4.54988876152111	5.08343792604398	5.20683347153556	5.06274990404976	5.0161761262328	5.05692292059899	4.67064395695029	5.20979306081996	4.75702687458214	4.81402303075471
CKAP2	3.37455780369283	3.6792903550366	3.29151559691986	3.26423930430778	3.57084438113838	3.39125589578924	3.5996434346365	3.5996434346365	3.47544875428706	3.52656690630469	4.07267633272516	3.63511763112149	3.85213940311217	3.75296187617594	3.78219917022662	3.97025013564444	3.60948466788594	3.84286984638797	4.16803182557925	4.41102348234273
MORN1	5.40937423472432	4.82835404334236	5.43704732415836	4.86648553988863	4.84009926624955	5.08353846996787	5.10955220946256	5.50383982308188	4.80298534410257	5.4829984484511	5.48652337381882	5.38919507717555	5.39917270061198	5.2291845115741	5.07933245278913	5.00452188644883	5.10951744187006	5.64821260409851	5.14806814633954	4.89377340762253
CENPL	4.87312293100458	4.39487202751314	5.01861619374577	4.54128089673609	4.63882621790257	4.45511156443604	4.39218702473413	4.1554195217049	4.62192526684857	4.50618724867007	5.76959382409633	4.67585798094308	5.2821570580031	4.89406329114971	5.54364806364113	4.86861713740949	5.29790854979711	6.08789282758539	6.35117140803525	5.61501419122169
ERAP2	3.53387166330086	3.5213274363647	3.6486106256057	3.46762589438488	3.56446182537859	3.32465696693594	3.1641667901296	3.74174805533988	3.51284062837818	3.56375620002439	3.3616955211285	3.38961760805072	3.18377343693743	3.35137426634009	3.41451523932405	3.63259173848877	3.35407705060263	3.71194141223386	3.61563616907923	3.37960488273621
SSH1	4.90347718381005	4.84541653435007	5.27001531132589	5.22113865131568	5.04584875904035	4.57145662747157	4.76132463839721	5.31741923477018	4.57989516235595	5.08515344556667	4.95678186126582	4.94418453111144	5.22974633364811	5.02120542048844	4.98568152999139	5.23077953801441	4.63333122963626	5.55519551550154	4.70841140480346	5.0545536579235
SART3	4.14822518814317	4.29383364974995	4.52518839892172	4.11734205445318	4.35724562811247	4.05212857863305	4.41390720098285	4.57879232342918	4.77108215603488	4.20547290377359	3.9883379439048	4.10790685112363	4.48564469631341	4.33353236113714	4.14942481388035	4.13130071888342	4.05330122087042	4.49620781660145	3.79448469815796	4.17562519502336
FANCM	4.13827114475072	3.86974459738131	4.64363861495701	3.73083702927005	3.89585787449535	4.22994163189259	3.94271679688025	4.44595773320297	3.98632728382108	4.00704619986384	4.21450408479241	4.06490362638179	4.10396587309645	3.94806796106357	3.80459260974617	3.91161206369846	3.91000681524536	4.25024292638161	3.70849583157795	3.97334594584069
TRMT2B	5.42311187521869	5.49342916492946	6.12304680205739	5.35698396358511	5.8107583183252	6.13840461929103	6.11521610760635	5.62796119451174	5.27867543951216	5.64896638769711	5.74607704606088	5.34881843048269	5.83862331733082	5.6654874277428	5.65206386391417	5.77459002275259	6.06612385778775	5.6630378290187	5.91941838919336	5.79027446203171
C9orf43	4.7700788081116	4.79007032550082	4.88705826886485	4.79173401759505	4.55979145639883	4.8365438049533	4.91157429222879	4.52360084557308	5.02599763583311	4.92944798554509	4.8529065302154	5.1034877783161	4.6957555706474	4.66227472684238	4.63229637104734	4.57334762109601	4.70160267186167	4.9805436813411	4.68248863203517	4.80051307640564
NOCT	4.00091582060869	4.51315251902433	3.73151541428022	4.16562851596047	4.32356152692228	3.85344949471448	4.07948452782176	4.29898493758768	4.19741109730019	4.35526489337144	4.40576538956056	4.59679450257364	4.52754919374279	4.24438012451847	4.11788209889152	4.1475429492441	4.32546715381289	4.70982068464935	4.4236496316923	4.41081039266495
HAVCR2	4.85793433065053	5.32232838722322	4.51269369542185	5.81160291190102	5.03380307407964	4.799030405557	5.3359198114734	4.92036119294747	4.85621196282681	4.94380573758357	4.84213679617143	4.65826119059587	4.71717684197202	5.45069890539797	4.65918087660839	5.25305991067123	4.48496225610024	5.157281444112	4.69689082148827	4.49001072096819
FLJ25758	5.90523540425456	5.70188030649338	6.2597713171291	6.10726960286074	6.19637519186296	6.10629115166527	6.07961086079746	5.76564233451631	5.97244066576936	6.0636707580153	5.94626735967406	6.27878432904261	6.10302358741003	5.96089091448323	6.07092401352191	6.15777760776544	5.93142689922576	6.2695316057557	5.68227228313218	6.02118316269186
TRIM4	6.80404774913349	6.541822544003	7.24355417636249	7.01180276475664	6.90835983324229	6.96179208040117	7.01601776391327	7.04396015263274	7.05369590059768	6.289727328554	6.30914980623689	5.93103376911234	6.27041169061245	5.80158860621693	5.95752010129364	6.06811292664658	6.35407020771344	6.14727820282933	6.12546141314232	5.82510430699945
[truncated: 19,714 more rows]
