# Supplementary material for: Identification and validation of an endoplasmic-reticulum-stress-related gene signature as an effective diagnostic marker of endometriosis
Source: PeerJ. 2024 Mar 25;12:e17070. doi: 10.7717/peerj.17070 (PMC10977089; doi:10.7717/peerj.17070)
Supplement: Supplemental Information 9 [file peerj-12-17070-s009.zip › 10.GSE105765 group information.csv]

	title	geo_accession	status	submission_date	last_update_date	type	channel_count	source_name_ch1	organism_ch1	characteristics_ch1	characteristics_ch1.1	characteristics_ch1.2	molecule_ch1	extract_protocol_ch1	extract_protocol_ch1.1	taxid_ch1	data_processing	data_processing.1	data_processing.2	data_processing.3	platform_id	contact_name	contact_email	contact_department	contact_institute	contact_address	contact_city	contact_zip/postal_code	contact_country	data_row_count	instrument_model	library_selection	library_source	library_strategy	relation	relation.1	supplementary_file_1	disease state:ch1	patient:ch1	rafs stage:ch1
GSM2827662	ectopic endometrium miRNA, patient 1	GSM2827662	Public on Feb 14 2018	Oct 22 2017	May 15 2019	SRA	1	ectopic endometrium	Homo sapiens	disease state: case	patient: 1	rafs stage: III	total RNA	Total RNA was extracted using a single-step acid guanidinium thiocyanate-phenol-chloroform method. The quality and purity of RNA were examined by a Nanodrop 8000 spectrophotometer (Thermo Scientific, Waltham, MA, USA). RNA integrity was analyzed using the RNA 6000 Nano Kit and Small RNA Kit with the and a Bioanalyzer 2100 (Agilent, Santa Clara, CA). The samples with the absorbance wavelength rati…	The purified libraries were sequenced on an Illumina HiSeq 2000 platform in Annoroad Genome (Beijing, China).	9606	Data Filtering:Remove low-quality reads (reads of which more than 15% bases are with Phred Quality Score<19);Remove reads without 3’ adaptor; Remove reads without insert sequence, that is 3’ adaptor is directly ligated to 5’adaptor;Remove ploy(A)/poly(T)-contained reads;Remove reads with unfit length.	Alignment:To ensure accuracy of subsequent analysis, we filtered reads according to their length (for animals 17-35nt), then we aligned filtered reads against reference genome using Bowtie(version 1.1.2), then get the reads location in the genome.	Analysis of known miRNA:Either according to the genome annotation information in miRBase database (Release 21), or align miRNA sequence in miRBase againse reference genome to obtain genome location of all known mature miRNA and its precursors. To compare reads location with miRNA location in the genome to identify known miRNA. This step uses the miRDeep2_V2.After that,we got reads count of known …	Genome_build: Homo_sapiens.GRCh38.83	GPL11154	Luyang,,Zhao	zlynfyd@163.com	Department of Gynecology and Obstetrics	People’s Liberation Army (PLA) Medical School, Chinese PLA General Hospital	28 Fuxing Road, HaiDian District	Beijing	100853	China	0	Illumina HiSeq 2000	size fractionation	transcriptomic	ncRNA-Seq	BioSample: https://www.ncbi.nlm.nih.gov/biosample/SAMN07821364	SRA: https://www.ncbi.nlm.nih.gov/sra?term=SRX3311818	NONE	case	1	III
GSM2827663	ectopic endometrium miRNA, patient 5	GSM2827663	Public on Feb 14 2018	Oct 22 2017	May 15 2019	SRA	1	ectopic endometrium	Homo sapiens	disease state: case	patient: 5	rafs stage: IV	total RNA	Total RNA was extracted using a single-step acid guanidinium thiocyanate-phenol-chloroform method. The quality and purity of RNA were examined by a Nanodrop 8000 spectrophotometer (Thermo Scientific, Waltham, MA, USA). RNA integrity was analyzed using the RNA 6000 Nano Kit and Small RNA Kit with the and a Bioanalyzer 2100 (Agilent, Santa Clara, CA). The samples with the absorbance wavelength rati…	The purified libraries were sequenced on an Illumina HiSeq 2000 platform in Annoroad Genome (Beijing, China).	9606	Data Filtering:Remove low-quality reads (reads of which more than 15% bases are with Phred Quality Score<19);Remove reads without 3’ adaptor; Remove reads without insert sequence, that is 3’ adaptor is directly ligated to 5’adaptor;Remove ploy(A)/poly(T)-contained reads;Remove reads with unfit length.	Alignment:To ensure accuracy of subsequent analysis, we filtered reads according to their length (for animals 17-35nt), then we aligned filtered reads against reference genome using Bowtie(version 1.1.2), then get the reads location in the genome.	Analysis of known miRNA:Either according to the genome annotation information in miRBase database (Release 21), or align miRNA sequence in miRBase againse reference genome to obtain genome location of all known mature miRNA and its precursors. To compare reads location with miRNA location in the genome to identify known miRNA. This step uses the miRDeep2_V2.After that,we got reads count of known …	Genome_build: Homo_sapiens.GRCh38.83	GPL11154	Luyang,,Zhao	zlynfyd@163.com	Department of Gynecology and Obstetrics	People’s Liberation Army (PLA) Medical School, Chinese PLA General Hospital	28 Fuxing Road, HaiDian District	Beijing	100853	China	0	Illumina HiSeq 2000	size fractionation	transcriptomic	ncRNA-Seq	BioSample: https://www.ncbi.nlm.nih.gov/biosample/SAMN07821379	SRA: https://www.ncbi.nlm.nih.gov/sra?term=SRX3311819	NONE	case	5	IV
GSM2827664	ectopic endometrium miRNA, patient 6	GSM2827664	Public on Feb 14 2018	Oct 22 2017	May 15 2019	SRA	1	ectopic endometrium	Homo sapiens	disease state: case	patient: 6	rafs stage: III	total RNA	Total RNA was extracted using a single-step acid guanidinium thiocyanate-phenol-chloroform method. The quality and purity of RNA were examined by a Nanodrop 8000 spectrophotometer (Thermo Scientific, Waltham, MA, USA). RNA integrity was analyzed using the RNA 6000 Nano Kit and Small RNA Kit with the and a Bioanalyzer 2100 (Agilent, Santa Clara, CA). The samples with the absorbance wavelength rati…	The purified libraries were sequenced on an Illumina HiSeq 2000 platform in Annoroad Genome (Beijing, China).	9606	Data Filtering:Remove low-quality reads (reads of which more than 15% bases are with Phred Quality Score<19);Remove reads without 3’ adaptor; Remove reads without insert sequence, that is 3’ adaptor is directly ligated to 5’adaptor;Remove ploy(A)/poly(T)-contained reads;Remove reads with unfit length.	Alignment:To ensure accuracy of subsequent analysis, we filtered reads according to their length (for animals 17-35nt), then we aligned filtered reads against reference genome using Bowtie(version 1.1.2), then get the reads location in the genome.	Analysis of known miRNA:Either according to the genome annotation information in miRBase database (Release 21), or align miRNA sequence in miRBase againse reference genome to obtain genome location of all known mature miRNA and its precursors. To compare reads location with miRNA location in the genome to identify known miRNA. This step uses the miRDeep2_V2.After that,we got reads count of known …	Genome_build: Homo_sapiens.GRCh38.83	GPL11154	Luyang,,Zhao	zlynfyd@163.com	Department of Gynecology and Obstetrics	People’s Liberation Army (PLA) Medical School, Chinese PLA General Hospital	28 Fuxing Road, HaiDian District	Beijing	100853	China	0	Illumina HiSeq 2000	size fractionation	transcriptomic	ncRNA-Seq	BioSample: https://www.ncbi.nlm.nih.gov/biosample/SAMN07821378	SRA: https://www.ncbi.nlm.nih.gov/sra?term=SRX3311820	NONE	case	6	III
GSM2827665	ectopic endometrium miRNA, patient 7	GSM2827665	Public on Feb 14 2018	Oct 22 2017	May 15 2019	SRA	1	ectopic endometrium	Homo sapiens	disease state: case	patient: 7	rafs stage: IV	total RNA	Total RNA was extracted using a single-step acid guanidinium thiocyanate-phenol-chloroform method. The quality and purity of RNA were examined by a Nanodrop 8000 spectrophotometer (Thermo Scientific, Waltham, MA, USA). RNA integrity was analyzed using the RNA 6000 Nano Kit and Small RNA Kit with the and a Bioanalyzer 2100 (Agilent, Santa Clara, CA). The samples with the absorbance wavelength rati…	The purified libraries were sequenced on an Illumina HiSeq 2000 platform in Annoroad Genome (Beijing, China).	9606	Data Filtering:Remove low-quality reads (reads of which more than 15% bases are with Phred Quality Score<19);Remove reads without 3’ adaptor; Remove reads without insert sequence, that is 3’ adaptor is directly ligated to 5’adaptor;Remove ploy(A)/poly(T)-contained reads;Remove reads with unfit length.	Alignment:To ensure accuracy of subsequent analysis, we filtered reads according to their length (for animals 17-35nt), then we aligned filtered reads against reference genome using Bowtie(version 1.1.2), then get the reads location in the genome.	Analysis of known miRNA:Either according to the genome annotation information in miRBase database (Release 21), or align miRNA sequence in miRBase againse reference genome to obtain genome location of all known mature miRNA and its precursors. To compare reads location with miRNA location in the genome to identify known miRNA. This step uses the miRDeep2_V2.After that,we got reads count of known …	Genome_build: Homo_sapiens.GRCh38.83	GPL11154	Luyang,,Zhao	zlynfyd@163.com	Department of Gynecology and Obstetrics	People’s Liberation Army (PLA) Medical School, Chinese PLA General Hospital	28 Fuxing Road, HaiDian District	Beijing	100853	China	0	Illumina HiSeq 2000	size fractionation	transcriptomic	ncRNA-Seq	BioSample: https://www.ncbi.nlm.nih.gov/biosample/SAMN07821377	SRA: https://www.ncbi.nlm.nih.gov/sra?term=SRX3311821	NONE	case	7	IV
GSM2827666	ectopic endometrium miRNA, patient 11	GSM2827666	Public on Feb 14 2018	Oct 22 2017	May 15 2019	SRA	1	ectopic endometrium	Homo sapiens	disease state: case	patient: 11	rafs stage: III	total RNA	Total RNA was extracted using a single-step acid guanidinium thiocyanate-phenol-chloroform method. The quality and purity of RNA were examined by a Nanodrop 8000 spectrophotometer (Thermo Scientific, Waltham, MA, USA). RNA integrity was analyzed using the RNA 6000 Nano Kit and Small RNA Kit with the and a Bioanalyzer 2100 (Agilent, Santa Clara, CA). The samples with the absorbance wavelength rati…	The purified libraries were sequenced on an Illumina HiSeq 2000 platform in Annoroad Genome (Beijing, China).	9606	Data Filtering:Remove low-quality reads (reads of which more than 15% bases are with Phred Quality Score<19);Remove reads without 3’ adaptor; Remove reads without insert sequence, that is 3’ adaptor is directly ligated to 5’adaptor;Remove ploy(A)/poly(T)-contained reads;Remove reads with unfit length.	Alignment:To ensure accuracy of subsequent analysis, we filtered reads according to their length (for animals 17-35nt), then we aligned filtered reads against reference genome using Bowtie(version 1.1.2), then get the reads location in the genome.	Analysis of known miRNA:Either according to the genome annotation information in miRBase database (Release 21), or align miRNA sequence in miRBase againse reference genome to obtain genome location of all known mature miRNA and its precursors. To compare reads location with miRNA location in the genome to identify known miRNA. This step uses the miRDeep2_V2.After that,we got reads count of known …	Genome_build: Homo_sapiens.GRCh38.83	GPL11154	Luyang,,Zhao	zlynfyd@163.com	Department of Gynecology and Obstetrics	People’s Liberation Army (PLA) Medical School, Chinese PLA General Hospital	28 Fuxing Road, HaiDian District	Beijing	100853	China	0	Illumina HiSeq 2000	size fractionation	transcriptomic	ncRNA-Seq	BioSample: https://www.ncbi.nlm.nih.gov/biosample/SAMN07821376	SRA: https://www.ncbi.nlm.nih.gov/sra?term=SRX3311822	NONE	case	11	III
GSM2827667	ectopic endometrium miRNA, patient 18	GSM2827667	Public on Feb 14 2018	Oct 22 2017	May 15 2019	SRA	1	ectopic endometrium	Homo sapiens	disease state: case	patient: 18	rafs stage: III	total RNA	Total RNA was extracted using a single-step acid guanidinium thiocyanate-phenol-chloroform method. The quality and purity of RNA were examined by a Nanodrop 8000 spectrophotometer (Thermo Scientific, Waltham, MA, USA). RNA integrity was analyzed using the RNA 6000 Nano Kit and Small RNA Kit with the and a Bioanalyzer 2100 (Agilent, Santa Clara, CA). The samples with the absorbance wavelength rati…	The purified libraries were sequenced on an Illumina HiSeq 2000 platform in Annoroad Genome (Beijing, China).	9606	Data Filtering:Remove low-quality reads (reads of which more than 15% bases are with Phred Quality Score<19);Remove reads without 3’ adaptor; Remove reads without insert sequence, that is 3’ adaptor is directly ligated to 5’adaptor;Remove ploy(A)/poly(T)-contained reads;Remove reads with unfit length.	Alignment:To ensure accuracy of subsequent analysis, we filtered reads according to their length (for animals 17-35nt), then we aligned filtered reads against reference genome using Bowtie(version 1.1.2), then get the reads location in the genome.	Analysis of known miRNA:Either according to the genome annotation information in miRBase database (Release 21), or align miRNA sequence in miRBase againse reference genome to obtain genome location of all known mature miRNA and its precursors. To compare reads location with miRNA location in the genome to identify known miRNA. This step uses the miRDeep2_V2.After that,we got reads count of known …	Genome_build: Homo_sapiens.GRCh38.83	GPL11154	Luyang,,Zhao	zlynfyd@163.com	Department of Gynecology and Obstetrics	People’s Liberation Army (PLA) Medical School, Chinese PLA General Hospital	28 Fuxing Road, HaiDian District	Beijing	100853	China	0	Illumina HiSeq 2000	size fractionation	transcriptomic	ncRNA-Seq	BioSample: https://www.ncbi.nlm.nih.gov/biosample/SAMN07821375	SRA: https://www.ncbi.nlm.nih.gov/sra?term=SRX3311823	NONE	case	18	III
GSM2827668	ectopic endometrium miRNA, patient 21	GSM2827668	Public on Feb 14 2018	Oct 22 2017	May 15 2019	SRA	1	ectopic endometrium	Homo sapiens	disease state: case	patient: 21	rafs stage: IV	total RNA	Total RNA was extracted using a single-step acid guanidinium thiocyanate-phenol-chloroform method. The quality and purity of RNA were examined by a Nanodrop 8000 spectrophotometer (Thermo Scientific, Waltham, MA, USA). RNA integrity was analyzed using the RNA 6000 Nano Kit and Small RNA Kit with the and a Bioanalyzer 2100 (Agilent, Santa Clara, CA). The samples with the absorbance wavelength rati…	The purified libraries were sequenced on an Illumina HiSeq 2000 platform in Annoroad Genome (Beijing, China).	9606	Data Filtering:Remove low-quality reads (reads of which more than 15% bases are with Phred Quality Score<19);Remove reads without 3’ adaptor; Remove reads without insert sequence, that is 3’ adaptor is directly ligated to 5’adaptor;Remove ploy(A)/poly(T)-contained reads;Remove reads with unfit length.	Alignment:To ensure accuracy of subsequent analysis, we filtered reads according to their length (for animals 17-35nt), then we aligned filtered reads against reference genome using Bowtie(version 1.1.2), then get the reads location in the genome.	Analysis of known miRNA:Either according to the genome annotation information in miRBase database (Release 21), or align miRNA sequence in miRBase againse reference genome to obtain genome location of all known mature miRNA and its precursors. To compare reads location with miRNA location in the genome to identify known miRNA. This step uses the miRDeep2_V2.After that,we got reads count of known …	Genome_build: Homo_sapiens.GRCh38.83	GPL11154	Luyang,,Zhao	zlynfyd@163.com	Department of Gynecology and Obstetrics	People’s Liberation Army (PLA) Medical School, Chinese PLA General Hospital	28 Fuxing Road, HaiDian District	Beijing	100853	China	0	Illumina HiSeq 2000	size fractionation	transcriptomic	ncRNA-Seq	BioSample: https://www.ncbi.nlm.nih.gov/biosample/SAMN07821374	SRA: https://www.ncbi.nlm.nih.gov/sra?term=SRX3311824	NONE	case	21	IV
GSM2827669	ectopic endometrium miRNA, patient 25	GSM2827669	Public on Feb 14 2018	Oct 22 2017	May 15 2019	SRA	1	ectopic endometrium	Homo sapiens	disease state: case	patient: 25	rafs stage: IV	total RNA	Total RNA was extracted using a single-step acid guanidinium thiocyanate-phenol-chloroform method. The quality and purity of RNA were examined by a Nanodrop 8000 spectrophotometer (Thermo Scientific, Waltham, MA, USA). RNA integrity was analyzed using the RNA 6000 Nano Kit and Small RNA Kit with the and a Bioanalyzer 2100 (Agilent, Santa Clara, CA). The samples with the absorbance wavelength rati…	The purified libraries were sequenced on an Illumina HiSeq 2000 platform in Annoroad Genome (Beijing, China).	9606	Data Filtering:Remove low-quality reads (reads of which more than 15% bases are with Phred Quality Score<19);Remove reads without 3’ adaptor; Remove reads without insert sequence, that is 3’ adaptor is directly ligated to 5’adaptor;Remove ploy(A)/poly(T)-contained reads;Remove reads with unfit length.	Alignment:To ensure accuracy of subsequent analysis, we filtered reads according to their length (for animals 17-35nt), then we aligned filtered reads against reference genome using Bowtie(version 1.1.2), then get the reads location in the genome.	Analysis of known miRNA:Either according to the genome annotation information in miRBase database (Release 21), or align miRNA sequence in miRBase againse reference genome to obtain genome location of all known mature miRNA and its precursors. To compare reads location with miRNA location in the genome to identify known miRNA. This step uses the miRDeep2_V2.After that,we got reads count of known …	Genome_build: Homo_sapiens.GRCh38.83	GPL11154	Luyang,,Zhao	zlynfyd@163.com	Department of Gynecology and Obstetrics	People’s Liberation Army (PLA) Medical School, Chinese PLA General Hospital	28 Fuxing Road, HaiDian District	Beijing	100853	China	0	Illumina HiSeq 2000	size fractionation	transcriptomic	ncRNA-Seq	BioSample: https://www.ncbi.nlm.nih.gov/biosample/SAMN07821373	SRA: https://www.ncbi.nlm.nih.gov/sra?term=SRX3311825	NONE	case	25	IV
GSM2827670	control eutopic endometrium miRNA, patient 1	GSM2827670	Public on Feb 14 2018	Oct 22 2017	May 15 2019	SRA	1	eutopic endometrium	Homo sapiens	disease state: control	patient: 1	rafs stage: III	total RNA	Total RNA was extracted using a single-step acid guanidinium thiocyanate-phenol-chloroform method. The quality and purity of RNA were examined by a Nanodrop 8000 spectrophotometer (Thermo Scientific, Waltham, MA, USA). RNA integrity was analyzed using the RNA 6000 Nano Kit and Small RNA Kit with the and a Bioanalyzer 2100 (Agilent, Santa Clara, CA). The samples with the absorbance wavelength rati…	The purified libraries were sequenced on an Illumina HiSeq 2000 platform in Annoroad Genome (Beijing, China).	9606	Data Filtering:Remove low-quality reads (reads of which more than 15% bases are with Phred Quality Score<19);Remove reads without 3’ adaptor; Remove reads without insert sequence, that is 3’ adaptor is directly ligated to 5’adaptor;Remove ploy(A)/poly(T)-contained reads;Remove reads with unfit length.	Alignment:To ensure accuracy of subsequent analysis, we filtered reads according to their length (for animals 17-35nt), then we aligned filtered reads against reference genome using Bowtie(version 1.1.2), then get the reads location in the genome.	Analysis of known miRNA:Either according to the genome annotation information in miRBase database (Release 21), or align miRNA sequence in miRBase againse reference genome to obtain genome location of all known mature miRNA and its precursors. To compare reads location with miRNA location in the genome to identify known miRNA. This step uses the miRDeep2_V2.After that,we got reads count of known …	Genome_build: Homo_sapiens.GRCh38.83	GPL11154	Luyang,,Zhao	zlynfyd@163.com	Department of Gynecology and Obstetrics	People’s Liberation Army (PLA) Medical School, Chinese PLA General Hospital	28 Fuxing Road, HaiDian District	Beijing	100853	China	0	Illumina HiSeq 2000	size fractionation	transcriptomic	ncRNA-Seq	BioSample: https://www.ncbi.nlm.nih.gov/biosample/SAMN07821371	SRA: https://www.ncbi.nlm.nih.gov/sra?term=SRX3311826	NONE	control	1	III
GSM2827671	control eutopic endometrium miRNA, patient 5	GSM2827671	Public on Feb 14 2018	Oct 22 2017	May 15 2019	SRA	1	eutopic endometrium	Homo sapiens	disease state: control	patient: 5	rafs stage: IV	total RNA	Total RNA was extracted using a single-step acid guanidinium thiocyanate-phenol-chloroform method. The quality and purity of RNA were examined by a Nanodrop 8000 spectrophotometer (Thermo Scientific, Waltham, MA, USA). RNA integrity was analyzed using the RNA 6000 Nano Kit and Small RNA Kit with the and a Bioanalyzer 2100 (Agilent, Santa Clara, CA). The samples with the absorbance wavelength rati…	The purified libraries were sequenced on an Illumina HiSeq 2000 platform in Annoroad Genome (Beijing, China).	9606	Data Filtering:Remove low-quality reads (reads of which more than 15% bases are with Phred Quality Score<19);Remove reads without 3’ adaptor; Remove reads without insert sequence, that is 3’ adaptor is directly ligated to 5’adaptor;Remove ploy(A)/poly(T)-contained reads;Remove reads with unfit length.	Alignment:To ensure accuracy of subsequent analysis, we filtered reads according to their length (for animals 17-35nt), then we aligned filtered reads against reference genome using Bowtie(version 1.1.2), then get the reads location in the genome.	Analysis of known miRNA:Either according to the genome annotation information in miRBase database (Release 21), or align miRNA sequence in miRBase againse reference genome to obtain genome location of all known mature miRNA and its precursors. To compare reads location with miRNA location in the genome to identify known miRNA. This step uses the miRDeep2_V2.After that,we got reads count of known …	Genome_build: Homo_sapiens.GRCh38.83	GPL11154	Luyang,,Zhao	zlynfyd@163.com	Department of Gynecology and Obstetrics	People’s Liberation Army (PLA) Medical School, Chinese PLA General Hospital	28 Fuxing Road, HaiDian District	Beijing	100853	China	0	Illumina HiSeq 2000	size fractionation	transcriptomic	ncRNA-Seq	BioSample: https://www.ncbi.nlm.nih.gov/biosample/SAMN07821370	SRA: https://www.ncbi.nlm.nih.gov/sra?term=SRX3311827	NONE	control	5	IV
GSM2827672	control eutopic endometrium miRNA, patient 6	GSM2827672	Public on Feb 14 2018	Oct 22 2017	May 15 2019	SRA	1	eutopic endometrium	Homo sapiens	disease state: control	patient: 6	rafs stage: III	total RNA	Total RNA was extracted using a single-step acid guanidinium thiocyanate-phenol-chloroform method. The quality and purity of RNA were examined by a Nanodrop 8000 spectrophotometer (Thermo Scientific, Waltham, MA, USA). RNA integrity was analyzed using the RNA 6000 Nano Kit and Small RNA Kit with the and a Bioanalyzer 2100 (Agilent, Santa Clara, CA). The samples with the absorbance wavelength rati…	The purified libraries were sequenced on an Illumina HiSeq 2000 platform in Annoroad Genome (Beijing, China).	9606	Data Filtering:Remove low-quality reads (reads of which more than 15% bases are with Phred Quality Score<19);Remove reads without 3’ adaptor; Remove reads without insert sequence, that is 3’ adaptor is directly ligated to 5’adaptor;Remove ploy(A)/poly(T)-contained reads;Remove reads with unfit length.	Alignment:To ensure accuracy of subsequent analysis, we filtered reads according to their length (for animals 17-35nt), then we aligned filtered reads against reference genome using Bowtie(version 1.1.2), then get the reads location in the genome.	Analysis of known miRNA:Either according to the genome annotation information in miRBase database (Release 21), or align miRNA sequence in miRBase againse reference genome to obtain genome location of all known mature miRNA and its precursors. To compare reads location with miRNA location in the genome to identify known miRNA. This step uses the miRDeep2_V2.After that,we got reads count of known …	Genome_build: Homo_sapiens.GRCh38.83	GPL11154	Luyang,,Zhao	zlynfyd@163.com	Department of Gynecology and Obstetrics	People’s Liberation Army (PLA) Medical School, Chinese PLA General Hospital	28 Fuxing Road, HaiDian District	Beijing	100853	China	0	Illumina HiSeq 2000	size fractionation	transcriptomic	ncRNA-Seq	BioSample: https://www.ncbi.nlm.nih.gov/biosample/SAMN07821369	SRA: https://www.ncbi.nlm.nih.gov/sra?term=SRX3311828	NONE	control	6	III
GSM2827673	control eutopic endometrium miRNA, patient 7	GSM2827673	Public on Feb 14 2018	Oct 22 2017	May 15 2019	SRA	1	eutopic endometrium	Homo sapiens	disease state: control	patient: 7	rafs stage: IV	total RNA	Total RNA was extracted using a single-step acid guanidinium thiocyanate-phenol-chloroform method. The quality and purity of RNA were examined by a Nanodrop 8000 spectrophotometer (Thermo Scientific, Waltham, MA, USA). RNA integrity was analyzed using the RNA 6000 Nano Kit and Small RNA Kit with the and a Bioanalyzer 2100 (Agilent, Santa Clara, CA). The samples with the absorbance wavelength rati…	The purified libraries were sequenced on an Illumina HiSeq 2000 platform in Annoroad Genome (Beijing, China).	9606	Data Filtering:Remove low-quality reads (reads of which more than 15% bases are with Phred Quality Score<19);Remove reads without 3’ adaptor; Remove reads without insert sequence, that is 3’ adaptor is directly ligated to 5’adaptor;Remove ploy(A)/poly(T)-contained reads;Remove reads with unfit length.	Alignment:To ensure accuracy of subsequent analysis, we filtered reads according to their length (for animals 17-35nt), then we aligned filtered reads against reference genome using Bowtie(version 1.1.2), then get the reads location in the genome.	Analysis of known miRNA:Either according to the genome annotation information in miRBase database (Release 21), or align miRNA sequence in miRBase againse reference genome to obtain genome location of all known mature miRNA and its precursors. To compare reads location with miRNA location in the genome to identify known miRNA. This step uses the miRDeep2_V2.After that,we got reads count of known …	Genome_build: Homo_sapiens.GRCh38.83	GPL11154	Luyang,,Zhao	zlynfyd@163.com	Department of Gynecology and Obstetrics	People’s Liberation Army (PLA) Medical School, Chinese PLA General Hospital	28 Fuxing Road, HaiDian District	Beijing	100853	China	0	Illumina HiSeq 2000	size fractionation	transcriptomic	ncRNA-Seq	BioSample: https://www.ncbi.nlm.nih.gov/biosample/SAMN07821368	SRA: https://www.ncbi.nlm.nih.gov/sra?term=SRX3311829	NONE	control	7	IV
GSM2827674	control eutopic endometrium miRNA, patient 11	GSM2827674	Public on Feb 14 2018	Oct 22 2017	May 15 2019	SRA	1	eutopic endometrium	Homo sapiens	disease state: control	patient: 11	rafs stage: III	total RNA	Total RNA was extracted using a single-step acid guanidinium thiocyanate-phenol-chloroform method. The quality and purity of RNA were examined by a Nanodrop 8000 spectrophotometer (Thermo Scientific, Waltham, MA, USA). RNA integrity was analyzed using the RNA 6000 Nano Kit and Small RNA Kit with the and a Bioanalyzer 2100 (Agilent, Santa Clara, CA). The samples with the absorbance wavelength rati…	The purified libraries were sequenced on an Illumina HiSeq 2000 platform in Annoroad Genome (Beijing, China).	9606	Data Filtering:Remove low-quality reads (reads of which more than 15% bases are with Phred Quality Score<19);Remove reads without 3’ adaptor; Remove reads without insert sequence, that is 3’ adaptor is directly ligated to 5’adaptor;Remove ploy(A)/poly(T)-contained reads;Remove reads with unfit length.	Alignment:To ensure accuracy of subsequent analysis, we filtered reads according to their length (for animals 17-35nt), then we aligned filtered reads against reference genome using Bowtie(version 1.1.2), then get the reads location in the genome.	Analysis of known miRNA:Either according to the genome annotation information in miRBase database (Release 21), or align miRNA sequence in miRBase againse reference genome to obtain genome location of all known mature miRNA and its precursors. To compare reads location with miRNA location in the genome to identify known miRNA. This step uses the miRDeep2_V2.After that,we got reads count of known …	Genome_build: Homo_sapiens.GRCh38.83	GPL11154	Luyang,,Zhao	zlynfyd@163.com	Department of Gynecology and Obstetrics	People’s Liberation Army (PLA) Medical School, Chinese PLA General Hospital	28 Fuxing Road, HaiDian District	Beijing	100853	China	0	Illumina HiSeq 2000	size fractionation	transcriptomic	ncRNA-Seq	BioSample: https://www.ncbi.nlm.nih.gov/biosample/SAMN07821367	SRA: https://www.ncbi.nlm.nih.gov/sra?term=SRX3311830	NONE	control	11	III
GSM2827675	control eutopic endometrium miRNA, patient 18	GSM2827675	Public on Feb 14 2018	Oct 22 2017	May 15 2019	SRA	1	eutopic endometrium	Homo sapiens	disease state: control	patient: 18	rafs stage: III	total RNA	Total RNA was extracted using a single-step acid guanidinium thiocyanate-phenol-chloroform method. The quality and purity of RNA were examined by a Nanodrop 8000 spectrophotometer (Thermo Scientific, Waltham, MA, USA). RNA integrity was analyzed using the RNA 6000 Nano Kit and Small RNA Kit with the and a Bioanalyzer 2100 (Agilent, Santa Clara, CA). The samples with the absorbance wavelength rati…	The purified libraries were sequenced on an Illumina HiSeq 2000 platform in Annoroad Genome (Beijing, China).	9606	Data Filtering:Remove low-quality reads (reads of which more than 15% bases are with Phred Quality Score<19);Remove reads without 3’ adaptor; Remove reads without insert sequence, that is 3’ adaptor is directly ligated to 5’adaptor;Remove ploy(A)/poly(T)-contained reads;Remove reads with unfit length.	Alignment:To ensure accuracy of subsequent analysis, we filtered reads according to their length (for animals 17-35nt), then we aligned filtered reads against reference genome using Bowtie(version 1.1.2), then get the reads location in the genome.	Analysis of known miRNA:Either according to the genome annotation information in miRBase database (Release 21), or align miRNA sequence in miRBase againse reference genome to obtain genome location of all known mature miRNA and its precursors. To compare reads location with miRNA location in the genome to identify known miRNA. This step uses the miRDeep2_V2.After that,we got reads count of known …	Genome_build: Homo_sapiens.GRCh38.83	GPL11154	Luyang,,Zhao	zlynfyd@163.com	Department of Gynecology and Obstetrics	People’s Liberation Army (PLA) Medical School, Chinese PLA General Hospital	28 Fuxing Road, HaiDian District	Beijing	100853	China	0	Illumina HiSeq 2000	size fractionation	transcriptomic	ncRNA-Seq	BioSample: https://www.ncbi.nlm.nih.gov/biosample/SAMN07821366	SRA: https://www.ncbi.nlm.nih.gov/sra?term=SRX3311831	NONE	control	18	III
GSM2827676	control eutopic endometrium miRNA, patient 21	GSM2827676	Public on Feb 14 2018	Oct 22 2017	May 15 2019	SRA	1	eutopic endometrium	Homo sapiens	disease state: control	patient: 21	rafs stage: IV	total RNA	Total RNA was extracted using a single-step acid guanidinium thiocyanate-phenol-chloroform method. The quality and purity of RNA were examined by a Nanodrop 8000 spectrophotometer (Thermo Scientific, Waltham, MA, USA). RNA integrity was analyzed using the RNA 6000 Nano Kit and Small RNA Kit with the and a Bioanalyzer 2100 (Agilent, Santa Clara, CA). The samples with the absorbance wavelength rati…	The purified libraries were sequenced on an Illumina HiSeq 2000 platform in Annoroad Genome (Beijing, China).	9606	Data Filtering:Remove low-quality reads (reads of which more than 15% bases are with Phred Quality Score<19);Remove reads without 3’ adaptor; Remove reads without insert sequence, that is 3’ adaptor is directly ligated to 5’adaptor;Remove ploy(A)/poly(T)-contained reads;Remove reads with unfit length.	Alignment:To ensure accuracy of subsequent analysis, we filtered reads according to their length (for animals 17-35nt), then we aligned filtered reads against reference genome using Bowtie(version 1.1.2), then get the reads location in the genome.	Analysis of known miRNA:Either according to the genome annotation information in miRBase database (Release 21), or align miRNA sequence in miRBase againse reference genome to obtain genome location of all known mature miRNA and its precursors. To compare reads location with miRNA location in the genome to identify known miRNA. This step uses the miRDeep2_V2.After that,we got reads count of known …	Genome_build: Homo_sapiens.GRCh38.83	GPL11154	Luyang,,Zhao	zlynfyd@163.com	Department of Gynecology and Obstetrics	People’s Liberation Army (PLA) Medical School, Chinese PLA General Hospital	28 Fuxing Road, HaiDian District	Beijing	100853	China	0	Illumina HiSeq 2000	size fractionation	transcriptomic	ncRNA-Seq	BioSample: https://www.ncbi.nlm.nih.gov/biosample/SAMN07821372	SRA: https://www.ncbi.nlm.nih.gov/sra?term=SRX3311832	NONE	control	21	IV
GSM2827677	control eutopic endometrium miRNA, patient 25	GSM2827677	Public on Feb 14 2018	Oct 22 2017	May 15 2019	SRA	1	eutopic endometrium	Homo sapiens	disease state: control	patient: 25	rafs stage: IV	total RNA	Total RNA was extracted using a single-step acid guanidinium thiocyanate-phenol-chloroform method. The quality and purity of RNA were examined by a Nanodrop 8000 spectrophotometer (Thermo Scientific, Waltham, MA, USA). RNA integrity was analyzed using the RNA 6000 Nano Kit and Small RNA Kit with the and a Bioanalyzer 2100 (Agilent, Santa Clara, CA). The samples with the absorbance wavelength rati…	The purified libraries were sequenced on an Illumina HiSeq 2000 platform in Annoroad Genome (Beijing, China).	9606	Data Filtering:Remove low-quality reads (reads of which more than 15% bases are with Phred Quality Score<19);Remove reads without 3’ adaptor; Remove reads without insert sequence, that is 3’ adaptor is directly ligated to 5’adaptor;Remove ploy(A)/poly(T)-contained reads;Remove reads with unfit length.	Alignment:To ensure accuracy of subsequent analysis, we filtered reads according to their length (for animals 17-35nt), then we aligned filtered reads against reference genome using Bowtie(version 1.1.2), then get the reads location in the genome.	Analysis of known miRNA:Either according to the genome annotation information in miRBase database (Release 21), or align miRNA sequence in miRBase againse reference genome to obtain genome location of all known mature miRNA and its precursors. To compare reads location with miRNA location in the genome to identify known miRNA. This step uses the miRDeep2_V2.After that,we got reads count of known …	Genome_build: Homo_sapiens.GRCh38.83	GPL11154	Luyang,,Zhao	zlynfyd@163.com	Department of Gynecology and Obstetrics	People’s Liberation Army (PLA) Medical School, Chinese PLA General Hospital	28 Fuxing Road, HaiDian District	Beijing	100853	China	0	Illumina HiSeq 2000	size fractionation	transcriptomic	ncRNA-Seq	BioSample: https://www.ncbi.nlm.nih.gov/biosample/SAMN07821365	SRA: https://www.ncbi.nlm.nih.gov/sra?term=SRX3311833	NONE	control	25	IV
