# Supplementary material for: Identification and validation of an endoplasmic-reticulum-stress-related gene signature as an effective diagnostic marker of endometriosis
Source: PeerJ. 2024 Mar 25;12:e17070. doi: 10.7717/peerj.17070 (PMC10977089; doi:10.7717/peerj.17070)
Supplement: Supplemental Information 9 [file peerj-12-17070-s009.zip › 11.Merged data before batch effect removal.csv]

	GSM175766	GSM175767	GSM175768	GSM175769	GSM175770	GSM175771	GSM175772	GSM175773	GSM175774	GSM175775	GSM175776	GSM175777	GSM175778	GSM175779	GSM175780	GSM175781	GSM175782	GSM175783	GSM175784	GSM175785	GSM572747	GSM572748	GSM572749	GSM572750	GSM572751	GSM572752	GSM572753	GSM572754	GSM572755	GSM572756	GSM572757	GSM572758	GSM572759	GSM572760	GSM572761	GSM572762	GSM572763	GSM572764	GSM572765
DDR1	8.04501696683917	8.31409784613236	8.34271651338005	8.26148319160557	8.43860000711671	8.14079777300113	8.40613504842895	8.12659529876575	8.37520398479704	8.21695688843488	8.90961030582684	8.77069296123607	9.14926902056403	8.86162497743143	8.74931328778827	8.82415884902669	8.92777191874754	9.09129626731712	8.78969084941045	9.00868677135175	8.18161891373372	8.85496996037178	9.81430014748399	9.0547399669703	8.09213923920112	9.92793111069588	10.0544563103416	10.429712301047	10.0329983902503	10.0378953001068	10.9567839314251	9.44101737356059	8.48581562617359	8.47953615715878	8.25604353000977	8.98801288200002	8.28519458530834	9.54022027510156	8.78566628178833
RFC2	6.44424272913812	6.33032060823034	6.16897210734467	6.42239330991673	6.09257808765535	6.35769010966708	6.32146653898713	6.0288305727862	6.25498550083291	6.51752845769681	7.23996363166782	6.79258755456608	6.99212028449218	6.48696820582579	6.51336030338396	6.56673342941383	6.93827296943964	7.156914415748	6.91720616746709	6.95895388836367	7.81872596051912	8.01302670562445	7.74719939661267	8.26321520101231	8.01514349350299	8.66791411736506	8.2624646354324	8.0111674214812	7.87392144563124	8.59946732271834	7.61268423328404	7.57487125487526	8.38474231382922	7.87708531782851	7.83559632400025	8.26427509712758	7.73351094045757	7.50086418191658	8.19061535401248
PAX8	7.73711589712607	7.64096509155403	7.83511814239838	7.63191564290732	8.12311303801133	7.58273926362078	8.1544049835375	7.51733302187346	7.50148309413971	8.15309090359163	8.5379252838232	8.95737929103773	8.77994983967964	9.99446630211474	8.63427851576593	8.93248421691931	8.695488718821	8.72494830152476	8.6296316531438	8.53956767189026	6.38600558479255	6.40599235967584	6.37916172992979	6.10363820959677	6.24412594328373	6.47874050242148	6.75862298244024	7.99514132920195	7.10641427958255	6.89369105144343	6.68929916053589	6.55568427002267	6.72246602447109	7.00766757482319	6.02458563827827	6.64573047530608	6.24069594421251	7.13524754980957	6.12928301694497
GUCA1A	4.44995200486173	4.03424776704455	4.1425686458654	4.25573569957728	4.25089443815783	4.08846414837017	4.11806132103939	4.44837847411297	4.16799900092311	4.27264807221555	4.00243645676192	4.12751566392292	4.36066879774691	4.10681914556761	3.89330813295778	4.27693781869592	4.21964226632486	4.22143167881229	4.10257180220916	4.01694909676314	7.05307657230479	6.83250018073523	6.61868795928297	6.84846896128841	7.05565770434739	6.35508676166836	6.41362792902417	6.65821148275179	6.47558591190915	6.59245703726808	6.50214598808585	6.99590053394957	6.87395711624852	7.45587870939837	6.94503877141753	6.46597446450407	7.49861708046005	6.64034762063603	6.9140011597298
UBA7	7.59060112126886	7.76465327953518	7.76349257771643	7.70673843262338	7.67255015798123	7.51794254927282	7.73011426814674	7.70656591498585	7.8329162102316	7.19662327196233	7.07178411738996	7.13912021889275	7.28614991448722	7.09457242015424	7.16798648080862	7.12018758305328	7.29806742635021	6.96959834091383	7.06384793555086	7.07291226628348	10.5130587883127	11.4454337772093	10.2940028766379	10.617221423945	10.4974441132336	9.130825360659	9.15016716708129	9.96321660073541	9.3412999840018	9.34911621355454	10.2375516489653	10.2722177941522	10.1748433117473	10.0680023185213	10.4814685827506	10.0397802350473	11.3651845505054	10.178769034971	10.2907574052921
THRA	6.5194738127474	5.63771022062343	6.64542954266169	6.57671325514473	6.49101047670318	6.6235978235285	6.64698646926239	6.37531325668883	6.43980362935544	6.25775686140188	5.76982647389176	5.76151267141653	5.75615243146766	6.03422209931979	5.92632097557825	6.26804263730925	5.80427885918871	5.98898478156638	6.0925522953895	6.26303233947223	6.41023933077602	6.51832583230715	6.29829173062012	6.48220292629596	6.27052894238072	6.62831575554171	6.29566976724819	6.35226417325832	6.31262342830626	6.56160566590792	6.45779126025604	6.49249415167943	6.33315535031062	6.33315535031062	6.53294028837287	6.28447711781042	6.49249415167943	6.42443338317403	6.57270022648729
PTPN21	5.40652670436429	5.56591699466636	6.16341500201599	5.62376519203763	5.818501908361	5.5833019050764	5.57257130081589	5.32644181964028	5.67819109159598	6.23720785707224	5.6497808996837	5.83900721538131	5.71604218883285	5.48943600115765	5.55981390572044	5.61549089618126	5.66809736266153	5.71363066117616	5.6674870127118	5.67471994726718	7.13122831266877	8.69333327092891	8.33932537208696	8.05667347725125	7.87708531782851	8.03269706623387	7.35858878897298	7.16208916202821	7.229214896324	7.38842721088651	7.42572951622087	7.34865468997514	8.30787428916157	7.83859130020615	8.52127339178096	7.53970398476248	7.59835180506391	7.66895516772325	8.62743721519475
CCL5	6.91255131089869	7.39292820611911	6.80300605516106	8.41182067872778	8.23409698127006	6.59089892275444	7.55793577909365	7.20397506581109	6.99292433671755	5.31570432017182	6.33114410709008	6.24352380650802	6.74822036118606	5.7090993942621	6.2659172893188	7.47636021873129	6.7135745771821	7.63466651936874	7.33867657911837	5.92168560548743	9.84887296504012	7.99427083313098	8.85997700013898	9.02309341710853	10.5929773041131	8.27841879191301	8.0456684834507	9.08196802766868	7.56003471013184	8.41304311709489	8.37105871134072	10.3860608923352	9.34065862053382	9.38222693361061	8.65069276717138	10.6963216452836	10.6864368826183	9.79039069353917	7.81862052102555
CYP2E1	4.79646049630702	4.7801279131667	4.94588145967671	4.75142322915646	4.84082192433617	4.68922858977341	4.61455696922699	4.73767356728693	5.00359706491501	4.50848246734932	4.56439097349381	4.64671358770857	4.90367832403584	4.59478804332177	4.85223745152711	4.67200746565935	4.55042444745701	4.81642383856029	4.60214315991059	4.61936822648885	6.94201827366338	7.47908744243366	7.09554049392213	7.68092418282969	7.87211523689289	7.5651797818224	7.65990601097745	7.29171129203372	7.23966917065148	6.81211824849091	7.44515310614233	7.67978197824779	7.17379704363541	7.63439578459434	7.65906042322605	7.2730346624499	7.21010340672344	7.94791157172695	7.29850252834456
EPHB3	6.49744934272532	7.10057792967853	6.73315785494923	6.56351807269603	7.21450097634981	6.5201535804937	6.50362080510428	6.36430620948894	6.61497657082614	6.52498544446609	6.64585942310976	6.73186721887014	7.46240157694458	6.4684502167109	7.03586316614118	7.29227303594008	7.4544128949548	7.21666089429142	7.12391187315395	6.52633685002487	6.89415688187834	7.29370154208074	7.66240491054154	7.55619947335199	7.58377479416828	7.36635543956719	7.92247142062558	6.46869245986082	8.29101364081016	7.64595162452809	7.42409908748398	7.58291497626267	6.89198657743492	7.82740177650355	7.70580861000453	7.52751375717328	7.18505182676432	6.78267065867701	7.58806846329848
ESRRA	6.56681856290654	6.35775871745127	6.08397932531885	6.68409370210635	6.47957334166654	6.34581699366695	6.21585329344926	6.45436345767453	6.14799775677071	7.01147707725879	6.7458847858412	6.50518830206206	6.84216350387956	6.80160503077145	6.59750957237094	6.74585540153429	6.89368826086002	7.30083107587836	6.88940649264583	7.03900642603028	8.33276386831313	7.30581643321735	7.98571843474533	7.902533093757	7.98916796545571	8.56143726735384	8.52940205136446	8.79742840640587	8.38999866083347	8.67049267540184	8.86949915122305	8.2337998825595	7.73185663177599	8.53731043494471	8.02795463834129	7.86656864781106	8.3079821806748	8.05608708303792	7.71657119012701
CYP2A6	6.25829391005403	6.06795702453303	6.65718651958407	6.35457769271932	6.2367478418502	6.55958052582138	6.33246616351726	6.23863010699311	6.40916365133406	6.093647088484	5.91389238485326	5.93500385958519	6.18963739164312	6.02506977956392	6.07300707464342	6.23612998566096	6.21058076160779	6.33304100380949	6.27408737167756	6.10358282249779	6.17990909001493	5.81932841537339	6.35402893805439	5.96424381837536	5.68088692071969	5.80649677858677	6.37351771565002	6.12205144771389	6.30116875064696	6.24412594328373	6.34416983305597	5.51641548976941	5.96231765494231	5.58646452588639	5.71149490665009	5.58646452588639	6.09434164963584	6.46188866443282	5.84465430031041
SCARB1	8.27726949711546	9.06691430522046	9.11906483819417	8.72034321676087	8.23149087466104	8.53103283208125	8.81719719668755	9.17663319197412	8.55068034293767	12.638691870095	7.54314746329246	7.58899557776924	7.6837012258581	7.26599312133387	7.44697094792292	7.50825274203892	7.5200730835064	7.70337344996694	7.5082131195989	7.61414826147301	12.7022323057144	12.8112845925045	11.952491265148	12.0681994383312	10.8753554933594	10.0144154133173	10.4176004430743	9.92126344602979	9.73381866724901	10.7345020062129	11.1668772219747	11.359763394318	12.7138027871064	10.814224591498	11.7543351982522	11.1038783400009	12.2701472235961	10.6285971837495	12.7023055396844
TTLL12	6.8095451246725	6.74603470907643	7.0593027072466	6.92182356513683	6.74383954869031	6.93144503055984	7.0924745986873	6.96287773301181	7.30992757737874	7.96622527798318	6.87579105767971	6.98001878615421	7.11691468766873	7.32267692974287	7.17612835877879	7.00797136936288	7.01418699849856	7.47850746393472	7.13592686658038	7.65884841340838	9.41069768045689	8.94662764808483	9.83216674528305	9.81820699603699	9.2672874155387	9.4671019453251	9.44377405008047	10.937168252771	9.30978418688914	9.87958524059183	9.05675285519309	8.69660698124446	8.72648521204309	9.4743674925172	8.28536846310261	9.15185602685921	9.54016369373418	9.36138259217172	9.29808090209072
MAPK1	4.75289938154681	5.02949356868343	4.97514457513792	5.67635246766284	5.55511242426473	5.0804547167903	4.99526882210661	5.20974561824248	5.11057705911003	4.93186328814065	5.11328334732482	5.71021435964304	5.41263690992571	5.53184223830982	5.22758729618774	5.54723788843739	5.51666235446031	5.53838978934159	5.47199281617507	5.09633957801565	9.86933998060344	9.00330736024514	8.77601184219908	9.13479875444066	9.31613827350263	9.73034174095286	9.2569462444264	9.85442132781677	9.19763788874089	9.05757617757456	8.72410963724937	9.57455095538042	9.43120443889891	10.2707313399789	9.59834715216684	9.37325386081549	9.87282875953488	9.38949561307445	8.97686451637756
ADAM32	4.31676483848576	4.39632022112249	4.12214092724444	4.32626257428014	4.24676028075641	4.10845135837759	4.17226203678714	4.19018546417559	4.32827782864779	4.06491569459119	4.67687667831497	4.76171163525961	4.03894040465214	4.32428742363036	4.90802026432804	4.41875065461645	4.35107081649238	4.12918524012778	4.8214585887097	4.35581296682869	5.81506301719287	5.60940039000643	6.42185444544339	6.85713627379685	6.58772801950892	6.40599235967584	6.63524651502286	6.26865895502767	6.34607044078517	6.55842071326866	6.01940614053676	6.41235813720898	5.6724253419715	5.77082904603249	5.92837032301897	7.11859540725285	6.02790599656988	6.32493118292196	5.95652136333312
SPATA17	4.29602673717185	4.55413411621182	4.30435661552857	4.08041011588488	4.48687343393817	4.18529418918187	4.68488537371679	4.42455431529775	4.27723673169777	4.43997492609913	5.48399759374066	5.02010504779404	5.44323886985622	4.4928944744502	4.71727090366286	4.6797516665641	4.66647444357747	4.8623066682151	4.99802996290798	4.6910143884244	6.02901108665907	6.18123575927822	6.62368838634753	6.6177040074818	6.37553646714169	7.60353733277761	7.90823588243436	6.87697730769454	7.47394759889517	7.44823113812523	8.01457846492289	8.78385931124065	5.77610398807316	6.18123575927822	5.68743307513683	7.17581299151308	6.15987133677839	6.34660237529899	6.06824086131282
PRR22	5.43535843011148	5.70205829052775	5.65843281233136	5.70745897140644	5.46845090097883	5.94225747160037	5.64886776538593	5.54362517577255	5.23667380490832	5.8731296999349	5.78493353429473	5.70853591877068	5.90038473450377	5.95090600882245	5.67859140720311	5.76053181109185	5.73916079610169	5.75250161041535	5.57854430241961	5.91757959779949	6.5352753766208	6.16524267864451	6.04220656012069	6.48418808961534	5.99887245399427	6.55842071326866	6.63734941083314	6.97652975607698	6.60659028037053	6.96969618184555	6.73335434061383	5.93545974780529	5.7848520513164	5.92045290262375	5.82781902461732	6.02458563827827	6.25436728144083	6.42900662324728	6.10922054599423
PXK	7.1404254016985	6.92498241101625	6.97279017046083	7.10098290228635	6.61043638245073	6.79737062327085	7.2752937322973	7.05312230872199	6.87356887409476	6.6953768344499	7.08711740173188	6.75876740460027	6.82344207990076	6.78472140466323	6.63416530418227	6.2925031202456	7.12744777254209	6.95732716570169	6.56202470587553	7.116889430782	8.03471644191178	8.00211515284655	7.99415653798223	8.21679532117735	7.93030387267034	7.31932438728054	7.55363697291145	7.90366678080105	7.49938032362701	8.03283534155787	7.99460235099943	7.35498365798437	7.58303912860963	7.78059422633648	7.60988421160058	7.6184427684061	7.82654213179215	8.17802838129247	8.06946910169431
VPS18	5.72664705462769	5.8100529167316	6.01968557062533	5.74784344693539	5.69203608968943	6.23859332832358	5.7426667557302	6.042307041754	5.78045877087162	5.90614395202101	5.83690523790004	5.52962120375221	5.59157667989252	5.75802136990359	5.67531273457607	5.98040091888563	5.45502839118516	5.78496456674302	5.51953570882649	5.71922712050752	9.35632585269443	8.32751402200053	8.68751215995741	8.64334574611396	8.53364549415237	8.45749661838477	8.58542529114478	8.63232020684868	8.56928601101847	9.09697073261419	8.88479723014476	8.5438051759644	8.14414836650889	8.92822580938148	8.73959532546002	8.43550816999123	9.48220292629595	8.68614681343952	8.41565093689968
MSANTD3	7.51022717580613	7.51406882895466	7.1347780690244	7.25652460768798	7.29582889052464	7.18507205162516	7.07408867895537	6.78962141032446	7.19972524268474	7.3291742871111	7.89766258206302	7.60164281549622	7.4646512786466	6.98744366261391	7.21834459350782	7.39701612607576	7.48614179841833	7.83515383778035	7.62617510518662	7.72426901757047	9.41608349656665	9.74249588794756	9.42837880826733	9.43675630037997	10.190587453879	9.73617510762086	9.31923540818774	9.12674912085393	9.26267791467819	9.46236893728406	8.86949915122305	9.53617435046218	9.99339768848653	10.321973178403	10.0088973517721	9.50197348827055	9.32140569963093	8.96913293011211	9.05918138785777
SLC46A1	4.77498425397198	4.95656945236634	4.96285788761643	4.6933970754954	5.04560591130817	4.91326359820132	4.95855953595506	4.47713848266071	5.04402491706258	5.61762752485317	4.9147685241348	5.19307427222447	5.1513520070559	4.89930853215601	5.15995063238253	5.26659669202024	5.05055546012558	5.17156685566257	5.02619940144643	4.74733486869822	7.49318296863159	6.79181407116183	7.21354170192656	6.85280912638468	6.99872693636619	6.81730347583199	7.11515292139174	6.46869245986082	6.95391937943884	7.05528243550119	7.28994786274664	6.83697313215725	6.67887615245352	7.79330222195182	6.73063995591679	7.34468471732042	7.84193098940352	6.67492526058709	6.93651191850333
TIMD4	4.22162795113161	4.27161705655802	4.25848538203855	4.64520707383368	4.32583833746316	4.68779042007793	4.15939635971099	4.54066227746634	4.35018830754067	3.97473147752812	4.49225904565517	4.19992372481314	4.60672611973917	4.57535910858958	4.30188493405647	4.40181775359458	4.25170167413549	4.55841697832919	4.06356929439792	4.33649591975562	6.14923903883703	5.74953426766926	6.10223819393074	5.85299758761332	7.03866553542978	5.83415498140132	5.77939105953591	5.75488750216347	5.68860001099912	5.9004635213735	5.95652136333312	6.24412594328373	6.30499830715618	7.1719753766901	6.16791986555194	5.76906555549003	6.65821148275179	5.88630626345243	5.96231765494231
SLC39A5	6.95177788664154	6.83806241064165	6.79738774444102	6.63447521701089	7.17392043785932	7.08295331924682	6.98960521869991	6.88194823663924	6.9623250592924	7.21908060052839	6.89886852953713	6.9520113005272	6.99269428911006	7.03884581043317	7.12474179579418	7.02785879037364	7.42726121212056	6.62999221309278	7.11587390401427	6.83504970587948	6.35931031689044	6.38801728534513	6.45252954467793	6.51175265376738	6.51907478978354	6.39403389536778	6.48650039815323	6.62598931954343	6.58233018791316	6.30231905094883	6.39574832817903	6.0639343057541	6.62831575554171	6.18123575927822	6.34872815423108	6.27984269352035	6.5711200698023	6.63434495717038	6.32327998788732
ATP6V1E2	5.25928653723681	5.60396379972945	5.41079696329873	4.93243517066242	5.68068442299448	5.12043882959864	5.6177471391931	5.49603552432024	5.5449335313597	5.7717856372659	5.70247065684852	5.78094809326091	5.29525870172952	5.44045404349108	5.57389193263113	5.68640424158469	5.54150399814409	5.71946433883123	5.58222789709558	5.46139251461693	6.89415688187834	8.09411517149703	7.54945355117112	7.8550254197026	7.87024757292236	7.55691064228173	7.5070271125526	6.89794586650564	7.42169626405426	7.48616489244838	7.33518845259194	7.12163711829091	7.52033109497977	7.9609251931663	7.32885441165772	7.81686589965527	7.53322537164309	7.28979758599856	7.91796276229895
AFG3L1P	7.17899572423484	7.09237289953792	7.03244692500547	7.03761767311232	7.28245963636666	7.18893772061489	7.30569679870286	7.30538781855953	7.12619791795786	6.87410156093127	7.45847321970881	6.93355469887869	7.03934076507997	6.99476717641007	7.3191063109959	7.17403662860176	6.97912619277644	6.71901678698185	7.31904695312681	6.87653867891384	6.6200526318456	6.67963632436322	6.52617369128382	6.90054563676884	6.5673218344869	6.70597790168252	6.42877889133759	6.70597790168252	6.40599235967584	6.679304150357	6.40963362794814	6.46270675067016	6.7771566660045	6.10922054599423	6.63434495717038	6.43128865429159	6.60139939053183	7.19133859394357	6.56319627221674
CILP2	5.08343792604398	4.90992696421043	4.84800662467631	5.48524892675111	7.23096171232165	5.262627651264	5.9519036295178	5.22773387620618	5.50367896512377	4.90992696421043	4.23004142370264	4.521661993399	4.72405675675458	4.62522401607523	4.81195143785756	4.9980116335863	4.59634172692919	4.9598459039843	4.8612235118891	4.71999192279825	6.97785230797118	6.58860820947725	8.17757551005784	7.27509739940905	8.6272361953161	5.9004635213735	5.85299758761332	5.7848520513164	5.78267065867701	5.74505711847385	6.5520280988563	6.82351373144278	5.80219321694183	7.68337223251326	5.83415498140132	5.97498811199193	7.86181086415387	5.94602898951548	7.03325559514864
PIGX	6.52516371256318	6.07934994820766	5.6254892445147	5.48060087154649	5.98192355361711	5.61302443995884	5.57389738440155	5.20607834956047	5.53700277627332	6.96766640824368	6.40685907733538	6.52565970829729	6.32052031171189	6.23876374418743	6.78818036567836	5.97007675449469	6.62849599256987	5.98008129729599	6.5183020669981	6.39694833286672	9.93201346941793	9.16545323768898	9.55126433152169	9.27274710851705	9.12727085818264	8.9158596648558	9.59237181856747	9.10817236486447	9.16081382502037	10.6081789421715	9.91592298759199	9.84307198189074	9.51360582024675	8.60606758810763	9.97014343183916	8.9625125849278	9.49265437101891	9.02455793649464	8.7970885486861
TMEM196	5.28631944428105	5.33877737903969	5.2736165913739	5.03024910790286	5.528015605493	5.40069185665951	5.08816971591566	4.93625475542534	5.30802005460067	5.13161302423089	5.52897675421575	5.32296566863805	5.44348223355369	6.42109939384031	5.61689931177762	5.30994659805217	5.41174410530599	5.79904299848774	5.5791332525337	5.62878549126369	5.99095486039699	5.89643413076069	5.98185265328974	6.01290383323064	6.17911290067856	7.09180136921767	7.72510718012043	8.71583023753395	8.7631323439956	6.65577255331344	5.98527271425345	6.02458563827827	6.32822611878773	5.76022094646651	6.05528243550119	6.96823478389691	6.25436728144083	8.72392915325666	6.24412594328373
SLC39A13	7.63621401025648	7.7242450707096	7.62902723997798	7.58216780501013	7.53914260008881	7.45962095993616	7.24309970419235	7.18830161324983	8.01926545986326	8.18597910284118	7.60808571822737	7.35930478156998	7.73989716807449	7.62875209165431	7.66570876658179	7.76185403365672	7.48603509437157	7.10084564686023	7.53696261502404	7.63559123738511	6.5077946401987	6.36501007678303	6.79383867288736	6.50977500432694	6.72669091792493	6.36501007678303	6.35138098067433	6.46597446450407	6.51023089516584	6.36311324197513	6.40963362794814	6.32822611878773	6.50271248596606	6.32327998788732	6.37446049900078	6.34234139743155	6.43796008833447	6.32272856852416	6.43128865429159
BEST4	4.90655330217228	4.73585199903303	4.77298956757627	5.04954564969105	4.46341300762886	4.652273201213	4.6359480336859	4.8544370682664	5.16965647487659	4.56146080614754	5.07225246416202	5.35862588483395	4.7764397704893	4.88137164613808	5.19286827828465	4.75401627881712	4.97703120891733	4.94751122004616	4.65613776879216	4.70951727987001	6.01420574845732	6.54468784144462	6.5077946401987	6.31167203517036	6.27052894238072	7.12692124793999	7.35453238251851	6.35226417325832	7.06428038166229	6.27364083331922	7.03267833469265	6.86351975048619	6.23840473932508	6.12928301694497	6.62831575554171	6.45779126025604	6.18784690943957	6.15785216914174	6.57270022648729
AK9	4.67770058878069	4.64465625968093	4.72031480580397	4.83416499551619	4.7010512911941	5.02788247105204	4.34333213212422	4.94664861856531	4.95431390850898	5.09355045788161	5.26679040036738	5.03923851908463	5.27112645318214	4.71386586030035	4.85919001406355	4.88271811645588	4.90582549359734	5.02725496760698	4.94759378648044	4.93284780408413	5.78920757534734	5.74505711847385	6.07199858075306	6.02458563827827	6.04366603044085	6.25266543245025	6.75488750216347	5.93310047493137	6.41616416473313	6.19967234483636	6.83106651060507	6.34340782229781	5.72701372166611	5.45395539146423	5.96809075204526	6.19179950106508	5.63575439127776	6.12928301694497	5.87610679452901
CORO6	5.6825089701416	5.30515649613166	5.22201303282922	5.52965605767305	5.529241566288	5.29547089816309	5.37458475433219	5.37948615359309	5.51737670982569	5.45937220460903	5.48019240373791	5.49563920594668	5.28863503994392	5.61472132674433	5.25531301951405	5.67807675165815	5.41982706466099	5.52122961748242	5.2677370946646	5.3670795614757	6.51963625284321	6.15042360517025	6.12928301694497	7.05670815484156	6.73772190909928	6.80992886572143	6.60899400223791	6.57399096991487	6.46002824638289	6.5298209465287	6.09311010883225	6.3819754785573	5.94953493301701	7.01569380710515	7.32111635060237	5.96038891642162	6.78541977214973	6.47208155013361	6.34340782229781
TMEM106A	6.68253228557386	7.29259772026645	6.52384576270782	6.47833603811765	6.56490178219884	6.83182709045729	6.71923560988881	6.42271084791563	6.06286428761122	6.28503132458091	5.77497663967094	6.11244253031271	6.1327991108009	4.98797375144897	6.25163510334754	6.24962272781557	6.46215197520919	5.840444853868	5.88136205229151	5.88579038641133	7.47279398672788	7.14183228071875	7.13771663341304	6.95881136239048	6.90968551271191	6.69023129886691	6.9878199466205	6.45026934294934	6.94086560688049	6.9140011597298	6.76553474636298	6.67430951546289	6.85648777949568	7.10078636865706	6.73674015545321	7.12113043886727	7.82177398197057	6.97785230797118	7.14873077917319
TTC39C	5.84770533246998	6.05286079853465	5.9572642412949	5.8861264458588	6.44585850743485	5.4435696222697	6.22752314589974	5.82976737867262	5.84036919125865	6.28817082980874	6.0249688434182	5.83032961739798	6.22632317166385	6.54669524620922	5.97400787030614	6.26924919780452	5.98745521406045	6.09285056957341	6.21596256527431	5.91150440281554	8.28602355367889	8.45259419929258	8.33365226757224	8.30055665120119	8.80372655803024	8.86597540063222	8.23945389450639	9.55146333830255	7.9890890391054	8.1413801644633	8.76927949689902	8.78268277936099	7.85094315550803	8.93308188033781	8.27565894469885	8.44022593513924	8.26784475340861	9.35818942063288	8.170567558931
NEXN	9.59568267343329	9.60935077988882	8.6311090127444	9.04433701154949	8.69275183211363	7.87707961067719	7.50857419828694	8.00240520951886	9.08195828422913	7.80735273225097	5.87582976541512	5.69544643694486	5.61736745946074	6.23784341221284	5.53423364699653	6.47349973997406	5.76754023607604	5.45218950431485	6.23800760913539	5.23013701901322	10.2078278342421	10.7054495768151	11.2978267210878	9.89160024148961	10.9463870593106	8.3578018155446	7.79288397698012	8.23276339168288	7.68120678108912	7.83771118136859	8.51828569861056	8.61413890972816	10.7902025906266	10.6046909132494	12.186005630857	8.48383431456748	10.5338455836413	8.02227847414636	9.57829550652677
C15orf40	7.07732867777324	6.92683074556575	7.38479471323914	6.98459766656859	6.46535540900519	6.61432488761215	6.77074462212179	6.85983478606288	6.92416926258787	6.0795513436005	6.54407235133398	6.27508611038705	6.28503261963955	6.35415521243626	6.84763881827107	6.34072586250775	6.9523681654725	6.12062938694395	6.78840729684782	6.46114879690067	7.87995811783372	7.73426590634061	7.40908029894146	7.59721456297125	7.44851033350572	7.10626350925988	7.41866896732676	7.80903108096393	7.42169626405426	7.56493142077447	7.13111922310737	7.42973813621887	7.21868431336217	6.64433652725159	7.51449630218671	7.45887574608581	7.79404604711752	7.12921397203014	7.46550273708875
RAX2	7.01014258976457	6.95537472025834	7.11512607265645	6.76801066149078	6.89083759256302	7.10289523703122	6.95228696694008	6.89631314766294	6.76591605542909	6.95273053247919	6.92611710729864	6.74476846074649	6.96912676967977	6.8698530269942	6.98548221434341	7.1667172523505	6.92874042513251	7.23060008804718	6.93794747646425	6.94296049893496	10.9807347451132	10.3320123726642	10.7644261105993	9.38989995772627	9.23972238807217	8.86472689914288	10.2080527600204	10.7582611974218	10.0707589443081	10.8568901665678	10.4830329633116	10.5228792586654	9.7876675311014	8.94274584581198	10.7873367945106	9.523440615597	10.4529413079712	10.4825434888055	9.18108217075295
MFAP3	4.94001213416253	5.06745458254715	5.42376605868319	4.89208156621391	4.62940511713413	5.12275437537144	4.77683120738501	4.8669465417858	5.03111442925407	5.01500279809383	5.71629159383654	5.4114123475165	6.11882918167573	5.89423093991183	5.55457074113686	6.05278843212859	5.39012251400277	5.3610847417548	5.3610847417548	5.83262423007108	8.47614429739114	8.83165180247868	8.75878618907701	8.34530544114902	8.67974574206127	8.53700945675953	9.06165578799838	8.80652674489829	9.13320284799716	8.83931938806806	8.84219569330385	9.05034469678022	8.97134035530011	9.15423838353038	8.76926065016669	9.16843244288861	9.1017369961043	8.75722431078496	8.72455989584398
EYA3	4.40469927531161	4.3822475929218	4.59327882538906	4.38526404765851	4.32827430956331	4.34887861151225	3.98183219974671	4.08235720030979	4.90907534486707	4.71698299521655	4.75660254139642	5.00252376992105	4.72900049267265	4.71075663059374	4.39022654244875	4.44285726322321	4.55128227594509	5.2104208945383	4.76027945162155	4.51556089138885	5.47083617536765	5.69209237542757	5.60669686857557	5.51412226017071	5.67383905599044	5.59991284218713	5.66959375118833	5.59544398458948	5.78920757534734	5.7848520513164	5.92045290262375	5.64817779572482	5.63981097771678	5.62760683812965	5.64817779572482	5.59544398458948	5.7848520513164	5.61344619663665	5.69209237542757
GIMAP1	6.5261196870605	6.46273488458484	6.64420441432858	7.09962806318746	6.53125808531924	6.6021106079717	6.59368332998718	6.63377179033466	6.65667026145815	6.00235098376266	6.11380528908663	5.61815054042247	5.82944165168728	5.62049213370172	6.37755673565539	6.15267229461284	5.65892037174829	5.95806491795376	6.36606023201529	5.7443068380901	9.34695688937888	8.32862062891892	7.88847842613729	7.9324279656534	7.98788587147828	6.94791624589192	6.9811825119205	7.64130758322006	6.94833919513333	7.0698525111258	7.57557555010619	8.99916570074161	8.47393258594256	7.7541679789901	9.42136554160707	8.06633625774264	9.45820152473794	7.90671445583686	8.0372866688475
KLK8	5.24719193113669	4.97292668242732	4.93661782357148	4.55376062981955	5.18545559614251	4.58170103119155	5.32741586337122	4.77133865541794	4.87040299365183	4.86425237088596	5.81312463483584	5.50052514883691	5.65410083618613	5.24363698094972	5.6456843682662	5.88630294634759	5.74819990871258	5.72952139299106	5.83002818628901	6.14313154316471	6.11478344724985	6.01940614053676	6.53138146051631	6.17592374206376	6.16309613843601	6.35931031689044	6.40599235967584	6.34518344718767	6.31262342830626	6.23725777090037	6.1333991254172	6.24412594328373	5.94953493301701	6.15515621689902	5.84674402324487	6.08816916456707	6.24412594328373	6.18123575927822	6.13750352374993
CCDC65	3.85265040046686	3.7899928346976	3.71460787714995	3.87536970145635	3.62749419613411	4.02040379004244	3.85472668682274	3.73405566702542	3.72945379589527	3.7784131890414	4.5204290376636	5.11982817155373	4.05187773949425	4.08231615006175	4.23673674611646	3.83565824229602	4.57662583167904	4.04548106467671	3.74489711291819	4.33042566884963	6.20750245925879	6.4110872267986	6.49718600827282	7.00268789535597	6.49718600827282	8.67737856865312	8.55490536573388	7.25948341397357	8.03573606611355	7.84298448694073	8.72271840571708	8.66935847917959	6.19705348975542	6.31167203517036	6.18123575927822	7.97445302291894	6.61028665708102	6.71889722828199	6.80708310301168
PABIR3	3.82421204887933	3.91002130696657	4.70229627036995	3.64444168972069	3.79073190452989	4.34085932253472	4.4254476895733	4.0359373539575	4.11173278587086	3.93480576643678	4.6997528873244	3.85149210640308	4.08489323597008	3.59468194490305	4.24123034065396	3.74151552485702	4.3005760154543	4.06601494358458	4.95595597630119	3.8996834819052	7.38312796324599	8.32640611617222	7.70251902915328	7.83044738841662	7.51247105557869	7.31783043733622	7.48978294740377	6.93319846152874	7.22471078475213	8.21876809281676	6.84498815668261	7.05060617369079	8.50462714509031	7.22065692354117	7.49488677756027	7.34944755218033	7.11351089964461	6.83759261430311	8.02891773928164
CFAP53	3.53476322620311	3.734756869408	3.30690818679267	3.59904666773206	3.53048518276435	3.82914802849045	3.55269467006577	3.75186258170077	3.67793968957916	3.67665026298972	3.56392455686665	4.08325311629045	3.83777939085634	3.50969698190268	3.69069510323434	3.36642041908937	3.90717449005827	3.7326995556112	3.78305537846789	3.67295683474814	6.34163000932991	6.24982454861618	6.4797802640291	6.89161239199436	6.8745068242256	8.6497131681677	8.9976348038148	7.93640650037809	8.4800105919091	7.37780917884496	9.11664364675448	8.95453396622174	6.22689381357139	6.13750352374993	5.79571500650173	7.90753185124356	6.29216884169603	6.71245271434881	6.5302674258993
ARMCX4	6.84537883368773	6.64453669277698	7.12731538547852	6.68027062051705	6.58056209895802	6.67816291601109	6.62526011339047	6.99258989527322	6.4730909615685	5.71444341437231	6.38807223590675	6.25606769152215	6.12492225576134	5.24700928759336	6.77105745466542	5.82951865064557	6.21141690147959	5.22174022730748	6.33959528238598	5.50039333777868	8.11256878314654	8.44370485548746	8.36736145463938	8.79581336871948	8.11972240741403	8.12205714391422	8.26320064431714	7.35082252399978	8.11242334642139	8.33271598836711	7.98272154686222	7.7864035976379	8.21723071622067	7.08821157538165	7.69481474086381	7.81264582448205	7.796478355088	8.6289397812993	8.83516457781093
RBBP6	5.9964480665702	7.33080271251173	6.8713188022948	6.28084257837318	6.66493233254122	6.4520069302013	6.50844449927085	6.34613091388883	6.65855483187942	6.14375204776043	6.49638341208803	7.53729793103672	6.70120331207441	6.82170401673821	6.61014695845388	6.42920010014481	6.58153006639252	5.55886406147893	6.72561432898439	6.30522710083688	7.61565906065868	9.48506288720798	7.75955534320631	8.07105202104385	8.39963382728324	8.37440659257589	7.98484792776819	7.9170951509356	7.95317617382972	8.09268685406471	7.9193114761761	8.56526776451391	9.496137943214	7.72802525030241	8.85692626077334	8.25280070833141	7.08618931310448	8.09444405465039	8.20409032880544
CENPBD1P	4.8545811866956	4.69080146500222	5.08443850033666	4.78621316047251	4.83654516825927	4.96130512245522	4.87084583363725	4.80284243873987	4.90189590940313	5.32447242313832	5.02752370359589	4.26888430473003	4.83290808570523	4.4346900703946	5.03776744570521	4.68327340757346	4.89424741021222	5.20899357954476	4.8784329478877	5.13893976565307	10.0699668698399	10.6720685137059	10.0480574073595	9.90299848937032	8.94301173890825	8.66474557068786	9.62979755833282	9.56163506681452	9.76025538307966	9.51870763678869	9.6848608061965	9.75718980174427	9.88786884469389	9.39191010449719	10.0356633578839	10.3900372585779	10.3940446169023	9.74212851937317	10.6290019139476
TRIOBP	6.75975918354517	6.65049273596791	6.69484941683348	6.68361280925099	6.69478953411373	6.85262613318515	6.42756554613205	6.54197970041846	6.61929297666405	6.80108491531271	6.8563981373917	6.88194347833717	6.89640664099759	7.14141235369477	6.57826942504552	6.71247692653199	6.87540570491548	6.93321293464758	6.97613424365053	6.95464533750627	6.55319305988846	6.82351373144278	6.82756500665014	7.38312796324599	7.19278595925112	7.24115565607778	7.22674838104034	7.94238899714073	7.22621371825004	7.17761487414502	6.87827044324062	6.58860820947725	7.67481159348039	7.27862786744491	7.22065692354117	7.3518226445507	6.87516570584723	7.82947285769117	7.20902731777158
CATSPER1	5.86715911772273	6.07828938521681	5.9885188695519	5.98898001143337	6.05072119763812	6.0749773947948	6.35714236182516	6.29127238674049	6.07080393579067	6.57995352445554	6.3680338960376	6.17388496934542	6.70539075458303	6.58446754137045	6.50913160491797	6.51637104774743	6.09507394953049	6.49379621949073	6.48795190867726	6.40421869441245	7.11859540725285	6.75488750216347	6.86789646399265	6.62074328034719	7.16000551126648	6.45121111183233	6.69095060406439	7.27165350710171	6.57160703960023	6.84027690520055	6.89879605119147	6.61618123133188	6.5287791444994	7.23829486101529	6.92154344350897	6.67139670153036	7.02245104303382	7.25417828621676	6.7607811463722
HOXD4	6.41031057321651	6.23089582949893	6.49383015683421	6.5511177603755	6.43908152663746	6.51756114848595	6.24087832047343	6.51064828884637	6.77995161198997	6.11042066769467	6.24379263842407	5.78422167181875	6.12635921706448	6.27878562972111	6.10984308359791	6.25425710023477	5.72162065264217	6.13363799292283	6.37538320373409	5.98208741454399	7.29370154208074	7.86696483443531	7.40460173466406	7.87528552604088	7.31480798585435	7.07856180383289	6.79727243202997	6.52669484554198	6.99959756721313	6.93899143877554	6.5839597798478	7.81075091621427	7.73185663177599	6.95577426742059	8.48748554542142	7.57369414058361	7.00498333366941	7.41120928279036	7.44024379504363
GSC	5.24688383971912	5.1621380367508	5.16930587229015	5.37526245823682	5.13355711447953	5.38731621502211	5.20931115567927	5.48784138408853	5.01060709879504	5.43031136972997	5.3479674852794	4.97115706683635	5.49733510395443	5.30488130548905	5.07619285960839	5.18713516266693	5.16500182976453	5.41302229308109	5.3684992676579	5.1337793960146	6.47874050242148	6.25550073314839	6.34872815423108	6.40599235967584	6.39803050373785	6.27052894238072	6.19810120932482	6.33479528777867	6.44098208781063	6.31034012061215	6.20359271420771	6.78724960846791	6.32327998788732	6.61618123133188	6.24982454861618	6.15042360517025	6.63875012300772	6.23983716874034	6.23266075679027
SP7	4.91471596025718	5.03052280435339	5.49568573007911	5.03103165343685	5.17740538505655	5.06233178735014	4.99562398773169	4.75920980066668	4.68951957407958	5.09532908001493	5.27158086653133	4.86133419685853	5.12221548928075	4.96981772557314	4.93187430074454	4.90960309991948	5.03116508077008	5.46256231036488	5.00106855104096	4.93525426699674	5.9518675043269	6.26584942144085	6.10643207781693	6.52552080909507	6.11478344724985	6.30633516019798	5.91348784071516	6.15515621689902	6.03452387533439	5.94251450533924	6.12205144771389	6.35931031689044	6.56478512677465	6.17592374206376	6.38801728534513	6.45252954467793	6.15633593669436	5.99548451887751	6.42290574261218
PDE7A	6.32252560755678	6.52182136124843	6.10965997531812	6.41072048813607	5.97656359645566	6.3970509630135	6.15988586454342	6.21423945463262	6.12145187454938	5.46435342718534	6.14682516373615	6.49551666923082	6.24808449290266	5.90874831159204	6.30459408929863	6.50711918984932	6.45664715495062	6.64167491795901	6.57865669599605	6.38180473224191	5.58646452588639	5.51832425845773	5.69488019279919	5.65248649491816	5.47861270395564	5.63981097771678	5.63710882083182	5.56453060081634	5.69905184401685	5.32302412667909	5.53533448313136	5.46957670118426	5.67807190511264	5.55612281784117	5.62351574149055	5.68743307513683	5.50325649642486	5.588393834475	5.38700058082312
CNOT7	5.49169714859744	5.58540419834284	6.13447745540938	5.27303063289294	5.62061036720111	5.93689856628935	5.1904855570201	5.63021245267543	5.82084341940536	6.03969871155637	6.56427770690673	5.9403396755504	6.37866802233933	5.73133198467109	6.3087475872103	6.34209618600199	6.42247892423538	6.1754426437836	6.10621408666964	6.60000407117253	10.741619674782	10.6821641808064	10.9317853497058	10.7588035911444	10.4038002825861	10.68582822174	11.0570663282885	10.724188613218	10.8777046090273	11.0462334072271	10.7375075455738	10.4180048967748	10.7124612264908	10.5395447385814	10.3164385789406	10.880687438202	10.8319887601715	10.4750958296154	11.2506205009299
CRYZL1	7.48506586673526	7.52853646998863	7.81848331034009	7.46379286121631	7.4747601751569	8.00327075650555	7.43595622995741	7.59389229055375	7.51289884444798	6.50485616162213	6.98977992398132	7.16371417448833	6.75032217157368	6.68968536527232	7.49171659489148	7.08230320451306	7.10286983846473	6.77397423103768	6.85783920606139	6.81013959695868	10.0186800698571	10.7019392893485	10.1326100000107	9.9509184571023	9.78963389656619	10.0518946359761	10.0715407969114	9.8732178469687	10.0387143644202	10.0581757696735	9.798227794086	10.1427959392792	10.3553647524048	9.49403352404592	10.5759012932773	10.0192756082366	10.1025560453213	9.94989468649731	10.4005920424409
PRSS33	6.26458390704477	6.32079748075444	6.38748300166994	6.28098247357341	6.37955303957193	6.03840874455245	7.44501335556575	6.09688526389642	6.06112554228374	6.37965422904435	6.29431912977708	6.15228902079162	6.34678327699302	6.40477882872231	6.35891664115007	6.23344673470983	6.53514377816565	6.66512098936337	6.45114252035757	6.33378210875936	5.90448409790142	6.09803208296053	7.3952899169686	5.93310047493137	6.04366603044085	6.03782146543497	5.82357869243181	5.97727992349992	5.82357869243181	6.14923903883703	6.08321336824898	5.76553474636298	6.12928301694497	6.63968221158278	6.02458563827827	5.99095486039699	6.06177619758669	5.73944309777245	5.87610679452901
CBARP	4.62877505305766	5.10175914805251	5.11480701315819	5.34502905458649	5.32864872074766	5.07744041584793	5.12226386969618	5.3438815951959	4.88643542948641	5.31181587377624	5.43297483601557	4.61909438515191	4.76709667873243	5.13218198041751	4.72169512429502	4.87715502916654	4.93204496172671	5.31702886916789	5.33040028288903	5.03801789574278	6.83155680370731	6.88719989657351	6.79181407116183	6.5274770060604	6.62066411449459	6.5274770060604	6.75288236627309	6.88899645922349	6.65821148275179	6.60139939053183	6.73606362787181	6.84587639057824	6.7771566660045	6.78816365703777	6.6992503918465	6.97465320273073	6.96132582278608	6.84402528577236	6.56795607541547
MCMDC2	3.62769169318226	3.4720888306264	3.62908682545442	3.64177385980902	3.57963490199285	3.71130503108316	3.62540399679002	3.63176853764662	3.95870925457445	3.42430377299438	3.62400658398654	3.6831126341306	3.65002590776218	3.50857025281992	3.66657243771776	3.71977102459773	3.66861317902195	3.82498317229059	3.86018126706064	3.76754706874853	6.15279185163912	5.96809075204526	6.1106138055009	6.22689381357139	5.96520709119934	6.26115467261557	6.37068740680722	6.07574653806091	6.18229502502548	6.04948483557401	6.20359271420771	6.04657836662033	5.86789646399265	5.96809075204526	5.8923910259134	6.27984269352035	6.03452387533439	6.01836711554312	5.95652136333312
TIRAP	5.13987902182908	4.76680911206108	5.52038427905928	5.20602073994843	5.52050921621402	5.49325224861666	5.34533037100912	5.39238189606647	5.30281144289333	5.53912306905911	5.66303714567117	5.30013178020411	5.56391263223683	5.20727285920784	5.49848854153257	5.62484866739264	5.39751600263492	5.27858969715981	5.35171665755088	5.41448408578719	6.15279185163912	6.19967234483636	6.27984269352035	6.37351771565002	6.17272751801285	5.90448409790142	6.27364083331922	6.00898878322726	6.32822611878773	5.97727992349992	6.33806779754262	6.31831684133498	6.18652630850696	5.94953493301701	6.32493118292196	6.28447711781042	6.46393301087224	6.14567745519564	5.67383905599044
MSI2	5.49314132857477	5.57788516112026	5.21217631822628	4.64160365481787	5.26796393631046	4.91848164762987	5.45985895374727	5.22520774548978	5.2682715646643	6.00740715741208	5.12554873908149	5.56196588880345	4.97289172299596	5.00781255221212	5.07278260190678	5.4682327008137	5.17484157442254	5.63260401022682	5.46462040506291	5.14496245118094	7.73863274667032	8.91357789414826	8.93574672599485	8.10074327481733	8.47246868162166	8.02185334503884	8.38255183598322	7.80133135001485	8.18123526225435	8.12080810229862	8.27076765875881	8.31686573322738	8.4999471113056	8.04148667493759	7.04548665635946	8.13073837412768	7.87107171350819	7.56803742667614	8.3713388696937
SCIN	5.46573852214039	4.96062355913074	4.93616960540419	5.1957932529507	5.79779726896585	5.35776782972691	5.20620192497087	4.91471596025718	5.33506686888187	4.55867356455338	5.17283766579413	5.79733858538385	5.05127333725053	6.20459540088394	4.61968432679185	5.27780960538971	5.20701041439887	5.47638298378861	5.1453833436531	5.42483903682498	8.12553642367526	5.90448409790142	6.95997412081128	7.99736411150197	7.96851301271378	7.92803507660208	7.36263294545513	9.51139134187867	7.24709012768773	7.44976769496266	7.77320383800979	7.9976446821357	7.45366078806885	7.66855741631541	7.95714964681039	7.1261882105221	8.56567332962135	8.81014422524321	7.78670351460833
CTCFL	3.98038519770054	4.17006333323465	4.26461742081461	4.35881982264019	4.12482438967919	4.42365030393053	4.36593184685176	4.3623815148354	4.30111569400969	4.08362560520401	4.02960271332756	3.83559902713922	4.35659331439801	4.06774505665073	4.17753203889891	4.10317297580911	4.65427381290767	4.06127203012814	4.5557527904058	4.09321991285332	5.85299758761332	5.99095486039699	6.01290383323064	5.94251450533924	5.74953426766926	5.69557630622205	5.93899143877554	5.7292808460274	6.00898878322726	5.83204693024235	5.92045290262375	6.17059209364554	5.75488750216347	5.74505711847385	5.76022094646651	5.94251450533924	5.80219321694183	5.52380343045189	5.91248939686347
C4orf33	5.30423014159986	6.15277198022834	5.14614882157977	5.327099604886	5.34386223519818	4.72186226143179	5.51966433598506	5.1064570368534	5.21974393450956	5.81940480630768	6.04935054317291	5.88365468403392	6.02386211485241	5.46517478749534	6.08495376588016	5.33495578344877	5.79171029234378	5.50825698949991	5.81536382490335	5.70917523204921	8.70599690256967	8.69730504262631	8.52115794539192	9.38372092224619	9.34369451168296	9.74198498271458	9.10967345070707	8.68678798704492	9.14687996390826	9.33755879664072	8.49864739457587	9.65780897182691	9.18998413584132	9.22410951041586	9.04995089550614	9.40852909279826	8.8241683025362	8.44625250733448	8.91929657685463
ZNF333	5.22635030249339	5.13761582007289	5.7725852109931	5.32401430976406	5.42363067444519	5.84445866976346	5.44467153881859	5.17544615690539	5.44195482814643	5.44055012028658	5.03241985866703	5.08394304268911	5.43532622308811	5.14529757700097	5.98344763854088	5.38764215309365	5.35093776757204	4.91769811856673	5.33230019833341	5.51965279460324	8.1243622579762	7.81331753071179	8.06447332875342	7.93725021838207	7.56432252678098	7.77411891734285	7.89282571195696	7.94477471554065	7.75344141095951	7.89710365353842	7.86644871964464	7.33591106022477	7.57718256692317	7.18864818412881	7.84403658785413	7.83084474711702	8.04858168822779	8.21550533468063	8.30338806254494
TVP23C	6.8866492743336	6.52823951711676	6.83265486102008	6.88489220515748	7.05575703663868	6.7036262172066	6.80969984220818	6.58297600035742	6.72733012181593	6.85820210850843	7.10367293034913	7.07403546493729	6.65251689731638	6.99148488539924	7.23355506558152	7.06155372895399	7.20160073368851	6.92415762079887	7.07003956076068	7.13037595959176	7.27103155555229	7.31483607609039	7.13941628526406	7.34457110349041	6.95038209249184	7.14149716632578	7.00755097247705	7.19917173113927	7.05932931717938	7.45895364673654	7.08479350910475	7.19278595925112	7.34825809541261	7.44608829173626	7.26339597353683	6.98740614251361	7.01569380710515	7.08074718951498	7.40472774612873
RDH10	5.34819565724664	5.40588051244889	4.27238904358458	4.77932087337444	5.02962130817215	4.5894873833757	4.99035329448775	4.81887800987031	4.93957451306046	5.48640469445577	5.91065124421888	5.76473637568392	5.41681157666449	5.9056393086628	4.88009828862589	5.67338653551599	5.1955618997933	5.41302188675588	5.19292164312175	4.86521530448166	9.08567533842899	8.32529780867326	10.222449459798	9.9242313010476	11.6325614603639	9.23446563403508	9.90226958434343	11.6183192854418	9.41318362900587	9.85969690575811	10.4402274926978	11.4879108607755	10.3925897272365	10.5998486073633	8.59301756115296	9.7926818034584	9.26752105081859	11.2979450503225	8.83275364772833
SRSF12	4.19419660576403	4.0716510482928	4.28216710542413	4.37780550095201	4.51233947808303	4.38314908498065	4.29454113198247	4.35997419043417	4.24068930497647	4.53664490557791	4.35160628147875	4.68980328877054	4.77191250997962	4.19603743849685	4.33433264579051	4.43807123979505	4.30271729095547	4.42790983081043	4.53888700037413	4.75253217091906	6.58810145358089	7.46873073935377	6.79181407116183	7.25193112668859	6.91866768519002	7.67479394250523	7.10477590196995	7.22652008981878	6.90484171670188	7.2627948760315	7.17188433298611	6.44194819050336	8.00948154519661	6.97785230797118	7.00415528368709	7.32788942073317	6.25436728144083	7.02043886152559	7.24570100863393
FAM71A	6.54879756157065	6.40044570891352	6.35158045282396	6.52538001711365	6.34489434685535	6.53703493553922	6.23583952670374	6.39486084921938	6.13629209410982	6.25743102860371	6.08946065078903	6.29386619669197	6.28531657942255	6.45749120100708	6.30778851648034	6.54465770678201	6.42457178243334	6.52518000310099	6.16615894415205	6.18726130181308	5.82357869243181	5.93545974780529	5.92540608314137	5.70251902915328	5.87610679452901	5.82781902461732	5.80542144617176	5.97269265400426	5.92045290262375	5.83204693024235	6.00898878322726	5.80649677858677	5.72246602447109	5.78048596271955	5.91647664443772	5.73154441330322	5.70597790168252	5.67129337248158	5.59991284218713
GAPT	4.53661917126619	4.18369944910779	3.69153729149949	4.06323103079396	4.11052268943757	4.0896067895495	4.11559820452118	4.13092675254021	3.78163972657185	4.19324242161599	4.11274591465748	3.96468996064171	3.74797552979814	4.22099511303092	4.00434641779003	4.17289469616298	4.08578791879148	4.19398710671213	4.12010206836768	4.18703061582318	9.07744062948797	7.10683509669445	7.98947454484528	7.46577289744004	8.13695779902149	6.55458885167764	6.92246666329091	6.96323481095962	6.76730123107595	6.93899143877554	7.76453326395561	7.28064737035784	7.08821157538165	8.78018310951607	8.07841770164733	7.38930867290642	8.99530247455426	6.94717403251679	7.70308408370257
SCUBE1	6.64098372507639	7.3832643329925	7.43334566053983	6.93022579966798	6.74057515223533	7.44274324582969	6.91381344256018	7.62434490650104	6.92722240272464	7.5316921133944	5.91839482189127	5.71441816358204	5.7003709110445	6.30958376184234	5.83519648154791	5.64739991157215	5.74744817310977	5.9129425892516	6.35407567497287	6.11310140467817	6.16524267864451	7.23146120983426	7.74381114575143	7.69884007583451	6.17592374206376	5.90448409790142	6.20437551131909	5.99095486039699	6.72104038572043	6.01940614053676	5.94602898951548	6.08816916456707	6.85648777949568	5.71149490665009	5.91647664443772	5.98185265328974	5.96424381837536	7.56690341746317	8.0255565267262
ERICH5	4.57097452343523	3.89328657894047	3.90347940118084	3.82408044935374	4.44985490182893	3.74778320024813	4.54110089114272	4.43731231096789	4.29024781626867	4.02277792403014	5.05985306516379	4.84837576462824	5.17283262653673	4.14715664092245	4.87438140594909	4.35302695770855	4.17826487402804	4.22271160806508	4.27212227760011	4.82593680747227	5.96809075204526	6.12928301694497	6.42500604148493	6.37916172992979	6.37230615233749	6.8607766156316	7.18717686048772	6.30231905094883	6.46671683709267	6.50016467949217	6.5839597798478	6.71094415457587	6.1402326347024	6.24982454861618	6.70597790168252	6.31831684133498	6.26865895502767	6.48220292629596	6.24982454861618
CCDC185	4.7190832589766	4.3644619848605	4.65489152402024	4.49740670784286	4.39758188681375	4.94305802920041	4.24028692550098	4.70897404634341	4.44760815594787	4.45686297557989	4.07924574065647	4.2580811503516	4.67376659442371	4.27119011329059	4.46070109062492	4.56121076512189	4.13855212941742	4.46194889139747	4.20783445566023	4.47587698008614	6.02458563827827	5.83415498140132	5.71424551766612	5.77259038358876	5.84046323386954	5.97498811199193	5.91647664443772	5.86294724802092	6.08321336824898	5.98868468677217	5.95652136333312	5.6667565918848	5.77082904603249	5.82781902461732	5.7848520513164	5.84046323386954	5.89643413076069	5.85673675611911	5.74505711847385
ENTHD1	3.39193210305143	3.45750814255693	3.53247661955569	3.22132077082512	3.14950342569962	3.53973788264204	3.55932795583741	3.33908021770877	3.53814900561809	3.34701303641762	3.54791987470654	3.4806323420363	3.349228956856	3.25448701600286	3.26056498453757	3.38168884850983	3.07875232111892	3.53627189964908	3.40769958174179	3.71047838470986	6.31433399391901	6.22689381357139	6.20437551131909	5.94251450533924	6.16309613843601	5.9004635213735	5.86789646399265	6.18784690943957	5.97498811199193	5.98527271425345	5.8801957289431	6.25550073314839	6.14567745519564	5.90448409790142	6.18123575927822	6.23983716874034	6.02458563827827	6.14974711950468	5.90448409790142
TSSK3	7.40964304628286	6.88226202975149	7.33095101850635	7.23077586893661	7.07396779357218	7.41876896785388	7.17732126194357	7.11966991664314	7.01579871643082	7.06155513298983	7.32046274498718	7.35560384326558	7.38458337745445	7.14268504090234	7.14146978158755	7.26543464558711	7.19985576154603	7.45398731693427	7.28257787751079	7.221392235526	5.9518675043269	5.7848520513164	5.94251450533924	5.96424381837536	5.92045290262375	5.66533591718518	6.03121873061072	5.97727992349992	6.24412594328373	6.12928301694497	5.90448409790142	5.79571500650173	5.86294724802092	5.60940039000643	5.83415498140132	5.70597790168252	5.91049283228871	5.94251450533924	5.80219321694183
WFDC6	5.37128144819964	5.19164211833248	5.38939080049104	5.46860625398142	5.60510284955739	5.65990715236433	5.4215843486596	5.1699451990315	5.21553210670623	5.47864441197273	5.38973096404921	5.35942463847452	5.48621967290596	5.48076196478388	5.49141361654882	5.76015706187684	5.45240731071243	5.17192595367798	5.37792447256517	5.62650233353315	5.76553474636298	6.19967234483636	5.97498811199193	6.14923903883703	5.78048596271955	7.20197979207663	6.5673218344869	5.90849350081248	6.85685749431	6.20750245925879	8.23605725678094	7.30355245558372	6.29216884169603	6.26115467261557	5.98185265328974	7.4938354394621	5.78920757534734	6.08915913191124	5.8801957289431
CLEC12A	5.01976871092182	3.7218948446306	3.75256128575301	4.09277717997334	4.66732469738527	3.97703487353179	4.14996289803396	4.08717215134809	4.17506992482567	3.93553716093279	3.82952821497388	3.85999776594725	3.63970021059629	4.19645596864142	4.22271160806508	3.85208465693107	4.03670614077902	4.19842225282986	4.24182752561396	4.02545507093404	10.5941114500503	6.37068740680722	7.78844819965882	7.71167592048259	7.46020112397409	6.23266075679027	6.14567745519564	7.24103454289051	6.02070220379105	6.09064175191785	6.58069875319603	7.56407630518424	8.00948154519661	8.54573212080184	7.1568415245884	6.6246858105254	7.95547264709726	7.24479860003058	7.70534070886872
BRF1	4.97432363118248	5.45463479071735	5.78656944178653	5.43430676270517	5.56924000812014	5.8718165484504	5.43255826893378	5.72491106821597	5.21142328741642	5.20326510498078	5.67966458377385	5.48243022161527	5.73661191019414	5.54877124181426	5.84135274742374	5.7728904151801	5.25684487230167	5.70104358157273	5.85678911043526	5.63582649521155	7.47689522410952	6.90151014272621	7.38277963472645	7.92637724602672	7.39314330100484	7.92803507660208	8.12916862730336	8.09683846999972	8.4818381720474	8.11721035783706	7.67442251590771	6.69023129886691	6.53915881110803	7.51593947919553	6.71218305120923	7.2414693587104	7.18698875536061	7.54863621453007	7.62641431278365
TMEM266	5.08442302251806	5.26811433310241	5.36631021796808	5.46728698088939	5.40565750668662	5.04996526692408	5.65201098688189	5.0218462621928	5.30675678700348	4.99121016760696	5.19831852075836	5.17216012772516	5.36746619371135	5.36870598923964	5.07812573852179	5.37666184615628	5.12975779158266	5.00856801049254	5.18328998647727	5.39487165033286	6.41869594960205	6.33315535031062	6.45516280124451	6.60498606531386	6.37553646714169	6.17192735435346	6.41362792902417	6.55668077687718	6.04657836662033	6.27364083331922	6.25266543245025	6.32327998788732	6.19705348975542	6.34872815423108	6.18652630850696	6.35508676166836	6.75221336786514	6.05528243550119	6.23840473932508
CALML6	4.96576651054969	4.84678904565779	4.78379156799183	5.12023231913149	5.0449468716814	5.45911274779673	4.9783854286282	5.25999132001327	5.19867290788142	4.7493411266804	4.69022213414147	4.84589665800931	4.96568520850632	4.61024483751529	4.97577200030478	5.01472185699747	4.86552355300443	4.87477277326364	5.25550998600576	5.10536756672068	6.25776496857139	6.33315535031062	6.36785153448991	6.47816289273763	6.58155763301204	6.74146698640115	6.48435245670228	6.60979484608839	6.53198180865873	6.47004872601133	6.32822611878773	6.3819754785573	6.65821148275179	6.70979929458043	6.84708616837536	6.45252954467793	6.66106547980695	6.50388614710185	6.49322620895702
NLRP5	5.27390683393872	5.47076558277901	5.46887814663784	5.04549089379212	5.36857745519855	5.73654101868169	4.8792227452277	5.10949370582084	5.18174963010736	5.30759901544104	5.11806896469716	5.5538479757038	5.43935551607581	5.47892554747727	5.47602317284196	5.09006794691152	5.58659083498836	5.3886636057373	5.13575934995965	5.27558482951649	5.90849350081248	5.56033283421244	5.82357869243181	6.15633593669436	5.77610398807316	7.1210485659834	8.04803287812142	6.28355142317431	9.30070375261349	6.00450139223494	5.82357869243181	5.96038891642162	5.76553474636298	5.70597790168252	5.97498811199193	5.8923910259134	5.77610398807316	5.79246495997994	5.96231765494231
ODF4	4.33098949492437	4.43425571404922	4.40568473340957	4.66456401812113	4.23761740539755	4.63443505118379	4.36996083782427	4.31695254230206	4.82348137723156	4.54164895529653	4.4399246758447	4.67765278641409	4.52668752251602	4.3308427521521	4.34872673808801	4.35576688508917	4.28851773716401	4.55136854143329	4.36004156562271	4.21499226028426	6.41447383643093	5.90448409790142	6.25833047261243	6.14241343787374	6.1333991254172	6.36501007678303	6.32398787432224	6.37068740680722	6.52958047731556	6.23381138429316	6.3411211516818	5.91647664443772	5.96231765494231	6.10363820959677	5.78920757534734	5.81078497075035	6.43462822763672	6.49603884889289	6.25550073314839
CLEC4F	5.77209222502696	5.79621849841483	6.10454151635324	5.75694107884353	6.02092646238721	5.83106838594522	5.65780841459109	5.7971642453029	5.81350570634344	5.96812105754131	5.96722203883873	5.99382206515056	5.90036449365066	5.89186842793227	5.80054545802389	5.86791978408018	5.86845935108684	5.97452373717262	5.80426605370161	5.94438724462179	6.3819754785573	5.72701372166611	5.97154355395077	6.17990909001493	6.03782146543497	6.21723071622067	6.27364083331922	5.93781516880342	5.96038891642162	6.08321336824898	6.39917109381982	6.17059209364554	5.72701372166611	5.78048596271955	6.43796008833447	5.65248649491816	6.23035674505615	6.42214047413016	5.81078497075035
WFDC9	4.34319140180974	4.4218122429989	4.84888048701156	4.57894100691631	4.62113722712638	4.41844870563186	4.37067185525541	4.64732291468929	4.68298672079677	4.63060787028753	4.74457704855962	4.49346237435316	4.40986080479398	4.69642922756763	4.7602668883852	4.63796618146187	4.67942070147224	4.62643796852272	4.59695439806444	4.64548384313731	5.85299758761332	5.91049283228871	6.05093696522523	5.97727992349992	6.08321336824898	5.81506301719287	6.07424852334703	5.77259038358876	6.19810120932482	5.99548451887751	6.00450139223494	5.98868468677217	6.04948483557401	6.17059209364554	6.18652630850696	5.93310047493137	6.13750352374993	5.674686619928	5.95652136333312
NEDD1	4.76387628539072	4.63056529609137	4.58968559852231	4.9082760715277	4.95926892633322	4.87928848088665	4.71770339881268	4.45206486867717	4.58034438410009	4.41066354457267	5.26395844906782	5.29451518018447	5.50323493079239	4.86997018102721	4.80740309696266	5.20762154013237	4.97105881895707	5.08505696692111	4.7070991750518	5.01370687190835	7.98725775801152	8.14950834387685	8.58825739743164	8.33692469109201	8.48174616194233	8.07667238910226	8.34589086861071	7.86427654245557	8.41070743099583	8.30329672498407	7.82416002674	7.72256370364101	8.22013644739608	8.34181856134137	8.28698045899396	8.28292207457545	8.24325968558326	7.72777958076408	8.1810274912795
TTLL10	5.12702322419577	4.68433362551909	5.27405463644102	5.64750542660707	5.28505593049617	4.72406303428245	5.26892950514797	5.17544615690539	5.4561933993031	4.9121585847901	4.95582377594571	5.47112469072959	5.11126322701275	5.35972602026599	5.20879113361343	5.10653320949788	5.05427575575976	5.34774299713735	5.47382252405646	4.94491460677136	5.76553474636298	5.70136330215702	5.66448284036468	5.98185265328974	5.631686366312	6.4262647547021	6.38801728534513	5.8801957289431	6.27674416561734	5.992088609014	6.9064180355967	6.82351373144278	5.63575439127776	5.61882595258744	5.58195375084882	6.04366603044085	5.78920757534734	5.66789212523023	5.50990798737026
CALR3	4.0467154270514	3.81669687271582	3.94563457556069	4.32186793324978	3.88350860230745	3.79022393897478	4.23635530707767	4.21434430216717	3.61367992228897	4.09664019037014	4.01702110014467	4.19981327061158	3.92849520904624	4.11277860321835	4.12621638255965	4.07349259123041	4.14012888778636	4.1445827924964	4.11812205376792	3.99601120992999	5.94251450533924	6.15987133677839	6.24982454861618	6.01680828768655	6.19179950106508	6.27052894238072	6.21529030565123	6.05528243550119	6.37068740680722	6.41688870896125	6.33806779754262	5.84883072362343	6.12446668994232	5.98185265328974	6.19705348975542	5.86789646399265	6.37230615233749	6.40382498860962	5.80219321694183
ETV3	6.17446644301485	8.08449600918321	5.92485406212361	6.02162812015201	6.63664354219874	6.11303231047988	6.65622476708618	6.72748009316904	7.06024489741507	6.11800893596886	6.05482113323843	5.81362462786824	5.82738302608393	6.22706561695639	6.03734795539236	6.52361364124917	5.97352387089826	6.09509019988102	5.93984904063347	5.96435664925906	8.01457846492289	8.183134134651	9.33300212572405	7.87360836737606	9.21289807089653	7.70948364393766	7.2281462379132	6.92738331472267	7.1157532451596	6.85521483774501	7.45316937425737	8.06338753071527	8.40676708981985	8.89044091653766	7.49206387470694	7.03018707753845	7.46056074130906	7.66698518981781	8.41628030207726
KLHL10	3.99275220942067	4.41427370569559	4.06786179768549	4.06093642565525	4.18780764543531	4.00907166860481	4.12217506056599	3.74573019563395	3.83226501467842	4.3835605341413	4.09360031619345	4.08764766410512	4.16122324489734	3.94043073482257	4.07050139002882	4.07086817164503	4.16886166402627	4.60826813057033	4.21169995824372	3.93115069324745	5.89643413076069	6.17592374206376	5.92540608314137	6.16791986555194	6.02790599656988	5.91049283228871	5.78267065867701	5.7848520513164	5.69557630622205	5.84046323386954	5.76553474636298	5.82145511910246	6.14567745519564	5.91647664443772	5.99548451887751	5.89845023280787	6.03121873061072	5.86789646399265	6.25550073314839
TM2D3	9.02824468612951	9.09864983485484	9.08431693758734	8.54250279955593	8.99214691628808	9.32058833640917	8.98215445771922	8.93609323352916	8.87923064984176	8.24103654563218	8.66180331799819	8.75637705027289	8.90118084669856	8.67405473761287	9.02959588926866	9.16060069703318	8.83521360187627	8.45526663406118	8.54565876786992	8.77578977937141	8.35754496706413	8.91871180596364	8.80087013998472	8.49077187223576	8.40259002150951	8.30951136918234	8.53344965986427	8.57802202384357	8.4597525006249	8.3993578286931	8.13283180044959	8.52608211771283	9.3482136045118	8.37168430890054	8.40735530066955	8.63982110490274	8.08758641976057	8.1694059386114	9.00699782383759
ZNF485	4.34319175720661	4.12618647556925	3.87640378572288	4.26274418454817	4.18065663022575	4.22194990982443	4.15745624253228	3.96013375013246	4.39082703623689	3.86540828922858	4.47932551308161	3.95738588493269	4.11048026129594	3.92623250887157	3.9912520340402	3.68082718684631	4.22144730114911	4.4214990851806	4.06961341306772	4.49281989095343	7.40281339959582	7.6163724014945	7.20399884322681	7.6041966345618	6.86373283191133	7.13130960990202	7.6713238057785	6.83920378809694	7.34068242926816	7.74780293373159	6.93402812941009	6.58860820947725	7.21133251879389	6.83274953438729	7.02569327368077	7.95690870166674	7.44265244007783	7.42866668666359	8.05388027916093
WDR17	4.06465206743468	4.92307499912341	4.06649326073999	3.91039602576265	3.81604596989837	4.08024986530878	3.87547832349343	4.07526400475244	3.95814407472798	3.84550349930851	3.19797811715285	3.7907235649961	3.63721213451392	3.44808213471595	3.43571419319619	3.27213429918299	3.41011122123225	4.03813834044781	3.77020331973814	3.26705287134011	5.59544398458948	5.51832425845773	5.64731450954714	5.50990798737026	5.62760683812965	5.50567819272599	5.46752730009432	5.50143914515887	5.58308276750293	5.76022094646651	5.53149999059093	5.49796038419562	5.38454720209086	5.22625033211204	5.51641548976941	5.58646452588639	5.46460292607448	5.55458885167764	5.27764634357118
MFSD6L	6.17009350639709	5.86291502251405	6.16565492343101	6.00050631964361	5.84572806344649	5.88148647365615	5.63719885836636	5.60690528497743	6.22285748670808	5.98565348083631	6.22843545979773	6.00081248186687	6.06742704642202	6.14007022002134	6.15110200684249	6.26241519148599	6.03200008909363	6.33930851660702	6.07166872290939	6.33641961612507	7.13625086833574	6.70074764517993	7.22773818829012	6.61618123133188	6.69655030107857	8.02475294574348	8.01860190718442	7.99859042974533	9.03196663145286	7.58982864044968	8.34466297161564	7.08843103142898	6.80992886572143	7.02099660131087	6.66513264632305	7.37302868683178	7.17922339820617	7.166514610409	6.56795607541547
CDH23	4.58241985579351	5.07319041599372	5.4947576818635	5.19087663109352	5.3636202545715	5.23363854191105	5.15144658824106	4.92332548852581	4.76978691708298	5.15373757645106	5.03103672778404	4.96735073167329	4.87500130863812	5.19630196555593	5.12195699107714	5.08967805277812	5.19602693039547	5.60814583477407	5.2171942605628	5.30493488073016	6.15633593669436	6.30833903013941	6.13750352374993	6.56545247262111	6.20437551131909	6.2022864546479	6.17858119965405	6	6.02790599656988	6.04948483557401	5.71836162613835	6.24982454861618	6.61618123133188	6.73627203217721	6.11478344724985	6.02901108665907	5.9518675043269	6.09508049190141	6.22689381357139
ANKAR	3.97021828699282	4.13976849747157	4.13377360208873	4.08189987545511	3.8291611225365	4.36157369472803	3.71532188865363	4.07415970643938	4.07079348351173	4.00181885784636	4.1985900158109	3.92034942510205	4.28216962653724	4.0655951443194	3.98697761649956	4.22554857168842	4.1655291520142	4.25175180846901	4.53826164127408	4.11220135773389	7.77221558630345	8.14524947370006	7.31361137772513	8.01457846492289	7.57937628434572	7.5129624291942	7.21692527465708	7.39610895686255	7.11885284766734	7.25888445159652	7.23829486101529	7.62766592788754	7.60910115194346	6.88108581025332	7.90635850370172	7.68890628019802	7.70059993162673	8.01878326035178	7.95450517694557
MEGF11	3.66414841038132	3.97696817609157	3.75054808843768	3.87596176437307	4.00957143370503	3.63652196080185	4.90827506261019	3.47141470923638	3.82094969188029	3.56014772934141	3.59015202768491	3.7807243681349	3.51863156720816	3.55539800733566	3.56382818107859	3.98103474211034	3.91713745759763	4.06265769998148	3.64270815577476	4.077554922372	6.11963215530272	5.7848520513164	6.53657049859543	5.89643413076069	5.88833655854878	5.94251450533924	6.18916630263808	6.22207035524718	6.24126817732937	6.073248267825	6.15633593669436	6.23840473932508	5.73606362787181	6.10922054599423	6.07574653806091	5.88630626345243	5.97842446544086	6.20526933748603	5.8923910259134
GPR182	4.8491288277193	4.52286979823358	4.7421264304444	5.00769784504527	4.5667898914082	4.68212137313722	4.86387602476875	5.00191030563099	4.90814365708475	4.79937364018611	4.35865717823086	4.85559165584676	4.73648700891675	4.90215425217584	4.3302452323832	4.69940693379225	4.47860571515611	4.45194562757404	4.41565186636612	4.55860928452946	7.56730586079223	8.0083602675212	7.50304973299063	7.25193112668859	7.81110170368043	7.32379967887499	7.4150191836982	7.82810347165265	7.61268423328404	7.62076013918066	7.68726159315723	7.62507172515079	7.63187912984832	7.73679223492489	7.55852479785641	7.41347053552536	7.7385077770372	7.44705759644259	7.5619263706907
ESX1	5.41845218015854	5.31216865351064	5.43957659825677	5.60884959618351	5.53121519007983	5.57063572834089	5.43064536647216	5.37894464421582	5.52255698855749	5.76828808920233	6.26652983055754	5.68183589063434	5.76542006876568	5.59172285509233	6.12289693198731	5.6342639200311	5.69569366569918	5.92247860417121	5.80363707662573	5.99481676741253	6.29829173062012	6.37068740680722	6.14567745519564	6.38499954473004	6.30164800149733	6.10363820959677	6.58233018791316	6.49825086752783	6.34607044078517	6.23381138429316	6.40599235967584	6.52356195605701	6.46393301087224	6.25550073314839	6.54560857687277	6.26584942144085	6.39102872681019	6.04366603044085	6.27052894238072
DNAJC5G	5.59406998030961	5.67696866701638	5.65765875326245	5.73370998076353	5.98366157600192	5.43836192360887	5.73165972481179	5.49109307678542	5.41491395195498	5.73916079610169	5.72468235551706	5.71268997622427	5.84879635384266	6.07633205288765	5.80541659633495	5.85237587175771	5.62934093979375	5.65874429590131	5.56906427812966	6.13029687522926	5.92441585637386	6.26115467261557	5.96520709119934	5.92837032301897	5.97154355395077	6.00225245173138	5.86789646399265	6.23553560671046	6.02458563827827	5.83204693024235	5.92441585637386	5.98185265328974	5.98868468677217	5.86046625851717	5.8923910259134	5.82145511910246	6.05528243550119	5.80992886572143	5.88630626345243
WDR88	4.22657711784634	4.3493302431203	4.2958185154506	4.18836848100856	4.16204000358842	4.26081305013843	4.1713342267557	4.5093598917371	4.43692776780774	3.83919884890547	4.07574320135688	4.44437857849381	4.45660004460269	4.25397467285809	4.3528345695595	4.10689726672604	4.24719459008573	4.12551943816062	4.37462505763925	4.16136370356125	6.51175265376738	6.24412594328373	6.43929068104202	6.46597446450407	6.3625698289168	6.34660237529899	6.37068740680722	6.48542682717024	6.38801728534513	6.54560857687277	6.32493118292196	5.96809075204526	6.14567745519564	6.60521428966528	6.5520280988563	6.32822611878773	6.45779126025604	6.32052439129854	6.3684191550814
PRUNE2	5.69086162519823	5.72443936311255	4.99347202611119	4.72223189541529	4.94089533894193	4.82409588134355	4.63992729140063	5.17347367072863	4.96662454251136	5.01097636124288	4.799030405557	4.72845105098924	4.71492894589523	6.81651932703482	4.45949312859641	4.93645213147076	4.70136718384498	4.62445146319843	4.91476914589805	4.48398302347753	6.48220292629596	6.35931031689044	6.92504996472736	6.38801728534513	7.02031773016683	6.62529094884325	6.24697805961472	7.77928861601426	6.37916172992979	5.80219321694183	6.65821148275179	7.29370154208074	6.4761386254757	6.80632405739003	8.45148602209307	6.45779126025604	6.35024439969447	7.69625469357225	6.19179950106508
ADAMTSL1	4.62983749656594	4.35024737046652	4.33053151058338	4.64520707383368	4.40315447042437	4.59812636425679	4.68348727642986	4.71717684197202	4.75435905840977	4.5255865177576	4.53327683641189	4.7166669922104	4.37499048317639	4.29469675945851	4.47013530139011	4.28763415334941	4.35986198514433	5.23635936384199	4.56940845544217	4.32872489800832	6.27984269352035	6.23983716874034	6.24412594328373	6.52356195605701	7.25439373879657	6.69339356262348	6.51993812583401	6.7695773748276	6.40002551791402	6.6733090755617	6.15633593669436	7.32949767952482	6.18123575927822	7.34629919666213	7.7662327199037	6.17059209364554	6.33806779754262	6.16906513945445	6.20750245925879
MBD3L1	4.25762476468207	3.88097981286776	4.08027519614789	3.75990500957383	3.98514718179823	3.89362577464402	3.94871483832343	4.29042573095539	3.91392923427817	3.93340069426707	3.92155210738883	3.87417668022527	3.8855260459679	4.15528998045033	3.9965751277145	4.08565715481432	3.9343348086999	4.06622518497142	4.16580134147227	4.02457881260817	6.02901108665907	6.24412594328373	6.68115406173349	5.95652136333312	6.19179950106508	6.24412594328373	6.56985560833095	6.80708310301168	6.33479528777867	6.50525580093216	6.43128865429159	6.05528243550119	5.93310047493137	5.80649677858677	6.18123575927822	5.97498811199193	6.20750245925879	6.62831575554171	5.91248939686347
TENT5D	3.77686694038319	3.64342077642071	4.05882005201945	3.68782753229943	3.81553475002692	3.90942894721234	4.08377875985626	4.38588282681588	3.98190278150603	4.0466388668745	3.90807091045134	4.24162055999259	4.00907166860481	4.02232883754057	4.01632662565991	3.98327246117499	3.83229114613337	3.79802251106934	3.9274237562273	3.83154408606368	5.78920757534734	5.77082904603249	5.84674402324487	5.86294724802092	6.06177619758669	5.81078497075035	5.72246602447109	5.69209237542757	5.83731255552431	6.01940614053676	5.81078497075035	5.86789646399265	5.92243574023315	5.79571500650173	5.82781902461732	5.70597790168252	5.76155123244448	5.72587745912023	5.76906555549003
SERPINB11	4.17658607237517	4.13893264122766	4.19233069396635	4.06650040759723	4.09478550700797	4.05418695992231	4.23739262522088	3.8226431757916	3.95251202826436	4.75939299592781	3.96494815645056	4.06682249605882	4.36891847653243	4.08740037968939	4.22709673968569	4.26635329240989	3.97715378521936	4.15496704823711	5.05120132629313	4.20139501264406	5.81506301719287	5.52669484554198	6.03121873061072	5.76553474636298	5.74505711847385	5.67383905599044	5.99095486039699	6.07199858075306	5.68860001099912	5.87200870151234	5.94602898951548	5.6667565918848	5.76553474636298	5.76022094646651	5.91049283228871	5.74953426766926	5.76155123244448	5.78920757534734	5.76906555549003
LINC00161	3.52539903031493	3.72619483074774	3.45375605523421	3.66269235556203	3.38736764209958	3.61700408282587	3.51106885192046	3.70568325226354	3.69626184451103	3.54746241503622	3.49679160338012	3.40893585532735	3.4869129390662	3.58713014379894	3.50672265254391	3.55247901040066	3.5521416855188	3.48723756076129	3.8088442509359	3.65614589381384	5.76906555549003	6.01420574845732	5.81506301719287	5.70251902915328	5.74505711847385	5.85299758761332	5.89643413076069	5.83625995679134	5.81932841537339	6.06824086131282	5.99548451887751	5.79571500650173	5.61765111942733	5.68509917200661	5.91647664443772	5.84465430031041	5.8801957289431	5.87713072876566	5.69673667655928
DSCR10	6.57375956943843	6.51590968390705	6.68998378892391	6.59457109148426	6.80520068468732	6.67871463472131	6.34701697088197	6.58762566069935	6.65541214001957	6.4257637505818	6.59855257258449	6.37820579844902	6.85522580329117	6.85857585980491	6.66191829954404	6.57719722290195	6.86015186076454	7.02567301158972	6.55578389034747	6.9268102913474	7.54250802301193	7.47132648708074	7.12060492070624	6.68156873530821	6.76884595975339	6.65228140540018	7.00591754932652	7.07545775626114	6.98513720614554	7.1661299341808	7.14288411590918	7.24412594328373	7.46492796793856	6.87779945406019	7.31723170022261	7.15121345269188	7.29567711319842	7.32305476034165	6.54399845013454
ABHD11	4.25585698196146	4.35212275749179	3.99715671384446	4.34424945682677	4.15985777739904	4.25344248101595	4.370672273685	4.21903791676071	4.11923879765094	4.71716230711124	5.3217022954442	4.85868013480631	5.43944328809458	5.12324554218969	4.85112136377744	4.79310665710977	4.94413691789008	5.05096407806278	5.37643927862039	5.02945522696196	7.57954675032203	7.3327079336406	7.54280824321795	7.39282828681224	7.10219829351613	9.1034837393242	8.86348505983349	8.87344626578995	9.04412932773154	8.70547722450919	8.19946181377087	8.37003870200559	7.70580861000453	7.39704651214941	7.79045406786223	8.73103827222593	7.45312573981485	8.01380279390723	7.18944407200489
ACAP2	4.61209083172092	5.60557818836107	5.50933996915622	5.2714507766168	5.22327939319345	5.07542789078587	5.44380179327981	5.38786179319961	5.8696730959902	5.4291767289241	5.06277234984116	5.16717171749167	5.07462758245553	5.23572437966962	5.18205529761321	5.21407699974129	4.80555996920155	5.49216064612875	5.13947686239139	5.20785147505386	9.27282687374621	9.83959811284697	9.11041179317415	9.40596875406563	9.212131561563	9.07988953500617	8.64568724999936	8.4444268847669	8.71584121738696	8.41534798343205	8.49468761021748	9.10757881577428	9.2841608284723	8.99683274073856	9.19072151772934	8.99210589178508	9.36106648879432	8.9299504403158	9.3873638333876
GAMT	7.40916161426579	7.2405677328733	7.40301151213206	7.37382305704838	7.47931262573619	7.51896679711342	7.05942634192315	7.16519111463346	7.19933773818647	7.61439668642059	7.38220509789315	7.57836635065971	7.67039183110783	7.63636396942775	7.77090732200526	7.27011307979842	7.90906940274306	7.48855051676257	7.54660010464257	7.7215892798975	8.36929067283551	9.8724715805979	9.12947570691392	9.7805304173999	8.93796872645707	9.04906519839677	8.76125501740998	8.14971105167781	8.28655221721284	9.46595528828304	9.10579617821404	9.44386022792693	9.33785044067781	9.29030320958988	9.47911837184559	9.81185984558449	8.87454463200836	8.58549777652138	10.152399061707
PLCD3	6.44750629959804	6.52617901332973	6.71292601637	6.55324114426182	7.00175237333395	5.70607195017299	6.75378996864832	6.06450911275143	6.40643479769943	6.44680309295122	6.60557137351229	6.18247996897942	5.9125083186494	6.82613748310704	6.17198217972519	6.28049213144268	6.35956421590353	6.55388360049553	6.49192138227886	6.15902908168162	7.29120017467363	7.99112101028162	8.52943445859294	8.10345357766361	8.41827808933166	7.07022400961309	7.0671439101521	8.00546399131765	7.21717351145255	7.50697952508295	6.73335434061383	7.30682089877185	7.8567068811929	7.49167034338323	7.77949480902174	7.00632607852493	7.57388723803453	7.67190474631423	8.10254476030252
IRF6	5.12702322419577	4.66366233027703	4.25763456959296	4.51793086816628	4.22165656228151	4.04504738113495	4.8252755069477	4.27244152489971	4.11159734225411	4.51199579656205	6.59992920255359	7.80848692902931	7.0223259742656	7.27479213625467	5.84813598466984	6.49851885834937	6.6644861114558	6.15435900588316	6.28553445984671	6.74970815825497	6.14567745519564	6.06824086131282	6.97691691408137	6.70455385053395	6.29829173062012	9.49605563147441	9.20560120303339	8.58262599851909	9.39569349787191	8.94983400444664	8.90540054432412	8.80487186623847	6.29216884169603	5.85299758761332	6.31831684133498	7.95248908107216	6.26865895502767	8.5438051759644	6.11478344724985
PTPRC	3.99275220942067	4.22727691476762	3.96838414702244	4.4634648659822	3.93451739796271	3.73098518331966	3.87780141683414	3.84885114984958	3.63196899977148	3.91552099635799	3.29968674882392	3.43833078171583	3.657339774511	3.54181799163101	3.55680484744734	3.50770154373041	3.54500917688615	3.61631664124542	3.49491771402006	3.64913290896186	9.92622660140831	7.45567983599662	7.94760538093542	6.96707636065508	9.09723996286187	6.63133277831519	6.85899177119287	7.58917997020136	7.07249386927315	6.96735769519396	8.01457846492289	8.66671363698846	8.24745286463493	8.333893284597	7.7210602149024	8.02650573723708	10.2524904063697	8.96413636319076	6.73552217729654
MAN1A2	5.46122043469725	5.07217643248302	5.3099040103074	4.67723134678663	5.2763626629738	4.84850556724967	4.88081005394928	4.5093598917371	5.32973255780774	5.24752976834256	5.6777338465684	5.31394587524264	5.46684057222063	5.45069890539797	4.97490677747965	5.43379299070961	5.02983961404041	5.37422781749931	5.25549529470657	5.2336921452021	8.58415714694785	8.59210940305968	8.69746838471772	8.82256955634327	8.67153752852228	9.23332391792749	9.05057461395628	8.86010491872884	9.26678700910231	8.58681164669177	8.53226123618695	8.45725240577121	8.40551634490707	8.92497902731132	8.7883323662591	8.9961873223065	8.83989945295398	8.64441837061903	8.49937354633718
RAPH1	5.90434521676609	5.45417029878269	4.86371856139452	5.27704017937391	5.45937554917231	5.4435696222697	5.1227630707761	5.93803948691202	5.14199919585726	6.25415730622018	4.96038256793502	5.1493360757444	4.99719429742431	5.94753564916913	5.11400518131592	4.91157429222879	5.15761525674009	5.37075505062028	5.07648829257077	5.26788451958065	6.69249136356009	6.92037310362444	6.6992503918465	6.54323602644088	6.8745068242256	6.73335434061383	6.85003052418976	7.30406925833523	7.05767554030795	6.5520280988563	6.81936162932009	6.70597790168252	6.67202076487451	7.23829486101529	6.85752821633021	6.51306905570824	7.22153298897804	7.0578487995483	6.44194819050336
SMCR8	5.76809394835227	5.66392835435997	5.79965712025711	5.83732895686137	5.50012728878928	5.60180911122644	5.65968433652785	5.94545116396251	5.58639606755681	5.89713798090721	5.6106989992451	5.85900114211246	5.94065234475252	5.88495647454634	6.0271235231024	6.07584813272599	5.9040124353517	5.84290533792511	5.7994544107418	5.9787794094167	6.03342300153745	5.91049283228871	5.96520709119934	6	5.9518675043269	5.631686366312	5.96809075204526	5.99095486039699	6.09803208296053	6.00898878322726	5.98527271425345	6.08816916456707	5.73154441330322	5.91647664443772	5.73606362787181	5.94953493301701	6.12205144771389	5.96809075204526	5.75488750216347
LACTB	4.45386928791165	4.61900197765363	4.61360343228257	4.55283371288167	4.7601052068049	4.33973736140789	4.34523469478025	4.46900205483333	4.73422490164448	5.1306506616874	4.75873841474342	4.3115770793031	4.58795737047295	4.71549904589509	4.4472603402575	4.41370265953792	4.87208338794918	4.56318254127989	4.32990459345684	4.45726089439215	8.08868808120443	7.62372057208682	7.504349464428	7.66466984953492	8.02919776329619	7.41233188305389	6.96445408386168	7.30200184984924	6.84200581562	7.00888685008538	7.25186486938527	7.95734121302663	7.65452791184604	8.41652310449943	7.64313466185726	7.43066496764479	8.10764916540447	7.15765009686171	7.17092652528738
BNC1	3.51446316313872	3.47715441774149	3.61077635194772	3.58965683864233	5.99867932973876	3.48243890221172	4.21664684954775	3.20469758726055	3.49278605799294	3.22953924249714	3.42936034018008	3.49277817633706	3.33547439481543	3.44417870983656	3.57833410323429	3.49094987891709	3.48264321997844	3.37035667355852	3.33604682362005	3.52020296736136	5.66533591718518	5.99095486039699	6.09803208296053	5.85299758761332	6.32115424216387	5.59608238879742	5.91348784071516	5.72246602447109	5.76818432477693	5.81506301719287	5.71424551766612	5.64385618977472	6.15515621689902	8.37940522780996	5.94953493301701	6.00898878322726	5.6507645591169	5.71259578044703	5.81506301719287
MPP4	3.56970082162922	3.56320975892082	3.71504386279	3.41800059023017	3.60852741660264	3.57324775180575	3.64908725552752	3.55754475829518	3.62338521997027	3.78375040200544	3.39562934376712	3.61384125693934	3.60134554476049	3.60526769487858	3.66798446156842	3.78519773357003	3.52629772115691	3.97960138915612	3.45328011748694	3.75712162812538	5.80649677858677	6.27984269352035	6.1333991254172	6.15633593669436	6.03452387533439	6.08816916456707	6.19495379593384	5.88833655854878	6.17911290067856	5.76553474636298	6.82639594759272	6.12928301694497	6.08321336824898	6.40599235967584	6.27364083331922	6.17592374206376	6.15279185163912	6.06565847093199	6.27984269352035
AFG1L	4.4087827034957	4.42964033248758	4.73423091826902	4.33055574696094	4.30258804133216	4.390148246605	4.46944483217005	4.59589895109282	4.72543720981888	4.61668927641425	4.81453688851947	4.27656529996376	4.44280698059031	4.61114699688832	4.42537920503696	4.21744787977406	4.37169288066545	4.68478126738206	4.40526783598466	4.43870111376926	7.23243915562669	7.58910429797894	7.09359714728423	7.6634122263203	7.3388664977725	7.56870934949752	7.1773069086951	7.31641278273626	7.27058407021825	7.1251995689522	6.93154005677179	7.56678243429031	7.64313466185726	7.66396861795882	7.40403454682911	7.45514635830785	7.20050827687866	7.01727722661004	7.48253370770489
IDI2	5.71595309732513	5.79676842549031	5.94569611329639	5.86781024556551	6.09430258601404	5.76367586728971	6.22359727690893	5.3574419333439	5.66217430360011	6.31747574725108	5.99634919834414	5.79043530022945	6.2026947143726	5.93538006734942	6.35238293907767	6.5466325908302	6.2824690144664	6.32419477093654	6.45785559743989	6.04446349820628	6.25436728144083	6.39403389536778	6.57472823565416	5.81506301719287	5.76022094646651	5.99095486039699	6.50143914515887	6.69655030107857	6.58477463757343	6.55842071326866	6.83804412612874	5.81078497075035	7.18522035860855	5.97269265400426	6.09064175191785	6.26584942144085	6.42185444544339	6.3358869493672	5.66959375118833
CYP11B1	4.96611839722526	4.92067850743614	5.16855138294454	4.93117963316793	5.03146952597593	5.04746876500775	4.99379580384877	5.0513893739316	4.85391103851325	5.1399822548156	4.88606028920002	5.06740531832731	5.03926554554894	4.97074880671697	4.96823077424474	4.94970515165185	5.03244524990481	5.26598151713795	5.17660282618667	4.91800370734415	6.2475478068903	5.65248649491816	6.20124177119825	5.77610398807316	5.87610679452901	5.78048596271955	6.1106138055009	6.08321336824898	6.19495379593384	6.24069594421251	6.29094040240368	5.77610398807316	5.78920757534734	5.92045290262375	5.78920757534734	5.79354998953654	6.25096157353322	6.17592374206376	5.56871618873173
COBL	4.41543959448208	4.47777160473526	4.5644208512189	4.47038744698934	4.54829080648217	4.58545894283988	5.06870004256882	4.4097456936596	4.218084833548	4.281476302767	5.86125790951774	5.69636426321182	5.27258563340064	5.37585597420363	5.66137451418119	5.1639682160869	5.52985498373745	5.73586285463161	5.70223808144007	5.72017701875097	6.23983716874034	8.0231605225955	8.07581337746145	7.40246382317979	7.6278832990079	10.5488367398269	10.8572005938925	9.39640548713786	11.4172896696734	10.5419526831203	9.7389035896374	8.98338384789214	7.14678452291816	7.28241107685148	7.02070220379105	9.98026670061119	6.7771566660045	8.83431176007351	8.06456440375011
SLAMF6	6.00646647811289	5.60690498895276	5.46484663267362	5.73370965542377	6.42123339973849	5.79020897463377	5.86664458067698	5.74811554590507	5.25204129638213	5.62176793944846	5.95098590916869	5.70957379749862	5.73963497627935	6.07698529075385	6.19413729807744	5.96008003248077	5.87691239953336	6.12579023204593	6.10719510146512	5.83399077540648	7.3301397641335	5.87405920314115	6.61868795928297	6.60498606531386	7.86087033035554	6.15987133677839	6.4446008137115	6.69655030107857	6.15421053058834	6.2475478068903	6.31831684133498	6.74038793246835	6.31167203517036	7.09325486411193	5.94953493301701	6.78267065867701	7.88255379512811	6.95206210353786	5.91248939686347
ZSCAN20	4.36368399090296	4.26375001545841	4.21042705109268	4.42986899942364	4.42287372720616	4.32117019240927	4.12880536460393	4.19722180520608	4.29865611633259	4.43766013633126	4.57977481134779	4.21814475398262	4.57039000507753	4.43097105925538	4.18226959586097	4.42912040875368	4.48900638504066	4.71698299521655	4.51602365938373	4.5300527583798	6.18784690943957	6.02458563827827	6.23725777090037	6.63584724074625	6.14159627838382	6.07824048959725	6.15279185163912	6.18784690943957	6.31831684133498	6.26115467261557	6.05961485629722	6.01420574845732	5.93781516880342	6.15515621689902	5.8923910259134	6.04948483557401	6.35931031689044	6.40831105673712	6.52580109927381
GPBAR1	5.99786126566744	5.76485009939472	5.61776071307525	6.18539481789601	6.17198618149555	6.03993170190526	6.12942200361211	5.7718963511614	6.16928486389566	6.06650126866198	5.92421402320368	5.99066465896376	5.8508831646025	6.67687743974154	6.07795660604352	6.0410333188025	6.00032758983155	6.17112194166474	6.02593285409901	5.86269061387245	6.86789646399265	6.32822611878773	6.30164800149733	7.47473373469148	7.31591034362789	6.97610811676411	6.99771919071997	9.42456145333544	7.45426474256228	6.32822611878773	6.27364083331922	6.53915881110803	6.50271248596606	7.14659922211434	6.76884595975339	6.23122118071119	6.89198657743492	7.74188490293268	7.29370154208074
RHBDL2	3.9643637889874	4.23697838423728	4.41509428173651	4.05980916363513	3.93755136448983	4.31767714088857	4.47064553491577	4.22313722646112	4.41509428173651	4.35186503717056	4.18780764543531	4.14387287673868	4.54740411181743	4.66048743064888	4.10437306224197	4.46133052891584	3.88968963855879	4.28144929882328	3.69267078854475	4.62761057325761	6.32228872357088	5.84674402324487	6.93502239405252	6.77175091365246	6.69844075617584	7.67289484865747	7.21128189460179	7.65387187799748	7.11730439838705	7.08188283689867	8.11638139283942	7.25417828621676	6.11963215530272	7.71588307730997	6.51412226017071	6.66701500426927	6.82951091287998	6.60405501020754	6.31333656165215
FRAS1	5.32238715953934	5.35099460825075	5.59804523268337	5.46678097320825	5.54718438931141	5.23972701765631	5.26460323478981	5.35998367514006	5.59640208137091	5.71560175528151	5.37062927940945	5.80469440783741	5.61852616734478	5.81547877632837	5.77677718519997	5.62546326451107	5.83109540070975	5.21047544537103	5.68486288155115	5.7426002028951	6.47526974884079	6.55568427002267	6.48435245670228	6.60819271358995	6.39803050373785	7.6652733753549	7.50015431984631	6.53605290024021	7.76767068686176	6.90894977477797	6.26428682766976	7.19973809882616	6.53915881110803	6.32822611878773	6.4446008137115	7.14125599927099	6.14159627838382	6.74228787550664	6.54399845013454
BRSK1	6.01215332492431	6.29759012061587	5.89017147940519	5.82298970774412	6.22422380318274	6.26147740896403	5.88841849030523	6.19894080133935	5.89840560894339	6.08369737720011	5.56851874979597	6.03792708353448	6.08269620344926	5.81877222365845	5.87784091709235	6.03524779233525	5.8048126384399	5.1189946278907	5.79191745192183	5.62862576095299	7.73538678289534	7.85602830482562	7.2970391403604	7.01569380710515	7.13192485054273	7.21111540636626	7.30214903251901	7.34681686672629	7.4204285038363	7.3742526873433	7.35365939854096	7.4754959340893	7.73185663177599	7.39882661780314	7.50332329058614	7.64125049487752	7.61643195317801	7.54863621453007	7.34410412770563
CRB2	4.89188215544305	4.9572016160146	4.82532364691208	4.71427013945138	4.87900909590516	5.14144578885984	4.61970551113484	4.87693036986124	4.80164059511091	5.07347952341797	4.94003544516097	4.82316543971296	4.89736948775405	4.82275502529823	4.59027463051151	5.09818472676323	5.16499511436984	4.9072685322017	4.83991495594002	4.79238978430412	8.06807368390809	8.19965762338329	8.18946680520817	7.5180976062144	7.853324528161	7.79658347860576	7.79100004696775	8.17314192833446	7.99351643097997	7.93499822373939	7.88269928891979	8.09850640944209	7.67032908313705	8.2371975298577	7.99779933959784	7.84055009509218	8.1900419349062	7.73813685746638	7.76829814760188
KCNE4	6.836168796406	7.37820761954276	6.79327615510853	6.13231690384191	6.35142621326964	6.22202803041817	6.53924800723759	5.83738371074403	6.34557042085412	5.57248674866401	5.90135333067512	5.69576559098276	5.78201467953151	5.71685641030839	5.50547031519701	5.35277165836367	5.26165823012768	5.03490312992541	5.70974719630736	5.23236950251614	7.61565906065868	8.44035717951166	7.96392662921146	7.15660392034602	8.12967094670096	6.48220292629596	6.64573047530608	6.27612440527424	6.67202076487451	6.84242074772839	7.98033325716031	8.98126643934661	8.15633593669436	8.0046070062303	9.3759801354657	7.38235426601359	7.74224475338524	6.05788344889963	7.33789926522535
CD300LG	5.17670972687864	4.54139149144363	5.50933996915622	5.62806840335539	4.12118801655826	5.23772393239155	4.91157429222879	5.47725948122594	5.07789988242905	5.82486431805871	4.12837638988608	4.19612944998801	4.49198235601459	4.22230673301132	4.2107183273978	4.47335481753467	4.26477390818065	4.29372110890182	4.4460299472664	4.14561412193846	6.42710328715284	6.95740970628801	6.72744673729382	6.9473704347809	6.47779549680326	6.63734941083314	6.44989147301094	6.47681423679621	6.42877889133759	6.60436789989375	6.82405498366306	6.23266075679027	7.26202811330705	6.78450398292957	6.43128865429159	6.45252954467793	6.76884595975339	6.20750245925879	7.10328780841202
SLC34A3	8.34294224705847	8.40411235673526	8.22164922589548	8.39647831507076	8.25023113794813	8.1905312569279	8.33022744569084	8.48874997083483	8.37947818251835	8.51524330680781	8.50386794515061	8.19894885308526	8.53282694043841	8.43500761488342	8.55081476357202	8.55151178797217	8.64884885961015	8.98076280153835	8.20177351748281	8.46214428440112	5.85299758761332	5.87405920314115	5.74953426766926	5.78920757534734	5.79571500650173	5.86789646399265	5.90749159334305	5.61882595258744	5.87200870151234	5.86294724802092	5.88935185259465	5.69905184401685	5.682761487113	5.66106547980695	5.75488750216347	5.72246602447109	5.68929916053589	5.64048500384312	5.73154441330322
CPA6	3.71928323165323	3.40954042554453	3.61274903793301	3.61341554901293	3.52085543203608	3.44315945279052	3.83184319967112	3.69092033064049	3.61117178974313	3.73499894300715	4.05509376638199	3.66769540131434	3.69427296335596	3.66602744907148	3.54443567991132	3.71733929335662	3.41308615243762	4.02381120628232	3.74489689770038	3.52135218845362	6.46830472094458	5.73606362787181	6.47004872601133	5.89643413076069	5.99095486039699	5.8923910259134	6.20750245925879	6.15987133677839	6.20124177119825	6.39231742277876	6.36311324197513	5.95652136333312	5.91647664443772	5.76022094646651	6.10643207781693	6.18784690943957	6.36906684295728	6.03518399661834	5.91647664443772
WBP2NL	4.24836815151468	4.38108571528191	4.03127343727533	4.37777566109657	3.59400612323936	4.62776609773567	4.74168971053593	4.08729479992416	4.40370591872073	3.75838675976181	4.00953555959072	4.14387287673868	4.0916655644341	4.0553924666322	4.6183123744887	3.92068574754686	4.13936258233236	3.83254959921825	4.07354597522814	4.1073572835636	6.08321336824898	5.89643413076069	5.77610398807316	5.91647664443772	5.96231765494231	6.20750245925879	5.81506301719287	6.01290383323064	5.76818432477693	5.77346892790519	5.84465430031041	6.11478344724985	6.09803208296053	6.12446668994232	6.08321336824898	5.96038891642162	6.03452387533439	5.83415498140132	5.87200870151234
HIPK1	5.10009010891861	4.86052411414615	4.80237584333512	4.58929051943406	5.10582316971913	5.06747325518297	5.23552622485421	5.15552407730321	5.48203670017736	4.99576457352412	5.2440361051226	5.33626160443327	5.15524905109214	5.02209829242081	5.10758585612223	5.22735832896032	5.14233349924363	5.24961068782425	5.45917158221117	5.01426521100039	6.073248267825	5.79787677934697	6.10643207781693	6.19967234483636	6.24412594328373	6.47874050242148	6.05853297020161	5.90849350081248	6.01290383323064	6.06177619758669	6.10223819393074	6.13750352374993	5.86789646399265	6.69181329717138	6.32493118292196	5.94953493301701	5.93781516880342	6.18123575927822	5.96809075204526
MTBP	4.5246912696081	4.66245048630328	4.58908679540271	4.46718262358599	4.63892992982351	4.68993878128328	4.98475092680419	4.85976853063138	4.94394255904356	4.41630592705114	4.59388795929807	4.82087271913059	4.34711065049892	4.31918985960872	4.55142760755138	4.94589208495033	4.73284713873638	4.72477560178476	4.80537820981734	4.6881954681921	6.33806779754262	7.00687920429518	6.35138098067433	7.54737193606923	6.57949395327896	7.20959665322324	7.2281462379132	6.42050092917397	6.75070028768338	7.14483563753442	6.21529030565123	6.60521428966528	6.48220292629596	6.49505552836802	6.24412594328373	7.45140648073176	6.30164800149733	6.83920378809694	7.18273797683975
ACVR1C	4.85751881095641	5.30447490097037	5.31507049043596	4.923555018074	4.66949267396361	4.80526417932639	4.95659709702698	4.91827812368399	4.62670160154643	4.78344790596509	4.92724908631641	5.06482612883158	5.00869107344845	5.34171005800533	5.02000563114949	5.21754869459894	5.0714061553501	4.99740320272251	4.75704010630661	4.95623860456837	6.41447383643093	6.49931494138542	6.30164800149733	6.33245194890823	6.24069594421251	6.31034012061215	6.25550073314839	6.38887833881199	6.1184220243132	6.30633516019798	6.17192735435346	6.35931031689044	6.53915881110803	6.37068740680722	6.14567745519564	6.32327998788732	6.09064175191785	6.31582885052478	6.44724856860178
TMEM74	4.94163675137182	4.86244950674506	4.95086216203514	4.70169298659367	4.93214840714425	4.53697605401915	4.42266486978066	4.72259460440136	5.01295057065438	4.63779187573078	5.05735339607519	5.0380269854315	4.97642339543321	4.52318241461525	4.92939477016675	5.14396856153883	4.97156433780611	5.01009985771717	5.16055253154417	4.84362880294655	6.5705464179067	6.29829173062012	6.6410531975155	6.32398787432224	6.21140163741847	6.64334105568822	6.43396093112118	6.48864353985378	6.45779126025604	6.44901159315667	6.54238652439865	6.2022864546479	6.26115467261557	6.24412594328373	6.23840473932508	6.31333656165215	6.27239650903748	6.3271286427561	6.41869594960205
TIGD4	3.37262898716691	3.21069105683077	3.34806581404153	3.0736049438264	3.16765167190916	3.28591247274072	3.48691795755551	3.12980817776098	3.18755921251001	3.18912588817549	3.42535845760934	3.2640158559545	3.34321478673726	3.0600258814721	3.39789411978867	3.07537101631149	3.14207780476813	3.21742926703602	3.25382253004654	3.0821742536934	6.73063995591679	6.40002551791402	6.8545779454359	6.52160043972373	6.61618123133188	6.65821148275179	6.96613510543795	6.82064361412564	6.79989289677088	6.78135971352466	6.6667565918848	6.80542144617176	6.35226417325832	6.31167203517036	6.17592374206376	6.7983097824546	6.81484903145567	6.81157121420689	6.61192629223519
ART5	6.28812873895995	6.30101451508277	6.35836760048683	6.11581409592952	6.08458519119675	6.4974031948001	6.45912140585444	6.12816758868876	6.38554027061325	6.2991623094203	6.50634487545053	6.30444113219603	6.2740288354806	6.77343437665959	6.33795651491887	6.49624054661266	6.08763256009541	6.0569684268967	6.02433754431653	6.78580527634451	7.72396804963632	9.9396895424764	8.90322088580964	8.7245561442696	7.69334198375728	8.31274548439613	6.71836162613835	6.21237478756727	6.7380625269573	7.41714955712289	7.00023216505161	7.51727569320958	8.92039573363978	6.59970014053827	7.85660542630499	8.03243259842379	7.42451820468346	6.76710918263461	9.9019956222154
FAM71C	5.30127522394238	4.91879699101277	5.23320089891295	4.99144674461645	5.14583190495631	5.01512018278135	5.07831876449514	5.20290130775274	4.410418583616	5.13085111590132	5.3881062731986	5.26068311454185	5.16510316006944	5.28797073963366	5.22312942445825	5.13223850170487	4.69427307480788	5.138497493245	4.64060548537865	4.90143812280779	6.12928301694497	6.03121873061072	6.28293458086342	6.01680828768655	5.86789646399265	6.08321336824898	5.97842446544086	6.19810120932482	6.27674416561734	6.13476924041897	6.29462074889163	6.09803208296053	6.18652630850696	6.19705348975542	5.98641093525204	5.72246602447109	6.13750352374993	5.98732086592925	5.98868468677217
LINC01547	6.65129025445429	7.07270394031643	6.71852479352956	6.83096513724025	6.55050654703977	6.68639085017777	7.19314091914488	6.50423313252339	6.41468405205695	6.94730707459099	6.56427694465193	6.88945086030526	6.63544562382127	6.96756808373596	6.65815648788275	6.68343427539417	6.93596189272453	7.17234919593306	6.52911800794961	6.76931659448441	6.27984269352035	6.31831684133498	6.30833903013941	6.68879021322122	6.24069594421251	7.26474658978671	6.69740965320142	6.73978060977326	7.20350658058931	6.83812987218448	6.46052470169992	6.14567745519564	6.04948483557401	6.17059209364554	6.01680828768655	6.77082904603249	6.29523261587247	6.44017650773957	6.14567745519564
NLRP11	4.9013999392077	5.21911855780904	4.64726712895991	4.71486241955154	5.03473541107989	4.76166717525787	4.82735454428925	4.60173317758188	4.85391103851325	4.98936488774611	4.68206584912207	5.06000781280465	5.25849356049245	4.93349186207255	4.80614698380847	5.23195135966471	4.90346816968068	4.88889211273642	5.24490417961183	4.87964137281794	5.78920757534734	6.03782146543497	6.01290383323064	6.14923903883703	5.92837032301897	6.10363820959677	6.07724299893246	5.84465430031041	5.76818432477693	6.10643207781693	5.85299758761332	5.78267065867701	5.96231765494231	5.82145511910246	5.83415498140132	5.71424551766612	5.92441585637386	6.10922054599423	6.59478141613073
ATP6V1C2	4.73544218782026	4.51880980398473	3.99610632661918	4.36048072697393	4.23637413649114	4.09679104220434	4.33268072623192	4.55429223992305	4.12120526040156	4.48032995138306	6.96865589663103	6.50812610490171	7.87328199247146	7.6318808027776	6.73819875158629	4.80285039839815	6.43396176543452	6.32387766140262	6.03283137527901	6.44361991147939	5.83204693024235	6.06824086131282	5.79787677934697	6.21529030565123	5.8801957289431	8.66746179229984	8.60129203873488	7.96372206587814	9.76722424921039	8.81225593747278	7.88525404172923	6.0639343057541	5.90448409790142	5.80649677858677	5.86789646399265	7.9817002719926	5.79787677934697	6.44017650773957	6.06177619758669
CLDN19	6.0494276566394	5.93170645575751	6.31324639606376	6.19972514454582	6.24410291327142	6.34249725128456	6.13786620120253	6.09428083662027	6.19833070180476	6.42968073339525	6.42990731901036	6.11300990365676	6.27018971966622	6.37668681297335	6.18698923060447	6.74911453789352	6.32441027919992	6.44599115996032	6.23981395562379	6.36133315211834	6.1333991254172	6.14567745519564	6.02790599656988	6.21916852046216	6.16309613843601	6.39002618467886	6.25833047261243	6.37446049900078	6.4262647547021	6.35226417325832	6.43128865429159	6.19179950106508	6.29829173062012	6.4110872267986	6.34340782229781	6.06177619758669	6.28909670241999	6.07074781024228	6.09803208296053
KIF6	4.50993046662593	4.29866044148552	4.54413023280974	4.16777843838857	4.30822586743798	4.61537515585407	4.74056560024387	4.29018285313834	4.20230408821317	4.27192073316655	4.28980333921254	4.61543913347557	4.27572396925582	4.39758654137441	4.54874948296456	4.28219513402214	4.48892903027118	4.61402772977387	4.02892103139841	4.21321280540016	6.03342300153745	6.4262647547021	6.18863829456139	6.1184220243132	6.16631374788993	6.27984269352035	6.28513770052316	6.10223819393074	6.17592374206376	6.32493118292196	6.36311324197513	6.61070891951819	6.37068740680722	5.86789646399265	6.19705348975542	6.20750245925879	6.24069594421251	6.17592374206376	6.06824086131282
IQCD	5.4282811049865	5.53508205031002	5.50232245375066	5.1176135979089	5.42174728786107	5.97124514386806	5.26772739562153	5.45042937155969	5.75025605137009	4.98933722804364	5.7260092787609	5.80081708814217	5.50397538897889	5.38957472729109	5.4997760621418	5.77886791715392	5.4801690684613	5.64748818668008	5.78176030743121	5.86216123612718	6.12446668994232	6.18123575927822	6.44989147301094	6.67285384362111	6.78724960846791	7.34008954161853	6.96276994471212	7.10098920773492	6.60177078840771	6.59245703726808	6.9436178037114	7.47284433951426	5.99548451887751	6.48220292629596	5.96809075204526	6.75888943272096	6.17272751801285	6.90388184573618	6.28909670241999
TAGAP	6.28331175662085	6.34082162462114	6.4896471329437	6.61354933289588	6.4442496213159	6.47008192470305	6.46724491275961	6.28145234050154	6.38012127201827	6.41878380713912	6.45985321744361	6.45940915832376	6.53635026998039	6.5525803431053	6.68628326616394	6.43603037933558	6.42458740190432	6.68810557770206	6.53384466500593	6.55834172642305	9.18818997873186	6.09064175191785	6.55294416307457	6.59208323365389	7.60642964299067	6.43796008833447	6.16309613843601	6.01680828768655	5.84465430031041	6.15279185163912	6.4446008137115	7.40159036462048	6.17592374206376	7.71699089440494	6.95106086127941	6.18388345903223	7.36505383393081	6.51963625284321	6.45779126025604
STON2	4.83886874154648	5.09437163288751	5.23895438740641	4.81115024183613	5.01859589877523	4.70947393899829	4.91714996790787	4.71462908615339	4.9793595687212	5.1913693519889	4.75242517956153	4.77586150015319	4.81052731858166	4.67677125915743	4.86583876155703	4.84119738637085	4.61736278667074	4.67527041481826	5.00308226909086	4.82670279020893	5.95652136333312	5.81932841537339	6.15137177625395	6.19179950106508	6.12928301694497	6.08816916456707	6.29304486986342	6.07199858075306	6.01290383323064	6.00898878322726	5.93310047493137	5.84046323386954	6.09803208296053	6.00450139223494	5.76022094646651	5.80649677858677	6.0869323411374	5.98732086592925	6.17059209364554
SERPINA12	4.91574517507263	5.1777416291735	5.27972979868054	5.05246719447302	5.36493341106051	5.13643516507069	4.92691941273114	4.74384829829815	5.22634795168886	5.41133302346273	5.21566023280014	5.34615840082529	5.22122942388331	5.47129185361359	5.29806172433231	5.30901316187905	5.25290070973043	5.62928025723025	5.07705196594073	5.122903349395	6.70597790168252	6.44724856860178	6.77141551710428	6.47004872601133	6.51682517442221	6.7279204545632	6.5596952323244	6.87395711624852	6.61854848455295	6.86368204210279	6.49647673044202	6.67430951546289	6.94880523038607	6.55362929391636	6.29829173062012	6.49688253116183	6.82951091287998	6.65623749740607	6.65406313264398
LETM2	4.34276009872826	4.6701766636076	4.47264398998108	4.21925302699595	4.58232296124627	4.45933357762036	4.75887824279914	4.40048560361582	4.689713288773	4.71717684197202	4.51179717504463	4.71186230658253	4.71717684197202	5.442549337523	4.80576563975705	4.58222172388219	4.94164172758257	4.77798516218947	4.36009130461893	4.4542209767014	5.90849350081248	5.93545974780529	6.15421053058834	6.17192735435346	6.14159627838382	6.57364718749332	5.96809075204526	6.30633516019798	6.08321336824898	6.25776496857139	5.97727992349992	6.26741032458592	5.95652136333312	5.91049283228871	5.56333204889002	5.90849350081248	6.00898878322726	7.414718211317	5.62351574149055
BSND	4.67553413786151	5.08202280267669	4.66604063304484	4.84529699288602	4.45967639698829	4.74535561536406	4.93106018131779	4.37722788601397	4.05064857147496	4.65943619653134	4.25480028954142	4.68762802188923	4.65962982587799	4.34126243995016	4.34914146697937	4.54326801612456	4.59278961115264	4.77440998602406	4.88451928854878	4.76665234898485	6.32624970083746	6.29829173062012	6.55568427002267	6.29523261587247	6.29523261587247	6.04366603044085	6.27674416561734	6.56709210052579	6.24697805961472	6.5520280988563	6.15279185163912	6.11963215530272	6.30499830715618	6.16524267864451	6.27984269352035	6.21399459935917	6.37875956515699	6.37947540996029	6.17592374206376
CLEC4C	4.21094052434913	4.7612723465008	4.45227728985051	4.63430865077118	4.26316018532455	4.25961168766887	4.27501449941782	4.51778086301811	4.52460565057246	4.17359359497183	4.38375467361518	4.00021088856703	4.49223878936314	4.11575649059879	4.20430859876877	4.47335481753467	4.27901895247178	4.47624492966885	4.25606236847371	4.19644558162277	6.14567745519564	6.73063995591679	6.16631374788993	6.25436728144083	6.35931031689044	6.47526974884079	6.14241343787374	6.20437551131909	6.17911290067856	6.09803208296053	6.10223819393074	6.47248777146274	6.59046279689821	6.74747065031522	6.89198657743492	6.58233018791316	6.81975375157475	5.99276843076892	6.53471996823659
NLRC4	4.45545164019369	4.33939966926553	3.98124673111349	4.35304891303693	4.13567153188418	4.51857655607253	4.08913946636889	4.24294991505756	4.14221327660231	4.22352611442159	4.2052942080541	4.04097275830153	4.0136766381874	4.00207166463895	4.58816971107912	4.17959616039887	3.96749262406491	4.01853883989418	4.08559045127476	4.05103026954337	7.5404217797552	6.74523733212975	6.79787807595744	6.77561423108853	7.05114584712241	6.39803050373785	6.57490833161832	6.69970014740144	6.68570052010411	6.75488750216347	6.84267719153754	6.86789646399265	6.63434495717038	7.66741176175918	7.24412594328373	6.62043978765172	7.78794760210811	6.52552080909507	6.93402812941009
PRSS36	5.95283767597137	5.94001206366498	6.04688018788197	6.20389100999451	5.98356946571191	6.01746943638333	5.70741578953722	6.00362006788496	5.79883968436098	5.72011864342515	5.84101671469959	6.13324806610519	5.91194206662552	5.98745116651688	5.96530633873844	6.28939664849272	5.7731882740046	6.45137251976802	5.81174009786169	5.62134802274231	9.01374139205874	9.0165701397964	8.45462789862773	8.19029582815598	8.69360857086842	8.24789524227253	8.38032252508002	8.61594480703937	8.50299087951867	8.58822328615462	8.49468761021748	8.78032716138383	8.43768508478384	8.97240345425842	8.5358927646407	8.56841485171521	9.04765589304206	8.49585302869321	8.45536791112931
ZDHHC15	4.66806618025708	4.53115323150436	5.22073778365033	4.72167101164765	4.76009759342901	4.91542768185802	4.70588376414177	4.29250842095556	5.17415886355022	4.16721708787763	4.98937787717709	4.48680284960761	4.63870437148141	4.54937246988119	4.80583429325208	5.31675785250793	4.93588344189155	4.36644692765563	4.81700911170891	4.6529688423192	6.68229237143083	7.51990353942446	6.96941069797431	7.08889209842302	7.02377541843345	6.62831575554171	6.91320418054136	6.70597790168252	6.83452161453217	6.8359796391698	6.8073549220576	6.75007048586569	7.52945788505178	6.34340782229781	7.2557188204298	7.32305476034165	6.78816365703777	6.78439012278666	7.25041686091292
RAI1	6.13190674687272	6.2773032848012	6.25547221886776	6.35401041923391	6.57044661257128	6.1891162786993	6.4097129436781	6.55832540805898	6.14613606965804	6.52077345015656	6.47942564884565	6.43299363748152	6.41166071546319	6.49522752191213	6.47402761123991	6.33286705090674	6.26891173197377	6.217121152558	6.41211276926305	6.14965872632602	7.96221931231353	7.88990059298294	8.41049968786829	8.96724960695841	8.65581190054015	8.30681042020971	8.5183588827484	7.8777632649369	8.05486149765023	8.95041213068184	8.73242829155087	8.39019905682592	8.403012023575	8.88599525171037	8.49294472322755	8.96112117979227	7.61193366712083	8.33519604676646	8.67572314923841
CDK15	5.50716808914931	5.49124844835834	5.42040088019156	5.34889347937989	5.32958601001267	5.52968241617227	5.27826805288875	5.48111904558592	4.86965192616137	5.16265730396849	5.00781990607435	5.21825265099937	5.46230319762113	5.81823440612133	5.47308155870842	5.35134691393974	5.03811160022057	4.85194688316997	5.6620130989967	5.6779297137468	5.80219321694183	5.71699089440494	5.78594281939225	5.73154441330322	5.95942242009367	5.69209237542757	5.71149490665009	5.58195375084882	5.83731255552431	5.74056873028193	5.82357869243181	5.72246602447109	5.78920757534734	5.7848520513164	5.60584986719498	5.73606362787181	5.69905184401685	5.68369645430652	5.83415498140132
ZNF570	4.85364575619216	5.71382133044947	5.18916610491842	5.06680790419125	5.31462583911735	5.30029508019914	5.01477786216959	4.99795262603568	5.40386850425948	4.79511328629408	5.02054807106335	5.1711092884549	5.05127333725053	5.1614445296302	4.87006983710859	5.38991058099935	5.21938670916655	4.84974011135495	4.95749426195806	5.09642096754114	7.60970325915881	7.59907970556486	7.27862786744491	7.39018959669693	7.46352437327118	7.17589181484927	7.19850201143381	6.98444808145541	7.08228957749421	7.35813863996116	7.08013318418609	7.40464515877655	7.83156250381	7.14873077917319	7.51171075571397	7.54777446686556	7.54271075587706	7.41238015645455	7.89746250121665
BTBD16	4.40249933036642	4.34845304234614	4.40969349696424	4.31858019049762	4.43135451858718	4.27800043838215	4.43449879624113	4.07415970643938	4.91697242594652	4.51524743910496	4.19174581839038	4.62804261561566	4.7868824157748	4.52318241461525	4.4249620505785	4.86212765371509	4.33265724152973	4.47665982998597	4.78903658106783	4.6065941887438	6.13750352374993	5.89643413076069	6.16631374788993	5.94953493301701	6.17272751801285	6.10363820959677	6.13257684267001	6.15042360517025	6.30690745789578	6.10643207781693	6.0639343057541	6.08816916456707	5.92837032301897	5.95652136333312	6.24982454861618	5.89845023280787	6.27239650903748	6.30332412685951	5.82781902461732
RTP3	5.15350055482271	4.85306797343982	5.00505809318819	5.0973781938628	5.29929558502872	5.10495847833227	4.88232933912125	4.91899986952483	4.85391103851325	5.23909477487247	5.17757999462831	5.24370830065896	5.20963809675017	5.20577819935854	5.41773895091194	5.35543250177497	5.33007026060983	5.22578183580707	5.22886843376332	5.34890965686181	5.79787677934697	5.74056873028193	6.02458563827827	5.93781516880342	6.01420574845732	5.94251450533924	5.97842446544086	5.93310047493137	6.09803208296053	6.17911290067856	5.82357869243181	5.77610398807316	5.67807190511264	5.78920757534734	6.12446668994232	5.84883072362343	5.93781516880342	5.91348784071516	5.75488750216347
TSPEAR	4.02236239736306	3.98286679443558	4.15828596313248	4.15494688282004	3.99756881489609	4.26291342477093	3.97652146197002	4.07778946146699	3.9866998094244	4.12807377918211	4.09756588024634	4.00888035300362	4.03951323530526	4.18532503671261	4.14734471964408	4.24635259790847	4.28888947077626	4.21961756444262	4.05429559838561	4.19288969545197	6.14159627838382	6.57742882803575	5.96520709119934	6.18784690943957	6.30164800149733	6.05961485629722	6.14567745519564	5.92441585637386	6.1184220243132	5.96424381837536	6.21529030565123	6.39163026151743	6.41616416473313	6.37068740680722	6.8860013506243	6.44194819050336	6.06501215043695	5.93687346182423	6.27984269352035
MIPOL1	3.48405883881268	3.88338288882665	3.89311879612078	3.97380043891541	3.55738901267294	3.77854360657168	3.81705517403688	4.0338938379803	3.94336007558222	3.4135373537017	3.83324877034266	3.85961762482702	3.75967474840909	3.58007177964186	3.87174263661136	3.9129964149486	3.77169271341768	3.7732235170031	3.91119398196482	3.49406417470519	6.21723071622067	7.22508690600723	6.75903729139458	6.91824787412081	6.69276194306377	6.80542144617176	6.65198447590948	6.56362949244401	6.58965114651479	6.57742882803575	6.73335434061383	6.60521428966528	6.66513264632305	6.29370154208074	6.86789646399265	6.94227051676686	6.47004872601133	6.49012563746159	7.02547624413554
ALMS1P1	5.89569729665662	5.89234529126995	5.97277512418204	5.60814379395821	5.72239880643171	6.22267281793486	5.91522855568734	5.93803948691202	6.01810134316579	5.54433907534564	5.23906268751318	5.62213249094996	5.44874180993439	5.34029905642509	6.04888287280493	5.51151753460665	5.62983327189176	5.50664732082177	5.29142464656434	5.52868195458614	6.35931031689044	7.02795574381704	6.84113406955274	6.75241945243672	6.25550073314839	6.48588725679497	6.64363976928665	6.29829173062012	6.45300882593545	6.22207035524718	6.43128865429159	6.5077946401987	6.56478512677465	6.11963215530272	6.3819754785573	6.43662826729284	6.33806779754262	6.36437807557671	6.59908565824708
MYO3B	4.22921543478215	3.80394841026511	4.15321354765353	3.82171337794113	3.92809227538948	3.80313919058109	4.16899520553176	4.04887027748834	4.00512372921135	4.11609522437003	4.25480028954142	4.29004709213603	4.23875782200064	4.1243589077563	4.6347403763455	3.98213824211517	4.31429643042265	4.12303318191241	4.41403571831281	4.32773040010435	6.22207035524718	6.08321336824898	5.97498811199193	6.28293458086342	5.97498811199193	6.3819754785573	6.40599235967584	5.75488750216347	6.25266543245025	6.26741032458592	6.6033785807078	7.20320115631661	5.98868468677217	6.03782146543497	6.40599235967584	6.56795607541547	5.7848520513164	6.06047978140759	5.93310047493137
ADAM21	4.37974681812405	4.54705387273952	4.63561829797757	4.22085446182917	4.49658525337428	4.04757276316312	4.99805492833361	4.57165860932996	4.52866407842942	5.01635087528376	4.68337195177018	4.27138227207327	4.46955390987057	4.69260283730452	4.70471983176661	5.19486820845593	4.55509376796729	4.817448998076	4.3347334439244	4.90038362343805	6.38600558479255	6.39403389536778	6.40599235967584	6.56545247262111	6.45779126025604	6.59869570566931	6.64781815592715	6.62924440610138	6.50085940286853	6.61868795928297	6.3819754785573	6.28601800723038	6.70597790168252	6.42122329922514	6.58526303088387	6.17990909001493	6.51096191927738	6.72957588166699	6.31831684133498
TRIML2	5.21222224101145	5.3071044653225	5.41714398610165	5.25953941742705	5.3869552432411	5.59086396090763	5.27379388382787	5.34743201432067	5.31825175588007	5.48640504844886	5.34667399416475	5.16665210476532	5.26976048395849	5.40982595342408	5.45482739403378	5.19589271907346	5.20042823675158	5.20579457848393	5.27815180022609	5.11056519984775	5.68158981722124	5.72246602447109	5.62760683812965	5.68158981722124	5.87610679452901	5.66533591718518	5.67807190511264	5.61412086878925	5.68158981722124	5.6046644151637	5.73606362787181	5.94953493301701	5.74953426766926	5.83204693024235	5.67807190511264	5.59544398458948	5.58646452588639	5.84674402324487	5.84465430031041
ABCC13	4.24138313065709	4.2292605107091	3.99395689582396	4.27796808928147	4.10724997337193	4.01310390881513	4.23824016716146	4.28621071532724	3.93135950161721	4.09191355717187	4.12192533843476	4.06498741215305	3.98965203588739	3.92206166145397	4.21867555740195	4.18300257069284	4.06687104846712	4.68570259425117	4.09253474792868	3.98855354324048	5.87610679452901	5.89643413076069	5.75355105460065	5.62760683812965	5.69209237542757	5.87200870151234	5.76906555549003	5.85299758761332	6.00562454919388	5.77082904603249	5.71011763204345	5.73606362787181	5.81932841537339	5.5909612413426	5.74281466986289	5.81506301719287	5.81932841537339	5.59991284218713	5.52669484554198
IL12RB1	4.57179893033279	5.52704342864883	5.01243726964349	5.4921962245823	5.3569976921209	4.95860449492923	4.41389772584504	4.51795548968743	4.92986881027391	5.37678039128718	4.99231194313174	5.05292155743441	5.16990312040159	5.17785840932702	5.26615348963652	4.88152783086023	5.43361047685588	4.89871373942354	5.11589969873598	5.09695713805197	6.88436469737271	6.19574129324645	6.43929068104202	6.25436728144083	7.04094282767967	6.02458563827827	5.91348784071516	6.23122118071119	6.18863829456139	5.98868468677217	6.09311010883225	6.17592374206376	6.17592374206376	6.98604566416639	5.82781902461732	6.073248267825	7.34229694595057	6.14771372235215	5.96809075204526
GTF2A1L	3.84090297482019	3.98213824211517	3.97672408114632	4.03026597263689	4.01170163396937	4.09105390372001	3.97667248972815	4.20092527687693	4.08690347633587	4.05133120447856	3.79713783301851	3.99092455440927	4.15828370076002	4.07219431508263	3.74954295599242	3.92698097143066	3.98171358174215	4.02537374168939	4.03346625971426	4.14702041102215	5.81506301719287	5.58646452588639	5.74505711847385	5.61176256006487	5.84465430031041	5.66106547980695	5.88325423134128	5.98185265328974	5.75755668893945	5.83204693024235	5.76553474636298	5.79571500650173	5.82781902461732	5.76553474636298	5.6724253419715	5.682761487113	5.74056873028193	5.93121027480393	5.69209237542757
TRPV3	5.57945955873728	5.70618771287652	5.57258272967962	5.71571714018472	5.64749368390789	5.86400632287293	5.29187959880113	5.20817363460077	5.50908126735922	5.74378072302605	5.51629398014477	5.40906352602463	5.57123440869257	5.67166297327265	5.41588641075557	5.77176427508096	5.41285589333506	5.24982974306729	5.35619495173091	5.67907636991008	6.14567745519564	6.09064175191785	6.37068740680722	6.45984141697577	6.18863829456139	6.33019983285091	6.49292189765306	6.29829173062012	6.32822611878773	6.29462074889163	6.53915881110803	5.90448409790142	6.1402326347024	6.14567745519564	6.00225245173138	5.96038891642162	6.45121111183233	6.18652630850696	6.47411151394241
ABCC12	3.95575980968101	3.90527050156136	4.05304076434958	3.64979420422812	3.85059292336976	3.83120963766745	3.85899172147961	3.97167703442758	4.04251196756778	3.83820330710791	3.94050853943038	4.06063632067442	3.92849520904624	4.03774162092466	3.7473234813679	3.79461205953483	4.00136279312113	4.26135682385369	3.9586625358673	4.25860567978262	5.66533591718518	6.20359271420771	6.12060077384517	8.05667347725125	5.64817779572482	6.05528243550119	5.8801957289431	5.95652136333312	6.04657836662033	5.98185265328974	5.86789646399265	5.6667565918848	5.79571500650173	5.78048596271955	5.55371068918472	5.98185265328974	5.78048596271955	5.74617838097141	7.66416920783732
MMP21	3.59252664375583	3.78881222795949	3.66933897539219	3.80720889331932	3.87571274228098	3.76418402750812	3.59756704748389	3.62548418882512	3.58133196289565	3.37463013459377	3.38411047056981	3.4056701671767	3.52200915719517	3.46104902203764	3.37842644624366	3.50970698826114	3.45361911082084	3.72016615394893	3.49698559275818	3.57549816253022	6.82848687845491	7.16583457786565	6.85648777949568	6.76399177602314	6.60810841935795	6.39403389536778	6.61378946447258	6.70597790168252	6.42374622911477	6.54882190845875	6.62831575554171	6.36501007678303	6.94880523038607	6.5123169731155	6.3819754785573	6.68446110454825	6.88959522220401	6.50584171724199	7.44292359646955
TMEM190	5.9158908486638	6.00383613848666	5.77551352065767	5.73417037145263	5.93668669538252	5.68337717358256	6.44411011457514	5.72388463267469	6.08131832095244	5.84099846759104	6.02387164892322	6.59116027163848	6.40061580022581	6.11829306372835	6.09438525183475	5.95820909560128	6.24475465381945	6.34655362279963	6.09236856500741	5.97978277360655	5.79787677934697	6.25550073314839	6.03452387533439	6.66701500426927	6.00898878322726	7.49448441519726	7.11219551820917	6.34872815423108	6.54808053101553	6.1106138055009	8.485937557072	9.11202527524719	6.11478344724985	6.38801728534513	6.06824086131282	6.93551868022256	5.88833655854878	5.96347412397489	5.82781902461732
GAS2L2	6.31906113780162	6.26395784832966	6.71682810204442	6.43184990894534	6.48841179035833	6.38592096985214	6.21603806086595	6.37679688405284	6.45104869644875	6.34043835998527	6.40124049169181	6.34874833411873	6.63997235319939	6.42675233677457	6.286218331427	6.22209528572973	6.47529277433674	6.64810472417536	6.53157391099644	6.63323305868548	5.96809075204526	5.74505711847385	6.36216301164173	6.41729051368369	6.51682517442221	6.99000068759567	6.86255925466054	6.6033785807078	6.71029675211293	6.53915881110803	7.38811461014563	6.84143100038073	5.94953493301701	6.22689381357139	5.99095486039699	6.22045959037448	6.16309613843601	6.1168637576909	6.18123575927822
KCNG4	5.23520854600041	5.16491657812242	5.34821577375172	5.2637399891591	5.12302904202524	4.99422031805511	5.46777377318817	5.41372090158912	5.38927197902103	5.39341637209019	5.00115355947182	5.16631467192155	5.14505553590493	5.31386873224048	5.33787126376911	5.39574774561797	5.18712993550467	5.74254927577776	4.994132002952	5.06380965496812	5.96424381837536	5.90448409790142	5.95652136333312	6.28601800723038	6.26428682766976	6.00225245173138	5.88935185259465	6.05961485629722	6.073248267825	6.04948483557401	5.992088609014	6.22689381357139	6.19179950106508	6.11963215530272	6.32493118292196	6.30332412685951	5.98641093525204	5.97498811199193	5.97269265400426
PXT1	4.3028625367534	4.27131697681973	4.13936258233236	4.67436545178932	4.86138025518676	5.03271764861167	4.64563313008954	4.73539550267759	4.70060090256331	4.98557001316037	4.4568082515168	4.27107526901549	4.84936356324379	4.7714457323985	4.43539697090458	4.70049770221883	4.57020849393502	4.01853883989418	4.78778975059058	4.65590590029749	6.26584942144085	5.88630626345243	6.17911290067856	5.83204693024235	5.99095486039699	6.12446668994232	5.88325423134128	6.22689381357139	6.11144869848767	6.12205144771389	6.20750245925879	6.14567745519564	6.01680828768655	5.96231765494231	5.90448409790142	5.78267065867701	6.42185444544339	5.83415498140132	5.93310047493137
CACNG5	5.7948140472168	5.67219341717482	5.82368975620988	6.06210681330988	6.08287372041198	5.32178143748247	5.84584844714326	5.61024147063311	5.69911563222183	5.70923898786059	5.75300061292602	5.63181462603487	5.49884129412036	5.88864431436764	5.95250673995903	5.78586837519191	5.74767902446051	5.86594342822369	5.82635849663089	5.33270506972701	6.31034012061215	6.18652630850696	6.15987133677839	6.20359271420771	5.96231765494231	6.05528243550119	6.33806779754262	6.17192735435346	6.39403389536778	6.42410580775826	6.40258575823259	6.12446668994232	6.06177619758669	5.96231765494231	6.01680828768655	6.11478344724985	6.30164800149733	6.21028949649354	5.91248939686347
LINC00308	5.1701574970583	5.37795836848472	5.39807248385864	5.353222214271	5.52800691344473	5.28584354205271	5.779659138192	4.97656998869263	5.18130613612985	5.27000196345252	5.25358566347935	5.21825265099937	5.41927594649426	5.40982595342408	5.42167371337994	5.47932919977907	5.30983741670246	5.12984897823289	5.14552543440393	5.34235142549631	5.72701372166611	5.70597790168252	5.84046323386954	5.71699089440494	5.69209237542757	5.62351574149055	5.87610679452901	5.64385618977472	5.90849350081248	5.74505711847385	5.72246602447109	5.59454854955035	5.71149490665009	5.68158981722124	5.86046625851717	5.77259038358876	5.80219321694183	5.70597790168252	5.76906555549003
WFDC11	5.33140053895215	5.26472820211491	5.54182672474013	5.14698376599633	5.42827262840195	5.4199937406519	5.42331690254802	5.54362517577255	5.36877917275406	5.63344254494177	5.41656897478861	5.19337916656756	5.48151982439766	5.49548689686531	5.58039980335196	5.2810755316203	5.18715329918912	4.887961571272	5.68324561183939	5.28605372598526	5.65248649491816	5.68860001099912	6.03782146543497	5.54672163472937	5.60782444465064	5.66106547980695	5.75755668893945	5.99548451887751	5.69905184401685	5.76553474636298	5.98185265328974	5.72246602447109	5.53010508575123	5.58646452588639	5.59991284218713	5.73606362787181	5.73267622307331	5.7292808460274	5.71699089440494
JAK1	7.93588200433273	7.68275109518423	7.91484941089231	7.96106658412543	8.01997483994501	7.9067546753107	8.14950021464924	7.61063783748332	8.28786116567272	7.89008056114219	8.28294106556265	7.60569922063834	7.75240573668326	8.32220240628604	7.53548270538719	7.99507590470597	7.66978328732465	7.41566749821203	8.1224763742968	7.95277339083093	10.7626350903095	10.3245366750317	10.5074668258154	10.1940049060529	10.5162393684003	10.3269616355719	10.4941805692535	10.2239291757445	10.4926871136567	9.95630442005094	10.4599533741254	10.2791857185114	10.2434286942696	10.7948642018954	10.1045733325559	10.3245685141441	10.9501631301879	11.0198225416528	10.7706651316355
CDC42SE2	5.99908359766049	5.99788907848005	6.33980244659762	6.46297367362983	6.78752923823238	6.57785001839234	6.4568859682644	6.11971141148182	6.52739161475369	6.5021967591892	6.61828579500326	6.44109367085519	7.11206704268503	7.53292502002923	6.71349154687409	6.87121713746914	6.86492468974668	6.6766097312352	6.71033403384814	7.55686957568326	8.55738175189445	8.43251601098302	8.65479317707126	8.11424363676407	8.57802202384357	8.84475251983942	9.52208184659755	9.40006950705665	10.480143619813	8.45023758258317	8.84091416295325	8.67463436788886	8.40801675133813	8.58498579404679	7.86699696960931	8.71506830616875	9.24614012242438	8.58248750950133	8.3076539286832
ACACB	7.61074324136534	7.56592818704075	7.71865068421909	7.91879962613635	7.76993765550365	7.91863518997363	7.57948113084832	7.55140704235707	7.98598295568547	7.77601862170324	7.30891653868307	7.40267434653793	7.70161531293793	7.59083717022049	7.43298520523802	7.54507845333726	7.71131249331225	7.49425670677364	7.69993655987469	7.44357631875871	9.82723979837519	10.6266143521752	9.53334511318312	10.0094231784894	9.17668753965322	8.61729774809131	8.38977371972864	8.38319191517578	8.16500243294216	8.23940567970305	8.96091592873768	9.928015379933	9.90860563150587	8.36392184726801	10.9019388481014	9.31495862467366	9.08190147280946	9.40381391354793	10.5565596039124
COP1	7.16438102630099	7.2971993968635	7.07299541680853	7.21121101774837	7.19977715724007	7.05175676186264	7.42102186338754	7.01134803413834	7.23596251234614	7.2895052851606	8.04227114062319	7.53726507863781	7.60040885065498	7.54633131317831	7.51127668352654	7.64026207490374	7.51155169013863	7.69046088697622	7.65553050849548	7.683539615849	11.2734956669333	11.2395159507925	11.2903271727636	11.331911748164	11.2650416634433	11.4577098088767	11.4189187975758	11.6165736082998	11.3663125415989	11.6418892225956	11.5140316449484	11.7723591161341	11.2356256526742	11.3325397250141	11.4817714854842	11.6710685089122	11.334712396748	11.5118827374931	11.2120594979851
STX6	6.74773111329463	6.86584331351517	6.60381138379213	7.09720097763951	6.86457753868466	7.05596934190187	6.99621144948557	6.7890658294664	6.96044841474849	6.91908022136747	7.12258078756594	7.05706246869698	7.38104737495292	6.96694367624043	6.95615948260001	7.32144994258995	7.28520466709318	7.24606352475067	7.24762451566912	7.40861583099195	10.2487874165856	9.38810492102393	9.92412661516784	9.58774714348132	9.20624150242835	9.43381909084037	9.66780255702461	9.13798502483144	9.4053950828024	9.74046787757948	9.30056557379812	9.31976129887011	9.07791563327985	9.40119803182556	9.19153008073458	9.35870372150806	10.3465043146189	9.19075805599222	9.60189221477204
ANLN	5.44946563194855	4.67845659128359	4.59580689535156	4.41432120373761	4.34375367230627	5.36049642388542	5.14077702007321	4.71804718574122	4.68353589643029	5.23495841324772	8.25657244246206	6.92933203599431	7.10447473673673	5.29948443975406	6.78308597975124	5.79866065299328	6.62018424714585	6.99456377211997	7.76370422702688	7.38044842386474	6.88108581025332	7.42654404013762	7.27862786744491	10.0049113054538	7.16747233996668	9.5817310420846	9.63073653893643	7.84692701205292	8.6916015105181	10.0680650826173	6.90894977477797	7.02742501805538	6.55842071326866	9.30608584810037	7.22459503540485	7.75033316004511	7.59986747838244	6.86789646399265	8.92477895907185
SPRR4	7.19639980309455	7.31969569154666	7.46408352379466	7.44610235627253	7.55467172752294	7.43135259619476	7.30555800294058	7.09357348587536	7.19091624611899	7.09283725318936	7.17863159021626	7.24036203671424	7.5431761598949	7.51896538127818	7.50065603970505	7.4388815712841	7.42238960937976	7.05173838490128	7.15425225915902	7.4548526558918	5.84046323386954	5.53915881110803	5.80864246791806	6.01290383323064	5.80649677858677	5.82357869243181	5.96231765494231	5.92045290262375	6.00562454919388	5.99548451887751	6.05528243550119	5.78267065867701	5.73606362787181	5.78920757534734	5.78048596271955	5.49796038419562	6.16309613843601	6.00090140274153	5.84046323386954
HSH2D	4.56361247117491	4.65256754743625	4.69087028314435	4.83162393682075	4.411281697798	4.5493003184884	4.68163445364177	4.60947745776905	4.85840851673768	4.88701575346249	5.06635169400651	4.80186306572233	4.79435259433691	4.92200360441161	4.84960001191071	4.90848120343291	4.7106368536965	5.14028049649814	4.76257498315482	4.85796184198006	6.86789646399265	5.57742882803575	6.42185444544339	6.64632685232135	7.06910922704194	6.73606362787181	6.70597790168252	6.91861521548657	6.95391937943884	7.34001919793682	7.44515310614233	7.1179858792882	6.22045959037448	7.15934258800771	6.08321336824898	6.70170013834744	7.02693834786919	7.69528885209126	6.17592374206376
TRNT1	5.73098097306441	5.56583214298475	5.43166006283895	5.11244868161515	5.25874239699485	5.04585378153859	5.02395851692653	5.49841341690656	5.41302229308109	6.34231437109433	6.05562625492581	5.51410915905122	5.83326152357594	5.37545340804147	5.74896726828747	5.55507799584343	5.70444351777597	5.64748818668008	5.49351092214469	5.75297118593181	8.1243622579762	8.98139289220032	8.37911363207156	8.99857942968255	8.61487508211983	8.59083103373609	8.38977371972864	8.01966911543862	8.07203128361447	8.36978663987563	8.19430526451874	9.10043553687624	9.16500595147333	9.00095011878388	9.26097220811925	9.87274258916897	8.49050274320548	8.23216138661915	8.6672183649854
TMEM163	5.28682645441895	5.41395738433585	4.94237051015079	5.50531183053662	5.65088191689586	5.23548034861324	5.31954929473237	5.37357597038217	5.29164834688724	5.47612073448776	5.12858870748659	5.14979129374414	5.38799402977495	5.41699460718338	5.33651595012885	5.24735031998084	5.23605231873985	5.0902147017933	5.19417477451378	5.23236950251614	9.35570324723966	6.20359271420771	7.02795574381704	6.69166955080625	7.64618138211179	5.91049283228871	6.12350066435096	6.35931031689044	5.92837032301897	6.06177619758669	6.75755668893945	6.16524267864451	6.05528243550119	7.36644899096688	5.77082904603249	5.85299758761332	8.34340515721831	6.44680706216121	6.54399845013454
ARHGAP5	6.03982206407524	6.34270229275316	6.88203699016332	5.84067672686708	6.51479530822169	6.15134011293148	5.8308784066727	5.78238138308051	5.96151903470409	5.94350880116174	5.99407267805972	5.89397804018924	5.78891136199632	6.30043053926279	5.38076511376672	5.56202043057208	5.80909824121894	5.28116171998321	6.16367684421065	6.24155582947938	6.54268057988882	7.18273797683975	7.01774489983064	6.87471214237765	6.82856177053667	6.99345359350009	6.78083500173823	6.69655030107857	6.69249136356009	6.49249415167943	6.73876783680019	6.57742882803575	7.27266337360491	6.78816365703777	7.12825215227739	6.79441586635011	6.38801728534513	6.98740614251361	6.99057712427716
HERPUD2	8.33086243999207	8.49774232366076	9.06634379289905	8.38153715443724	8.47934892668436	8.55944045681387	8.42718376063409	8.39528700323526	8.4322988557452	7.73639151275611	7.60937985169855	7.4980343672327	7.8397565053062	7.97544447273539	8.04918856968913	7.90511318289504	7.77284193145194	7.47971697803506	7.65827411721149	7.73046205331414	8.77744503150113	9.61399604876675	9.00923882496466	9.28191287674378	9.24921847993474	8.83774302884031	8.29235476608757	8.78402721541804	8.40558186475023	8.21269286529793	8.41898007605152	8.89616768808501	9.36134420718417	9.08994722824296	9.06037926049579	8.93087864380426	8.91612876729177	8.87510825007058	9.24167766152468
JMJD6	4.7835367494759	4.70491627354309	4.72867383460345	4.4220122729901	4.68775666559949	4.97810797597186	5.04698819967204	4.90413448499547	5.09677291383513	4.84717388482734	4.63802400829872	4.99637563919629	4.58977319279106	4.91335714852573	4.96354602573403	4.88987694426435	4.76586912644167	4.58498991166653	4.47743649135775	5.08592058241034	5.78048596271955	5.6667565918848	5.98185265328974	6.32115424216387	6.21529030565123	5.90448409790142	5.84360704649056	5.66533591718518	5.91248939686347	5.77610398807316	5.84465430031041	5.70597790168252	5.93310047493137	5.69673667655928	5.47053686509258	5.80649677858677	5.98185265328974	5.86418614465428	5.86789646399265
SRCAP	5.57199109882169	5.80163387028485	6.02504873332083	5.92191970309888	5.64192185536576	5.73342538888328	5.88383730204201	5.98501569351439	5.63283282121859	5.86805095254931	6.05550619858869	5.97206696761415	6.03322034922297	5.95701379353286	6.0303791201911	6.04204006044067	5.72187196539765	6.24027892943775	5.98008129729599	6.07895082919531	7.66547804762624	6.77346892790519	7.18950732872561	7.43702544508778	7.31370478512931	7.71871780316544	7.42956156922174	7.46940982787646	7.5740106554151	7.76955952372088	7.63882395943609	7.46218813782093	7.5564968581802	7.5092389900637	7.67928092346611	7.21191359622704	7.41076678068108	7.58045380341519	7.53828517319199
MAP3K6	5.36436826949884	5.529241566288	5.17449175042701	5.62829145973467	5.54509337731115	5.39427026527408	5.65977531620817	5.421949244998	5.7200882643324	5.308242361782	5.53124389103575	5.35973536606568	5.62553071219007	5.70714043330973	5.36550305556484	5.43400164504934	5.2196202359832	5.74559564834379	5.74342653375626	5.48080635434384	9.79550689799102	9.13908854141229	9.61467248813499	9.22383158055881	10.1106286812595	9.97820821659173	9.83337905550808	9.92006384080493	9.89546652709638	9.63398348623414	10.365064116668	9.85464744392784	9.74262472271786	9.84989420503148	10.6370626186115	10.0217766031027	9.766980528992	10.1057122520409	9.35039381487173
ARSG	5.66026150932831	5.88068315015023	5.84948051634857	5.69795689656819	5.64192185536576	5.31824474093909	6.13737863505504	5.81229346105838	5.86118082393679	5.40528376798257	6.17322219719887	6.59356218173206	6.57743623032639	6.06004608628173	6.68647733182212	5.84623037750737	6.48109433639924	6.67565745743249	6.19094954085741	6.56101247964543	8.21997388104954	7.69447211419561	7.93012051271669	8.09485412972745	8.52725921695645	8.32934115050154	8.42247270096891	8.08231566034739	9.02224684352662	8.51184988418405	7.91181260021768	9.25396398292988	7.85094315550803	7.6211866754148	7.54978466794786	8.39441596168122	7.81938398443061	8.00602137608961	7.8311925837892
ZNF101	5.11538121951763	5.41431372729766	5.56151778035298	5.58909698528456	5.26540051314988	5.12441383383654	5.35355583994205	4.91034363815478	5.28157696960834	5.62800334968776	5.34345650355051	5.17981026699489	5.80732065764349	5.27663549416439	5.59179429186109	5.43166681483667	5.04619361119233	5.2798373832045	5.1535324139621	5.3327318112989	7.02730004796916	6.30332412685951	6.75696455579647	6.90831695611524	7.33995063180694	7.04491973292836	7.11515292139174	6.73674015545321	6.90292133571254	7.13111922310737	6.92904650186492	6.85472504142698	6.18652630850696	7.21670900232181	7.13647851834917	7.11605487337734	7.1694570515421	6.86315421777201	6.84549005094437
PTPN11	4.65380387978677	4.84876388578857	4.65070040600423	4.91943195239667	4.62713595947725	4.90735958761781	4.76992403919115	4.42316493362577	4.643195515024	4.69040234443107	5.07056763569664	4.49427735083179	4.90830859672859	4.89953915929742	4.9591503864413	5.00567789985593	4.48278234084894	4.95798496775598	4.70384284750631	5.32534622329885	5.71699089440494	6.05961485629722	5.64385618977472	5.73606362787181	5.71836162613835	5.69905184401685	5.73606362787181	5.85798099512757	5.55049130956254	5.71836162613835	5.75488750216347	5.73606362787181	6.04366603044085	5.97269265400426	5.95652136333312	5.74953426766926	5.59320435406329	5.82145511910246	5.97269265400426
KLHDC7B	6.03422011808706	5.61704735304768	5.68162748280563	6.42365927828093	6.32975885232409	5.5424329581977	5.8481061565115	5.25932201997261	5.70291791416047	6.17617801710398	5.81168199897802	5.95330668446814	5.85783224062536	5.90792643936876	6.03152334093571	6.12805104781627	6.02735999072426	5.95556738243063	5.96927323115497	5.86736054159753	6.20750245925879	6.23553560671046	6.19179950106508	5.94602898951548	6.32398787432224	5.94251450533924	6.03121873061072	6.1184220243132	6.11144869848767	5.98868468677217	6.22303633790187	5.92243574023315	6.15042360517025	6.26741032458592	6.02458563827827	5.95652136333312	6.25096157353322	5.91647664443772	5.94953493301701
ZNF626	6.4158921556008	6.67898379743	6.90331700590871	6.35686180906543	6.29592611878726	6.51266493904937	6.43035058088548	6.54270038778818	6.4530916546341	6.25767946392039	6.57872268502888	6.23379221468612	6.68017383381116	6.29697738135673	6.04969610569435	6.40306708787105	6.85191541016021	6.62375860885299	6.78825941581067	6.601993581249	7.4500284416729	9.67699705627499	8.23689437405265	8.85751950765287	8.2811766159864	8.59416595473832	8.34646187499252	8.21781911495921	8.45665791389728	8.42605630376122	7.94770238734097	8.45004081771864	8.89005751138785	8.53991176345112	8.11110488545512	8.82879213451732	8.08469732523724	7.88990059298294	9.54372341319707
PHC3	5.51529866598909	6.0474323813326	5.63393963878846	5.03837639004936	5.42864290485069	5.48802938014457	5.63875605901714	4.94358911222595	5.37299491858185	5.34323749605333	5.01837957937732	5.44089261588532	5.40781441446523	4.90366969674173	4.91311401998224	5.21362646092947	5.11769421162399	4.7286016812934	5.42353178348963	5.3050096199771	7.80030134845752	7.22508690600723	7.8562979059438	7.10870844093537	7.55897166398474	7.12398789515121	7.09988428273055	6.87999118976546	7.3196549620307	6.97203088414133	7.13308671318016	6.99190953598688	7.85286654102219	7.28618439141065	7.47500784850181	7.32788942073317	7.55056826487215	7.5938781019091	7.1844171773064
IL11RA	5.94606221909155	5.66315578703613	5.96162534231745	5.87304453217027	5.91830815791456	5.96532324108238	5.72975885502555	5.85039652117931	5.99877544387309	5.74612903149031	5.78046488645738	6.05780115533141	6.14252996796218	6.0622362316455	6.15559624579495	5.99292691915027	5.70682132767604	6.20231799898481	5.99538020237543	5.8892111662357	6.35226417325832	5.6667565918848	6.36501007678303	6.33526349915047	6.23035674505615	5.86046625851717	5.9518675043269	6.39231742277876	6.29041334473378	6.56160566590792	6.53605290024021	5.80219321694183	5.84046323386954	5.92837032301897	5.65248649491816	5.85299758761332	6.46393301087224	6.18388345903223	6.05528243550119
TNFRSF10A	5.94572932713415	6.19840201780299	5.5630652127237	5.81315360421826	5.95700636187342	5.8718165484504	5.67692413980291	5.67705052695231	5.84000827258835	5.68743195532063	5.92246642542376	5.90302614313003	6.05909543584822	6.55405311331445	5.39202129640731	6.01692753069457	6.22074880967772	5.97903603391945	5.94929392678893	5.75766751352909	7.37567633620025	6.34872815423108	6.90286587897232	7.07044943893246	7.54911003346153	8.44717706034267	7.72709747539214	8.11407597851794	8.03573606611355	7.74386364363608	8.22294942594421	8.54955982483651	8.36490767987063	7.71588307730997	7.76401035985907	7.14375155805807	7.51012801572332	8.08177101637832	6.86046625851717
HPS4	5.83202601144693	6.19161862984587	6.27570821615277	6.40555370009137	6.10432994958964	6.12308478460915	6.23367680826929	6.67237074483198	6.32769418965935	6.29746162139744	6.0330434457272	6.3498741723958	6.15485354323199	6.19472967438251	5.83444222739889	6.27800073584178	6.19538453147251	5.86513615297719	6.03121851001513	6.0743592156478	7.17092652528738	6.61618123133188	6.48864353985378	6.70027185635669	6.59387212770118	6.54303182025524	6.62256436115671	6.20124177119825	6.53198180865873	6.40258575823259	6.79960542245267	6.18123575927822	6.27052894238072	6.12446668994232	6.29216884169603	6.34234139743155	6.77991629665499	7.02201708452825	6.62043978765172
UHMK1	5.55800399357804	5.35209146331868	5.71359417933571	5.50066647541041	5.74643316516044	5.65483582974504	5.47865224180436	5.69892537007649	5.46062875542771	5.80333435613943	6.05023677272186	5.45083695188369	5.8201305483321	6.03943980143835	5.77459679576441	5.87657155921252	5.70488651303314	5.75561967109314	5.90655787176756	5.89746673665963	8.80335136793056	7.5865996314785	8.70262534001719	7.52873695675604	7.6807673942495	7.78404652478205	8.96286246734729	9.26732417229411	9.37381348892556	9.05703646696904	9.06690908650185	7.86601219585406	8.02093272770692	7.92436715862898	7.67481159348039	7.438242110144	9.24238909626731	8.18873422050505	7.45757377276819
TXNDC2	5.62688405481277	5.65842735662833	5.65337025492443	5.66626604898256	5.79425978689813	5.76846833567822	5.56217799767066	5.50604820793554	5.49865329777696	5.58540455890615	5.46433565086673	5.42977040129312	5.25623994382889	5.76166627115271	5.63060076496868	5.59023719792488	5.37558595280096	5.75713822002561	5.6294134524012	5.40684411488569	6.01420574845732	5.92837032301897	5.77610398807316	5.82357869243181	5.74056873028193	5.64817779572482	5.67807190511264	5.76553474636298	5.78267065867701	5.72246602447109	5.88325423134128	5.8801957289431	6.03121873061072	6.14567745519564	6.09064175191785	5.90448409790142	5.88427310710826	5.82145511910246	5.81078497075035
NAV3	6.40029079907613	6.6199935227837	6.72092742256096	6.3005811767709	6.27963305117194	6.93690148648019	7.01019044636438	6.7642072010812	6.90417318650148	6.10984101553375	6.54068251600416	5.15338486699383	5.529241566288	6.05557669358378	5.39202129640731	5.86409896113516	5.40668155827259	5.55011099772195	6.46602326071699	4.72573832127282	7.3327079336406	8.94830210440738	8.13455466816291	8.71121336092027	7.83428521004509	7.11662883288797	7.26674813077017	7.56625044449548	7.09524720682698	7.69845464741078	6.34416983305597	7.96897142597129	8.33395453853676	7.81045274405959	7.71889174998274	7.40540784771445	7.52686695724321	7.60386442565315	9.12292218742686
C5orf22	4.61983812626852	4.54386350110581	4.7774876797123	4.69277148215728	4.95543672741188	4.67937582759237	4.78691988656587	4.13856933078256	4.9624753593842	5.29737852916966	6.09634156009491	4.73674594516009	5.61852616734478	5.45463038241561	5.05466938766928	5.18903698819146	5.52842919890832	5.48429889442615	5.48512740467674	5.90724249814218	7.83541126062173	7.82083696215593	7.50694383345059	8.12139260810661	7.95741841282557	8.23109779020156	8.05901396873851	8.20054849144293	8.04097733767572	8.15683192006947	8.06989975901739	7.64560727976759	7.98198961150773	7.9701778078147	8.21430066195825	8.51904529513708	7.82057915902351	7.76670182287708	8.05964297451726
PCDHGB7	3.77447071238553	3.61924255356347	3.4731786699245	3.46767668868114	3.58421619393671	3.39844518775961	3.41551497485791	3.83950766704659	3.51940615805023	3.44267058509961	3.38432014859534	3.58617938153637	3.30164192954342	3.15573668674529	3.20747262893656	3.37412861212151	3.28712679891804	3.41940526749535	3.42041731969264	3.27921467814381	5.55612281784117	5.62862780216015	5.43516184271179	5.61960962162605	5.78920757534734	5.72246602447109	5.58453263378812	5.37473695513793	5.58308276750293	5.66106547980695	5.50437568548807	5.656782364219	5.62351574149055	5.77610398807316	5.80219321694183	5.73606362787181	5.36051176947049	5.41481206056585	5.52669484554198
ERC1	6.30042294290868	6.64543507656166	7.09801776124524	6.65667769711508	6.73676152855476	6.95351594254053	6.77290202464737	6.45897175188536	7.14565014969211	6.72744183595737	7.15851557548411	6.93600760857517	6.92175812102758	7.35845296778823	6.92408943129097	7.21457344017604	7.31778214962741	7.41336889758842	7.07265056802134	7.21255027398455	7.65863994240179	6.89198657743492	7.98665837946545	7.47622208141014	7.57142653102817	7.83529187267177	7.69694319141391	7.15765009686171	7.79770302300195	7.67795707667011	7.26721928429887	7.48078535508614	7.86816509152609	7.85411225033614	7.51171075571397	7.77698894690347	7.45759182958123	7.3518226445507	7.79955491429153
FLCN	6.87007602838554	6.86843169349065	7.10409307961805	7.15616561479722	7.17513852671804	7.85756305051393	6.75407415398091	6.91606885826277	7.16730543558349	6.73427688228428	6.60011227727287	6.70917233649781	6.5205856818444	6.78991865134488	7.20356178500013	6.66562101672277	6.95502194719394	6.58505170460666	6.55588945339406	6.42294340688617	6.75818456464209	6.83250018073523	6.6033785807078	6.77303895654126	6.79938913148986	6.40201777711713	6.34607044078517	6.50462039240355	6.47779549680326	6.29462074889163	6.39917109381982	6.58302859488589	6.75488750216347	6.11963215530272	6.54560857687277	6.61618123133188	6.7771566660045	6.58977996285171	6.90134118952067
JMJD1C-AS1	4.98427954322537	5.2763626629738	5.72470729089051	5.20095889053578	5.1825931882715	5.29811698345378	5.40205087284248	5.22189988877655	5.57142328470089	5.71423524014484	6.04031045841907	6.10512187611204	5.67697876229229	5.29024317087519	5.72475186793498	5.65678685386754	5.8542991698558	6.47593004555522	5.78133138396207	6.15850749685204	5.71149490665009	6.35931031689044	5.90849350081248	6.30499830715618	5.95652136333312	6.65821148275179	6.47115818990212	6.00450139223494	6.18863829456139	6.65577255331344	7.00687920429518	6.02458563827827	6.5711200698023	5.91647664443772	5.90448409790142	7.02440722947352	5.8923910259134	6.15583017155653	6.17059209364554
LRRC7	3.86564113335304	3.86708031997068	3.74470652497443	3.87452354583871	3.92194506912663	3.7952475547229	3.53876994463493	3.95396648472344	3.36438879214272	3.63799723904916	3.75765674077122	4.14387287673868	3.59697413039582	3.75459038325805	3.47873655539778	3.62171842317895	3.82938654480271	3.52606780979568	3.41615402866679	3.61122042972515	6.09064175191785	6.43662826729284	6.24069594421251	6.24069594421251	6.24982454861618	6.25691629667084	6.13586316536868	6.26115467261557	6.30116875064696	6.18547014606694	6.09311010883225	6.06824086131282	5.96231765494231	6.28447711781042	6.15042360517025	6.30833903013941	6.28293458086342	6.2241386995942	6.29829173062012
SH2D3C	6.60992084247541	5.49124844835834	6.16541555038053	5.75741774618317	5.98131284283691	5.69864002702894	6.05955342689473	5.74576170649509	6.30371445573001	5.72654243119319	6.19125705628557	6.12487007788215	6.00260970521331	6.20827143134548	6.01908138656608	6.11176720805377	5.91236419545167	6.05859682400787	6.06471172828781	5.97496311117762	6.42290574261218	6.40599235967584	6.39703281709685	6.35327211834221	6.30499830715618	6.27519333390221	6.75087443965685	6.53605290024021	6.59451122769341	6.88342898178299	6.7839804136838	6.31333656165215	6.8507494258965	6.17592374206376	6.56478512677465	6.49322620895702	6.94572825044668	6.44901159315667	6.44724856860178
PPP1R3B	5.25832248169941	5.07386289668284	5.26104986181017	5.47589941239797	5.31000929539886	5.32927934152829	5.56496049493983	5.00536971418531	5.15560296460712	5.25311642883291	5.2370213055855	5.22490136510972	5.34127560716956	5.29320695036863	5.17973340881089	5.49716598075098	5.18144648197376	5.56514891424223	5.44628270111535	5.46166213616302	7.16847757306934	7.75955534320631	7.38904790576965	6.98244604502233	7.69775436260893	7.93058123424452	7.08790831064256	8.36075843525133	7.53946127997178	6.65577255331344	7.58007913822624	7.80672102749546	7.53852729992142	8.34970053925218	8.09848114403909	7.26782135001723	7.20243241489092	8.41912886179308	7.52180377669465
SLC9A7	5.10569081538746	4.84788774851942	5.04410336515203	4.71463743779975	4.97219897487137	4.90422622021247	4.94125973002498	4.95985383095158	5.09129607687887	5.1211143548396	4.86990406873947	4.44416750948044	4.73949418866034	4.74719676439621	4.78938668799237	5.07097307189611	5.02456835242768	5.14387161177984	4.52570132847569	4.64907224822668	7.05023503106723	6.86789646399265	6.78165084623778	6.66993666936951	6.78724960846791	6.51963625284321	6.52958047731556	6.59693514238723	6.5343775932505	6.5520280988563	6.81229284487327	6.51832583230715	6.53915881110803	7.1614554135928	6.55842071326866	6.67576513115674	6.92504996472736	6.64433652725159	6.54399845013454
IGSF3	5.05231911417047	5.05569414144063	4.92017666017701	4.91017902698198	5.30680475264265	4.88986327065143	5.02871235378837	5.07706769399717	5.45323921955005	5.12406008648245	5.62257124262067	5.35387961668147	5.70504877780421	5.64451171686621	5.38784294557211	5.70830583679378	5.80369451892719	5.37252674654133	5.87219991767124	5.79127629360586	5.96809075204526	6.18652630850696	5.76155123244448	5.88833655854878	6.03452387533439	6.0639343057541	6.02070220379105	5.91647664443772	5.89845023280787	6.02458563827827	5.92837032301897	6.07574653806091	6.31167203517036	6.14567745519564	6.02458563827827	6.07824048959725	5.97842446544086	5.98732086592925	5.92243574023315
RFX6	3.35459616899975	3.49562507254541	3.34872376418305	3.56576483067112	3.29493784965316	3.58242015688513	3.72508170617232	3.63613190318216	3.84511123731398	3.65049023719744	3.52393826220379	3.70564444029383	3.61028204990015	3.99670852648426	3.65302022202637	3.74958425162784	3.75009589766156	3.65368443817108	3.45699468585266	3.66641927988988	5.83625995679134	5.82781902461732	5.90849350081248	6.01680828768655	5.77610398807316	5.86789646399265	5.58453263378812	5.72246602447109	5.81506301719287	5.83204693024235	5.656782364219	5.68743307513683	5.73606362787181	5.84046323386954	5.71149490665009	5.81506301719287	5.99548451887751	5.7292808460274	5.82781902461732
DIRC1	3.33686534792658	3.33884211543424	3.74058308519711	3.46903403992117	3.41326437483984	3.34797712009404	3.55557679013547	3.43486170851823	3.27344054533601	3.57632307338813	3.39850429156579	3.65554108404798	3.71500354404235	3.49998029855188	3.54716501312935	3.65269757759681	3.29408282661081	3.60508714055208	3.72154830975668	3.75081839180816	5.61960962162605	5.29103621038726	5.58453263378812	5.62351574149055	5.62760683812965	5.64817779572482	5.86789646399265	5.56871618873173	5.69905184401685	5.6046644151637	5.74953426766926	5.61412086878925	5.6667565918848	5.3445906315042	5.29645740737124	5.44595508550592	5.77610398807316	5.69557630622205	5.46032646775522
DNAJB7	3.58873585990591	3.70824297794274	3.69189401215195	3.47519917827114	3.7217543379979	3.72132573557706	3.99236855308731	3.66908313386088	3.66259073667724	3.66611166531078	3.7084078731183	3.65369280628394	3.61502991025132	3.5565341342639	3.7791817517892	3.64467448512104	3.47662444951435	4.32509134010914	4.10668751063848	3.43132717022443	6.80036671588486	6.98010643812493	6.60594910461112	6.49209993636318	6.50143914515887	6.36501007678303	6.46002824638289	6.61618123133188	6.66513264632305	6.69418374333315	6.67807190511264	6.86789646399265	6.50271248596606	6.25550073314839	6.26741032458592	6.5287791444994	6.45779126025604	6.7380625269573	6.35402893805439
UCN3	6.01466337278206	5.62649856633171	5.78656944178653	5.70227734537076	6.08625195452301	6.1882321703737	5.93123004020531	6.13576250966928	5.52579843755616	6.19390457559529	5.53981684021369	5.41938531047476	6.15610087911151	5.68953673830754	5.81681530114767	5.77379337911728	5.81936954945601	5.5759380486723	6.23613553587228	5.54006819795509	6.16524267864451	6.19967234483636	6.40917875950067	6.10363820959677	6.14159627838382	6.29370154208074	6.41869594960205	6.14159627838382	6.24126817732937	6.26115467261557	6.37446049900078	6.30332412685951	6.24412594328373	6.19705348975542	6.33151354657445	6.13476924041897	6.27984269352035	6.15380533607904	6.09803208296053
DIP2A	5.67254479783287	5.76983123332774	6.39312201610908	5.55005782058015	6.14111046201875	6.13491492603003	5.96117114199076	5.36379817666225	6.12905917575021	5.61487427253655	6.04905719115361	6.2731896799157	5.85783224062536	6.13857899622155	5.99391547001047	5.6896463720923	6.15401240469171	5.34215789287491	5.55359544441885	5.64413719939924	7.34293424922459	7.42921757808821	6.68115406173349	7.0448235850897	7.41971753194204	8.02475294574348	7.03720648717847	7.37855757374621	7.4242276073042	7.12322128585243	7.37189597478114	7.56407630518424	7.58303912860963	8.07799865610888	7.54392810133367	7.40962090037109	7.43663243114923	7.4022020117106	6.97358602124775
USP28	6.22047797058385	6.44172805236418	6.47625254567467	5.83808256116746	6.43067483502853	6.37464376578053	6.68211606248123	6.4325285381726	6.6169266517579	6.01730885500733	6.690270639466	6.60121811364912	6.47973112265521	6.17353843105807	6.26845133047121	6.72873330667763	6.41868920408054	6.3986687980917	6.51120551168989	6.68462161559658	5.95652136333312	5.90448409790142	6.05853297020161	5.82357869243181	5.88833655854878	6.12928301694497	6.06824086131282	5.99095486039699	6.04657836662033	6.15633593669436	6.21916852046216	6.04657836662033	6.10643207781693	5.92045290262375	6.15042360517025	6.45779126025604	6.10223819393074	6.05238763472006	6.56319627221674
KNL1	4.84819881963702	4.41770199428826	4.68633210021454	4.30325872685554	4.32583833746316	4.81018338507857	4.74168971053593	4.62571053777359	4.32661205514441	4.67854352167063	6.6092025304069	6.27686045733456	5.57345684521689	4.64579070040746	5.65311334308197	4.68899918298678	5.30246638404928	6.36715174395471	5.71351123263756	5.76957729548984	6.17592374206376	6.06824086131282	6.02070220379105	7.3866635316442	6.26428682766976	7.54142655779911	7.17447433290289	6.37446049900078	6.68342978369148	7.58653358143646	6.1106138055009	6.19705348975542	5.89845023280787	7.36462933358735	6.06824086131282	6.15042360517025	6.16309613843601	6.11894107272351	6.8860013506243
SENP8	4.74928780856261	5.23090620192129	5.05163355562786	4.71671933499114	4.95995673850352	5.38131210150958	5.33694137812889	5.07291878134301	5.21711591656404	4.93314887878112	5.41040023191674	4.92270080068927	5.12991247172376	5.18713516266693	5.2882087843633	5.13897935880153	5.07291878134301	5.548124931907	5.51715526409725	5.23236950251614	6.67202076487451	6.65821148275179	6.54468784144462	6.88487627469523	6.34416983305597	6.81362088286186	7.07236309531941	7.08711909942561	7.31814056143485	7.00433059579647	6.62831575554171	6.37068740680722	6.23266075679027	6.49078350261206	6.27364083331922	7.04453510312131	6.47917396225893	6.50388614710185	6.99689712551234
GRHL1	5.42043045768383	5.5238299274538	5.31780475643387	5.58780532379621	5.41675011102379	5.28836262299794	5.4394236728416	5.70206211492033	5.24592590481735	5.44457815444267	5.26972424732908	6.16685360290943	5.94093653069068	5.81591398187467	6.12289693198731	5.967890166617	5.72848294152061	5.55068996901018	5.54632745419374	5.69883499301614	9.00493671932837	6.15515621689902	8.88913126341914	6.74622944891856	6.70918447019816	7.20503175502628	8.82323411105032	9.06065621650214	8.77442106930286	8.9835545770362	8.82349844607909	6.2022864546479	6.5077946401987	6.64433652725159	6.31167203517036	6.33806779754262	8.93794313464979	8.77617967492433	6.90134118952067
CNBD2	5.34285704118827	5.44256983919706	5.51391224910012	5.77399869796291	5.39102931127991	5.35849303856521	5.17504085388955	5.40590967454818	5.44890815139087	5.61627670193648	5.28563943021353	5.41318955390623	5.40000238677435	5.49798528505886	5.45397527091208	5.53726795228175	5.33081221172122	5.63184503076273	5.20527363903004	5.31204395206381	5.8923910259134	6.15515621689902	5.84674402324487	5.84046323386954	6.10223819393074	5.97498811199193	5.68088692071969	6.20124177119825	5.79787677934697	5.78920757534734	5.97269265400426	6.18652630850696	5.88630626345243	6.17592374206376	6.09803208296053	6.03782146543497	5.62760683812965	5.96578428466209	5.94953493301701
CASKIN1	5.89785227930177	6.3094309690563	6.10195655741061	6.11092913874438	6.17288159857433	6.22915893404171	6.01574765630918	5.95776779183733	5.88415774394912	6.27871836452341	6.47967745318986	6.70798950039768	6.78663073003178	6.46103385788145	6.63488784668635	6.4006434637842	6.34185858100366	6.35220148441293	6.32530833373007	6.51760475079889	6.59517242801258	5.95652136333312	6.89062057413521	6.21916852046216	6.53915881110803	6.28909670241999	6.5077946401987	6.68388309441268	6.46226013308217	6.85096190215443	6.63434495717038	6.00898878322726	6.01680828768655	6.22045959037448	5.81506301719287	5.97498811199193	6.98985313725284	6.67861422269188	6.30332412685951
CACNA2D4	5.31771526757692	5.47084762600575	5.74625793867196	5.46934779492583	5.5929291772625	5.58575282097975	5.57266727620668	5.83743442562025	5.40877869620069	5.70989290135359	5.64266177877511	5.45946165261234	6.04785579735564	5.78419261301936	5.69002675516896	5.58075813783293	5.58863024482234	5.90916566213889	5.85700266549354	5.65804843471487	8.13489499162143	7.44515310614233	7.84847897669159	7.44084093617989	7.96525847078008	7.28795703988177	6.97951894245362	7.4626813969631	7.14036660282496	6.7839804136838	7.039897276524	7.31333656165215	7.47888850801554	7.82740177650355	7.51727569320958	6.86789646399265	8.16221003631431	7.28588303707729	7.23938944861466
ARL11	3.65784313425788	3.56591065989625	3.76034561974309	4.13216519637739	3.7558137355866	3.99026378915927	4.05266550957723	3.90067990952168	3.77735090639587	3.89980024408578	3.30343957437897	3.76990278162307	3.47359094629701	3.58804405000381	3.71819073954557	3.44370503780093	3.49011607213625	3.8235418051389	3.52489714817258	3.66863439437889	6.34518344718767	5.92837032301897	5.93310047493137	5.96424381837536	5.9004635213735	5.87200870151234	6.14241343787374	6.12205144771389	6.15137177625395	6.10223819393074	5.85798099512757	6.00898878322726	5.80219321694183	6.11478344724985	5.86046625851717	5.71424551766612	6.51727569320958	6.12308675098106	5.81506301719287
SLC2A13	3.57692913092726	3.77484450275326	3.77134737189751	3.39944647870215	3.58515304410761	3.55795174968747	3.59719122783518	3.41485155997373	3.79728633745733	3.59719122783518	3.51635648559563	3.56451401696821	3.46765419335336	3.60111884747535	3.57246867950846	3.72085050408416	3.42005911174352	3.50835372679285	3.63882326452262	3.37220987994376	7.92382662206555	7.68434958906905	7.75057970861644	7.16530097491686	7.49065034924802	7.15449106110934	7.83005435829056	7.23483179813333	7.57147962412917	7.74123168657395	8.45692357693703	7.2674730626914	7.35892630858203	7.71032981800178	8.05807129886507	8.21459646076384	7.85014994919697	7.67484901283353	7.10506201883734
NIPA1	4.63317961774487	4.28926273193725	4.1123251500961	3.97240647579079	4.29937867682651	4.22905142652228	3.97497370790594	4.11031396101833	4.51356704723101	4.31855727047326	4.38625051750007	4.24482618463078	4.39718578345038	4.52318241461525	4.32165258596425	4.38931032514197	4.59504856930431	4.48024017200513	4.44441562007417	4.59715462995228	8.73050817831766	7.72244279907989	7.92326270383729	7.92030104252656	8.54000362620424	8.20060684960956	8.67971161588838	8.48468556490444	8.81065485238903	8.40842188346835	8.93375969024109	8.45437209492549	7.8567068811929	8.27941511339067	8.49838372021836	8.20163386116965	8.77001928458544	8.45604962000414	7.83223559090392
TUBA3FP	5.16998070442547	5.25676887862544	6.05103618789734	5.9221666816596	5.91255224497791	5.87739452576604	5.75506259196977	5.6449950652652	5.70357278817356	5.40565750668662	5.19153398916935	5.80444508784875	5.59534999002026	5.55391351235677	5.8718165484504	5.35310658830464	6.14112284960933	5.44198668840809	5.76939964729555	5.84747145448037	6.22689381357139	6.4110872267986	6.34340782229781	6.98753347949622	6.39536789999796	6.77346892790519	6.89072878348235	6.38887833881199	6.46893840826197	6.78135971352466	6.39917109381982	6.06824086131282	5.91049283228871	6.09064175191785	6.45779126025604	6.42710328715284	6.24412594328373	6.21028949649354	7.12268824717456
CARD16	8.01694174473053	7.99985685049974	7.16085395156991	7.55244370443291	7.890046320873	7.29648567363839	8.0319729702747	8.09519033598892	7.36188395984986	7.20827426056205	6.61482201665439	6.17627908417284	5.96924000228467	6.00167723967081	6.17190274228638	6.11471578680495	6.59282760532061	7.04352649277271	6.87124646696624	6.39961306513925	7.35813863996116	6.27052894238072	7.05417232653849	6.66115243805329	6.78724960846791	6.08321336824898	6.35931031689044	6.30633516019798	6.073248267825	6.42770170123775	6.51412226017071	5.98868468677217	6.25550073314839	6.49078350261206	5.98185265328974	5.72701372166611	7.37256038645704	5.97842446544086	6.60765876692106
DUSP19	4.37688115046228	4.28729741463274	4.74548313953776	4.11154259372085	4.51516838715421	4.29477453014886	4.27263889130404	3.68873505715833	4.41937492732109	4.14028458717626	4.07412638798271	4.14387287673868	3.79824776986331	3.83850144677935	3.9878919182282	3.92138710390151	4.19973837361266	3.96546607183573	3.61929538331046	3.79767833234259	6.69249136356009	7.15901757371406	6.76730123107595	6.94109104797871	6.70918447019816	6.44128427192704	6.72451385311995	6.60979484608839	6.7338261223701	7.15261543260477	7.05422660392262	7.23061324834181	6.92738331472267	6.49505552836802	7.49770496591383	6.97785230797118	6.74953426766926	6.3819754785573	6.87049665232792
CYB5D1	7.23969236700624	7.56555117703157	7.41084884879486	7.2235521974445	7.407119535119	7.60693932740968	7.57574744881956	7.45574393868217	7.35207848274861	7.37189214242396	7.56196683551467	7.49898535382875	7.62044008091219	6.93729989581086	7.64086172823513	7.32972531148571	7.5919581373363	7.50092073278307	7.41038783336302	7.63298756573843	9.00714279003476	9.05559968505263	9.91020723315166	9.57578711193645	11.5695957099866	9.39283901731004	9.66260910009274	9.33360083943265	9.45402697594148	9.60358183956839	9.93287038686599	9.1102483878344	9.58384642253505	10.2076461847413	9.06642775340809	9.26201753928135	9.0774563853535	9.01010985251845	9.83011934243323
NMNAT2	5.92628586474296	4.92090536284846	4.94745394440397	5.54791685259302	4.93534314881795	4.76190940184595	4.80830060778989	4.83448293281229	5.02716188259822	4.7479531409933	4.92254211277028	4.93101861202406	5.22361156304055	4.79583711748289	5.04780507424496	4.65243371942256	4.81760688641099	4.92600653709972	4.47921419625317	4.57205296580474	6.33806779754262	6.04948483557401	6.61363036335602	6.11478344724985	6.12350066435096	6.11478344724985	6.35402893805439	6.21237478756727	6.33151354657445	6.37446049900078	6.61618123133188	5.91647664443772	6.08321336824898	6.08321336824898	5.81506301719287	5.82145511910246	6.5711200698023	6.48418808961534	6.09803208296053
SLC4A1	5.24292839016282	5.67547327863354	5.73226512868577	5.32401128447918	5.21168839566473	5.39356687378015	5.2768502240396	5.39422498405286	5.20386772008925	5.32180870693298	5.44031895374386	5.19957930272744	5.29941234449504	5.36870598923964	5.43462936177805	5.36980530619373	5.24745385206654	5.63230911067045	5.65506841425041	5.51623818630509	6.71306752291423	5.77610398807316	6.17592374206376	6.2475478068903	6.1333991254172	5.80219321694183	6.25550073314839	6.02458563827827	6.22978016673333	6.17911290067856	5.97269265400426	5.77259038358876	5.92243574023315	6.37068740680722	6.28601800723038	5.85299758761332	6.35931031689044	6.07824048959725	6.03121873061072
CREG2	4.41395674140441	4.55667434011873	4.67686077286811	4.32169212281628	4.52810136631292	4.15942526319177	4.49499986677607	4.46428846413509	4.19526868893549	4.4423876029379	4.55734624401681	4.13185177615527	4.42030554086697	4.52038390187413	4.43184135303869	4.525238459555	4.31581791198898	4.42643753225017	4.299527482716	4.44578310717464	6.18784690943957	6.06824086131282	6.12060077384517	5.96038891642162	6.09803208296053	5.9004635213735	6.03121873061072	5.92045290262375	6.41616416473313	6.45487008894732	5.97727992349992	5.91647664443772	5.91049283228871	5.97727992349992	5.89845023280787	5.92837032301897	6.22303633790187	6.01524777369894	6.15987133677839
RXFP1	4.70554972807041	4.62940878932066	3.99910782306651	4.01462729034184	4.87095247957228	3.92427512728013	4.52359990471007	4.13021173112423	4.04378980961491	4.37872676298178	7.00531947394988	5.53976833733126	8.14907102800461	9.27064237262219	7.17011514413302	6.66101230439514	6.19447183245032	6.62272827749193	6.68790458049213	7.27747553110714	5.99548451887751	5.93545974780529	6.80992886572143	6.65821148275179	6.5417424882919	9.94446859028706	9.93054412765674	9.95884209538177	11.428320178717	8.00570257611522	6.94130706264575	8.60449615022704	5.93310047493137	6.06824086131282	6.5077946401987	8.78437245402804	6.26115467261557	10.2286580615061	6.15987133677839
SPEF2	5.87173268286106	6.21438537638493	6.52587421630305	6.36821326560815	6.04137682664714	6.41075993015634	6.0787611748264	6.06263594310608	6.43523336548153	5.78121050491104	6.8456250307049	7.12916903953457	6.60566811172019	6.38267330430551	7.25034645956198	6.73274703344754	6.62283666638228	6.04263963200892	6.61247827197715	6.60100218613097	5.76022094646651	6.16524267864451	6.03121873061072	6.07199858075306	5.91348784071516	5.9004635213735	6.07724299893246	5.81078497075035	6.09803208296053	5.94719858426206	5.91248939686347	6.0639343057541	5.97269265400426	5.86046625851717	6.06177619758669	6.02901108665907	5.82357869243181	5.94953493301701	5.74056873028193
DTD1	5.38773888294007	5.52651917655522	5.38208846794565	5.51295513091352	5.63918526910901	5.31104275430008	5.83555951533284	5.22769910955854	5.5780101698677	5.55128744463601	5.4009769899006	5.57028586213248	5.47649257509427	5.8696493601004	5.84653995081694	5.32418882914996	5.5998043533903	5.39682874541268	5.26851344319372	5.68452927203001	8.79131952481785	8.89285666923485	8.67038432415798	8.95787340139585	9.01570857960238	9.26216227921384	8.86348505983349	9.28896132810382	8.89967020299171	9.75215933270455	8.32016828658785	8.713990962585	8.85049941375812	9.09333674479107	8.97093128451847	9.28223429343653	8.7027887733623	8.82205037905038	9.07719251867973
GOLM2	6.83902321941801	6.63165312109063	6.9609874370035	6.83479539078258	6.58849502944195	6.92522399890819	6.69855160450571	7.12489281807735	6.83321400202693	6.51587169008046	6.46659335236077	6.60321224321079	6.73767608175	6.41237456698558	6.85723221623998	6.93025785742716	6.43718162174692	6.5382809821793	6.68333615657973	6.48817370385857	8.83634864956012	8.25998800685223	8.97167574704138	7.9402560350352	8.698486944015	7.93396913607284	8.7165917667123	8.41805878022049	8.41836243011363	8.32734155730278	8.81307794646255	8.80487186623847	8.20847824221171	8.55532727648627	8.13778988258985	8.32875928774409	9.15175102245753	8.32124174982416	8.17540483726113
FGF1	4.71530014063629	4.47895563123106	4.74313641828788	4.25370614357586	5.16182368655181	4.70661182962071	4.14935530348122	4.44135266965627	4.33030956387101	4.6273009917154	5.45266379242321	5.05633380953685	5.02005569602269	4.63297566066675	5.64702674781709	5.66168068941401	5.03611702482222	5.28116171998321	5.20938590831079	5.27261384876464	6.20750245925879	6.16524267864451	6.30833903013941	6.06824086131282	6.35629525707759	5.8801957289431	6.03782146543497	5.97727992349992	6.03121873061072	6.21723071622067	6.1106138055009	6.18123575927822	5.91049283228871	6.27984269352035	6.13750352374993	6.19179950106508	6.06177619758669	5.99276843076892	5.94953493301701
ARPP21	3.2622767920463	3.46529460566294	3.30239670431426	3.49573212481607	3.3961192004842	3.51573439948241	3.37068322254967	3.34156283616964	3.34408054408253	3.21279436305155	3.34962139268087	3.33052742334349	3.62064751843544	3.61053636790024	3.21725677757311	3.33626653251698	3.55244888433512	3.35491142814291	3.83351646337185	3.54266888072052	5.76906555549003	5.81506301719287	5.95652136333312	6.16791986555194	5.78920757534734	5.85299758761332	5.92837032301897	6.19495379593384	6.23553560671046	5.86789646399265	6.21140163741847	6.05961485629722	5.6724253419715	6.04366603044085	5.55853092024537	5.77259038358876	6.04366603044085	6.04366603044085	5.97269265400426
RHOXF1	5.57052292063319	6.02691356754026	5.99748887902387	5.95401540370225	5.82881442012237	6.4974031948001	5.94068137656102	6.45998842424871	5.90688398324109	5.86329568372245	5.88885805120163	5.75901936267267	5.98379699480876	5.94247274868336	5.68874333629619	5.99560768540491	5.74182524264473	6.00476258178583	5.54331083292765	5.79882688233425	6.20750245925879	6.05528243550119	6.55568427002267	6.70597790168252	6.00225245173138	6.29829173062012	5.97842446544086	6.28725064325462	6.35402893805439	6.26428682766976	6.41688870896125	5.90448409790142	6.49761236561836	6.23840473932508	5.99095486039699	5.96424381837536	6.12205144771389	6.05788344889963	7.15216820495232
ADAMTS17	5.29572853380277	5.35728793207132	5.31535954176929	5.47582073568978	5.35919029232261	5.63627369123303	5.2846748802554	5.11028033947149	5.41084403335678	5.83480790286001	5.18997119248552	5.44054909045167	5.62939952140335	5.8540152521314	5.07310959095827	5.27588685296008	5.28514706123061	5.09685048479369	5.26556516658	5.47015277857127	6.35931031689044	6.13476924041897	6.45252954467793	6.19179950106508	6.43128865429159	5.99548451887751	6.31167203517036	6.58721495245253	6.54511275043829	6.58345891013077	6.68929916053589	6.18123575927822	5.98868468677217	6.10922054599423	5.82781902461732	5.84883072362343	6.69209237542757	6.48617052508255	6.19967234483636
DHH	4.67704756620197	4.6792776857486	5.27240412375965	5.05561458593156	4.88998365238571	4.89123767194789	4.84379972793674	4.70168012443566	5.1913315656974	5.27937961993669	4.68047852116581	4.63111417975553	4.87393556638106	4.74502677581138	4.8262467481662	4.75136998793349	4.79700628330046	5.49505402489347	4.7036731666821	4.98969140474204	6.44649279924346	6.40002551791402	6.34340782229781	7.09658761197428	6.67174626686322	6.43462822763672	6.37351771565002	6.31433399391901	6.26428682766976	6.32822611878773	6.31034012061215	6.26115467261557	6.87395711624852	6.90388184573618	7.18487534290828	6.44194819050336	6.64990281989314	6.45779126025604	6.41447383643093
ABRA	3.93073695915102	3.70249819546141	3.96905901470313	4.45891333572496	4.12387325037615	3.9631218229239	3.84199052372052	4.26882825125139	3.78786709868657	3.93480576643678	4.00627809356363	4.02861662244746	4.07094646126148	4.21979116557762	3.96783546923262	3.80685174594947	4.38213911310299	3.9717736310933	4.6972740820021	3.83389995208163	6.27519333390221	6.02458563827827	6.30164800149733	5.92441585637386	5.92441585637386	6.08321336824898	6.0869323411374	6.22207035524718	6.09803208296053	6.09064175191785	6.22689381357139	5.82781902461732	6.46393301087224	5.90448409790142	6.32493118292196	5.80219321694183	6.58646452588639	6.29421269335611	5.76906555549003
KLHDC1	7.25604211428361	7.38274332765895	7.61045026153037	7.53668487365919	6.97743357378939	7.48581900657501	7.24673261912073	7.55246837412692	7.38209915754287	6.28320311566035	5.76241722774784	6.02829884255607	5.89443242741165	6.21947348751401	6.65492997901819	6.33971819509452	6.25584833545404	5.29759877730272	6.29284394570906	5.80392762234766	9.10789810755015	9.85305468276217	9.16056830285592	9.24176774198439	9.38917356182512	8.71800501855064	8.4606238084588	8.3435042060313	8.59535856914363	8.28677767209702	8.94773277354809	9.33769035591368	9.29361142829512	8.5774715039856	9.53534750956954	9.15185602685921	9.1961152039392	9.30329307136136	9.66586599245342
RICTOR	4.85793433065053	5.18936993950553	5.32469822145072	5.11541218370078	4.52258184509736	4.95816802279951	5.17929347513527	4.79516000106974	4.84625154274236	4.51366721859234	4.89603309160538	4.9234249494747	4.97558282013405	4.76414266985137	5.05536864751308	4.8702930516189	4.86341765846634	4.6813905105598	4.65608003404573	4.70469194825407	10.2016849475471	10.9935433908164	9.8324530265317	9.86381210998988	9.95074819496982	10.1496259585132	9.82419312963994	9.72898439001069	9.95292393816935	9.65145842359785	9.94056099996663	10.8092378910881	10.3112373220516	9.80701771709299	11.0443916602171	10.5262037253666	10.0093314946013	10.545574214337	10.4674689155022
PCDHGA4	7.17521159732287	6.93472961124918	7.98600281556283	7.25075233348224	6.88430156177303	6.97540056289053	7.61662514838285	7.52775926186758	7.3785562732807	6.48739270490518	6.71995579306422	6.88006982442545	6.50142599205141	6.51023595981046	6.7076194839797	7.19134737920314	6.9743932503811	6.48268882612963	6.67434821911183	6.08276189152832	6.23553560671046	6.31333656165215	6.21723071622067	6.403012023575	6.25550073314839	6.04948483557401	6.10643207781693	6.28355142317431	6.21140163741847	6.16390121381454	6.09311010883225	6.04657836662033	6.27052894238072	6.21399459935917	6.19705348975542	6.36501007678303	6.18784690943957	6.35297033824593	6.64154602908752
NETO1	4.62887634128668	4.12804077526665	4.08664935626467	4.49105118389784	4.39869006970734	4.00168372424073	4.25046874536237	4.33257976794169	4.23029079616764	4.31578060443844	4.16494448652594	4.09425600390182	4.27669452015408	4.64579070040746	4.32777257263174	4.27705487614873	4.34826400972158	4.36183831720525	4.45722805612299	4.44802238362803	6.31433399391901	5.70597790168252	6.23381138429316	6.36216301164173	6.20750245925879	6.02458563827827	6.20437551131909	6.31034012061215	6.49621785303148	6.5077946401987	6.30231905094883	5.78920757534734	5.97727992349992	6.03782146543497	6.09064175191785	5.96038891642162	6.403012023575	6.08321336824898	6.26115467261557
WWP2	5.04131032220174	4.94488308383065	4.72355899832141	4.81960355707637	4.67550997513581	4.60851754045649	4.98236157006889	4.71870268112841	4.96286246734729	5.04047485638003	5.32401128447918	4.65404026937787	4.92310162876444	5.53184223830982	4.87646390352542	5.0024664318751	5.18796516996367	4.7764397704893	5.29128060247624	5.23236950251614	6.03782146543497	5.85798099512757	6.37351771565002	6.21140163741847	6.12639473762014	6.66789212523023	6.24126817732937	6.26865895502767	6.14567745519564	6.39231742277876	6.38887833881199	6.19179950106508	6.29829173062012	6.37068740680722	6.26115467261557	6.06824086131282	6.15279185163912	6.23122118071119	6.27519333390221
ST7L	3.85599886357382	3.94676267018611	3.91046951872412	3.74255364102969	3.7869205136838	3.85017443322859	3.69481568784915	3.76524702731071	4.00959145295406	4.0945348828711	3.77381587148572	4.02311972726813	3.90259150552805	4.0361730849392	3.85560565816733	3.72003237607824	3.82843335996866	3.42797899959559	4.44930344918655	4.04865897356714	7.6411890681885	7.47650482339834	7.12060492070624	7.1902316181311	6.92632327673153	7.81694651576603	7.44753621920038	6.82597002222201	7.01391442693698	7.07708273806463	7.34629919666213	7.60414695639755	7.6233796593742	8.05603233352074	8.05807129886507	7.53970398476248	7.42603826735464	7.27539170247415	7.97065179632619
C2orf15	3.69225722949589	3.68079197532539	3.66438737812603	3.54969220931048	3.6507887952711	3.41637193840087	3.55566954722375	3.5029562025652	3.45177080190483	3.63000152090192	3.84906400595699	3.67869922833646	3.90360935243768	3.51261045837209	3.83203345715464	3.9966785218741	3.98555708047517	3.96398489556065	3.90808176982504	3.82450932590836	6.01420574845732	6.85472504142698	6.79989289677088	6.90388184573618	6.45516280124451	8.27841879191301	7.99354247093528	7.36277407105783	7.73701067768181	8.32734155730278	7.31081815228813	7.63542066416643	6.38801728534513	6.2022864546479	6.41235813720898	8.26635132450624	6.04948483557401	7.02201708452825	7.00318956148575
KCNH8	3.76652307817773	3.59883562444388	3.74827734207316	3.69524299333605	3.69917425267817	3.60890336954359	3.67922818999712	3.43378611514902	3.28368653755337	3.82185049857342	3.5480308867341	3.59867022112952	3.40618044218379	3.67938416061411	3.73290540821018	3.55734624401681	3.71919888610911	3.63204423134274	3.65183894379945	3.52647676617424	6.29829173062012	6.22689381357139	6.14567745519564	5.92045290262375	5.98641093525204	6.31034012061215	6.3819754785573	6.08816916456707	6.37351771565002	6.19574129324645	6.35931031689044	6.38681094647222	6.19705348975542	5.91647664443772	6.54560857687277	6.53397909095731	6.27984269352035	6.5352753766208	5.69209237542757
SLCO6A1	4.69045821901878	4.49887160352539	4.93924186043371	4.80337930713402	4.45975251701552	4.93579963689002	4.72705000192582	4.55803259523491	4.74027890313414	4.68110789205414	4.60288357753585	4.78809577619535	4.5186549809224	4.58545431577835	4.79024067591098	4.95724359870531	4.42631977737067	4.66683389327644	4.30279799299268	4.43808495010047	6.14567745519564	5.55612281784117	5.90849350081248	6.23035674505615	5.72587745912023	5.9518675043269	5.90448409790142	6.0639343057541	5.97154355395077	6.05528243550119	6.04220656012069	5.66106547980695	6.08816916456707	5.78920757534734	5.80219321694183	5.95652136333312	5.87610679452901	6.06047978140759	5.96809075204526
PP2D1	3.39237897645404	3.66962107426986	3.57103649472179	3.42096470200327	3.43505153397865	3.48442316101805	3.40601917177792	3.86267415123682	3.42376545371734	3.60141472372823	3.44260609791703	3.50914094996057	3.78933196003859	3.46686670106057	3.45305341899475	3.66058822806649	3.53666790445356	3.55201340019938	3.52692778599541	3.62185495504715	6.29094040240368	6.15042360517025	6.02458563827827	5.99095486039699	6.18547014606694	6.16791986555194	6.19179950106508	6.1333991254172	6.00562454919388	6.24412594328373	6.15987133677839	6.22689381357139	6.25550073314839	6.53915881110803	6.24412594328373	6.12928301694497	6.15987133677839	6.12928301694497	6.03121873061072
KLC3	7.56130574243134	7.1792908871274	7.63189920487162	7.53337256472114	7.56624778024749	7.76642819801319	7.58080802506751	7.10903338744739	7.35896699897187	7.75023446181071	7.43281212463967	7.32574851819571	7.49366494489117	7.77043482728184	7.69028291921314	7.64697898348857	7.72341937727978	7.68664626003504	7.62008086546839	7.66743730948608	6.45403438102951	6.57742882803575	6.40917875950067	6.42570602158153	6.43128865429159	6.43128865429159	6.56478512677465	6.51096191927738	6.30404187060895	6.30231905094883	6.1333991254172	6.15987133677839	6.27984269352035	6.49931494138542	6.34872815423108	6.47004872601133	6.29216884169603	6.48220292629596	6.17592374206376
CIB3	4.04830803956424	4.29369271485654	3.95914435715676	4.0896882208472	4.22732536331283	4.45644477324913	4.42240215752572	4.36082229813681	4.23759759800379	4.56165838856207	4.35614219001021	4.24593795659013	4.34027783210477	4.48926328362012	4.31046547838401	4.22042669888904	4.16412607160121	4.20924825440272	4.00325204382034	4.12894225335527	6.38600558479255	6.17059209364554	6.63363609105368	6.23035674505615	6.24982454861618	5.98185265328974	6.76234881564413	6.70908381255034	6.49621785303148	6.4761386254757	6.49078350261206	5.94251450533924	6.1402326347024	5.91647664443772	6.06177619758669	6.00898878322726	6.51727569320958	6.69327227965691	5.8801957289431
CADM2	4.43818444574339	4.35075874721953	4.60166460808704	4.10460303053951	4.17209222436574	3.99745536786609	3.98937056495935	4.57407425288784	4.29749034488227	4.18377335755338	4.3805149535585	4.36964501222263	4.41477594201003	4.29797419277912	4.32396323922381	4.24716534137672	4.24972414416401	4.32554918361898	4.20078940225153	4.4889477911112	6.9719412461313	7.03202037275506	6.56387655276938	6.68012037325384	6.85117059836632	6.93303317907598	6.56985560833095	6.67110509642087	6.86054695778993	6.89113236922879	6.64632685232135	6.91273967130521	7.0627283212287	7.10767740890057	7.01569380710515	6.93551868022256	6.85601086930065	6.60608387882747	6.6981253891583
DOCK8-AS1	4.35040049840802	4.38671005083881	4.29660717557086	4.42481549409461	4.27998402243621	4.59425090328198	4.53346118484482	4.51529551167686	4.36179614646849	4.3334061293033	4.17592869071876	4.17444828612125	4.47417545199082	4.521357088563	4.47203234083947	4.23245239509379	4.31663662411728	4.32583876910013	4.578303244068	4.34851585887053	7.13875509245878	6.24412594328373	6.8545779454359	6.43929068104202	7.06127721526599	6.61922371048565	6.59451122769341	8.2486055156866	6.5343775932505	5.95652136333312	6.83106651060507	7.24748419626993	6.83339613416323	7.57474185714322	6.45779126025604	6.06824086131282	7.20627300925528	6.31582885052478	6.34340782229781
HDAC9	4.59639713144751	4.26897852055698	4.56827938535008	4.61898941353414	4.5844732840529	4.27860103313374	4.37885949276832	4.53348685095717	4.26488340171616	4.43332143822855	4.52061289797941	4.468986615749	4.85412354849444	4.46394000574033	4.52255855779616	4.64610043094996	4.59082193373068	4.62136718978152	4.80017741403984	4.39885325565712	6.20359271420771	5.75488750216347	6.04220656012069	6.13914201914569	5.95942242009367	6.94613546186283	6.34074028063018	6.1184220243132	6.29041334473378	6.27984269352035	6.1333991254172	6.08816916456707	5.93781516880342	5.92441585637386	6.64632685232135	6.2022864546479	6.3149991698798	6.14567745519564	5.74505711847385
SLC16A11	5.76965596996222	6.12931228274753	6.37344626861224	6.26061868803554	6.21975581985015	6.3982739167028	5.84552058557541	6.1284882853209	5.94607445767918	6.22076710882843	5.9353252314379	5.80695773981693	5.81246716341556	5.97241626413356	5.86527064360451	5.71967186945079	5.74751495919283	6.09149155909376	5.98605909321448	5.97542016771225	6.19179950106508	7.22827805946936	7.14788667260355	7.12752391797632	6.26741032458592	6.07824048959725	6.08321336824898	6.15515621689902	6.04220656012069	6.28725064325462	6.77610398807316	6.07574653806091	7.27266337360491	5.92045290262375	5.84674402324487	5.8923910259134	6.57742882803575	6.35297033824593	7.11037264022607
TMEM67	3.79966851631751	3.43651220745213	3.82454517018179	3.52712389745014	3.52763088532468	3.47313709803018	3.51457021530189	3.87988707186119	4.04670573721937	3.44641597635829	3.60777640006779	3.54811648350931	3.40687825624849	3.5505060853004	3.63639226268399	3.5963159622088	3.52620030131706	3.91665023511224	3.6088576076248	3.79966851631751	7.16110365880524	8.18590122506376	7.91834448919422	7.82293341088549	7.95610719697985	8.53700945675953	8.46183792781037	7.4811100017497	8.10993196577593	7.79154581952898	8.12994238397696	8.19554445921369	8.15785216914174	7.64429975030586	7.65679594750776	8.20812996344236	7.49861708046005	7.9100538408303	8.16328184880695
HS6ST2	5.37046684502648	5.64956315323526	6.11055626357867	4.92909935124919	4.21697108531706	5.23363854191105	5.67951790465772	5.36166274971542	5.52579843755616	4.1928965583444	3.92380656485645	3.86563123638666	4.06309294122105	3.95440953426408	3.82368934865201	3.84902656317961	3.6877596884208	3.97669384128484	3.99167620902102	3.87655152171865	6.58810145358089	9.57927180740971	8.60217364698654	8.81209706440422	6.79484860995408	6.31433399391901	6.21529030565123	6.02458563827827	6.06177619758669	6.29094040240368	6.31433399391901	6.87244464624385	9.3582287689286	6.00450139223494	6.06177619758669	6.97785230797118	6.88239850405388	6.11200572078768	8.85536591818929
CAMKK1	6.03422011808706	5.89775689540313	6.33888057802868	6.06742911164964	6.0003201075308	6.20505013728793	5.87129989934093	6.1421317744147	6.10482348724353	6.03422011808706	5.82837110541756	5.94959702826333	6.08125802185348	6.09507542684264	5.9602573070444	5.95541301295472	5.70183024972423	5.79644684249687	6.04433958008322	6.3734769985804	6.31034012061215	5.84674402324487	6.22045959037448	6	6.15987133677839	6.24840200614344	6.29041334473378	6.20124177119825	6.11478344724985	6.36690442093396	6.31433399391901	5.90849350081248	5.78920757534734	6.56795607541547	5.93545974780529	6.12446668994232	6.14159627838382	6.38417589891165	6.01680828768655
ZNF625	4.34319140180974	4.92472325561134	4.83442756305552	4.49919807520744	4.87150993741621	4.72864733527764	4.47651097991402	4.34148512772226	4.41324494208351	4.71698299521655	4.52002836101708	4.6313981476958	4.64548384313731	4.76558778564685	4.83763620775268	4.99731661797006	4.84413338027938	5.33049321914526	4.95928492568998	4.97500136912869	6.77129533637463	6.51832583230715	6.67887615245352	6.62074328034719	6.31167203517036	6.45450493755737	6.76420813013995	6.62272833605107	6.55399783958366	6.66426949231891	6.62226125135163	6.53397909095731	6.80992886572143	6.23266075679027	6.6085135781513	6.8262662761671	6.60436789989375	6.76362801560785	6.41023933077602
ZNF563	5.18854085891897	5.29945733118705	5.17480666773095	5.50568159041419	5.42349010070267	5.4435696222697	5.31602189116815	5.35784807859566	5.48858152512609	5.30496473310081	5.42574988911981	5.1989803133787	5.37535713690867	5.02749402344614	5.34971026863828	5.47042639740686	5.37495123305296	5.14539785499676	5.26886690518504	5.48967991580786	6.12928301694497	6.43128865429159	6.40002551791402	6.7174132185854	6.16952419715	5.99548451887751	6.5343775932505	6.07199858075306	6.54213885222688	6.44901159315667	6.20750245925879	6.31333656165215	5.87405920314115	6.07824048959725	6.34340782229781	6.30833903013941	6.46086540384599	6.6141679956648	6.48220292629596
LIN9	4.25586936638836	4.27463194274094	4.6876806451589	4.35156564795562	4.21138006497506	4.37778745832249	4.476854342282	4.69341698160806	4.41854443758743	4.20547290377359	4.32140069346143	4.29044600579101	4.23741029379798	4.26428119702142	4.32308640243014	4.40942406682458	4.28742043163469	4.85409431775754	4.33653376657296	4.4407236867962	7.64486572300792	9.50702076764734	7.99322146736894	9.01754003307947	7.97887745318813	8.46109099283971	8.71598703563537	7.74832704753764	8.23311728218399	8.9544528313352	7.85248955969689	8.77086570745988	8.77264448360543	7.8998287807562	8.8126451827793	9.18052260242044	7.89046432497109	7.98480065826814	9.29246842588177
CLEC4D	4.47869016088355	4.64956930357937	4.83098444941549	4.58692095181427	4.72914780192616	4.43260075947497	4.57141312091872	4.82843005942776	4.53292614179059	4.34069143643269	4.81453494029762	4.86170912251647	4.72321908957603	4.37883591574622	4.48719555576612	4.85478601953702	4.8152803019652	4.87692374148767	4.57097713344517	4.402205627932	5.87610679452901	6.01940614053676	5.91248939686347	5.92441585637386	7.0635191207633	5.9518675043269	6.15279185163912	5.63575439127776	5.90147031982427	6.44901159315667	6.34416983305597	5.83415498140132	6.08816916456707	7.1698769108061	6.12446668994232	5.83415498140132	5.89643413076069	5.93121027480393	6.27052894238072
SLC25A27	7.16131845107902	6.7940976585158	7.09657475169005	6.83182709045729	6.9476120430297	6.69181232030267	6.57014988810377	6.76575238064902	6.92480851392509	5.94454631213974	5.95180352555956	6.67026789061385	6.18091564044672	6.35675830405793	6.69955177132918	5.95526411445564	5.98568667531292	5.53089994113571	6.02274166674884	5.44535615086562	7.65863994240179	9.0631437338288	8.16386398898527	7.81363178439449	8.30168275013952	7.50212131809594	7.41380053441006	7.44059430283383	7.39482450202136	6.9140011597298	6.91147707887333	7.34547887662266	7.92898612049459	6.80992886572143	7.68595836417745	7.41154657828774	7.23475517239461	8.67394290933906	8.54875217972366
GPRC6A	6.19762973139351	5.96586618124964	5.93000456988105	5.71163619574184	6.00420864375616	5.96377990130051	5.89814852925573	5.87717073829878	5.96019508962952	5.88633543413417	6.00903179461216	6.22157339505574	6.14380705660145	6.34487801779079	5.9359565905347	5.75576687732973	5.87885994423836	6.00672102973244	5.94916662525939	6.04131527290177	6.10922054599423	6.36501007678303	6.27052894238072	6.12205144771389	6.03452387533439	6.2022864546479	6.26428682766976	6.25096157353322	6.34872815423108	6.31831684133498	6.35629525707759	6.19705348975542	6.29829173062012	6.05528243550119	6.19705348975542	6.28447711781042	6.26865895502767	6.08072800580342	6.22045959037448
RAET1E	5.4962467153695	5.09325651233659	5.13316716579876	5.0382406863939	5.16152881772953	5.0932187294827	5.23276695979267	5.11231605789185	5.39039309618605	5.47904102685628	5.29266820613234	5.00169304575892	5.05127333725053	5.13814177510283	5.18420918954524	5.14396856153883	5.11978941854771	5.39975591631582	4.95535846822387	5.01174398320953	6.19574129324645	6.37634248280467	6.29216884169603	6.32115424216387	6.20124177119825	6.22207035524718	6.27364083331922	6.23122118071119	6.32162690085936	6.27364083331922	6.3411211516818	6.43128865429159	6.39403389536778	6.31831684133498	6.55842071326866	6.26115467261557	6.07424852334703	6.35508676166836	6.5123169731155
SLC44A5	3.77903536542573	3.52097319624228	3.61274903793301	3.7793992547034	3.61550469729402	3.7667352903274	3.98183219974671	3.89673345674207	4.09358941511652	3.63729155694986	3.60400642466085	3.64621358846399	3.65471495574925	3.57808612422947	3.56869758593884	3.77269974269879	3.43058582544097	3.62514258189162	3.79737889852847	3.67285955611673	6.00898878322726	6.58860820947725	6.34607044078517	6.51766938813381	6.23725777090037	5.97498811199193	6.16309613843601	5.87405920314115	5.8801957289431	5.97269265400426	5.94602898951548	5.96038891642162	6.21399459935917	6.18123575927822	6.00225245173138	6.23122118071119	6.17592374206376	5.91049283228871	6.20359271420771
ZNF417	3.7839118120345	4.01821095237994	4.06140139375004	4.34888116030044	3.76405947313027	4.12232028385084	4.46944483217005	3.99474090968217	3.71286657673164	3.36766600512389	3.46393013446804	4.07860308912495	3.52436412235192	3.80430999463682	3.85257999426447	3.63705803092203	3.79918742066127	3.92133568522485	3.56499231127954	3.70618948143972	7.27103155555229	7.28453541668866	7.10328780841202	6.81327327316382	7.04208067456058	6.90286587897232	6.93167005761932	7.30819520857565	6.78165084623778	6.93154005677179	6.91147707887333	6.82351373144278	6.74416109557041	7.53772859329952	6.40002551791402	6.91450472885956	7.13574929629206	7.00161986797006	7.23938944861466
ZNF781	5.00666942293166	4.61161674903834	4.83588532908788	4.59393634913984	4.49344834770815	4.79903009461904	4.56179938012246	4.42248417194191	4.46454398601791	4.23218082739277	4.37313451210341	4.21814475398262	4.50841077720137	4.17275207601717	4.47245248349031	4.45989569832864	4.37683601455512	4.13983266073598	4.88992185703472	4.41924830077218	6.29829173062012	6.46188866443282	6.12639473762014	6.82877753954386	6.40334271871441	6.57742882803575	6.37351771565002	5.84465430031041	6.24126817732937	6.21723071622067	6.14567745519564	6.33315535031062	6.48220292629596	6.22689381357139	6.5077946401987	6.95206210353786	6.23035674505615	6.17364116216038	7.04099212742133
HELB	4.52524077771496	5.03698709614232	4.85340627667563	4.13539975441987	4.81520569088364	4.40844482905799	4.55231564580387	4.30440130227975	4.51311012455954	3.848792273472	4.56300933717558	4.49501387834457	4.37742107473869	3.54299159441717	4.62601847428201	4.35302695770855	4.68151712548491	4.63991542899165	4.58540455890615	3.82963151582661	7.16356615576856	6.59970014053827	6.79383867288736	6.83537083406245	7.20174950735973	7.11071506201905	6.93167005761932	7.11249163574186	6.87379351616424	6.92904650186492	6.92404880116686	6.77807712953536	6.68570052010411	7.04461924965437	6.27984269352035	6.38681094647222	7.29764998274399	7.10030280298538	6.62891937351136
SEC62	4.72685333673402	4.47513327469566	4.32116275860643	4.97295093761911	4.78603945776625	4.8447727905136	4.92699358637145	4.72423977642118	4.66791442950908	4.80755698826145	4.35662042667053	4.39084106540602	4.7868824157748	4.26798853551395	4.71344937004642	4.7154414419749	4.56783727912894	4.71698299521655	4.69413425477035	4.79560265111425	8.45872157239829	9.78410036054235	8.97475787022675	9.27557351637419	9.55198504797366	9.8299131265604	8.91584831426028	9.35264069048362	8.97064805794844	8.71230241088271	9.72131865310765	9.87703008638392	9.52142573546096	9.42903278499728	10.0563221842025	10.0070206773097	9.04708763974114	9.67569527821454	9.69062521526189
TRDN	3.7156509247091	3.46252550276554	3.5941232023311	3.62261589813178	3.38058068368385	3.81453176161421	3.49151950667177	3.68030387538058	3.86313860312575	3.37605653775344	3.69942214838608	3.36196159463626	3.47920908620999	3.57482606536042	3.56126307445381	3.39685901558644	3.71928323165323	3.54236702175738	3.69982610934717	3.55048207464953	6.83462021030362	7.07598928396409	6.66282927910667	6.60979484608839	6.78419902694884	6.74146698640115	6.73063995591679	6.69023129886691	6.76110838342443	6.75488750216347	6.59370185237495	6.74038793246835	7.26912667914942	6.75488750216347	7.08905317215643	6.7983097824546	6.95020126687193	6.8262662761671	6.79851457098878
SOCS4	4.19255471506454	4.17973890166005	3.8192126204656	3.63036551256339	3.86621791023404	3.88774594721275	3.51776285127561	3.86267415123682	4.11663124469976	4.17266920107681	3.85108077521833	4.12888024271088	4.3585292577921	4.20027763941651	3.90886256556243	4.0961204782126	3.94977321481023	3.48158543688137	3.89227735455337	3.95122483750842	8.97293758123583	9.32169927432549	9.16214481582208	9.77645704974493	9.62896401517253	9.73793801477431	9.54301828283879	9.21151625995069	9.33917280143637	9.29101916808618	9.71636883807181	9.30478047243835	9.74129152648686	10.0376935495876	9.57312132209476	9.74415621704581	9.3789450602529	9.21144690345556	9.62864803182498
LINC02904	6.43280511080573	6.08253888898936	5.89521034116399	5.98063178121064	6.0889652196493	6.17839714960376	6.11210625396065	5.96227646755129	5.97873951289035	5.55842340731737	6.89571154511863	7.25640166409864	7.02326311585974	6.16409947518304	7.31798460356646	7.00508733999857	7.02630653783313	6.98234404466162	7.10241017308859	6.9476523655753	6.22207035524718	6.30332412685951	6.45252954467793	6.48418808961534	6.43662826729284	7.19585741273067	6.92615601839997	6.62598931954343	6.89714238675858	7.49065034924802	6.7279204545632	6.51832583230715	6.00898878322726	6.17592374206376	6.40599235967584	7.56178893451325	6.21529030565123	7.15913163986436	6.26584942144085
ZNF547	4.11609772027066	4.26304575198455	4.02922785021689	3.54071347762823	3.79146226067741	4.34857010408539	4.07695460203615	4.27543018095589	4.12971576054894	3.98435187396891	3.83517454701483	3.44562660099223	3.97538540623173	3.56956315199861	4.21121876763981	3.5093435482729	3.95762686647163	3.77293722187034	4.3694695546964	3.70316893356679	5.73606362787181	6.09064175191785	6.01290383323064	5.90849350081248	5.76022094646651	5.70251902915328	5.96520709119934	5.76553474636298	5.95303237725324	5.9004635213735	6.1184220243132	5.96809075204526	5.84046323386954	6	5.80864246791806	6.07824048959725	6.05853297020161	5.96809075204526	5.82781902461732
SIM1	4.54133325215019	4.49343220729035	4.61734527092066	4.66410414010594	4.51687785772869	4.52321497754055	4.49261117763685	4.71717684197202	4.37715519926087	4.53664490557791	4.46741969942947	4.77183467139396	4.50655053250722	4.47787079631514	4.5661343091649	4.7031350385277	4.56830085163502	4.62445146319843	4.62616768590417	4.69634058596762	5.87200870151234	6.35931031689044	6.19810120932482	6.14923903883703	6.18547014606694	5.94719858426206	6.17272751801285	6.00450139223494	6.02070220379105	6.04366603044085	5.95652136333312	7.99385434778551	6.34518344718767	6.15515621689902	6.62831575554171	6.51832583230715	5.84046323386954	5.98732086592925	6.08321336824898
PROM2	5.00280736620956	4.81303813377622	4.78720859328618	4.75209452130068	4.83636823067363	4.61442298426972	5.64119854974931	4.50093522856375	4.89129814704323	4.78635369690454	5.77142634608493	5.68012628214966	5.93908432324118	5.06616395026971	5.74518149520089	5.69500086724272	6.25867419074386	6.14438627683059	5.75857914665529	5.88683319602741	6.69587414015511	7.10683509669445	9.07402556070319	7.66843686393249	7.0191625819124	9.08171829798397	9.36174533470671	7.44742629054142	9.05701831965208	9.33351228929662	10.9225343051691	9.2840252216086	6.8507494258965	7.19071855512692	7.6815104070769	8.82017417470246	6.66391384211598	8.38756028776651	6.85798099512757
TLR4	6.14618485635313	6.03821438712063	5.98161751136039	6.4248131095741	6.46195331012468	5.80516799456563	6.64412392912887	5.62449685013021	6.15940960048356	5.95726219794712	5.77056690619625	5.80225612017683	5.67550094223724	6.95525125600995	5.61022363193331	5.79451308252417	5.64144834330369	5.83802445425608	6.09015202043787	5.80556461220122	9.91763538086161	8.94830210440738	8.38255183598322	8.06689267700591	8.84794023708207	8.09816739509125	7.32028519250237	8.37395135074711	7.93119076920815	6.79701297783614	7.66666429052901	8.12939894313878	8.09507521579814	9.13010280154345	8.17827891892294	7.78706215696198	10.1791408991634	8.61574953474764	8.36082031453283
TSNARE1	5.10600582305538	4.98579781888516	4.88134844458338	4.76940980374436	5.35679058855953	5.17013810382015	5.10185468427943	4.96796339286483	4.77961084201303	5.09532908001493	4.55152801440257	5.06000781280465	5.20773526295143	5.1675638632168	5.00997019883488	5.05014141403701	5.04686644034675	5.14452336748149	5.18475944670935	4.90651145362649	6.073248267825	6.29829173062012	6.1106138055009	6.13586316536868	6.18229502502548	6.27984269352035	6.12639473762014	6.07574653806091	6.22689381357139	6.32822611878773	6.22303633790187	6.30332412685951	6.31167203517036	6.49931494138542	6.25550073314839	6.13476924041897	6.00898878322726	6.171354965118	6.50052961031579
CAPN13	4.97685941966875	4.62964378981889	4.77866402599468	4.61651608595944	4.63985964542896	4.60332154439039	4.88222631929052	4.60285531704362	4.72053463579239	4.86627820666587	4.66997316693509	4.42382568018446	4.66232395304459	5.40616230866852	4.15447651942361	4.65331590649118	5.05982032296806	4.63087656543218	4.91671834726605	4.93102021995985	5.81932841537339	5.68158981722124	6.81779335248425	7.41624525070024	5.77259038358876	5.97498811199193	6.64363976928665	7.36475713446088	6.37916172992979	6.61868795928297	10.0020673202481	10.8670914397857	5.34348954901233	5.68860001099912	5.21179097625254	5.93781516880342	5.88427310710826	10.2053187067087	5.74953426766926
STMN1	4.45952735794961	4.52941793490186	4.37760438226729	4.85301745573347	4.52748964229333	4.40574966706976	4.31528798186519	4.51404819781968	4.61251805119058	4.30434544362449	4.18780764543531	4.35766544525096	4.40148930272638	4.45128233798924	4.3528345695595	4.53727121424903	4.48892903027118	4.29439511947416	4.30486670698579	4.54737714963803	5.77259038358876	6.12928301694497	5.78920757534734	6.19179950106508	5.86789646399265	6.48220292629596	6.03782146543497	6.07199858075306	6.12567176339259	6.00450139223494	6	5.77259038358876	5.8923910259134	6.00450139223494	5.90448409790142	6.06824086131282	5.94251450533924	5.91049283228871	6.00450139223494
SIGLEC10	5.35149289342346	4.8807488927555	4.89839499092086	5.15772393735441	5.22645835829145	5.12043882959864	5.28366787118855	4.58036742043503	4.68951957407958	4.97859423811904	4.77838390787047	4.78857614723151	4.76538999223478	4.87362522243487	4.9001266061157	4.83888431862602	4.55122535758813	4.80588468521101	5.070179778394	4.33664658704271	8.2932343605949	6.8503068748828	7.48736977523975	6.79350837275821	8.00573569418021	6.61270044946108	6.4110872267986	6.77541143355864	6.13914201914569	6.49249415167943	6.63734941083314	6.90388184573618	6.7771566660045	8.98804441979255	6.72451385311995	6.80992886572143	8.9651863079278	6.66937548808128	6.54399845013454
RFX4	4.63211468829001	4.61699849758039	4.82037301099824	4.56991750621347	4.27969429439834	4.72729821940741	4.841764748132	4.80581206246297	4.72261121567717	4.69163733849135	4.36008217188092	4.6107405694573	4.64548349728088	4.27996048095565	4.67120736309806	4.63558550598806	4.7095077405787	4.53003764678092	4.71771491269714	4.67612312026155	6.06824086131282	6.47004872601133	6.19179950106508	6.29216884169603	6.26115467261557	6.0639343057541	6.03121873061072	6.16390121381454	5.90849350081248	6.04948483557401	6.21529030565123	6.32327998788732	6.23266075679027	6.33315535031062	6.34872815423108	6.26584942144085	6.3149991698798	6.073248267825	6.19967234483636
WFIKKN1	6.43074624611618	6.13112148731416	5.9572642412949	6.34551258544557	6.19483622508552	6.23789827403182	6.36550445533573	6.21477565910943	6.10836575159473	6.05914628284129	5.83715120689409	5.72421532419783	5.97396793341679	6.16409947518304	6.0693930520845	5.9314939154725	6.28904412242263	6.07893789609732	6.2932576312843	6.30376741688285	5.70597790168252	5.82781902461732	5.73267622307331	6.07948478382681	5.82781902461732	6.69023129886691	6.3819754785573	6.46325133885654	6.21916852046216	5.78048596271955	5.82781902461732	5.6724253419715	5.656782364219	5.6046644151637	5.84674402324487	5.79354998953654	5.74505711847385	6.40165606300038	5.84883072362343
SENP1	5.67312550147941	5.69248812745687	5.74981687949854	5.38665853134497	5.64075122971724	5.68402977939651	5.54695083961677	5.67495934485359	5.7049752395804	5.49941285417501	6.35970089873743	5.79370957875242	6.09151197539672	5.46416794143324	5.73746036273257	6.2122014202688	5.97308107262225	5.96656204539338	6.46941113037701	6.14249819167551	6.39803050373785	6.46597446450407	6.72317899865708	6.92373631489702	6.68324729644458	6.90489709754497	6.74281466986289	6.64219035832782	6.63501283189467	6.77610398807316	6.41326572902913	6.58860820947725	6.51306905570824	6.65360178612038	6.56478512677465	6.80992886572143	6.3819754785573	6.63434495717038	6.86294724802092
KLF14	5.39609021667081	5.48633704799942	5.53590324396034	5.76307282539095	5.7391523421337	5.58431569775642	5.80961642798218	5.47691488714328	5.57993678518007	5.49451529628466	5.49140354664122	5.30451140686432	5.65057682999492	5.45274446683796	5.77733809638465	5.77091235530224	5.73956110094503	5.77563345586852	5.69815990228286	5.57062261444261	5.77259038358876	5.72701372166611	6.08321336824898	6.01290383323064	5.97842446544086	5.81078497075035	6.02070220379105	5.89643413076069	5.94602898951548	5.81506301719287	6.22303633790187	6.17592374206376	5.78920757534734	5.82781902461732	5.92837032301897	5.74056873028193	5.73267622307331	5.72587745912023	5.74056873028193
NXNL2	4.10616235867074	4.22617371172585	4.16641578954442	3.55934557843399	3.99855829804459	4.10759163064646	4.40025496420021	3.93807836015115	3.86313860312575	4.19898644039723	4.85188713382307	5.27148569998227	4.2762577599788	4.00915042770261	4.69976049281739	4.76710229490529	5.2035786199675	4.22271160806508	4.4218036273561	4.75125300031655	6.21723071622067	7.00245049923482	7.13260357422898	6.58883903924535	5.95652136333312	7.70298438427405	8.37808976402317	6.86789646399265	7.50297735878732	7.68070692414537	6.49078350261206	7.092159857812	6.17592374206376	6.24982454861618	6.71218305120923	7.50470142255866	6.07724299893246	7.46972158040208	6.45779126025604
BRS3	4.08725431431522	4.19052881739732	4.37134265124148	3.89905901114126	4.01576096779015	3.54919414894704	4.02052024719588	4.25345276823831	3.80780641495045	4.11478053271147	4.09602000592441	3.75814410089232	4.1541742298015	4.09239571375462	4.39649477256115	3.94911826547975	4.08595656048206	4.22152339961832	4.01939484210551	4.01770334986097	6.24412594328373	6.20750245925879	6.19810120932482	5.84465430031041	5.8923910259134	6.15987133677839	6.03782146543497	6.12205144771389	6.14852742516046	6.30231905094883	5.97727992349992	6.19705348975542	6.23266075679027	6.04948483557401	5.86046625851717	5.98641093525204	6.21140163741847	6.1168637576909	6.51682517442221
TMX3	3.95879164654192	4.1835734546614	4.25514870282616	4.13797453596698	4.2570161263931	3.72035497639366	3.78213163736215	3.91706010136172	4.07211626469901	4.1358309136344	4.30881437672557	4.51081776912418	4.33530488029724	4.0250201099375	4.09503912673438	3.68878931821066	3.85854890719583	4.13192962329062	4.37753171448106	4.00680552627349	8.42005789869869	7.72441971675535	7.92718535782637	8.23843913429353	8.01016385458628	7.43416866024651	8.22516693967221	8.51920731162015	8.13955135239879	8.43289804133819	8.48194228166867	7.68939911123572	7.6815104070769	7.56557661364788	8.20410060222468	7.93018557859358	8.38833981006293	7.86736153011162	7.41726266108383
ZNF396	4.07222304685284	4.05170776336165	3.98124673111349	3.86776661559571	3.85233379521055	4.22350595815786	3.921826849163	4.12932374159018	4.03426555367342	3.65022402154832	4.15973573724977	3.99825012230078	4.11068086525161	3.83330960022752	4.11562491963573	4.18299971133687	4.07130171568764	4.01089609094638	4.11295612586137	3.94094813180332	5.81078497075035	5.6046644151637	5.75355105460065	5.85299758761332	5.69209237542757	5.69557630622205	5.97498811199193	5.6046644151637	5.94953493301701	5.92045290262375	5.71011763204345	5.79571500650173	5.69673667655928	5.57742882803575	5.88630626345243	5.79787677934697	5.68369645430652	5.91348784071516	5.74056873028193
SLC26A7	3.3891956279643	3.31007191729093	3.38155540978662	3.24829163409051	3.27714647646934	3.60040749766342	3.62436940046899	3.5336277572548	3.46178928444406	3.66954783364099	3.64755121646461	3.52760386381264	4.04789203951777	3.73467700004806	3.79772750575953	3.52726580194205	3.65628652954367	3.78665312768757	3.9210339920703	3.74014071550501	5.64817779572482	5.71699089440494	5.55949181320504	5.63575439127776	5.74505711847385	8.9679582300406	8.17987824586021	5.91647664443772	8.13465682496343	7.55821941073941	6.30231905094883	5.85299758761332	5.19752338681379	5.86046625851717	6.33151354657445	7.22273115727727	5.63575439127776	5.71259578044703	5.90849350081248
SNX18	4.98156956509811	5.4488399788163	5.30789269957552	5.13514139113435	5.01626778296637	5.10310959571393	5.09135515385113	4.96588561600304	5.19310976505051	5.25024459419078	5.18336383649526	4.97388739066028	5.1860867376731	4.85440081198681	4.97574907625356	4.89772713201296	5.00398129907161	5.21291503066003	5.14393914270875	5.45101146200075	6.63543807792465	6.28447711781042	6.51306905570824	6.52160043972373	6.48864353985378	6.60921272697176	6.41616416473313	6.73674015545321	6.4262647547021	6.64597683482755	6.65821148275179	6.44194819050336	6.53397909095731	6.37068740680722	6.47248777146274	6.64154602908752	6.49249415167943	6.36437807557671	6.40599235967584
FBXO39	5.38733668956079	5.17363716497801	5.51672969678128	5.42149868123582	5.58930238596669	5.36448509757888	5.42697955041842	5.46242826074999	5.25127296201734	5.37557191350268	5.52413409071955	5.56760498070596	5.38036225278808	5.60399924643769	5.37764876542313	5.53813161895607	5.45338746082391	5.29881492891084	5.54871702899966	5.47529617948452	5.83204693024235	5.88630626345243	5.70597790168252	6.61922371048565	5.91348784071516	6.16791986555194	6.13586316536868	5.74056873028193	6.073248267825	5.83204693024235	5.88325423134128	5.99548451887751	5.98185265328974	6.09064175191785	6.12928301694497	6.08816916456707	5.87200870151234	5.94251450533924	6.12928301694497
B3GNT6	5.12148324747796	5.18478185720697	5.11628207219194	5.31293184276346	5.44810054204696	5.15823554370475	5.18954045832638	5.36732982522992	5.78114932701742	5.51497007576884	5.32021633200296	5.26814147548859	5.54468784144462	5.28090228596809	5.39202129640731	5.28950214975172	5.30896526960846	5.64748818668008	5.83164078294192	5.53296210001207	6.27984269352035	6.64259327900988	6.56387655276938	6.45252954467793	6.47558591190915	6.34660237529899	6.26115467261557	6.35579154675365	6.3819754785573	6.32162690085936	6.6667565918848	6.64632685232135	6.81583156646482	6.49505552836802	6.47735352663456	6.53915881110803	6.30499830715618	6.52160043972373	6.15987133677839
DENND1B	4.78644884400832	4.95361678906362	4.60243906374162	4.96003331179244	4.68270048261241	4.80260698872618	4.50576138615514	5.04752748300854	4.51170439975203	4.3595403565698	4.69872361091586	4.85043010272313	4.68685009325906	4.84926962356769	4.80164716471841	5.17944098391028	4.78309315838296	4.77125840850462	4.90938526173033	4.92734149710955	5.66959375118833	5.9004635213735	5.69488019279919	6.02070220379105	5.98641093525204	6.33806779754262	6.02070220379105	5.87405920314115	6.00225245173138	5.76022094646651	5.81932841537339	6.07574653806091	5.80864246791806	5.92441585637386	6.15515621689902	5.99095486039699	5.88833655854878	5.81506301719287	5.96809075204526
ZNF619	5.79743316643974	5.68097044275171	6.250928991292	5.84506704093014	5.9140723877559	5.66337297197345	5.82634977573105	5.40919991066812	5.80157921697814	6.3207730076945	6.26775001413808	5.9611887412407	6.22064077032076	6.15617896617106	6.09351834483627	6.05734793685219	6.09371418104622	6.25426106917217	6.01357356189205	6.21182280005686	6.79074076523171	6.79636413813963	6.68570052010411	6.42570602158153	6.34721031354541	6.31831684133498	6.61618123133188	6.42050092917397	6.53915881110803	6.72082566608984	6.4446008137115	6.62831575554171	6.87999118976546	6.40599235967584	6.50143914515887	6.70597790168252	6.47309688907403	6.63233802163523	6.28909670241999
CILK1	3.29228076736853	3.41137838108383	3.33107042287656	3.24544591910297	3.23321386290762	3.48243870859304	3.34873084489907	3.82320835012654	3.42841699157471	3.29282679594115	3.21191538679074	3.25669065453859	3.34115973151425	3.31085965904777	3.26580029960385	3.23434128473954	3.10445659982361	3.12522325468315	3.21592642691173	3.43563019408267	6.76802813465747	6.29370154208074	6.76524034288965	6.54730020902373	6.61013159963992	6.71973105674985	6.74483383749955	6.80708310301168	6.95947806334521	6.8273490562071	7.23439401881075	6.40122086216022	6.23266075679027	6.46270675067016	6.31831684133498	6.68879021322122	6.70873904135958	6.54598689674798	6.6981253891583
FAM71D	4.54639956919136	4.53106300307969	4.62297836188808	4.63567459399126	4.32583833746316	4.44484818737163	4.17425939293487	4.54220758551702	4.68578791198631	4.539305058844	4.53720218323482	4.68136700798773	4.44558727316558	4.61016030867472	4.35950170290896	4.51338835103238	4.78618764494952	4.81978802846776	4.40367286094114	4.87905621129057	5.96809075204526	5.97498811199193	6.20124177119825	5.74281466986289	5.88427310710826	6.10363820959677	6.03121873061072	6.08321336824898	6.21140163741847	6.15987133677839	6.25691629667084	5.92243574023315	5.75488750216347	6.27984269352035	5.84046323386954	5.90448409790142	6.09064175191785	5.98185265328974	5.90849350081248
BCL2L14	4.22726281893938	4.27071266873386	4.53337465179544	4.43391854736879	4.7010512911941	4.73643402542918	4.21652874413953	4.35123686299552	4.27821154492953	4.62052412690691	4.40313933313126	4.26908485207811	4.40811992219472	4.55672963400272	4.38633640658751	4.41439826632228	4.22487501713894	4.59262608431211	4.37519141039508	4.38629908513033	6.10363820959677	5.82781902461732	6.06177619758669	6.07199858075306	6.00898878322726	6.1402326347024	5.96231765494231	6.01680828768655	6.15137177625395	5.97269265400426	5.91248939686347	5.95652136333312	6.02458563827827	6.02458563827827	6.00225245173138	6.03782146543497	6.0869323411374	6.05788344889963	6.03782146543497
HS6ST3	5.18444772620701	5.100335900864	5.02505006256632	4.87533323014209	5.41313199670132	5.39427026527408	4.75703349045955	5.50211861232945	5.08881138524174	5.40565750668662	4.90031908354367	4.94235521362976	5.05383393698997	5.207784098939	5.17789308284266	5.247515717107	5.5109507826411	5.31075101930075	4.91826619569854	5.00229183834383	6.073248267825	5.67807190511264	5.91945926911157	5.64817779572482	5.76906555549003	5.76906555549003	6.17592374206376	5.80219321694183	5.83415498140132	5.96809075204526	6.16390121381454	5.70251902915328	5.96231765494231	5.64961545906341	5.80219321694183	5.83415498140132	5.90448409790142	5.74281466986289	5.73606362787181
SLC26A1	4.30296574229347	3.84218025252901	4.03561212180845	4.26671151860218	4.3861349558406	4.4632691939434	4.21231143600705	4.8796018728171	4.0429083404509	4.38969070200958	3.9315530573837	4.07653241631376	4.36904443187801	4.0655951443194	4.67942531827906	4.23245239509379	4.37008167900109	4.5877975545576	4.21169995824372	4.22285555514868	6.12446668994232	6.10922054599423	6.22367932371102	6.23725777090037	6.16309613843601	6.2022864546479	6.24982454861618	6.15515621689902	6.23840473932508	6.30231905094883	6.1184220243132	6.11963215530272	6.38801728534513	6.11963215530272	6.36690442093396	5.90448409790142	6.11478344724985	5.89965902637744	5.92837032301897
CLDN15	6.48293086789845	6.64965089374747	6.73272315907371	6.44275699473208	6.5935512763962	7.29272617495564	6.54886289659541	6.48614171795068	7.0500042432309	6.60981809642547	6.53670491944164	6.63488929837693	6.34485831617338	6.65624250368087	6.50108310906319	6.32612482607807	6.76633993795663	6.46402583720142	6.93066993138385	6.72702284629178	9.55812295927076	9.72226074004661	9.21410682985141	9.01399507642632	9.65266897139345	9.08840373376281	8.81082287957146	9.38581905444422	8.91158673103899	8.81859527830657	8.85756553863773	10.2180513307002	9.75280544724083	9.63443317791294	9.93338880803467	9.39908006783106	9.72267162118782	10.2149270376574	9.68128374788892
RAB42	6.86877194383664	7.09877566904265	6.38057725526346	7.31576971986933	7.0733492887012	6.97484298654462	6.74500291548584	6.85184047165907	6.59330004243875	6.41286544304595	7.09449673233682	7.07311627655186	7.30872372786277	6.94746944411849	7.11752799284715	6.68184488395606	6.87352052103527	7.42694257823734	7.07003956076068	7.18460889070454	6.51569983828404	5.92045290262375	6.22689381357139	6.07199858075306	6.1333991254172	6.26115467261557	6.37916172992979	6.27984269352035	6.15987133677839	6.35579154675365	6.43128865429159	6.49249415167943	5.89845023280787	6.25550073314839	6.12446668994232	6.35085080548338	6.52356195605701	6.21584552959439	5.81506301719287
PTCHD1	4.61922605854615	4.71311620125727	4.65219396816526	4.83676388644517	4.73715316839449	4.33805217569221	5.10109534531632	4.86836970891637	4.6473169850393	4.2302598960009	4.94480748217349	4.96291446246397	4.96673504204886	4.68012875825119	4.78892192997696	5.12207990777755	5.88700366169719	5.32546844905659	4.93965875721381	4.83452940131509	6.3819754785573	7.11742284958282	7.04816533105265	6.53332973230583	6.43929068104202	7.71318440317853	7.11515292139174	6.30633516019798	7.15855415032853	7.75434371739607	5.92837032301897	7.05060617369079	5.97269265400426	5.70136330215702	9.66926811602685	7.22542340319349	6.15279185163912	6.32493118292196	5.96809075204526
M1AP	3.74684760397612	3.62997273787377	3.9171147286648	3.93445894360503	3.83887090924076	3.93399254491775	3.97066392010613	3.78954835549429	3.78952790678206	3.83253967515053	3.92738203460964	4.07165370807904	4.20467787039155	3.65707093155875	4.18207949865743	3.81572829725485	4.08981497675977	4.1126661914899	3.71034050914371	4.26561902180114	6.91032972537513	6.19574129324645	6.1333991254172	6.20359271420771	6.24412594328373	6.26584942144085	6.39403389536778	6.40258575823259	6.25266543245025	6.23035674505615	6.26428682766976	6.17592374206376	5.99548451887751	6.19705348975542	6.4446008137115	6.39163026151743	6.42185444544339	6.00898878322726	6.06824086131282
ZSCAN4	4.6879225755361	4.31445255182161	4.32970285483082	4.06253155734284	4.65513059841154	4.14692887814983	4.54523707831891	4.43596722763398	4.45997836202109	4.29297252567199	4.64648739983731	4.3745913962834	4.19298955915057	4.14209038833329	4.13978928537229	4.20882358928559	4.31986226420206	4.41937748940491	4.52583460518187	4.49941770180172	6.21237478756727	6.09064175191785	5.93310047493137	6.32115424216387	6.33806779754262	5.87200870151234	5.99887245399427	6.12928301694497	6.073248267825	6.17592374206376	6.52669484554198	6.70074764517993	5.82781902461732	5.78920757534734	6.15042360517025	5.97498811199193	6.46393301087224	5.74617838097141	6.12928301694497
VWA5B1	4.95727954309139	4.46019978036084	4.79318783131462	4.64520707383368	4.65255791085732	5.19158487681315	4.86950274161357	4.8449391122493	4.7280224195565	4.5595990630101	4.86965429482898	4.6627448710368	4.53093969425374	5.00651544419282	4.29154027666722	4.46159220637954	4.74615424401782	4.90088530333334	4.20507982219041	4.28041267754502	6.31433399391901	6.27052894238072	6.18863829456139	6.16791986555194	6.17592374206376	6.27984269352035	6.22978016673333	6.04948483557401	6.38801728534513	6.18547014606694	6.17990909001493	6.17059209364554	6.45121111183233	6.32327998788732	6.35931031689044	6.22045959037448	6.17272751801285	6.3271286427561	6.04366603044085
LINC00311	5.09877535328678	5.13291321295888	5.03741499417959	5.10333678576576	4.76409424962472	5.3824980408366	5.13081500490438	4.79918850882514	5.44998335896587	5.20027332295057	5.07921552674022	4.93027470225203	5.529241566288	4.63225762794061	5.43903729773641	4.73086272778109	5.2365330668503	5.12576957201147	5.49319811890792	5.00175401690946	5.78048596271955	5.84046323386954	5.85299758761332	6.40882562839829	5.68088692071969	5.46020194324985	6.00562454919388	5.84465430031041	5.71836162613835	5.95652136333312	5.98185265328974	5.682761487113	5.80219321694183	5.68509917200661	6.19179950106508	5.69209237542757	5.93781516880342	5.83415498140132	5.96809075204526
HTR6	4.45129025178961	4.37066202212493	4.62572695881757	4.66393330556275	4.78917752106166	4.63367642442143	4.41033214880443	4.73322253952021	5.02134686720224	5.09755926486396	4.53575817480165	4.78914663128227	4.7868824157748	4.69657005245665	4.71651379362075	4.76449552565044	4.53044148419474	4.823294167125	4.84674096487855	4.8554226705074	6.17990909001493	6.11478344724985	6.05853297020161	5.96038891642162	6.42500604148493	6.25691629667084	6.16952419715	6.35579154675365	6.18229502502548	6.13476924041897	6.21140163741847	6.58860820947725	6.39403389536778	6.50356022588251	6.42500604148493	6.21399459935917	6.24412594328373	6.23768799092536	6.20750245925879
MAGEB6	3.26475664661827	3.2666609270765	3.27027940183452	3.41459438860689	3.20897524746064	3.21798940531198	3.15208388751508	3.51550620457869	3.33836080072777	3.29406833905202	3.2830432976259	3.19288425244511	3.4815937028094	3.24398082903338	3.20282766769608	3.23878792938177	3.1833169064378	3.43256875806736	3.35630525905422	3.28495513608564	5.59544398458948	5.55190047999961	5.81932841537339	5.87610679452901	5.57288966842058	5.78048596271955	5.71149490665009	6.05528243550119	6.02458563827827	5.87610679452901	6.01420574845732	5.71149490665009	5.63575439127776	5.77610398807316	5.682761487113	5.84883072362343	5.73606362787181	5.58066107132124	5.78920757534734
CACNG6	6.55040650005678	6.74763431785314	6.60030841360185	7.00616795553321	6.98709900949394	6.67906552902938	6.61256688169797	6.4835255165115	6.64129558762922	6.83307552775697	6.9441191093917	6.70235958280138	6.89681251589885	6.97619360034447	7.15240187587774	7.18451735147881	7.00190731149448	6.96980644637794	6.85289206483932	6.999644636228	6.83767712586853	6.82351373144278	6.64597683482755	6.96501425712665	6.75955534320631	7.99200304208095	8.82042279557218	7.23897024136914	7.97483098958836	7.53789240689096	7.40769264866568	7.62766592788754	6.41616416473313	7.17824953405752	6.467605550083	7.10584985698165	7.04696027012574	6.91273967130521	6.46597446450407
LMNTD1	5.4087088044689	5.33699099192204	5.48288683399735	5.28237456346772	5.72735774821432	5.29797624636613	5.99786876073141	5.45715902764427	5.35725147049676	5.91400403093088	5.58619067307512	6.00622332860805	5.74731048251304	5.78256205280446	5.86929241109138	5.6953978547573	5.82801898150015	5.88579577861822	5.47771184045845	5.66643905043443	5.91647664443772	5.7848520513164	5.75355105460065	6.05528243550119	5.88833655854878	5.77259038358876	5.81506301719287	5.631686366312	5.94602898951548	6.03342300153745	5.90448409790142	5.74056873028193	5.51182537957472	5.83204693024235	5.79571500650173	5.86789646399265	5.81932841537339	5.77939105953591	5.82781902461732
CIRBP-AS1	6.31246587447267	6.15439910982189	6.34531014325524	6.36635176733244	6.34713863269307	6.3982739167028	6.22365712327209	6.21149216807243	6.51205317734382	6.31842668445991	6.36913822795308	6.22056890080639	6.12492225576134	6.34899772714812	6.23071122632345	6.37088213570233	6.24082071038003	6.46189079205865	6.01865598174107	6.36250741095778	6.94201827366338	5.92837032301897	6.85266433149972	6.80111078970018	6.68515525235649	6.87620136088011	6.78633498041697	7.13750352374993	6.91821805334701	7.06743436075652	7.54978466794786	6.00225245173138	6.60979484608839	7.09576938522787	6.21723071622067	6.06824086131282	6.73606362787181	6.49996863050044	6.50416590366237
AXDND1	3.7889254787136	3.52251166820832	3.52893294743917	3.38553595665401	3.43280096928778	3.55393789589981	3.55800907699746	3.61266188414496	3.77249822415724	3.79228378202781	3.65325542138668	3.65269505396458	3.45409427856663	3.60010748877431	3.66145558198048	3.40612750392843	3.56843560152753	3.7780875405636	3.74489754335371	3.71598998615838	5.7848520513164	5.96038891642162	5.92243574023315	6.02458563827827	5.82357869243181	6.15042360517025	6.19495379593384	5.84465430031041	5.81932841537339	5.96424381837536	5.75488750216347	6.39643353125099	5.78048596271955	5.8923910259134	5.75488750216347	6.01940614053676	5.88427310710826	5.96347412397489	6.13750352374993
ASMTL-AS1	5.36983286910034	5.78347797507712	5.70770726967986	5.85563234192867	5.95948439262913	5.86255469232879	5.59898377470351	5.97333494678493	5.77055784143662	5.65226379215769	5.61937271670141	5.76932939656699	6.18388921392532	5.39867194439545	6.1358717821222	5.86116662743092	6.04745746609895	5.9241544846274	5.90719581354588	5.78437564750859	5.91248939686347	5.92045290262375	5.87610679452901	6.25096157353322	5.96231765494231	6.00898878322726	5.93899143877554	5.96809075204526	5.93545974780529	6.01940614053676	5.93310047493137	5.93545974780529	5.72246602447109	6.06177619758669	5.85299758761332	5.85299758761332	5.92045290262375	6.01212167271222	5.85299758761332
CD200R1	3.59470045447438	3.49304548781603	3.75822939864418	4.03402955480982	3.83473507851946	3.87169493682751	3.93699252752996	3.94583043855036	3.75285989296251	3.60639318988055	3.8064627515687	3.56034726491239	3.6086195512836	3.69838941301075	3.8806668180962	3.54562408221644	3.71883373351707	3.72247340187005	3.80011102824339	3.70780460066125	7.1261882105221	6.93435962709885	6.50356022588251	6.56143917674467	7.43925826243245	6.56605403817109	6.17592374206376	6.27984269352035	6.25550073314839	6.27674416561734	6.75221336786514	6.96365676130535	6.45121111183233	7.24024085688208	7.34801990922869	6.86156958513092	8.11333013184535	6.84562929565879	6.99057712427716
ATOH7	3.33795109323842	3.3550523593437	3.60232408303144	3.45110927870048	3.67504527203592	3.43680933397752	3.47446330039096	3.48089713223348	3.31782732671604	3.53868478465089	3.56698960607851	3.40765784683905	3.52283377585572	3.54584645128229	3.57417563963271	3.67556721981558	3.34331798863736	3.64909369539419	3.81259905643838	3.69614731392969	5.78920757534734	5.92837032301897	5.76155123244448	5.74281466986289	5.9004635213735	5.67383905599044	5.92441585637386	5.83204693024235	5.8801957289431	6.02458563827827	5.84046323386954	5.93545974780529	5.84046323386954	5.66959375118833	5.7848520513164	5.96809075204526	5.72587745912023	5.84674402324487	5.76553474636298
SEC16B	5.55984204334142	5.0650900258538	5.5405192669045	4.76443814667333	5.19667805196089	5.17121695731834	5.20620192497087	4.80821538756954	5.29692262903688	4.91700934004688	5.24120066563154	5.18299057724514	5.25281565411917	5.07366473254234	5.65517319816824	5.52039238851615	5.72007622199246	4.74608548642861	5.27062798410687	4.85902492955805	6.42710328715284	6.98460302081292	6.67430951546289	6.33806779754262	6.5077946401987	6.39803050373785	6.50567978043175	6.46325133885654	6.66282927910667	6.37068740680722	6.73876783680019	7.02742501805538	7.04201389602204	6.53915881110803	6.98667373667303	6.73252021094302	6.76327877242261	6.40831105673712	6.60765876692106
AMER1	4.93741370011661	4.89743793540218	4.8221282197436	4.61773221365144	4.9450254702464	4.63809857716066	4.90092152069997	4.91329093620595	5.46997923411972	4.92842035453118	5.20385069277773	4.79458638022747	4.76718679977254	4.93940417628693	4.72505230420409	5.08610883081539	4.78810235555524	4.84800822765911	4.69826827146206	4.63453379380111	8.14221685115427	9.10627057697074	8.71798617515999	9.11129167113724	8.00256413921903	8.1844935483451	8.4429045259736	7.70381154248037	8.44733495246509	8.28677767209702	7.91055878940712	7.86407468751324	8.34749425522423	7.95161285433679	8.26097220811925	8.64644062572797	8.0475929163009	8.23216138661915	9.39373730613769
TBATA	5.68633179203007	5.26398123938716	5.51970031179808	5.32016469349927	5.2822130408969	5.54400008898879	5.39729916254606	5.44114637091758	5.41945765336095	5.85113061101112	5.29627164383693	5.50652587424957	5.42972776036738	5.63235721773042	5.51646856624859	5.27379388382787	5.33606314579882	5.68321663632226	5.38662756358854	5.74235174778043	6.19179950106508	6.01420574845732	5.90448409790142	5.92441585637386	6.13750352374993	5.99095486039699	6.42122329922514	6.18388345903223	6.19495379593384	6.17592374206376	6.24069594421251	6.05528243550119	6.28601800723038	6.17592374206376	6.31167203517036	6.16524267864451	6.39403389536778	6.23553560671046	6.27984269352035
EXOC3L2	7.83000737768734	7.55348584277481	7.64941441613562	8.00210170360559	7.62312114116378	7.76823329616275	7.66892893794191	7.76173139186613	7.6863409815022	8.03607429675647	7.73657977945362	7.63749606409041	7.74326606445155	7.73630383148558	7.64210535512973	7.64978888817217	7.63955155284818	7.5674213998634	7.54999885232041	7.68353351038305	5.97727992349992	5.85798099512757	6.02458563827827	6.52160043972373	6.07948478382681	5.87610679452901	6.20124177119825	6.02070220379105	5.96809075204526	6.32822611878773	6.23381138429316	5.93545974780529	6.36501007678303	6.5077946401987	6.49505552836802	6.18784690943957	6.61902117588657	5.93121027480393	6.17592374206376
CABP4	5.36149396865744	4.74495721123503	4.99727099741348	4.76109843438375	5.07180539358007	5.4435696222697	5.05889146730149	4.84129165181099	5.01060709879504	4.97923608198841	5.29596563253713	5.20119549755188	5.34482441456229	5.30198374808649	5.16262375262737	5.19278595925112	5.32544448685979	5.23254295746581	5.14403943356618	5.37979096217265	6.77455515573333	6.01940614053676	6.53397909095731	6.61922371048565	6.55458885167764	6.85720347150817	7.23093789497203	7.48609568971938	6.91821805334701	7.32535942864121	7.32586398366861	6.49249415167943	6.09803208296053	6.58302859488589	6.07574653806091	6.59208323365389	6.54238652439865	7.05013488238959	6.29829173062012
TNFRSF13C	6.21777879743261	6.20236208153002	6.51441077032883	6.24823993698595	6.15720523604374	6.50772060109184	6.45134861472676	6.16311466021828	6.27874567977471	6.4618560949996	6.29485027535922	6.16974144689687	5.98900099990064	6.4435980324078	6.04261522934173	6.51559135615219	6.25095892151784	6.13008864019682	5.80690434441456	5.96161112829495	6.34872815423108	6.03782146543497	6.59305492166988	6.41165164921741	6.37553646714169	6.32228872357088	6.73267622307331	6.5077946401987	6.72531444606246	6.70303838898642	6.79960542245267	6.45779126025604	6.04366603044085	6.45779126025604	6.00898878322726	6.11478344724985	6.76884595975339	6.45779126025604	6.11478344724985
CAMK2N2	6.19824248512795	6.2594223236656	6.1660511784089	6.10470965730177	5.98849110273382	6.27053865998298	6.14225065576481	6.14679938667676	6.13359106096368	5.96208157508532	6.2738720437113	6.0626204022799	6.19086193810563	5.94548162103193	5.94895007944767	6.36332362809549	6.06586493084724	6.25632985566683	6.27213638988283	6.24273901439351	5.70597790168252	5.53086043655967	5.90849350081248	5.95652136333312	6.30164800149733	5.99548451887751	6.10643207781693	5.68158981722124	5.69209237542757	6.73308313184512	5.68860001099912	5.56871618873173	5.63981097771678	6.02458563827827	5.77610398807316	5.75755668893945	5.72246602447109	5.67807190511264	5.68158981722124
KCNG3	4.1442015652264	4.72740845196727	4.80443169009986	4.41878269419802	4.26604761668888	4.4994222304909	4.17425939293487	4.6235792420857	4.45118743495143	4.32698524462019	4.88640416339175	4.54939489707685	4.98856972098045	5.51835708860102	4.70987432381396	5.17642183483079	4.65984351866754	4.96395290829653	4.85927431370929	4.90305061397489	5.63575439127776	6.00225245173138	5.98868468677217	7.05867907220371	5.86789646399265	7.36056005256926	7.04253490553975	6.82064361412564	7.30597325612153	6.58345891013077	6.20750245925879	6.17592374206376	6.47004872601133	5.55190047999961	5.91647664443772	6.56795607541547	5.92441585637386	6.89138880632403	6.91903372752338
FOXP2	5.11910837413096	5.05616964788541	5.31801080566664	5.09988007588053	4.7010512911941	5.41502476293047	5.24138286368917	5.20949485226281	4.69925511223158	4.74305684987875	4.96922105020232	4.69870316678339	4.98816067748341	4.791411414519	4.80708964788235	4.32179572154464	4.80555996920155	5.59953516361056	4.98718559555719	5.04062157121997	6.12446668994232	6.59416483479969	6.46025109894385	6.49996863050044	6.35024439969447	6.04366603044085	6.19810120932482	6.17592374206376	6.33479528777867	6.1402326347024	6.48793004875553	6.28601800723038	6.30499830715618	6.07824048959725	6.76884595975339	6.11963215530272	6.30164800149733	6.31333656165215	6.9563924210578
B4GALNT2	5.40866689497477	5.44670948258318	5.2358674171297	5.65114356137077	5.42411437606256	5.47318773113933	5.79993950883065	5.38118236646974	5.64705003919154	5.40498858894302	5.65248333991562	5.57385458744982	5.25547108583834	5.97069815140544	5.61210740852027	5.36413885830159	5.63509434951334	5.8341827476399	5.32703286588263	5.82510430699945	5.92441585637386	5.68860001099912	5.78267065867701	5.95652136333312	5.66959375118833	5.80649677858677	5.90448409790142	6.12205144771389	5.72246602447109	5.77082904603249	5.59544398458948	5.84883072362343	5.70136330215702	5.58195375084882	5.70136330215702	5.88630626345243	5.96038891642162	5.79895774790043	5.59991284218713
FMR1NB	3.72897873227599	3.70206106182773	3.66780279115073	3.5483765728065	3.35836264181894	3.95689348883969	3.87692491986742	3.74499847693755	4.11560378061398	3.52435095718096	3.49018771423971	3.52140910408269	3.78762302810062	3.68062445571345	3.70683839777525	3.50578285055143	3.64256041413998	3.6558888463062	3.8475778630186	3.54068682401767	6.13750352374993	6.22689381357139	6.1106138055009	6.14923903883703	6.00898878322726	5.92441585637386	6.09434164963584	6.0639343057541	6.09508049190141	6.18863829456139	6.22689381357139	6.17059209364554	6.14567745519564	6.26741032458592	6.33151354657445	6.26584942144085	6.09064175191785	5.87098112422465	6.02458563827827
GCSAML	4.10992799700581	4.00913205992431	4.01431618969789	4.01031214002386	3.95494752619627	4.12359601316145	3.8087480986709	4.23658843770273	3.99676559678399	3.94247668981265	3.92020381985071	3.98767440114718	4.00907166860481	4.16850934386982	4.01868927107747	4.02049028926901	4.08701901696758	4.00661256356246	4.16062287591109	4.05965006887389	6.5274770060604	5.86294724802092	5.85798099512757	6.05528243550119	6.33526349915047	5.74056873028193	5.95942242009367	5.92045290262375	5.99548451887751	5.96809075204526	6.80219321694183	6.54468784144462	6.15042360517025	5.92045290262375	6.51412226017071	6.2022864546479	6.06824086131282	5.86789646399265	5.87200870151234
SIGLEC11	7.70096565107252	8.67511639175691	9.27389371778591	8.31092891307098	8.1087925849605	8.38255442971973	8.99497620722341	8.027713624406	8.23104314932055	7.30134172002975	5.17597961298901	4.76104602787647	4.7893174038272	4.82275502529823	4.96099814846279	4.5130450456844	4.69701886440606	5.01056010636778	4.78703030737958	4.91947013844591	7.93673804089987	10.9031594891345	10.7988118190753	10.8082781285491	7.4188620481191	6.24840200614344	6.56478512677465	6.46052470169992	6.25833047261243	6.99747081380641	6.33479528777867	5.74953426766926	9.16843745742285	6.32822611878773	6.54560857687277	5.93310047493137	9.02359552337357	6.16677368175896	11.1202047584908
IL23R	3.7118762343361	4.00807807462465	3.81531432661694	3.91305521866378	3.97402675961065	3.89650562591209	4.39487806238419	4.25303827127084	3.86313890054917	4.59484577621185	4.03038605090774	3.85780427903656	3.7932495934993	3.74642736045197	3.94220519590087	3.76961402840769	3.83691018495012	3.85495976559316	4.00668194335989	3.81557112536242	6.32624970083746	5.85798099512757	5.96809075204526	6.2475478068903	6.09434164963584	6.68388309441268	5.88325423134128	5.96424381837536	5.99887245399427	5.91647664443772	5.94953493301701	6.18652630850696	5.82357869243181	6.45252954467793	5.87405920314115	6.03342300153745	6.10223819393074	5.95303237725324	6.08816916456707
MAGEB18	3.12717002431777	3.44364165762175	3.51790416813902	3.21455133229531	3.58852240333473	3.32341633256605	3.30321042394362	3.59320196326683	3.46212667720529	3.40025851698267	3.39262200537759	3.30086919289662	3.30917152985989	3.15366592285613	3.18249685312177	3.12257333342339	3.32433985096785	3.5811497137858	3.49497670580281	3.52623373534542	5.96809075204526	5.61412086878925	5.74505711847385	5.84465430031041	5.61960962162605	5.86789646399265	5.52380343045189	5.73606362787181	5.72246602447109	5.67383905599044	5.55799511286258	5.682761487113	5.85299758761332	6.04948483557401	5.76553474636298	5.92837032301897	5.6507645591169	5.30465705618596	5.70136330215702
CD276	5.4201992452522	5.17495164079383	5.61148195957126	5.22250280904623	5.46449765561353	5.32561919308896	5.10619724909547	5.22432059517601	5.59074841316078	6.20707563951638	5.93725516265779	5.53582777250142	5.92765799122489	5.76226349530475	5.49447417469073	5.90450076466606	5.80939888012734	5.94861579762357	5.84729099050849	6.06007852063697	6.81614143217358	6.61618123133188	7.19439342675992	7.03784561994425	7.18334557286416	6.8699774827956	7.19850201143381	7.03508939777623	6.92958627006814	7.23519762993232	6.79701297783614	6.75955534320631	6.7771566660045	7.09827953132568	6.43796008833447	6.74747065031522	6.99202400928231	6.77231457392165	6.69023129886691
IFNL2	4.93937323799939	4.32122027936385	4.52518839892172	4.5972126258415	4.71428272497843	4.35896838752216	4.31840311119585	4.46678795428172	4.52994522529388	4.51530232498264	4.71027498332241	4.40732249637921	4.539591554712	5.09133340229601	4.50544039818336	4.41607888440741	4.52047014897835	4.59134646730447	4.30917917125755	4.64624009046861	5.75488750216347	5.77082904603249	6.02070220379105	5.8923910259134	5.77259038358876	5.92045290262375	5.93545974780529	6.37068740680722	6.10475598696226	5.89643413076069	5.87200870151234	5.52555526110259	5.76553474636298	5.75488750216347	5.6667565918848	5.69905184401685	6.23381138429316	5.85299758761332	5.70597790168252
IFNL1	5.3624868615332	5.24858819240231	5.39596266041593	5.37044902425462	5.73928295446077	5.34426082114577	5.28884688423365	4.97169023006985	5.52204319082775	5.62656733811091	5.2338631409599	5.27715242917276	5.16990312040159	5.32560602609963	5.43040049661666	5.40102974190948	5.27344718475012	5.34399877980156	5.44168597917166	5.41541515416943	5.74617838097141	5.86789646399265	5.76906555549003	5.71149490665009	5.57288966842058	5.76022094646651	5.78594281939225	5.69673667655928	5.75755668893945	5.71836162613835	5.78920757534734	5.86789646399265	5.82781902461732	5.83204693024235	5.64817779572482	5.78267065867701	5.61882595258744	5.64048500384312	5.76022094646651
C4orf36	3.85198454996477	4.07509599154562	4.00221067824055	4.18882317870057	4.08778265977583	4.28082242789378	3.8665029976477	3.79670561991704	3.81725772846544	3.70493402998616	4.34985687369836	3.9155016838113	3.71491488277852	4.38565674263682	3.78628656737029	4.38668873978536	4.00765452479818	4.37867481889965	4.08148552590557	3.72257356682034	6.17059209364554	6.28909670241999	6.45252954467793	6.72750119546733	6.73457821384812	7.03809592468451	6.52958047731556	6.7870092481227	6.30404187060895	6.53294028837287	7.03508939777623	6.42500604148493	6.03782146543497	5.99548451887751	5.98641093525204	7.07000820855272	6.26115467261557	6.98104433504581	7.03131468649338
FIGNL1	5.59703588906034	5.72829017264655	6.18374743842755	5.56445060637913	5.44060865356558	6.01004297668988	6.0772171447168	5.38049188843169	5.97604767933737	6.23232882200898	6.36818471118559	5.88313257787313	5.96454280208231	5.57914634965466	6.08791793974773	5.83985616713055	6.16957049573391	5.75466493592823	6.54876418409302	6.28083571314017	7.45211272054441	8.32418819895904	8.02721488515983	8.86673430537586	7.27258686503519	8.0752742963162	8.42434225748111	7.43544941273498	8.13056541491028	8.4813724114537	6.89624641490634	7.42700101229298	7.6926057384081	7.81385813290079	7.41068538620517	8.35163627888457	7.77813496763046	7.43559109282715	8.87205273298471
RIMS1	3.86276509007551	3.61777334666035	3.73009853124627	3.95322090503221	3.78906042860247	3.85118994185164	3.81801477841782	3.52211621600505	3.63910351913585	3.80769947892479	3.78322729266906	4.19937576691658	3.677658423568	3.70001750160028	4.34781069796605	3.79194010616178	3.98138114368439	3.92133568522485	4.087011546582	3.94918518881956	5.97269265400426	5.86294724802092	5.94719858426206	7.24151512117424	5.9518675043269	5.83415498140132	6.02458563827827	6.03342300153745	5.8801957289431	5.93781516880342	6.46325133885654	6.17592374206376	5.87405920314115	5.86789646399265	5.7848520513164	6.25691629667084	6.02458563827827	5.88935185259465	7.03519389613863
PITPNM2	5.08738985600804	5.0959919129246	5.30252633663664	5.08453629590062	5.09498678543547	5.60751475976758	5.32893624910002	4.98620989966867	5.23616347799114	5.44911109766482	5.02037307401277	5.09645331122273	5.15769326187792	5.38380778269376	5.2156809260383	5.58896025505012	5.053133498171	5.48722794410541	5.27815180022609	5.30806775976544	6.02901108665907	6.11478344724985	5.88935185259465	5.92441585637386	6.09064175191785	5.99548451887751	5.84046323386954	5.87405920314115	5.84883072362343	5.86294724802092	5.76022094646651	5.79571500650173	6.22045959037448	5.85299758761332	5.94251450533924	6.01940614053676	5.77610398807316	5.77082904603249	6.11478344724985
PCDH10	4.94234015155947	4.90991103186448	4.99700673115631	5.01065708810647	5.01326888998024	5.01149841187251	5.47173665970048	4.40048560361582	4.51797689936427	5.23137518798799	5.31501518831985	5.06290468658121	4.91573188783855	4.93167431199455	5.26528640742624	5.37236863539533	4.86813547702181	5.34038014042479	4.87325549780185	5.19751218184521	6.31831684133498	6.58860820947725	6.80190620067037	7.45976848138685	6.65165591747889	6.79863380155554	7.70201333929854	6.15042360517025	7.14341382788338	7.13505152372213	6.27984269352035	6.49249415167943	6.14567745519564	6.13750352374993	6.06177619758669	6.72120448109054	6.21529030565123	6.34234139743155	7.29217804643757
TAB3	4.1768758858857	3.96546394771861	4.41397833020892	3.87812577761308	4.41771981458663	4.06361265026062	4.02237074280618	4.34559444138223	4.4074735598936	4.22881692078888	4.17012375906718	4.30153358110559	4.49407806732218	4.16926978898134	4.35529435664608	4.55321235528	4.37391139391942	4.06408740876283	4.56154047776091	4.56928254717891	6.49825086752783	6.28909670241999	6.24069594421251	6.55942756962908	6.58977996285171	6.84823107502586	6.5077946401987	6.62272833605107	6.50317538507135	6.32162690085936	6.14159627838382	6.3819754785573	6.5077946401987	6.92950105693452	6.5520280988563	6.80219321694183	6.52669484554198	6.80992886572143	6.47411151394241
GRK7	4.5472536848011	4.41395674140441	4.67534342197621	4.56476049915918	4.45129354919362	4.58170103119155	4.19392341549245	4.78739328302883	4.46198168785021	4.59653363576158	4.64244696971555	4.61081048029483	4.68389914714073	4.76650595780496	4.70543062401464	4.75401627881712	4.61161385745254	4.507319074906	4.44761225517655	4.48320588000821	6.11963215530272	5.83415498140132	5.84987419379562	5.66959375118833	5.66533591718518	5.72246602447109	5.95942242009367	5.67383905599044	5.92837032301897	5.76818432477693	6.06824086131282	5.71699089440494	5.71149490665009	5.57742882803575	5.61176256006487	5.74953426766926	5.93781516880342	5.74617838097141	6.15279185163912
MMEL1	6.20349064530622	5.94054668846584	5.79097435540028	6.03313156973169	6.5087772405875	5.36496540811767	6.37569318907204	5.72008766221779	5.65305571653663	6.72292881489471	7.06277116281286	7.06781293449619	7.22530366161419	6.45919757156611	6.96266076037022	6.64751296721154	6.99536778701089	7.18169096124618	6.71083144478751	7.23493686456133	5.89643413076069	5.72701372166611	6.53915881110803	6.02901108665907	6.06177619758669	7.14728736230352	7.23789445097617	6.53294028837287	6.80992886572143	7.65716479214364	8.33995463900809	6.72574115650395	5.78048596271955	6.78450398292957	5.8801957289431	7.06438602069639	6.03452387533439	6.57297907637216	5.98185265328974
PDE8A	5.98406715610687	5.95104071274372	6.28760637796528	5.99104863252709	6.32040488712155	6.43187363795218	6.1660327947463	5.82566513501417	6.12712736052401	6.48461727392102	6.77668174018523	6.5615025670856	6.56411975910787	6.74606199305319	6.77296059826202	6.66502829896614	6.27291395741382	5.84829485743345	6.5009035288104	6.528090392464	8.90830284361682	7.86877996764042	8.25882746187479	8.46441709663227	8.12705955407582	8.2526588102283	8.78278989557393	8.49102411005233	8.57924917602951	8.56116190673726	9.39478763954092	7.93774573890488	7.86626200750293	8.24841434087238	8.05807129886507	8.06633625774264	8.7928290042011	8.65877987831911	8.08811720962008
NLRP6	4.38265203728087	4.58180881144868	4.92940073568941	5.23211580628568	4.84129663416955	4.77985059995503	4.56203099665614	4.81447751784047	5.05015600127614	4.98911538622331	4.79364507936967	4.54132959662676	5.0278927303476	5.02079077377048	5.00332720796754	5.10524338544842	4.88792468600601	5.11264801132228	4.97348945401909	4.69265349419774	5.85299758761332	6.15042360517025	5.88630626345243	5.70597790168252	5.8801957289431	5.94251450533924	5.77259038358876	5.81078497075035	5.74617838097141	5.69673667655928	5.80649677858677	5.84883072362343	5.8801957289431	5.91049283228871	6.04657836662033	5.97498811199193	5.8801957289431	5.73606362787181	5.80649677858677
RTL3	5.50912935576309	5.25564801648508	5.23747920682948	5.59585122363875	5.63331855716661	5.5770190746742	5.65492846145393	5.24239012528249	5.24199900853069	5.67085837512064	5.39452854688398	5.36101365921303	5.38473975855397	5.49206211166952	5.43810272005974	5.49606506160122	5.08522118927084	5.21291503066003	5.28915957451163	5.22459804500547	6.29094040240368	6.02458563827827	6.0869323411374	6.33526349915047	6.57238493996385	5.88630626345243	5.88325423134128	5.64385618977472	5.80542144617176	5.79787677934697	5.91647664443772	6.77346892790519	5.8801957289431	6.74747065031522	6.5520280988563	5.79354998953654	6.54560857687277	5.81826260830447	5.69673667655928
ATRIP	5.38952881662202	5.83184089474746	5.56648810606813	5.57978156816162	5.62324971092122	5.62589495698144	5.58160113598269	5.35084331094422	4.94531666291146	5.63344254494177	5.93898278493092	5.91647267940947	6.03130374563924	5.73380749805004	5.91631985031758	5.74903782008389	5.77183857926569	6.1696837305981	5.91905852442669	5.94753564916913	7.82481557735749	7.80575870201325	7.60281538924916	8.47277287052024	7.77094794457033	8.67737856865312	8.26907663991231	8.1951083761871	8.34595693603432	8.88900832736714	7.6834220635448	7.6224721170878	8.25597274199961	7.81725614212134	7.9999075743884	8.30958276146602	7.59986747838244	8.4715878372577	8.41942133067372
ZIC5	5.07618015835485	5.03825837995907	5.03109978057472	4.98834185261122	5.29183437519189	4.89729890679248	4.86971439846828	4.86676785489766	4.86091637867146	5.08286946366609	5.23759993054884	4.8038337501952	5.16691986583277	5.17522956493747	5.13727058347053	4.73866349429578	4.98280693604799	4.87477277326364	4.76352545576929	4.85352285262486	5.71149490665009	5.71699089440494	5.89643413076069	5.77259038358876	5.7848520513164	5.94719858426206	5.93899143877554	6.1184220243132	5.92441585637386	5.89643413076069	5.91647664443772	5.54766574835342	5.61176256006487	5.74953426766926	5.59544398458948	5.682761487113	5.86418614465428	5.97842446544086	5.77259038358876
ANGPT1	3.37821570170245	3.59030439621117	3.63258778359361	3.40680439563018	3.38331680339239	3.35031633309843	3.56034225087199	3.48885231388686	3.56482858983271	3.34345216849829	3.25813264680756	3.44733281979658	3.36816859122224	3.42029334506422	3.61259866781891	3.50583117602627	3.17177831485697	3.67930071561609	3.53760843080366	3.41560346571723	8.58415714694785	9.31734251245947	8.40601192439338	9.31731808926911	8.85335915206715	8.64650398930488	7.58409060905682	6.97122624110451	8.52502037922928	6.61868795928297	7.05184842569471	7.73190074415575	8.58627122783191	7.99456558229574	9.12141384898228	7.64810875183745	8.68035952351371	6.61013159963992	8.41502171971554
TEDDM1	4.96256817852863	4.68843311586637	4.56368366632938	4.00832064281105	4.79550015750055	4.68586991764232	4.76413698905367	4.72149625125603	4.69246759477079	4.88583886675106	4.92069313051708	4.6742045301185	4.98856972098045	4.81863084804606	4.74419926188586	5.02021832817773	4.8875106000181	4.60790899213099	4.97843604356554	4.73626553691312	6.35579154675365	6.19574129324645	6.46025109894385	6.15279185163912	6.02790599656988	5.98641093525204	6.48435245670228	6.52042224852645	6.48000008652547	6.679304150357	6.35327211834221	6.22689381357139	6.21399459935917	6.19179950106508	6.03121873061072	5.92837032301897	6.33479528777867	6.20303275374472	6.14567745519564
GABRG1	3.32358696145179	3.82653374249092	3.62120053939063	3.57620683892815	3.67860718091286	3.75193636523916	3.620522953933	3.34335579905592	3.76662696215118	3.45880469702474	3.50139035385254	3.38516028212569	3.45507742747787	3.46294018012499	3.3287366724569	3.34406747347477	3.61844247473935	3.4245750742929	3.17252719867888	3.33685349684865	5.53915881110803	6.5287791444994	5.8923910259134	5.93781516880342	5.64817779572482	5.63981097771678	5.55424808984239	5.3915718377149	5.53560820802475	5.11577820988852	5.69905184401685	5.41081934550631	5.56812029380471	5.30621483944572	5.57742882803575	5.56453060081634	5.69209237542757	5.57678211402042	6.58178658130015
PANX2	6.89244535668845	6.76897163610309	6.9473446000579	6.99068013240209	7.02012934514055	6.74271781341521	6.65351050226086	6.69035172018612	6.71492095300782	6.9918773458201	7.08272940972176	7.00031690725779	6.91155928881985	7.15075076414981	7.03291323265776	6.97238616361878	7.18096475645807	7.15541763939183	6.60671322620726	6.99212028449218	8.39441596168122	9.25817474549114	8.15002140868297	7.53767967852623	8.73376681920488	7.71133521019273	8.06369491496771	9.79881214301805	8.68355751103137	7.69437808655195	8.08688564778759	7.88960252265804	7.63187912984832	8.49436560485028	7.22065692354117	7.8814199080924	8.46036374109267	8.69034724996876	8.52992165062228
ZNF114	4.58696243246384	4.35349211330724	4.02395230907534	4.50622076881504	4.69807648025697	4.50353535745502	4.66756353700339	4.75032067070279	4.34611803918238	4.16540107819248	4.64590520761308	5.06685060328158	5.82048595568233	4.57295749773993	5.29905830009352	5.54317888256176	4.89310233720646	5.00676469213179	5.35109471026981	5.42312599741875	5.83204693024235	5.99095486039699	6.05853297020161	6.63283965387738	5.78920757534734	7.45230467230864	7.05489187872065	6.46052470169992	6.93523696151724	6.97669012998544	6.44128427192704	6.03782146543497	5.95652136333312	5.88427310710826	5.92243574023315	7.47921843304739	6.07124781946144	6.3929424552159	6.1333991254172
CCDC27	5.85101096722383	5.8249676479897	5.86391977255477	5.50708567471078	6.10309956377475	5.5789962688374	5.58594338016332	6.17829674876985	5.89143894599426	5.88596353694231	5.43648242480511	5.9297772712241	5.63219991856126	5.96270771990285	5.57098690576602	5.88596353694231	5.47637021595729	5.55181898253426	6.06527825410559	5.75450086152066	6.35931031689044	6.19574129324645	6.32963670252521	5.88833655854878	6.30833903013941	6.01940614053676	6.31167203517036	6.36690442093396	6.23553560671046	6.39917109381982	6.40599235967584	6.05961485629722	6.15515621689902	5.99548451887751	5.98185265328974	6.1402326347024	6.26491169307446	6.21584552959439	6.00898878322726
CFAP161	4.04444797896794	3.57556054486466	3.87017402462103	3.72446168323261	3.52599529746918	3.7364057198677	3.83395276232967	3.86267415123682	3.64224079456145	3.89816132627013	4.11632823967504	3.85060502417071	3.98664120195071	4.21141822539564	3.85401400500479	3.75303603153032	4.17772273620571	3.83953134978186	3.6876361954166	4.01090835102423	6.30231905094883	6.49505552836802	6.34607044078517	6.78841818175505	6.62513164960172	8.74117100131054	8.29945165297673	6.79277337872453	7.79869341314398	7.18522035860855	7.90930388799251	8.63864225711893	6.27052894238072	6.59970014053827	6.90979350138242	7.99034964085461	6.31831684133498	6.53332973230583	6.10363820959677
RBMY2FP	4.33512927026695	4.07359447326321	4.09546496237062	4.27001134810467	4.06749369154655	4.13497347534713	4.21013057148031	4.33324503170976	4.1834237872244	4.10772719979155	4.02244149957026	4.12261052092912	4.50050061045645	4.27192558729076	4.23181353865213	4.35512525182153	4.21800475487748	4.2418395735455	3.53252730065648	4.4300696555942	5.67383905599044	5.66106547980695	5.59224472869805	5.80649677858677	5.77610398807316	5.77259038358876	5.48514663373862	5.69209237542757	5.70251902915328	5.67807190511264	5.74617838097141	5.75755668893945	5.71699089440494	5.64961545906341	5.81506301719287	5.57288966842058	5.64731450954714	5.89481776330794	5.81506301719287
NEUROD2	5.02707724258378	4.92044432742057	4.99913087517013	4.66519343157691	4.98036650571975	4.57980413086425	5.07541090398614	4.98165942878704	4.87206678582348	5.24423343718916	5.04191067878349	5.34847205755791	4.89307742999673	5.02573924432064	5.13211657092357	4.80481679349767	5.04640549476995	4.9057400204417	4.96112931975395	4.92186758950369	6.10363820959677	6.59970014053827	6.27052894238072	6.13914201914569	6.09434164963584	6.19705348975542	6.15279185163912	6.15042360517025	6.22689381357139	6.19574129324645	6.28725064325462	6.61070891951819	6.11478344724985	6.17059209364554	6.37446049900078	6.57270022648729	6.43462822763672	6.09212284983868	6.05528243550119
DNAH6	3.52593555659673	3.8480995947348	3.87385334920397	3.79591081536628	3.75822433423099	4.07371091330241	4.17938683939129	4.23412802934608	3.61786089730316	3.80789428611772	3.99730758431102	5.03480477185428	4.41790698192312	4.06006952558219	4.14375265988816	3.67975239832998	4.00426802530381	4.35774918292365	4.10266812438558	3.78490993244113	5.82781902461732	6.29829173062012	5.75755668893945	5.87610679452901	6.07199858075306	5.76022094646651	5.8801957289431	5.97269265400426	5.74953426766926	5.83204693024235	5.95303237725324	6.49249415167943	6.32822611878773	5.82781902461732	5.96231765494231	5.93781516880342	5.86046625851717	5.96578428466209	5.86789646399265
LRRC15	4.73744584150464	4.9171579897291	4.82437622588426	4.68863279470008	4.59545609899956	4.7206954511048	4.99371756044686	4.89070154953456	4.38386531244342	4.71741256051402	4.69777748854993	4.96800031573889	4.64548384313731	4.50616883765302	4.78605530207678	4.71326569125697	4.88997868939228	4.56340136634517	5.00106855104096	4.50683599176759	10.1975751103762	7.18944407200489	8.62783625333787	7.68774588974978	9.42263079725474	6.89062057413521	6.96613510543795	7.25540442437484	6.77141551710428	7.02569327368077	7.61853380221801	9.57055913025788	7.75108942136735	8.69965295741501	7.42259632028655	7.15121345269188	10.6572337613434	8.05608708303792	7.04099212742133
CFAP46	5.89871061999568	5.73414801130992	6.18703667499481	5.8862232115841	6.00090793585544	6.38307714536696	5.67951790465772	5.81835056080184	5.75665985928061	6.14095387043303	5.92797332590404	5.97495769810021	6.07649333779576	6.17664610596588	6.14412449988238	5.82097250728428	6.11623051675643	6.4111338466254	5.72633656788405	5.94770818414373	9.59667635065841	6.52356195605701	6.76730123107595	6.75619201688157	6.88239850405388	7.61382334485172	7.46528967466732	7.03508939777623	7.02249321107056	6.51727569320958	8.19120187261654	8.41194733197281	7.29740329225469	7.95057397618487	6.53294028837287	7.46259551819314	9.28129626074442	6.47816289273763	6.17059209364554
B3GNT7	5.21537884518715	5.25071999281469	4.90621020448192	5.20858534297961	5.03517026917112	5.20858534297961	5.00220518637701	5.08419866054281	4.9981092819433	5.26449814878087	5.28128937912108	5.12408010911149	5.45344685842813	5.22374233248735	5.2791493277449	5.54671206701761	5.21917045696427	5.55800595345271	4.84648098004182	5.0138698194145	5.80219321694183	5.6387978999517	5.89643413076069	5.64817779572482	5.70136330215702	5.54766574835342	5.59608238879742	5.58646452588639	5.71424551766612	5.65420637794429	5.71836162613835	5.78267065867701	6.01680828768655	5.63981097771678	5.62351574149055	5.58195375084882	5.8801957289431	5.59224472869805	5.74505711847385
CBLL2	4.99311882174063	4.66382221242057	5.03109108836636	4.98183667398402	5.03380338236068	5.22279026692011	5.33307625714003	5.09089364586152	4.92165873549568	4.96940521797322	5.21862088956372	4.76801717424128	5.32407873962251	5.04550557181314	4.92323595829913	5.10359931297001	5.16339753076099	5.26268729072503	5.0741001352377	5.00541629208072	6.18388345903223	5.89643413076069	6.01680828768655	6.10922054599423	5.84883072362343	6.0639343057541	6.19495379593384	6.34518344718767	6.00225245173138	6.15279185163912	6.09311010883225	5.84046323386954	5.73154441330322	6.19179950106508	5.77082904603249	5.95652136333312	6.21529030565123	5.98185265328974	6.41023933077602
SGCZ	4.23369030477877	4.52146337914731	4.63307339854306	4.26341681961286	4.33793967910773	4.56301617296777	4.35301029685053	4.56803855187636	4.41838703982455	4.39491831707148	4.32847193954266	4.03700937510373	4.33530488029724	4.47222988292273	4.22271160806508	4.31044555566103	4.28204630928335	3.94583493222661	3.91553122616659	4.13083756923646	5.59991284218713	5.55190047999961	5.72246602447109	5.84046323386954	5.56871618873173	5.656782364219	5.51993812583401	5.51412226017071	5.66448284036468	5.58066107132124	5.76906555549003	5.55190047999961	5.99548451887751	5.2667865406949	5.00090140274153	5.53915881110803	5.57288966842058	5.54225804976692	5.60782444465064
WNT9B	5.21255754978976	5.54984706339969	5.24792941172529	5.1397152578009	5.69667770662298	5.40473568107692	5.39088569651223	5.66192485335858	5.34150498220169	5.70249866643915	5.11354757138551	5.24888290656295	5.33329312669988	5.37212056797032	5.25405300653755	5.32214231919517	5.40077822212592	5.4587136992572	5.21004584069169	5.20808800822477	6.0869323411374	5.8801957289431	6.02070220379105	6.00898878322726	6.09434164963584	6.15042360517025	6.07124781946144	6.0639343057541	6.15704371014558	6.19967234483636	6.08816916456707	5.78267065867701	5.92243574023315	6.10922054599423	5.96231765494231	6.00898878322726	5.86789646399265	6.06824086131282	5.8801957289431
DNAJB13	6.12755383852403	6.20877435936206	6.12759263113792	6.06882577598996	6.20571780216976	6.12127437878637	6.39958914131066	6.29227156328234	5.88274036686359	6.30572287841365	6.25677253878999	6.37780952581551	6.13660348498473	6.19675849709344	6.16711281416285	6.46412029166604	6.01752221720445	6.15820564673753	6.22797927872783	6.4140939161811	6.28725064325462	6.47816289273763	6.76936050198025	6.43396093112118	6.27364083331922	7.90664110802013	8.00314232682336	7.68299458368168	7.93947460778623	6.80992886572143	8.07791803593689	7.22721448383774	6.52356195605701	6.11963215530272	6.26115467261557	7.23346820979455	6.1184220243132	7.2190261804399	6.30833903013941
CNPY3	6.94385570540364	7.02020359067195	6.96695862200946	7.28196200923799	6.99841396733748	6.91945545529065	7.19155159673406	7.03008972201594	7.25223473552296	6.99104060293163	7.55637553563909	7.1023979945309	7.71824941216013	7.06578360820683	7.1568870188093	7.12665347434967	7.54972653550217	7.71451184206705	7.70330769000309	7.41778830930949	10.391039040947	9.16162496101848	9.69359654937306	9.4727340889877	9.55633303584836	9.55882055608286	9.83176230984508	9.84047991414771	9.45725938384817	9.76477557369863	9.45827679560344	9.09774772817936	9.25840491413288	9.91078601857025	8.96697545887861	9.55412373777771	10.6439158800472	8.99875316446488	9.612356185111
SCAMP1	6.62699391272449	6.87893275688969	7.39331519935912	6.88064414390358	7.11887630567941	7.1835260153376	7.24656922226676	6.55666192628917	7.4282851254835	7.00903889584769	7.17047111843828	7.03621340290798	7.6613490726616	7.00982660235132	6.79501998212272	7.09978373565809	7.10690396502074	6.96429379964047	7.02978602329614	7.51516207795314	11.738480966263	12.1966528996435	11.5308397633152	11.9108353642372	11.5218034823086	11.9978490423649	11.6577938352967	11.6950271006926	11.468782404878	11.6440574316966	11.7268650127759	12.2211663040506	11.7971371973534	11.592609848329	12.190764937673	12.1919460944256	11.5798748971858	11.7788214535797	11.8962500483482
LINC00471	3.99275220942067	4.11790719299442	4.44974359826768	4.19088220017079	4.04282851438762	4.1945557887944	4.14624382595973	4.26613624457277	4.12224407037297	4.2748240163125	4.3515970948693	3.87955600049115	4.08723784814507	3.99670852648426	4.069143005364	4.46667162039624	4.37234132986572	4.42510180941494	4.41866707854859	4.13051323480835	5.96809075204526	6.22689381357139	5.99548451887751	6.14241343787374	5.97842446544086	5.99095486039699	6.06177619758669	6.04948483557401	5.95303237725324	5.98868468677217	5.95652136333312	5.99548451887751	6.02458563827827	6.02458563827827	5.95652136333312	6.16524267864451	6.1106138055009	6.10643207781693	5.92837032301897
HAS3	4.9313100447574	5.18218047104766	4.92940073568941	5.03169791696156	4.88320730174312	4.81562271528658	4.5082581306067	4.63796815155256	5.06505106712257	5.17087886850863	4.95216659364782	5.0348281847639	4.91999034056066	5.23390634677008	5.18192546340568	5.13896269459949	4.82222878803583	5.40853823812834	4.89124292229782	5.25689441319337	5.82781902461732	6.15515621689902	6.03452387533439	5.97727992349992	5.93781516880342	5.77610398807316	6.09803208296053	5.98185265328974	5.96424381837536	5.85798099512757	5.86294724802092	5.87405920314115	5.90448409790142	6.11478344724985	5.93545974780529	5.78267065867701	6.00562454919388	5.71589337054761	5.91248939686347
FGF4	5.0754911295565	5.09705737649599	5.44768511371739	5.27303037171756	5.25658461318698	4.98337252603991	5.42967504319501	5.3367920267439	5.16888219733821	5.47805278088499	5.50391952999639	5.18895433160155	5.28564819589229	5.48280747280372	5.34433127792558	5.3323534811464	5.26863107388134	5.21291503066003	5.53870709928725	5.38551224690378	6.25436728144083	6.43662826729284	6.12060077384517	6.13586316536868	6.22303633790187	6.073248267825	6.14567745519564	6.05528243550119	6.20124177119825	6.05853297020161	6.17990909001493	6.08816916456707	6.24412594328373	6.2022864546479	6.35402893805439	6.33315535031062	6.0869323411374	6.27052894238072	5.79787677934697
SLC30A8	5.14116340493729	5.13414958374528	4.90329399793132	4.72555658223668	5.43855401696263	5.02869228874264	5.06396824858342	4.98512030659475	4.87069770942223	5.21125794484578	4.87572797572687	4.99506892667193	5.51092047283766	4.89260838530662	5.10153603750248	4.69612727849129	4.75253479341899	4.94038985753206	5.12505901734797	5.67361860778106	6.05528243550119	6.25550073314839	5.94251450533924	6.13586316536868	6.18863829456139	6.12446668994232	5.9518675043269	6.17192735435346	6.16309613843601	6.21723071622067	6.08321336824898	5.99548451887751	6.19179950106508	6.20750245925879	6.39403389536778	6.17059209364554	5.8801957289431	5.91945926911157	6.25550073314839
FAM71E2	4.14547261056111	4.27332170211513	4.40935529264345	4.17408118422021	4.13114248251706	4.08775839372918	4.04889328891793	4.34915229732465	4.1230533843914	4.31814363521762	4.30431995967643	4.28866360752158	4.47557216430997	4.15262760012735	4.01632662565991	4.35544356690951	4.12675518048901	4.33449018954301	4.36486150261176	4.35352711743295	6.02901108665907	5.99095486039699	5.90448409790142	5.95652136333312	6.1106138055009	6.24412594328373	6.1106138055009	6.04366603044085	6.04657836662033	6.23035674505615	6.09803208296053	5.74505711847385	6.00225245173138	6.15515621689902	6.15987133677839	5.92243574023315	6.08023127201926	6.15380533607904	6.12205144771389
OR5P2	4.67892301315054	4.73598318117	4.71337425154743	4.61721060414234	4.56624831309748	4.54624317139623	4.81289478360953	4.9121399459077	4.33422472232433	4.94633242669103	4.88804030865818	4.54298522006603	4.79499750611413	5.0214664908004	5.01488611779745	5.10962487603974	4.94486036627693	4.64716666315037	4.77427966874532	5.02082441382804	6.20359271420771	6.04366603044085	6.12060077384517	5.94953493301701	6.16631374788993	6.09311010883225	6.13257684267001	6.54969689090289	6.18863829456139	6.39231742277876	6.1333991254172	6.05961485629722	5.92837032301897	6.09803208296053	6.12446668994232	5.97498811199193	5.98641093525204	6.073248267825	6.14567745519564
DYDC1	3.90330055445886	4.01492127904841	4.21814475398262	3.87280020078384	3.91664163727659	4.11484148697376	4.17081158567023	4.46977718411245	3.9693385813366	3.93213479757244	4.00870397966156	4.35766544525096	3.95997124695085	3.86485054775109	3.85971427194884	4.01525134251342	4.02967143797245	4.28744200470651	4.24436847837886	4.00952821446854	5.75488750216347	5.66106547980695	5.86294724802092	5.74953426766926	5.75488750216347	6.64930791957472	6.60659028037053	5.94719858426206	6.21916852046216	5.992088609014	6.49647673044202	6.60521428966528	5.64817779572482	5.81506301719287	5.85299758761332	5.96424381837536	5.78920757534734	5.57678211402042	5.78267065867701
IL27	6.24537643475566	6.17699070230446	6.38315527279525	6.24618763754782	6.34006282923194	6.52749436521336	6.1030901194168	6.03080108274601	6.22072018051967	6.56083828128977	6.24759907311037	6.19534523582841	6.12728671893205	6.29556884847029	6.28272846340773	6.19153037682849	6.30082578735988	6.32085938347033	6.21799045187845	6.17561840914529	6.72012247497701	6.62680414493225	6.58786450662287	6.34721031354541	6.69276194306377	6.30231905094883	6.36216301164173	6.73978060977326	6.56283006917003	7.43432714829772	6.31034012061215	6.83250018073523	6.78816365703777	6.30499830715618	7.05528243550119	6.45779126025604	6.73876783680019	6.36942809502811	6.04948483557401
IQCF1	5.55820664277243	5.71015910720728	5.98273808670644	5.57942618921405	5.65579327155058	5.57704162017804	5.78769456130323	5.54362517577255	6.07512900944011	5.78717003272704	5.67816009842234	5.94033897073485	5.8758669612068	5.49185726410933	5.81162664618522	5.98097638371191	5.93420124912912	6.08655756317013	5.75273221651144	5.93476628605162	6.0869323411374	6.15515621689902	6.03782146543497	6.05961485629722	6.09434164963584	5.92441585637386	6.24982454861618	6.10223819393074	6.24126817732937	6.23725777090037	6.32822611878773	6.00225245173138	6.15987133677839	6.24412594328373	6.03121873061072	6.04366603044085	6.07424852334703	6.06047978140759	6.12205144771389
DEFB125	4.38744250451475	4.4105631502076	4.59788206220224	4.29070712020784	4.45242503692682	4.32792099288137	4.2584733215611	4.26445761356029	4.17755643552902	4.20547290377359	4.34364211684588	4.40235347586448	4.25336418982472	4.38893143176709	4.73526307546224	4.53623310149548	4.38111223269217	4.48613370335026	4.5341507717691	4.40007799723383	6.92632327673153	6.4110872267986	7.11197234723127	6.5352753766208	6.43128865429159	6.58099565193944	7.07062546400355	7.1101961777542	6.90484171670188	7.19892135913349	6.85648777949568	6.41869594960205	6.35226417325832	6.2022864546479	6.41235813720898	6.27984269352035	7.04696027012574	7.18989076322927	6.70929063572336
WFDC10B	4.55839383373453	4.73913759483772	4.6777912285419	4.72023150573064	4.62553129664491	4.49939531328437	4.47354497045904	4.59142534333928	4.75488477707026	4.84865663838763	4.35769591506748	4.85138865990178	4.8969857528995	5.04691575629373	4.72164914041712	4.49414080650682	4.49583904125799	4.32324856625072	4.56555349223915	4.50148627879644	5.73606362787181	6.13476924041897	5.92540608314137	5.86789646399265	6.06824086131282	6.00898878322726	6.16952419715	6.02070220379105	5.88427310710826	6.05528243550119	5.92045290262375	5.7292808460274	5.8923910259134	6.05528243550119	5.8923910259134	5.82145511910246	6.24412594328373	5.90448409790142	5.93781516880342
PKHD1	4.85793433065053	4.81390121845138	5.13775244913953	5.03738459427678	5.1806755643664	4.7965278289866	4.83576812746518	4.75424284750476	4.84608085784413	4.71946275075097	5.17317233706485	4.90543779180364	4.95144363000255	5.09024862482354	5.05599614349136	5.02779805019916	4.81964672682425	5.00112680060135	4.71526609005168	4.92734149710955	5.79354998953654	5.68509917200661	5.71424551766612	5.92441585637386	5.83625995679134	5.80219321694183	5.81932841537339	5.77259038358876	5.674686619928	5.8801957289431	5.78267065867701	5.77610398807316	5.92837032301897	6.15042360517025	5.71699089440494	5.74505711847385	5.71149490665009	5.81826260830447	5.97269265400426
PKD1L1	4.67770058878069	4.0660673130059	4.44995563537183	3.95322090503221	4.57511981730135	3.97332693280632	4.24690336805783	4.04965890697301	4.54608644787398	4.58939833348627	4.03293694068391	4.34676758969929	4.38317404348947	4.29392051351253	4.19658666556872	4.07843862404301	3.94680832573197	4.27491896291326	4.49635317820342	4.15204790646376	6.52356195605701	6.3819754785573	6.49078350261206	6.3819754785573	6.5280352093089	6.61922371048565	6.40854204229686	6.58069875319603	6.51023089516584	6.43128865429159	6.42050092917397	6.25550073314839	6.66513264632305	6.20750245925879	6.5711200698023	6.27519333390221	6.57742882803575	6.50584171724199	6.31831684133498
ADGRG4	4.6211000005628	4.10884122946625	4.60507457322467	4.27320001382121	4.33355397114881	4.99951905155167	4.50181744471924	4.51653286055572	4.2764197645208	4.67148966304063	4.88969742519883	4.56489990786228	4.65268645063975	4.34557457214089	4.39917177756139	4.42590370025573	4.34980911548139	5.13483329791133	4.72332504658705	4.25935482754313	6.33413917883824	6.32822611878773	6.17272751801285	6.32963670252521	6.18863829456139	6.46480873998043	6.18123575927822	6.35579154675365	6.26115467261557	6.36311324197513	6.38543103719352	6.31333656165215	6.45779126025604	6.37068740680722	6.15987133677839	6.12446668994232	6.25776496857139	6.16906513945445	6.53471996823659
TENM1	4.55713740692454	4.65141511841912	4.43260269690693	4.59929743869886	4.67835179461205	4.5512385259266	4.58439883787324	4.54847256831704	4.77460512362641	4.63745635904778	4.64582562405143	4.60059250376613	4.65712651102809	4.81943934696738	3.94961943792147	4.63340179814242	4.60163786866596	4.62030933948294	4.79562550728805	4.53682192531169	8.26835719250394	8.37435746641837	7.87662253569967	7.45373814785739	7.8883091576217	7.91609322833744	7.65363975965123	8.09104708910217	7.86827191110476	7.85138176320462	7.81339129027478	8.10542927618518	8.08601305316434	8.36957161089951	7.92644663215409	7.92718535782637	8.10194521519105	7.78792997686471	7.83431871357164
REXO1L1P	4.74281456209855	4.50469633844745	4.71878442590488	4.77356651092393	4.91951175579794	4.40535443857009	4.69487891164086	4.49483043758758	4.85270267859429	5.14638811309859	4.78788428078643	4.88338005379292	4.96170828552226	4.67838154411838	4.34973751057029	4.74640699004023	4.85615622531868	4.9071754516654	4.95473093925032	4.98788614426454	6.16524267864451	6.15042360517025	5.84360704649056	5.68158981722124	5.71011763204345	5.72246602447109	5.84046323386954	5.68860001099912	5.78594281939225	5.94719858426206	5.86789646399265	5.98185265328974	5.77082904603249	5.80219321694183	5.76553474636298	5.93781516880342	5.86789646399265	5.71589337054761	6.03121873061072
CNTNAP5	5.19004529409689	5.02383683817368	5.47227248840444	5.29525495421287	5.21247265014224	5.32349750629879	5.12276340202857	5.20431055532013	5.09584738983848	5.05417905704503	5.19905469990801	4.94944122482982	5.51225606254503	5.42199225104864	5.3442188437471	5.09042665471555	5.03324590260492	4.82351678849609	5.3104391570639	5.11661951826664	6.41869594960205	6.08321336824898	6.05528243550119	6.01680828768655	5.86294724802092	5.77610398807316	6.03782146543497	5.9004635213735	6.26115467261557	6.26741032458592	6.0639343057541	6.00898878322726	6.08321336824898	5.99548451887751	6.19705348975542	5.94953493301701	6.09434164963584	6.13202770799206	5.94953493301701
RECQL4	6.77770217728372	6.47744899070343	6.51615062975769	6.36880588241548	6.5868924669438	6.41254122548396	6.46830390625733	6.65416168693708	6.35752227071876	6.72321095131885	7.02750309121688	6.89927854695263	7.09628937146159	6.69301755223466	6.9881214032058	6.65087267104586	6.95958714107568	7.0421079324527	7.13313676534938	6.88644601395463	5.83625995679134	6.05961485629722	6.03452387533439	7.28358290654798	6.14159627838382	7.08850311598686	7.08618931310448	6.40599235967584	6.51509267492023	7.51434164678307	5.97269265400426	5.86046625851717	5.81506301719287	6.467605550083	5.89845023280787	5.94251450533924	6.20750245925879	6.18388345903223	6.6331405495224
ADGRF3	4.88703335460099	5.39232978868326	5.18853583465343	5.06403393237524	5.15493837924642	5.07906137470797	5.14099962310033	4.71717684197202	5.12437404572511	5.28998945805954	5.02287098169408	5.12726451177017	5.29136780428531	5.40982595342408	5.2806720511568	5.25739991224774	5.44359249628709	5.14028049649814	5.18403553925276	5.31444457575464	6.66513264632305	6.87758107878274	6.70373888230876	6.53915881110803	6.67174626686322	6.48588725679497	6.71836162613835	6.63896438299947	6.52476735722466	6.85096190215443	6.41688870896125	6.67430951546289	6.95368778711935	6.467605550083	6.95705791822233	6.67139670153036	6.81484903145567	6.78782160952536	6.67030217007853
TMC2	6.48457915586827	6.74273551478708	7.00151549876308	6.60181312169514	6.62304554528592	6.4897001117363	6.41281312204583	6.39752541484468	6.60369087540342	6.59405232880158	6.67700414116552	6.76704268818179	6.65818162865444	6.9473929959479	6.71816925397447	6.65638753507188	6.67381475181442	6.81900600873839	6.52484250077558	6.87035436173567	6.20750245925879	6.36501007678303	6.09803208296053	6.20750245925879	6.13750352374993	6.13476924041897	6.20750245925879	6.31433399391901	6.19495379593384	6.03342300153745	6.01420574845732	5.96809075204526	6.12928301694497	6.11478344724985	6.15515621689902	6.25691629667084	6.07124781946144	6.2635039567056	5.92243574023315
BICD2	5.26228370857465	5.10700184030481	5.52277296251839	5.10380561676455	5.46560401641953	5.08423183225191	4.91155070852543	5.31398877903895	5.34800028589237	5.1913564013129	5.4549413320375	5.00169304575892	5.52413311885371	5.37662656546671	5.29878080748894	5.45406498832346	5.372814053522	5.33351436447311	5.39899570340643	5.37830651015263	11.8433951723914	12.0066801511278	11.4540058918021	12.2356818014153	12.1503643237816	11.718195622741	11.3852620153963	11.5566916484204	11.5051321664053	11.3566274819397	11.2293458391015	12.0494370504771	12.2167452520208	12.0153045460779	12.4573980917788	12.1511974671358	11.8993389080061	11.8001751760934	12.2816659432427
ZIM3	3.28897951097364	3.93387096581259	3.3705586655927	3.77484186779633	3.72298551973308	3.52058543042274	4.07695460203615	3.72619712001805	3.60066986508231	3.82584188943949	3.54073244478143	3.64567203438323	3.60903225190133	3.56039067843596	3.71701448200176	3.63824208385178	3.68308124106728	3.4737865220477	3.44300292702719	3.86930171534242	6.82848687845491	6.44724856860178	6.92904650186492	6.42849920076678	6.48435245670228	6.35931031689044	6.81730347583199	7.0278462976089	6.77756568730092	6.679304150357	7.08246522842035	6.3819754785573	6.54560857687277	6.65821148275179	6.33806779754262	6.49688253116183	6.98550043030489	6.74649954141624	6.50052961031579
NOX5	5.00653608933798	4.97971304822643	4.59137387691625	4.63761123151403	5.32605748451884	4.55059048880166	4.74407049363026	4.69093273053299	4.40139529959468	4.94537692655168	4.75314848786083	4.97889502075685	4.77526887880479	5.17290249467074	4.66803372033212	4.97251207609491	4.72692023859469	5.11854096517757	5.0419574055335	4.9473052041372	6.09434164963584	6.4110872267986	6.43929068104202	6.65228140540018	6.0869323411374	6.10922054599423	6.44724856860178	6.25096157353322	6.36785153448991	6.23725777090037	6.92654981560801	5.82781902461732	6.27984269352035	5.96809075204526	6.80992886572143	6.28447711781042	6.30164800149733	6.1621757896281	6.35402893805439
ADGRG6	4.7584979470049	4.71787543957155	4.86645725094667	4.77223834085847	4.42474946492948	4.90323845909109	4.55624945055161	4.74609037859367	4.71409645895839	4.8002646119578	4.79295777382926	4.96527073233317	4.98776024792605	4.79309572946416	4.8976689585409	4.80155461843471	4.99319619167397	4.64310169384203	4.46734880903054	5.04233519286944	6.82541040674501	6.89198657743492	6.9129922966833	7.5189190512365	7.22831173457771	6.99345359350009	6.956015983084	7.11249163574186	6.76936050198025	6.94137632137056	6.79181407116183	6.65228140540018	6.65821148275179	7.00229296365982	6.93319846152874	6.59693514238723	7.68644660019567	7.00161986797006	7.24884693849654
KLHL4	5.77059967628073	6.03063447524763	5.93152303761186	5.79701427522319	5.93026708425166	6.01303385424159	5.93257045279045	5.60690528497743	6.20832372217609	8.83674634275388	5.40240890640553	5.55806447285881	5.11246669748226	5.27828069252409	5.41049239511706	5.528990439655	5.36728662637473	5.1799708957365	5.15780795814571	5.26520526759003	7.28115110903781	8.82168024360113	8.29403344329418	8.403012023575	7.67406582813155	6.01420574845732	6.20124177119825	6.22689381357139	6.14241343787374	5.86789646399265	5.73944309777245	5.84883072362343	8.08449749736693	7.46698677020741	8.45008330800104	6.34234139743155	6.757690018734	6.19405355383665	8.94857456759207
GPR156	4.85183097917117	4.66705600523241	4.60427045167148	4.79859658194085	4.59657424464405	4.99161630691311	4.79309401225518	4.78098073334185	4.89662516409079	4.9447196499947	4.57039000507753	4.52941637310653	4.8564009263411	4.71769638078089	5.20442219174597	4.93713249252654	4.57494513501846	5.09008700683057	4.58783960993639	4.45243782075295	6.2475478068903	7.0561694744348	6.51569983828404	6.42849920076678	6.37230615233749	6.37634248280467	6.27364083331922	6.29094040240368	6.4262647547021	6.45194299084347	6.35629525707759	6.42500604148493	6.81583156646482	6.24412594328373	6.92154344350897	6.82951091287998	6.59245703726808	6.39730498188484	6.53915881110803
SUOX	6.04013034442869	5.88650520262561	6.15748518490783	5.80752739109279	6.20285414721308	5.9780570062094	6.04815390678519	6.14608045692455	6.3981372478593	6.03252924499054	6.48368262406907	6.1128525250003	6.5795811427851	5.88125047019098	6.19873438636468	6.36552947601131	6.18314565039383	6.58110053150989	6.59514571721458	6.40729751022758	6.23553560671046	6.05961485629722	6.0869323411374	5.90448409790142	5.86789646399265	5.86046625851717	6.21916852046216	6.20750245925879	5.98185265328974	6.17592374206376	6.12928301694497	5.74953426766926	5.92243574023315	5.82781902461732	5.83415498140132	6.22045959037448	6.03121873061072	6.14295863435841	6.14159627838382
ADGRF4	4.53646419624877	4.37503178330475	4.80237584333512	4.36162043349198	4.92226246369954	4.71660449661279	4.503751653902	4.44665741538935	4.71662134161017	4.73833566600007	4.7965997266438	4.8984837542177	4.71726492558046	4.76558778564685	4.54621495253887	4.79197999759087	4.66783843463604	4.83115267236494	4.82929753715693	4.76884807649834	5.95652136333312	6.10922054599423	6.32963670252521	5.8923910259134	6.87977314601592	6.03782146543497	5.86789646399265	5.96038891642162	5.75355105460065	5.91647664443772	6.11478344724985	5.98185265328974	5.96809075204526	6.70127180220197	5.98185265328974	5.94251450533924	6.03782146543497	6.08321336824898	6.17592374206376
IL31RA	4.49296412067753	4.1977300930434	4.47167131301426	4.32857261126776	4.50218889694717	4.13039774821948	4.3175310636624	4.23372879981103	4.30690680188826	4.45487482543922	4.0716568826562	4.15054464842377	4.41738436454636	4.25465556486487	4.24588647922954	4.55053378940101	4.15429819970408	4.53554985920974	4.02971401380934	4.1310367623912	6.31433399391901	6.49931494138542	6.31167203517036	6.32398787432224	6.3819754785573	6.45121111183233	6.14567745519564	6.23983716874034	6.33806779754262	6.19967234483636	6.35629525707759	6.11963215530272	6.3819754785573	6.00450139223494	6.29829173062012	6.40599235967584	6.43796008833447	6.25388151375658	6.21399459935917
SYTL5	4.46887430283804	4.61646697724237	4.61395579476812	4.4198910279227	4.3931625944616	4.48564604863514	4.00878912192422	4.42782524199396	4.44139310911834	4.4631378590551	4.60287769987403	4.12804811870315	4.64315885331916	4.86041585021944	4.68841062299099	4.63270660019927	4.65736698763644	4.52632620707786	4.71060401523896	4.28058163943365	5.94719858426206	6.34340782229781	6.34872815423108	6.54526877650678	6.48220292629596	6.23840473932508	6.02458563827827	6.86789646399265	6.33806779754262	6.33151354657445	6.31034012061215	5.92243574023315	6.30499830715618	5.97269265400426	6.67887615245352	6.94880523038607	5.99095486039699	7.52313457276083	5.74953426766926
SDCCAG8	4.60926929443134	4.41395674140441	4.26448043352828	5.1616515124066	5.39972502338448	5.0654573670252	4.78372725216884	4.6297200168771	3.97646033155625	4.38650244432559	3.44973673228639	4.54526309189276	4.61728655046208	4.58545431577835	4.42517453775415	4.18846240717018	4.73148435100971	4.57315981505059	4.24815528941557	4.44161978817066	8.26591503960605	7.96887756677379	7.73245915812533	8.04073684609153	8.13539942605612	7.93142895585529	7.55747901878304	7.48443543885287	7.69083609791913	7.61106390820287	7.66666429052901	7.96316832807645	7.89068987768527	8.04320559241714	8.08391752094919	7.72544806226502	8.25648233816527	7.90838541478677	7.98573721687636
ADGRF2	4.33625074830543	4.4973524144084	4.6359493682602	4.31103250623175	4.26459940679097	4.3993370967599	4.3405269489129	4.3812350511025	4.08026709373931	4.46989977816461	4.21803669385396	4.28866360752158	4.40644639690188	4.75008131541993	4.34471610156379	4.43828972396197	4.62941234492093	4.80042185521372	4.23170634396023	4.47914388305759	6.0869323411374	5.94953493301701	6.02790599656988	5.96809075204526	5.8801957289431	5.81506301719287	6.04657836662033	5.74953426766926	6.09508049190141	6.04948483557401	6	5.93545974780529	6.32327998788732	5.88427310710826	5.98185265328974	6.00898878322726	6.19810120932482	5.88935185259465	5.81506301719287
SYN2	4.90376078679689	4.83581258437392	4.91705289078519	4.88057048704778	4.793419933118	4.52745780127663	4.35312677763321	4.91471596025718	4.73132880737245	4.3561620551302	4.57842166478948	4.80735234581416	4.61183519453887	4.87848542812238	4.5114111096391	4.75199590334056	4.58012684748161	4.51882434139459	4.73105732617149	4.77860195158922	6.73760970386349	6.48650039815323	6.65332949379144	6.56945615430318	6.58772801950892	6.46480873998043	6.84462668466981	6.98444808145541	6.88745947064968	6.81211824849091	6.57427865434982	6.12928301694497	6.5711200698023	6.55842071326866	6.56478512677465	6.40122086216022	6.5298209465287	6.83920378809694	6.7870092481227
ASB10	6.56026518838226	6.67544356789696	6.7973420226811	6.69448499898786	6.69268572567276	6.56725970342725	6.57171139055621	6.63682738107005	6.62005489055575	6.67558181289379	6.45183076053088	6.68136057001542	6.61939305454804	6.60359622980367	6.69214888220214	6.71343353279661	6.65064388917079	6.67535225824547	6.67826786727214	6.85273379741109	5.65248649491816	5.67807190511264	5.83204693024235	5.62760683812965	5.78048596271955	5.8923910259134	5.78594281939225	5.67383905599044	5.76553474636298	5.76818432477693	6.00898878322726	5.58916423669977	5.48864353985378	5.67807190511264	5.25474519762921	5.51641548976941	5.81932841537339	5.6507645591169	5.59991284218713
HTR3C	4.9099004261993	5.33621375115092	5.57582795359852	5.08022304142697	5.45835608213724	5.27063695358781	5.1560472676729	4.65068455394508	5.28608223379791	5.3284452625123	5.55744265552011	5.30342890683101	5.33348227046141	5.56735545473306	5.39202129640731	5.26837607673582	5.7512157969091	5.17989890156708	5.16797026870405	5.10920240594923	5.67383905599044	5.82357869243181	5.99887245399427	6.02901108665907	5.78048596271955	5.84883072362343	5.99095486039699	5.91647664443772	5.88833655854878	5.98185265328974	6.0639343057541	5.65248649491816	5.89845023280787	5.88427310710826	5.56333204889002	5.77610398807316	6.07124781946144	5.72246602447109	6.04366603044085
NFKBID	5.56559687123108	6.22957427244314	5.84675089201116	5.70461415925718	5.75297974657386	6.05250045175791	5.65963850205642	5.88907996019189	5.94727298518992	5.78257586486412	5.8302634382902	6.38931142663128	5.87379910101432	5.7867883948192	5.8711058524835	6.03874695273691	5.63181933953704	5.96805940880933	5.93774378540517	5.60565946035897	7.04738788206526	7.29977124649444	6.98438427805963	6.88375032069853	8.13435957477829	7.08354102283283	6.70597790168252	6.36311324197513	6.43128865429159	6.52669484554198	6.86562193317635	7.2674730626914	7.21133251879389	8.04148667493759	6.83656672851947	6.8931801633968	7.12770240032958	7.05476818036202	6.82781902461732
CD300LF	5.69896491867484	5.82562321338946	5.32614397604091	6.64904545319406	5.73652683996117	6.19596525771085	6.03892359713222	6.31004704341531	5.51067581967083	5.29873382049375	5.59992259893709	5.36485803663201	5.69762460586306	5.50924475505784	5.61337087304132	5.58030180812548	5.33081257018073	5.42842623783012	5.20722795016359	5.87346242139895	10.1834440845475	6.96197747663421	7.56658762245283	7.31982293001084	8.35105229500803	6.83375916589233	6.90761777106489	7.22234669233141	7.08066192662214	7.14092995090072	7.28241107685148	7.01175726460534	7.5505320963879	8.57809903456332	7.2557188204298	7.16602345213947	9.52316986608561	7.4953521940169	6.97144813749801
GJA10	5.08865579614762	4.90887423538302	4.80237615355282	5.17859645642901	5.06049058969076	5.06172522722079	5.03750597040847	4.57600162172633	4.98193227324934	5.07411255502979	5.16604274003548	5.47057493299805	5.18116060732432	4.87023094965706	5.12093621638809	5.265302124694	5.11680621504662	4.84377214617365	5.11426943982489	5.35697213581875	5.89643413076069	6.04366603044085	6.00225245173138	6.09803208296053	5.78048596271955	5.95652136333312	6.12060077384517	5.93310047493137	5.81932841537339	5.992088609014	5.98527271425345	5.83415498140132	6.04948483557401	5.92045290262375	6.09803208296053	5.75755668893945	6.16309613843601	5.97498811199193	6.12205144771389
GAL3ST2	6.36144185658678	6.44273928200841	6.35526475239739	6.32244890394891	6.48374920220283	6.43939690922727	6.41562972800266	6.41078102424225	6.29638104897179	6.53428420415113	6.39819634717704	6.56801385809129	6.46680964758885	6.54450377837865	6.43861705553553	6.49266478466014	6.35634244889428	6.75936524379364	6.54046145735495	6.40858246096783	6.10363820959677	6.39403389536778	5.99548451887751	6.12928301694497	6.04948483557401	6.10922054599423	5.97154355395077	6.09803208296053	6.09212284983868	6.18547014606694	6.41688870896125	6.55019730248349	6.50271248596606	6.18123575927822	6.71836162613835	6.38681094647222	6.16952419715	5.98185265328974	6.41869594960205
PIP4K2B	6.62126839181153	6.34927691123227	6.96788539537273	6.48286431650878	6.47531523194885	6.78045407261431	6.32259626861126	6.8795316669826	6.38363241509829	6.44126833412624	6.20757937491425	6.57667374595654	6.41098635328984	6.42065486304762	6.36778654951731	6.5267205853703	6.78536968042701	6.44139483557261	6.47829380550652	6.6507957157096	8.23877539745175	7.89496566227711	8.13121390508627	7.84991609200288	7.70434773059053	7.76594508700448	8.25360075240415	8.00774829400408	8.01724047443236	8.12439689713946	8.40385693542662	7.46218813782093	7.76773622558789	7.60189184345318	7.75108942136735	7.89990066360117	8.08083617728517	8.08043062565029	8.07922822263663
ODF3	4.7921682952413	4.45699468585266	4.53302310853166	4.36968855923403	4.68698698355837	4.93385784447364	4.63939772789872	4.56377023051166	4.41251666827644	4.66858163903766	4.41968773760383	4.7415059790897	4.49223878936314	4.82275502529823	4.57067761916179	4.86636961105291	5.02013034547999	5.14135582279613	4.89179833055325	4.97451348129686	5.91647664443772	5.67807190511264	5.80864246791806	5.656782364219	5.86294724802092	5.57678211402042	5.80542144617176	5.75488750216347	5.94602898951548	5.92045290262375	5.61568995488796	5.69557630622205	5.77082904603249	5.68158981722124	5.96809075204526	5.72246602447109	5.70251902915328	5.68929916053589	5.92243574023315
WFDC13	3.94141698291012	3.99677052198511	3.88405375531813	4.12173789415756	4.05739264987989	4.25569982643262	4.26179375592415	4.19349902460824	4.22868480218357	4.01071539932224	3.9883379439048	4.2679161220468	4.22437111122503	3.95118752942407	3.99644840553532	4.15085655201757	3.81569674129954	4.27315136547564	3.96069991171932	4.18015852534758	5.96038891642162	5.92045290262375	6.12639473762014	5.92441585637386	5.93310047493137	5.92045290262375	5.95652136333312	5.91647664443772	5.82781902461732	5.94719858426206	6.01420574845732	6.15515621689902	6.18652630850696	6.34340782229781	6.15515621689902	6.08321336824898	5.75755668893945	5.96578428466209	6.06177619758669
CCDC197	5.52249509642324	5.57979833940205	5.4208927377353	4.92376359776386	5.53153127466786	5.21224197179308	5.12599718794449	5.9018883813519	5.51606023051927	5.42210736500563	5.34499355969864	5.60313810481669	5.42085741095748	5.64104307897471	6.02202307870609	5.67386533795257	5.33930498869095	5.57328756702988	5.76939964729555	5.74486854247331	7.74671584769678	7.93976548918395	7.27711254559089	7.37869715022956	7.78291305301099	7.41117368419278	7.2735336062465	7.8039024956824	7.40198792207437	7.49512190360851	7.42409908748398	7.79252873128767	7.66132063749112	8.05518046698508	7.67928092346611	7.45140648073176	7.48701436706689	7.40886552975332	7.47469804740533
SLFN5	4.85793433065053	5.03139413754591	4.79093203888001	5.40879075201222	4.93723901129435	4.53025643729645	5.53771999063101	4.86691440548852	4.89948666598077	4.5655495320134	5.62201930352659	5.45932416664386	6.17391154583492	5.16003557271133	4.87592928780436	4.96846184107174	5.74703159663774	5.84297762535294	4.95056788762327	5.46686272141762	7.94528170697358	8.06946910169431	8.42683710590179	8.22212591677931	8.36107394796473	7.99687058126074	9.28076868262823	7.88390852022039	8.51909956482057	9.62260865085591	8.6818968754984	8.83809488084342	8.11748466893226	7.76777395865542	8.34538883472083	8.8572467128247	8.45410267060536	8.63573190339822	7.70534070886872
SERPINB12	4.66661822284324	4.87307778758072	4.66727813977661	4.67719097232855	4.54387178889851	4.62078708358546	4.74168971053593	4.88209070932413	4.57335816514429	4.83404977841806	4.799030405557	4.8186941377748	5.01701379303465	5.15226902074873	4.84613031490576	4.91227137124439	4.95040682300832	4.63023124015822	4.65498097397589	4.99476308145639	6.00450139223494	5.96809075204526	6.49078350261206	6.08321336824898	6.04948483557401	6.27984269352035	6.32963670252521	6.20124177119825	6.19495379593384	6.23381138429316	6.09803208296053	6.03121873061072	6.14567745519564	5.86046625851717	5.94953493301701	6.09311010883225	6.30164800149733	6.31333656165215	6.05528243550119
GIPC3	5.57158792799694	5.15404441460373	5.01554716653712	5.21157420535419	5.29693943660542	5.23363854191105	5.07885086144238	5.2766367223464	4.84729743066929	5.21596485543005	5.01038246116308	5.24131356477401	5.33690911040098	5.15420963928531	5.1378587436691	4.92316054509844	5.1747481951333	5.13201947966597	5.09721395878189	5.39224047699134	6.03782146543497	6.11478344724985	6.25833047261243	6.00898878322726	5.98185265328974	6.2022864546479	5.93191939010004	6.16390121381454	5.99548451887751	6.27984269352035	6.10223819393074	5.94251450533924	6.06177619758669	6.15515621689902	6.04657836662033	5.93781516880342	6.25096157353322	6.24198314969433	5.81078497075035
PGLYRP3	4.63761256455066	4.56554295192195	4.57405487109792	4.62201004660536	4.79971316728685	4.66438129062958	4.65244731503375	4.6424218420706	4.45988383265177	4.48211371528066	4.71094878176904	4.90124304275938	4.60854101836991	4.97263866679437	4.7186202741992	4.53124270557279	4.57357496762846	4.75556215164233	4.67267595310654	4.54181421346104	6.40201777711713	5.7848520513164	6.4155305236831	6.01290383323064	6.02790599656988	6.20750245925879	6.05853297020161	6.48220292629596	6.06177619758669	6.32822611878773	6.48220292629596	5.92243574023315	5.73154441330322	5.8923910259134	5.8923910259134	5.91647664443772	6.19179950106508	6.20526933748603	5.92243574023315
PSKH2	5.99293029442816	6.07191408599397	5.91838604361366	5.95362686867254	5.80338850383159	6.08149579448744	5.70793507349916	5.98283754990863	5.91968224092791	5.97667455158754	5.9457089635611	5.80935836120594	6.10172948600198	6.11830323978118	5.88779021977585	5.87949836396276	6.11412723610669	6.211940843695	6.09236856500741	6.12277354659877	6.12446668994232	6.30332412685951	5.76553474636298	5.86789646399265	5.96520709119934	5.84046323386954	5.83625995679134	5.66533591718518	5.86046625851717	5.68860001099912	5.97727992349992	6.00898878322726	5.93781516880342	5.93545974780529	5.88630626345243	6.00225245173138	5.99548451887751	5.77939105953591	5.94251450533924
OR6W1P	4.7556108056634	5.12390796334292	4.81549196940945	4.84502751150116	4.89017704986298	4.59543789750759	4.91394607941608	4.8557560375126	5.21422942804222	5.34235007420087	4.82279310517066	5.27378351688404	5.11126322701275	5.14613309555146	5.08132343454102	4.77480392388299	4.71624719367958	5.42964451656119	4.44243491425373	5.08548031995567	5.94719858426206	6.11478344724985	6.12060077384517	6.01680828768655	5.92837032301897	5.76553474636298	5.92441585637386	6	5.94602898951548	5.95652136333312	6.19967234483636	5.99548451887751	6.13476924041897	6.23840473932508	6.03121873061072	6.00898878322726	6.00898878322726	5.97498811199193	5.82781902461732
MOGAT1	5.67014521445159	5.76927673272702	5.9707962858301	5.89065987087261	5.69627661929562	5.47745083645255	5.39709102017243	5.47691488714328	5.28766377491186	5.75370684120881	6.69027125415435	7.3289740255638	7.63833866908505	7.3441091888998	7.77028562104683	6.70019915643208	7.11566222426003	7.36830983998679	6.96701189964856	7.8044941989568	7.01281781632794	6.24412594328373	7.18786570986973	6.35931031689044	6.34721031354541	9.3653806578462	9.04929041794952	9.2624716826072	9.97503341052887	8.52400528143842	6.96425537221973	7.7202196287844	6.01680828768655	6.3819754785573	6.15042360517025	8.01316464534303	6.87032402761095	7.85902719145775	6.03782146543497
GPR78	5.33116474946339	5.33758408371029	5.4219108480589	5.1616515124066	5.7079711467288	5.69756044590225	5.58702258028865	5.60690528497743	5.67047191225128	5.59854246415741	5.47759314631434	5.3838413679074	5.87696240657086	5.92016810715636	5.66659612573704	5.6404657131381	5.20524677372236	5.79867350833097	5.64849385946796	5.81046917083654	6.25436728144083	6.00225245173138	6.18547014606694	6.12567176339259	6.3625698289168	5.91049283228871	6.35402893805439	6.20124177119825	5.992088609014	6.33479528777867	6.19179950106508	5.89845023280787	6.00898878322726	5.93545974780529	6.05528243550119	5.92837032301897	6.3625698289168	6.40599235967584	6.20750245925879
H1-8	5.32063413868063	5.18004905449315	5.41778299387089	5.01861926467039	5.56880330254061	5.40182294049812	5.64010709621675	5.31545240130513	5.36797562669274	5.24986561081051	5.10853574739083	5.3659974401543	5.25970090008228	5.25970090008228	5.38073928250881	5.07311627655186	5.09259555002601	5.68024093807518	5.48055812357011	5.30167543470546	5.76553474636298	5.70597790168252	5.53915881110803	5.82357869243181	5.69209237542757	5.588393834475	5.78267065867701	5.64817779572482	5.64731450954714	5.87200870151234	5.60782444465064	5.53463749441891	5.87405920314115	5.63981097771678	5.80864246791806	5.75755668893945	5.74056873028193	5.64385618977472	5.73606362787181
TAAR9	5.21033470001824	4.60914492585071	4.74492180894853	4.15387066112831	4.91929855549338	4.82947143694468	5.09979164505413	4.95787040729727	4.65187314746045	4.77232814129527	4.61587236447075	4.92162841392968	5.03644983610284	5.19400369907439	4.80590588334946	5.20674167143413	5.07193956361503	5.12990653864116	5.1651912151499	5.06400426075031	6.18388345903223	5.89643413076069	5.82357869243181	5.79354998953654	5.77259038358876	5.71149490665009	6.03121873061072	6.1106138055009	5.90448409790142	6.05528243550119	5.92837032301897	5.79571500650173	5.68743307513683	5.65535182861255	5.67807190511264	5.74505711847385	5.97154355395077	5.93121027480393	5.73606362787181
GNRHR2	4.974833191714	4.92996133738172	5.05413593783677	4.67272884176697	4.7645429239538	5.09654177824081	4.66394184207938	5.07618109919228	5.14571763817587	5.11598981022455	5.02550547858921	4.61801442127406	4.72918653066555	5.08881791368161	4.84960001191071	5.00704602040558	5.00033214229675	5.00782483852191	5.11917188546552	4.7291779364564	6.44270634372495	6.82801458797846	6.31167203517036	6.45779126025604	6.6141679956648	6.68069989257342	6.42374622911477	6.67750824226472	6.38499954473004	6.30231905094883	6.57742882803575	6.70074764517993	7.11129427970459	6.46270675067016	6.92154344350897	6.74001412186105	6.5894638929561	6.32272856852416	6.67030217007853
MYOZ3	4.90312240879727	4.85583774801285	5.13596254213333	4.86826934258805	4.98849878297101	5.11602754221852	4.79981893587882	5.05929383715993	4.94527479997339	4.77075120181535	5.22425626087068	4.79809822351991	5.27071543416743	4.91669508632405	4.84174744123674	5.04634961256993	5.28063059459632	5.4036850958159	5.22904965710074	5.27736551977738	7.20877865046818	8.09818266297846	8.09136926679561	10.160317570011	7.5092587873374	6.88033533783706	6.60177078840771	6.02901108665907	6.58965114651479	7.0746766862945	7.88269928891979	8.38303116574345	7.52642177166878	6.98604566416639	7.95280355396186	8.18745798243089	7.43663243114923	6.39075537531346	9.41358688990119
BNIPL	4.30842735496041	4.19541618770596	4.10957978892799	3.96047139786885	4.55972783789497	4.187789675464	3.78006133345217	4.10379504425494	4.02594454425109	4.16706218027229	3.92380656485645	4.42817482578652	4.33929953644005	4.46322772794449	4.17044083299083	3.80926368398849	4.55736854760026	4.67426069653291	4.07551765649699	3.89810007374725	6.25776496857139	6.09803208296053	6.19179950106508	6.64930791957472	6.20124177119825	6.74146698640115	6.48220292629596	7.05660086834679	6.43128865429159	6.29462074889163	6.02901108665907	5.92243574023315	5.96231765494231	6.15515621689902	5.85299758761332	5.88630626345243	6.35931031689044	6.27751988664136	6.09803208296053
ASB11	4.50604116030861	4.36340463740959	4.53736664682717	4.62201004660536	4.50445037316833	4.31917352609086	4.22867556804883	4.77494346825049	4.11749474679356	4.57000551933617	3.90519539517205	4.65145380970282	4.19074047824072	4.70262208501254	4.28762078281902	4.5271760808833	4.4076158388285	4.86755210297506	4.67652626664528	4.23996468150233	6.23983716874034	6.27984269352035	6.06824086131282	6.12928301694497	6.18229502502548	6.073248267825	6.00225245173138	5.94719858426206	6.02458563827827	6.17911290067856	6.02901108665907	6.20750245925879	6.45779126025604	6.12446668994232	6.15042360517025	6.1402326347024	5.96038891642162	6.04366603044085	6.30332412685951
SDR9C7	4.37875048048546	4.64231618564355	4.25049125709966	4.82343322670767	4.33606553875042	4.51899210886657	4.56203099665614	4.85315682440233	4.28092566365713	4.21094675658929	4.10784459907289	4.07124575969311	4.54585929822546	4.63083964756516	4.35330705722325	4.42295315908256	4.31291561970795	4.8812327249291	4.67651633745075	4.67722672295347	5.72701372166611	6.21399459935917	5.96231765494231	5.82357869243181	6.05528243550119	5.85299758761332	6.02790599656988	5.8923910259134	6.08915913191124	5.9004635213735	5.97269265400426	6.04657836662033	6.25550073314839	5.70136330215702	6.24412594328373	6.17592374206376	5.99548451887751	5.86789646399265	6.14567745519564
OR5P3	4.43766739289699	4.73182470714479	4.69348048975054	4.7908335387241	4.57252349262459	4.29565360602601	4.43661880696648	4.75746212398048	4.39401866207456	4.57100748205125	4.33356706579971	4.76566336325741	4.74401019685071	4.78827643660664	4.54122984063266	4.6729413950312	4.51422946389782	4.29657781048259	4.75311403499735	4.73894419143722	5.68509917200661	5.93545974780529	5.631686366312	5.76022094646651	5.9518675043269	6.08321336824898	5.59991284218713	5.62351574149055	5.88833655854878	5.56033283421244	5.71836162613835	5.6724253419715	5.84046323386954	5.91647664443772	5.7292808460274	5.64817779572482	5.70597790168252	5.52380343045189	5.85299758761332
TRIM40	4.43360647117222	4.86052411414615	4.75948471799361	4.44183315529815	4.21866385687658	4.50353535745502	4.52033109497977	4.01808282185874	4.49931966176356	4.39844860818477	4.39305094974708	4.52493462305799	4.72919245955215	4.58545431577835	4.42317206172949	4.27163199541681	4.41275951221803	4.29515097511411	4.22383452419372	4.41311811491409	6.14159627838382	6.22045959037448	5.992088609014	5.90448409790142	5.93310047493137	6.12928301694497	5.9004635213735	6.05961485629722	5.88427310710826	5.98868468677217	6.14567745519564	6.08816916456707	6.15987133677839	6.06177619758669	6.08321336824898	5.90849350081248	5.81506301719287	5.90749159334305	6.03121873061072
CSN1S2AP	4.37283825141267	4.11293611500716	4.13839665253673	4.22762248907162	4.39880538239649	4.2022192100076	4.05597406907922	4.23159169211176	4.07142649317231	4.30379981354002	3.99521160209717	4.10785940928008	4.31138831143619	4.38916326876801	4.11001363646324	4.18567382960279	4.1725743210241	4.18169445918554	4.48632436795861	3.98521805705239	5.71149490665009	5.48864353985378	5.674686619928	5.55049130956254	5.68369645430652	5.48864353985378	5.53149999059093	5.79354998953654	5.5762953763282	5.81078497075035	5.96809075204526	5.57288966842058	5.47603490651848	5.56871618873173	5.56333204889002	5.67807190511264	5.74505711847385	5.71918344048179	5.56033283421244
WFDC12	6.46983633395069	6.27877559588512	6.14543474413177	6.59378131669481	6.27855000196545	6.15631257425112	6.21793017616472	5.99618941296796	5.92244810953579	6.64816945309727	6.49498739060739	6.65254887650613	6.1661046202944	6.68178698846624	6.36766687867022	6.34132037481662	6.02904002864294	6.67227187065983	6.2488569929514	6.56310900226059	5.94251450533924	6.35402893805439	5.92540608314137	6.09803208296053	6.13750352374993	6.16791986555194	5.99548451887751	5.81932841537339	6.24126817732937	6.15987133677839	6.24412594328373	6.34872815423108	6.16791986555194	6.28447711781042	6.32493118292196	6.31831684133498	6.07124781946144	6.08072800580342	5.98868468677217
CRYGN	4.973096138677	4.75039919631544	4.79918586614003	4.85301745573347	5.54461149907677	4.82499381015769	5.27379388382787	4.84140548686045	4.85571717357749	4.99518523037231	4.54762707034524	4.78902473542816	4.66204937017837	4.85396511679232	4.48803124455185	4.68231540941502	4.75090851739907	5.04768691693672	4.41179500785204	4.84704997751934	6.0639343057541	6.59416483479969	6.3149991698798	6.41729051368369	6.69465736554709	6.22689381357139	6.07724299893246	6.17592374206376	6.04220656012069	6.22689381357139	6.13750352374993	6.75955534320631	6.76048710181103	6.00450139223494	7.00993608085268	6.63734941083314	6.23035674505615	6.29421269335611	6.56319627221674
STARD6	4.17049571488146	4.00512372921135	4.01723307933559	3.60664475977031	4.25606561515807	4.25961168766887	4.41338231996114	3.8313049126837	3.89688755150153	3.83235525734905	3.95920103143659	4.08772470906483	3.89946356058226	4.22064980453938	3.97729100701924	4.02792589567459	4.15432558508261	4.08519399017332	4.10886564517063	4.12312077913997	5.68158981722124	5.87405920314115	5.70597790168252	5.74617838097141	5.76553474636298	5.71699089440494	5.68929916053589	5.92045290262375	5.61960962162605	5.67383905599044	5.70251902915328	5.81506301719287	6.04948483557401	5.48864353985378	6.02458563827827	6.06824086131282	5.65764000520782	5.68088692071969	5.74505711847385
C11orf40	3.77112653818152	3.80594606096161	3.9464367711202	3.76673783413986	3.80594606096161	3.76802961721945	3.60496312232353	3.90267205297635	3.75183859320636	3.91594332196412	3.91321859230172	4.32065168304732	3.88949106503653	4.25028553072066	4.00136063112017	4.16489285153346	3.9608515856395	4.22271160806508	3.83684698258526	3.88521686749433	5.74617838097141	5.96424381837536	5.7292808460274	5.9004635213735	5.99095486039699	6.02458563827827	5.77610398807316	5.96424381837536	5.74953426766926	5.99548451887751	5.83204693024235	5.98868468677217	5.84046323386954	6.2022864546479	5.62862780216015	5.99548451887751	5.73267622307331	5.73606362787181	6.12928301694497
ZBTB7C-AS2	4.6941313010074	4.61646697724237	4.59020108204472	4.55895477128964	4.82678275685941	4.71604926980724	4.46222001252979	4.69563086731825	4.42386775655914	4.71698299521655	4.88382440176947	4.1420055697123	4.72243941087392	4.81142597129517	4.54016425180782	4.79139682717554	4.84660152657077	4.56223814956277	4.42128632527239	5.32623128945724	6.63543807792465	6.46597446450407	6.40917875950067	6.60819271358995	6.61215047191317	6.58099565193944	6.37916172992979	6.32162690085936	6.21140163741847	6.21723071622067	6.40599235967584	6.87244464624385	6.91567983702712	6.97785230797118	6.80316244441589	6.68446110454825	6.19179950106508	6.22138024764688	6.76665081200762
BCL2L11	6.67593742062158	6.52241675449862	6.72628683475081	6.65490071551654	6.47804080466235	6.37111657743052	6.38131331296111	6.52307816439215	6.23527538117773	6.72635163736625	6.59298886761911	6.4713768911108	6.49748143781682	6.7871666625479	6.58443693338937	6.72820379382062	6.74862519070155	6.52903083906429	6.44755655095174	6.50200757602839	6.23983716874034	6.10363820959677	6.28293458086342	6.49209993636318	6.91225824362285	5.99548451887751	6.11769504266975	5.96424381837536	6.06501215043695	6.14923903883703	6.24069594421251	6.8190000671435	6.35226417325832	7.05757807284058	6.13750352374993	6.22689381357139	6.32493118292196	6.20079269728415	6.27052894238072
DEFB119	4.41678969249482	4.8590090215919	5.05017746819862	4.69637063457781	4.59619828554104	4.56964796679336	5.04506547209297	4.4593581704747	4.67233068675646	4.52738567158085	4.55538917192137	4.52757296359293	4.47326577214987	4.38787113078125	4.5348412117492	4.58388626967959	4.72938614124605	4.61303475693216	4.74125555541142	4.60291391538932	5.51832425845773	5.75488750216347	5.62016702960222	5.66959375118833	5.56453060081634	5.70251902915328	5.70597790168252	5.66106547980695	5.58646452588639	5.71836162613835	5.63032683407171	5.53463749441891	5.64385618977472	5.74953426766926	5.7292808460274	5.69557630622205	5.54341854992942	5.50437568548807	5.64385618977472
TAC4	5.09078866011772	4.90894540483811	5.06384329880194	5.04415426229965	5.19605876931373	5.3876570058713	5.07319834397444	5.05310568734141	5.22395469658069	5.4498106058887	4.68473919641935	5.04038945945738	5.00101989531311	5.18685825539495	4.98387479787863	5.50414190394845	5.08670251037256	5.16385388781187	4.9665196177893	5.23713556501802	6.37446049900078	6.25550073314839	6.51306905570824	6.20750245925879	6.05528243550119	6.19179950106508	6.51993812583401	6.26491169307446	6.30690745789578	6.58345891013077	6.27052894238072	6.23840473932508	6.04366603044085	6.02458563827827	6.17592374206376	6.05528243550119	6.48992821940518	6.24901102602809	6
TIGD1	5.82117114428059	5.60690528497743	6.00612914597848	5.88562268115674	5.49543806373894	6.29881800749568	6.13043650562678	6.17926281689762	6.13318763795138	5.80735306716279	6.45703886029623	6.10885318652379	6.10407367951315	5.42988606766221	6.60165863632598	6.22120283472605	6.1922042278094	6.2224203088773	6.42194530776029	6.29742163500661	6.22207035524718	5.94251450533924	6.20124177119825	6.07948478382681	5.95652136333312	6.19179950106508	6.11478344724985	6.18388345903223	6.04657836662033	6.39574832817903	6.12928301694497	6.30833903013941	6.02458563827827	6	5.98185265328974	6.11478344724985	6.1333991254172	6.14771372235215	6.20359271420771
ALKBH5	7.85442385253412	8.04678460706925	7.92319791934635	7.96252328506947	7.8292443786034	7.76031743345253	7.84293321274828	7.70192125696058	8.17190594387984	8.15992551249104	8.05008246484819	7.94440501466906	8.07758717909904	7.7259663214913	7.94279081948791	8.07447974712065	7.92427492534635	8.2099595847822	8.08429445240581	8.08521696069482	12.979080593729	12.804851583572	12.9736115624973	12.6551220060199	12.7027589966321	13.1133690580932	13.1874447596676	13.1037929747138	13.2225340170796	13.0564876467046	13.2858068074505	12.6892565439601	12.9834525588262	12.8635589700521	13.00606495655	12.9293487777036	12.9136710082738	12.9599245444679	12.9641282026246
CCDC69	6.83876478922083	6.73026789095998	6.62953730996095	6.58421029987171	6.98915201018922	6.38131331296111	7.00841434632242	6.69613170300787	6.25836722270385	7.55730064008094	5.51653115868451	5.21620805704007	5.43148867853426	5.30573892723212	5.22695082682829	4.68011159427822	5.03120906849231	5.29995747551119	4.88876657532317	5.08910712783604	9.24682917606198	8.56815944496666	8.70904554701312	8.83408638537446	8.58590520425984	7.30732378027267	7.58157721553652	8.04485527088078	7.37893985978078	7.63199041178589	8.29037740197085	8.24788859811829	8.57521663701327	7.93700592651659	8.9915218460757	7.30109648336677	8.75350325367187	7.54288019393478	8.53398453997309
NFX1	7.78792945463199	7.55972857197063	7.69884875546928	7.73668590964095	7.44827739908255	8.08840961738112	7.81563901926577	7.93865130125729	7.83936203487373	7.29608998729038	7.42130224968727	7.62179665224638	7.53395348030745	7.57904102612205	7.6026645739296	7.30544464012175	7.47097669963977	7.63871863279319	7.47322168583063	7.52036928587361	8.87969075854947	8.68055116679845	8.47190846509974	8.34188303691746	8.42790991459245	8.66111573090825	8.45209706669916	8.56567332962135	8.5571324276783	8.41688279923325	8.71083983221943	8.41194733197281	9.03495023820595	8.0543286398769	8.95803557245244	8.64561484470908	8.68436291527162	9.03223449129616	8.75084697862638
DSG2	5.43587291150245	6.11294153464092	5.9520783228379	5.41491875382763	5.42230863252639	5.60511402359479	5.80578823232719	5.51128009968639	6.17754499467706	5.82200504973386	6.81586332435868	6.16677496695821	6.99491467748872	6.26079385969218	5.91784614845122	5.77306428355977	6.71694680376395	6.21909473779554	5.95912422843977	6.32385451922168	7.40036714591488	7.71847944827248	7.91834448919422	8.11155354776667	8.25793040144072	8.7202490473088	8.3561367657987	7.77928861601426	8.46160590777687	8.1819264569778	8.08787861696203	7.25417828621676	7.85286654102219	8.48966374922897	5.82145511910246	7.55179207198276	7.48992420656293	7.67288707192979	7.82596747900634
C5orf24	5.16223864174673	5.37273783621827	4.78311144539289	4.82724066230678	5.12638185119406	5.07791619923943	4.74168971053593	4.14028458717626	4.87697495101966	5.54517114632891	5.45900015551969	5.12258774473091	5.74795620135403	4.92799455744756	4.72527364975182	4.30585068041803	4.71591132177833	4.32181267466722	4.60268301105763	4.71709511575736	7.87995811783372	9.2405325776995	8.15782438588148	8.99578241143024	8.59591572990077	8.81314851088361	8.81365294595797	8.28061211134117	8.8784549947235	8.61755415295826	8.41479515124218	8.8848854301548	9.00604634952052	8.37590088020974	9.12555786191951	9.32763280405341	8.2721911950051	8.87865270226093	8.62860593193312
KBTBD6	5.00085454367815	5.42724250344108	5.64539443648935	4.88932756205442	4.98365329999603	5.26720444952402	4.98799339073128	5.73575421375019	5.52340964960212	4.65733199923802	5.92995111472944	5.82364449111055	6.17668890579785	5.24092246122017	6.42352464035559	6.10460051467332	6.15748053638107	6.20679206455341	6.35407567497287	6.32673093844012	7.31723170022261	7.14528514367435	7.36539859382958	7.9563808040707	6.98525449541651	8.03485562403434	8.13511053961357	7.23690298187848	7.83968754531922	7.95242501337506	7.32211743618623	6.90388184573618	6.63434495717038	7.02099660131087	7.20479706727362	8.52882289344877	7.26268683977427	7.62907679754256	7.86826388447484
CDK8	5.84756809190015	5.68887892838759	5.82949909050881	5.71419412932755	6.04390789292132	5.92673168516273	5.59132614914482	5.62680867045475	5.89444467535321	6.15535479301321	6.42151147276559	5.99407267805972	6.47151573697681	6.02914562882024	5.92091569742288	6.0075791148676	5.95374798142243	5.75475952409388	6.12809972798047	6.05516267599493	7.4500284416729	7.25668046585039	7.44740562632442	7.69268732955687	7.38476303211005	7.51619878257591	7.59907970556486	7.16872225436066	7.84257160254835	7.50697952508295	7.30513514984285	7.01175726460534	6.98263770404541	7.69803646264985	8.1093083171837	7.34468471732042	7.73100533804878	7.29666388520585	7.71545206784719
PTK6	6.87463358397308	6.81939803603706	6.89900773336099	6.74024800099501	6.95967175467634	6.74142707578069	6.98694001603541	6.79937902848454	6.5858808744788	6.92753620894242	6.95046911403435	6.72454577623149	7.12166343174766	6.94142796978073	6.95425151568522	6.87867225697589	7.03188521645644	7.050529885012	6.69279820244016	6.8652321836341	5.79787677934697	5.80219321694183	5.84987419379562	5.80219321694183	5.71836162613835	5.77610398807316	5.74505711847385	5.69673667655928	5.89845023280787	5.87610679452901	6.51412226017071	5.79571500650173	5.79571500650173	5.65535182861255	5.54402473342166	5.74953426766926	5.71699089440494	5.71259578044703	5.57288966842058
NKD1	6.14079591240599	6.2897232715892	6.23698389293094	6.28993311234763	6.5027974414655	6.168700114417	6.29896342649531	6.31094572179855	6.26824704515564	6.35455609562211	6.39718420867798	6.11532596927389	5.94275892174497	6.22820320169853	6.34941825234953	6.14461827503755	6.12937740733262	6.54582963581964	6.47325083329021	6.01784865819508	6.00450139223494	6.30332412685951	7.41875750102892	8.07565990959033	7.02262414606604	6.64632685232135	6.79727243202997	5.92045290262375	6.32822611878773	6.66426949231891	6.17192735435346	6.63434495717038	6.41616416473313	6.38801728534513	6.47735352663456	6.31333656165215	6.23035674505615	6.15583017155653	7.03131468649338
STK38	7.24928519077212	6.88458656594887	6.6295475095214	6.77385895670815	7.305992857786	6.44320713671389	6.57272970528636	6.44975936019246	7.4150158023348	6.90705404369749	6.68162354764133	6.26274106559221	6.426886254622	6.95474082499414	6.17221606456796	7.26197021369225	6.16982210556421	6.35526008262412	6.63082223644515	6.50947590600701	11.6985883003024	11.7716910448135	11.6551802031741	11.702875113749	12.0466556761426	11.0004468985509	11.0843725908912	11.6265597365083	11.0876174453207	11.3042184552546	11.9053464615586	12.1341337084005	11.473686828073	11.7414511014997	12.1207588968825	11.9536648367981	11.8490545108259	11.8906179143932	11.4658366552498
THEM4	6.49100566490213	6.49777664723365	6.50826082488305	6.40447973145703	6.96057258179892	6.45950366961882	6.46830390625733	6.71675801475669	6.70765357748824	6.69591101718191	6.44117868071594	6.18889362147243	7.28323673688288	6.99001538505336	7.28504954779906	6.25721027655252	6.46034965106513	6.65092521654769	6.8534989493345	7.06816259674663	6.54268057988882	6.49931494138542	6.88239850405388	6.88487627469523	7.15357331098638	7.81782596238731	7.57147962412917	6.73674015545321	8.12317109546372	6.53605290024021	6.65821148275179	7.12163711829091	6.5287791444994	7.19880352197658	6.66513264632305	6.19179950106508	6.00225245173138	6.75070028768338	6.42290574261218
CLSPN	3.79469117387967	3.63224634221534	4.05882005201945	3.83078143055373	3.92827091814302	3.61278536028487	3.79310150551573	3.74047493412504	3.95445485540077	3.97438889067491	4.24564914256129	3.98692384275758	4.12615301535623	3.87818533314117	4.07485407978701	4.1153412647509	3.85480705962777	4.02248411175639	4.11767368464153	4.19568822943525	6.33806779754262	6.26584942144085	5.87200870151234	6.55741315373277	6.19179950106508	6.77115929555686	6.75675645130727	6.27984269352035	6.51023089516584	7.01820017881323	6.26115467261557	6.00898878322726	6.36501007678303	6.69181329717138	6.31167203517036	6.08321336824898	6.4155305236831	6.4446008137115	6.27984269352035
RBAK	4.82803978070735	4.64788635052075	5.71364179523913	5.1616515124066	4.99386353892254	4.88154109428052	5.37272707703289	4.6082256017932	4.86136372796011	5.6825491960492	5.34407429293707	4.70309172704107	5.51912691911329	4.12927370122691	4.36754566032623	4.33775133291242	4.63727451337952	4.23720575338638	4.38739762889247	4.58248705788496	7.29633534213086	7.81896045588559	7.23243915562669	7.225747291963	7.03638464279306	7.229214896324	7.65468614609559	7.40769264866568	7.63709577564893	7.40595152810631	7.17952000737351	7.22380865860602	7.54754005645834	7.23243915562669	7.57584855169489	7.87738475818479	7.41994838350445	8.13051239052126	7.29690336247835
WDR62	4.49583405370543	4.30622512179304	4.52669334338584	4.55929111902013	4.45555474537503	4.59669749544193	4.66095188448427	4.59458760210775	4.15213635624447	4.75194129114654	4.45687907049752	4.38988360547452	4.717177280758	4.52318266558473	4.34231600691334	4.20469797846554	4.48892941577035	4.78424798130793	4.49962607056743	4.67357852780831	6.43510515548039	5.86294724802092	6.20750245925879	6.98142685845992	6.27674416561734	6.8699774827956	7.13568466389892	6.69023129886691	6.76730123107595	7.30682089877185	6.40599235967584	5.96809075204526	5.82357869243181	6.72120448109054	5.96809075204526	6.04366603044085	6.34416983305597	6.45340728224752	6.18123575927822
SLC39A12	3.82991702607323	3.79504479626885	3.97237430706039	3.85953458760442	3.61346859256534	3.95798803124141	3.77782450762039	3.81684870096862	3.95870795556431	3.73224792257796	3.83574170526696	3.85780398051133	3.89960131742162	3.86313860312575	3.84390668392151	3.90554658022796	3.47030661419591	3.67417915845579	3.74415172878862	3.67593073261834	6.17990909001493	5.59544398458948	5.75355105460065	6.13257684267001	6.25833047261243	6.08321336824898	5.61568995488796	5.89643413076069	6.12567176339259	5.98185265328974	5.82357869243181	5.75755668893945	5.79571500650173	6.21399459935917	6.17592374206376	5.57288966842058	6.18388345903223	5.86789646399265	5.78920757534734
RNF168	4.4581283421041	4.23725777090037	4.54281396846016	4.56799932140441	4.81863539804649	4.61101735873779	4.3310110713767	4.72070694113507	4.6447916761219	4.50022581582578	4.35047970833193	4.56512286063741	4.49849546658792	4.09598803216691	4.46770453023879	4.51770497286049	4.6728528255502	4.26255057103043	4.64204377704261	4.64592266815485	6.66513264632305	6.04366603044085	6.45516280124451	6.34721031354541	6.51457362367189	6.25266543245025	6.36216301164173	6.24412594328373	6.43614351227933	6.63115522408799	6.76818432477693	6.24982454861618	6.19179950106508	6.37634248280467	6.31831684133498	6.15042360517025	6.6331405495224	6.42900662324728	6.46188866443282
LOC652276	5.97957290144946	5.91072434048298	5.92458683182845	6.32814657535	6.03535623858016	6.35457504819417	6.00220271053006	5.83743442562025	5.81478144637095	6.1136146615897	6.059659196318	6.11425602812206	6.2953209752136	6.03453653049854	6.19466034326654	5.85721705999822	6.22411932383527	6.31559195109909	6.00033843008398	6.12309627232294	6.84681045337239	7.06809464933954	7.07795647790534	6.99664521783362	6.77654225858436	6.82097669262124	6.63944924588907	7.1509657835565	6.75488750216347	6.73552217729654	6.7279204545632	6.53915881110803	6.96823478389691	6.95577426742059	7.02070220379105	6.6331405495224	6.77991629665499	6.85362145574883	7.31912293437537
GATA4	6.64063235086855	7.20373873809299	7.58775419303857	6.693167438348	6.7053676674112	7.49144227050325	7.21418601754264	6.7257819804884	7.61453214613998	7.21858164057529	6.19580712823695	6.04334691111689	6.06803970851071	6.04302181365037	6.28715088880441	6.10637260991619	6.02547823741256	5.83551358528737	6.11182424275994	6.03523283359275	7.10054355485145	8.5385963606746	8.74323017624135	9.28097533071211	7.56699091469365	6.05961485629722	6.00225245173138	6.03342300153745	6.13586316536868	6.01940614053676	6.04220656012069	6.55568427002267	8.16540952031982	6.48220292629596	6.26741032458592	6.44724856860178	7.02469644009399	5.90749159334305	9.10510262606545
TC2N	5.31988830580841	4.58557461455541	3.86154566591682	4.50735358371756	5.23039121713902	4.21720961859054	4.91700633155918	4.21069097891413	4.61616505423257	3.93480576643678	5.37064402941479	5.2914045696704	6.01684627629906	8.42755555689605	4.94748989974625	5.43166681483667	5.39473836236343	5.09007912876123	5.14259090458988	5.17902887707431	6.95406250585173	7.81520074571339	7.5507783319699	6.99057712427716	7.46352437327118	8.30951136918234	8.36179774280419	10.2535181442804	8.95645311829418	8.0871801089682	9.76430070120777	8.34664758068996	7.22234669233141	7.02099660131087	7.90860398038083	8.21028852226405	7.41076678068108	8.5021714534394	7.13316173939634
C9orf72	5.23934564285992	6.17595207687483	5.42040088019156	5.3617099768043	5.28878695095588	5.43559125950142	5.79988616379332	5.54752777970586	5.35243509689041	5.30089949548208	5.35494329573202	6.00081248186687	5.49542239329569	5.39283649350414	5.39301043692096	5.33333935936049	5.5954305571688	5.31461409394149	5.23255339479757	5.25071415739735	8.37318446311212	7.93649425119842	7.65641056139732	7.04581753181115	8.18045870186973	7.96078853681083	7.86181086415387	7.37068740680722	8.18270173140804	7.20299750420693	7.67957158458293	7.90582922330724	8.26303440583379	8.83187945740865	7.40403454682911	7.44389917199567	8.02967870333643	7.82434462937346	7.45359330061019
KCTD18	6.46093861154532	6.54701110516674	6.8660343343757	6.57179040711602	6.64358868931609	6.53005091627188	6.71903383664213	6.24606751629316	6.71481066861456	6.54557645371821	6.59141904478553	6.62939975455923	6.57915781708229	6.63921847147575	6.75606709090955	6.88511869166605	6.72045112951563	6.44139483557261	6.47157897732718	6.50060003611882	9.25119478974898	9.34083706522185	9.32087634759933	8.97424220182875	8.89142283246573	8.80598338800362	8.76476910600006	8.5346301026673	9.20894248315562	8.59385607189481	8.5686983306631	8.93278551510203	8.73259041848945	8.54765610979209	9.19314609499728	9.00364018112948	9.31516994555872	8.87066494154212	8.98334593701042
KLF11	5.02978869515213	4.94158844367912	5.32621647387911	5.33704274549957	4.9568421124274	5.5694932185713	5.36670733618292	4.78611203687712	5.43596332846734	4.75560642633463	5.10887551167367	5.11171659672996	4.87900311444543	5.34814529392098	5.25015703160243	5.07109259909607	4.88911949365851	4.85217266939362	4.89011589527491	5.13499778123803	8.83383726269501	9.45471795376642	9.15186617180716	9.14941409283109	8.46891845705704	8.46416465698333	8.43427167946026	8.4354169076928	8.41262488621175	8.18813235274922	7.7226142483072	8.34221959710862	9.05288453957528	8.21889205811288	9.14773279876483	8.5517613164521	8.7824465714727	8.5969787355612	9.08137584777895
ANKLE1	4.38354767813106	3.96503767571718	4.43670314825074	4.33386506219863	4.3647951224008	4.58170103119155	3.88486055158376	4.52811518511504	4.18673388328886	4.716340437919	4.30386153683733	4.49787948534799	4.71717684197202	4.20361565620423	4.38662756358854	4.50465452095305	4.52021183229804	4.42510180941494	4.10483782540591	4.56836634311416	6.32228872357088	6.06824086131282	6.25266543245025	6.61299083559135	6.30833903013941	6.55074678538324	6.42877889133759	6.45026934294934	6.47558591190915	6.51727569320958	6.52669484554198	5.94251450533924	6.04366603044085	6.65360178612038	6.03782146543497	6.01420574845732	6.52042224852645	6.14567745519564	6.46188866443282
PLXNA3	5.86715911772273	6.02548089511097	6.17412853554408	5.92992205549817	6.04071076760167	5.95247219077363	5.90746707753389	5.90484918120034	6.25870950012829	6.23057490063761	6.34826174316292	5.94396901719486	6.04374672866911	6.45192733515647	6.06272616292883	6.30846973147925	5.87691239953336	6.17507283987349	6.10805184447767	5.9459924829017	8.56877052149603	7.71450586627846	8.22703874995148	8.61264737765832	8.41089649363635	8.25325327003044	8.51426904771261	9.66329373414776	9.20661099270349	7.91617565348036	8.74755557446855	7.67009959779075	7.08315059475396	9.1505825231276	7.37443093766236	7.63936314035058	7.95654982201258	9.08707028993386	8.26056487163393
PELO	4.55388083653455	3.98547647626791	4.12470819868081	4.1644943473879	4.52190617230962	4.43024980740403	4.21487611699779	4.5399328807739	4.68171079333656	4.55553445853	4.26788451958065	4.14988723699602	4.32618382153385	4.32521772576896	3.82818838853941	4.21897082864982	4.24540195457365	4.23824574748192	4.1111044471586	4.10622041118032	10.8193825473268	10.6720685137059	10.99813343343	10.7283720767137	10.8461261862339	10.8811154905736	11.0001920178207	11.3025891196787	11.013546005153	10.8342615832696	10.8349807227277	10.6816372503992	11.0700945731125	11.3941698921279	11.5614346896722	10.8239707049376	10.983370593449	10.4294356160496	10.9167759308132
LACC1	4.64086006568766	4.84563170409778	5.22637234591671	4.74726439472024	4.7601052068049	4.52589616634536	5.15577327199893	5.040758322141	4.56359605979698	4.86709005869633	5.04277678263929	5.1661488188544	4.81664716417531	4.96925573025146	4.8195876682404	4.68769743941539	4.69531048622564	5.14861609103428	4.73686411503483	4.66969130695335	9.35196129911894	8.4603272869598	7.96964323345924	7.3813577898344	8.08516011808027	7.18436361598426	7.35453238251851	7.18189764310839	7.81346825275495	7.1251995689522	7.75101977348016	8.04550194600636	8.29675013830575	7.88577262370494	7.99779933959784	7.32063179219566	9.07856874172309	7.26349738404807	7.18944407200489
TAPT1-AS1	6.71766627961667	6.81975937079335	6.68749443973553	6.76733513490433	6.60059372278906	6.45140169986774	6.89505669746445	6.82996210748063	6.44904736008758	6.32236678781131	6.23312092613327	6.38126710401788	6.39605927940482	6.60001977613477	7.21611840401995	6.55565743147445	6.88260783739215	6.76219996691508	6.21394095884558	6.62396217628281	7.60970325915881	7.94791157172695	7.86794710565235	8.03317573986371	7.8739811011677	8.33889055888654	7.90311722561041	7.6843046999021	8.00671598132252	7.28411431629143	7.15261543260477	7.87373631326126	7.81586870264245	8.07883662550506	8.12717514306263	8.49021791712496	7.67996701487376	8.20359026730088	8.1665246528009
TEX55	4.20296319382969	4.00542855389956	3.97780451111048	4.02650812746293	4.32166925217814	3.76802961721945	4.08254974615405	4.15162205442044	3.85372554060127	4.04763453033095	4.30828987754677	3.89106381623685	4.2086241626062	4.0655951443194	3.93658008871586	4.00752814422233	4.07214474071283	4.4630416395046	3.91349760624954	3.9512386412551	6.19967234483636	6.05528243550119	6.23381138429316	5.86789646399265	5.91647664443772	5.97498811199193	6.22689381357139	6.09803208296053	6.19179950106508	6.14567745519564	6.04220656012069	5.71699089440494	5.91647664443772	5.88427310710826	5.82781902461732	5.8801957289431	6.12205144771389	5.96809075204526	5.94953493301701
RANBP3L	3.65554509100297	3.77347219836191	3.71495300669105	3.41837037476119	3.87411558152861	3.84424905051394	3.4279662652815	3.76256950877834	3.41330960407441	3.62901581234509	3.84212915093609	3.65648698900092	3.52422318609061	3.45385467349581	3.34438312396308	3.79120092570161	3.36616845847949	3.78153607877061	3.70439919416702	3.77265963124657	6.37446049900078	6.073248267825	6.50356022588251	5.97269265400426	7.13845407771963	5.78920757534734	6.04657836662033	5.94251450533924	6.25550073314839	6.0869323411374	6.03782146543497	5.8923910259134	6.12928301694497	6.23266075679027	6.06824086131282	5.91248939686347	7.77567150964336	5.82781902461732	6.15279185163912
SNX13	5.78459072000583	5.67378911894329	5.8123719198119	5.70811888023885	5.72948185750377	5.81263401710585	5.84856247740924	5.67771992348617	6.10966206453396	5.66957929582179	5.76979638331642	5.6535637829296	5.74260631941737	5.83419556848229	5.85223393029084	5.49066125866051	5.71422051073535	5.4043290013558	5.76793282390441	5.88693939811496	9.25181730423052	8.95498114403171	8.79484666094957	9.15079827827842	9.2251066737711	9.32004911405228	9.02162019234149	8.8872919105683	9.12769543683667	9.0104184485042	9.21464624031481	9.1040115974243	8.89469561399809	9.43518184943815	8.8419341334403	9.14907463642832	9.39959836912012	8.97618145419271	8.83516457781093
KDM1B	3.98890868470637	3.78418682736871	3.9468520152396	4.19121030331725	4.08290998737763	3.97336211131534	3.94616817420606	3.96869554314285	4.07818753526671	4.07141104675124	4.5228556780707	4.42817482578652	4.28894888317649	4.42505325466007	4.35118589886016	4.17162045387436	3.89031992840301	4.66047721931219	4.42284251822738	4.45319601531718	6.62776586431562	5.96809075204526	6.31831684133498	6.64483544728717	6.37230615233749	6.43796008833447	6.64154602908752	6.47411151394241	6.58233018791316	6.26741032458592	6.26115467261557	6.09311010883225	5.94953493301701	6.60521428966528	5.84046323386954	6.08816916456707	6.64990281989314	6.15583017155653	6.17592374206376
ATP6V0D2	3.62971168338105	4.57907349918293	4.1101705314708	4.46284780728928	4.16305691979048	4.96815320602187	4.0793826342016	4.236068625695	3.79560083299396	4.27422311431645	4.23245239509379	4.03617185383846	4.04983086680071	3.80508243427667	4.25272347965473	4.20941242370226	4.05315904889814	4.22271160806508	4.03781399941392	3.88362853800676	8.63626208880638	6.22689381357139	7.13260357422898	6.4761386254757	6.16631374788993	6.44128427192704	6.50143914515887	6.66144606159596	6.79989289677088	6.59245703726808	6.52042224852645	6.27364083331922	6.45779126025604	6.42122329922514	5.91647664443772	6.35508676166836	8.10954495931861	6.42443338317403	6.23840473932508
LHX4	5.27405463644102	5.14776418527356	5.42040088019156	5.0462449149343	5.20162574598722	5.49091760610874	4.97088171669431	5.30197365488378	5.22395469658069	5.12436246477964	5.21903683222022	5.32873505706568	5.32967386872754	5.22609577675617	5.12178546189901	5.29892762282459	5.02842160433194	5.24646281436587	5.09984827169749	5.17505363239516	5.96424381837536	5.92045290262375	5.78920757534734	6.05961485629722	6.09064175191785	5.78920757534734	5.97498811199193	5.83204693024235	6.19495379593384	5.83204693024235	5.97727992349992	5.81078497075035	5.64385618977472	5.73606362787181	5.93545974780529	5.83415498140132	5.98185265328974	5.75274859140713	5.98868468677217
CEP19	5.11598011706127	5.75148086029798	5.18057026989083	5.57929662608185	5.34890155044387	5.33383708964432	5.58896523055546	5.44103538971658	5.58038641608896	5.63888389446391	5.76727249165998	5.25805242312579	5.82048595568233	5.45069890539797	5.79388584501782	5.87333386056227	5.77453633826172	6.07697930693255	5.58248657616068	5.55088789329317	7.03018707753845	7.36201130256096	7.05417232653849	7.86293857199373	7.81434405306842	7.80281165925841	7.68981561442004	6.97122624110451	7.31054825653287	7.69165419840619	7.47380557822737	7.52842519796782	7.23690298187848	7.72912378632186	7.39669039852504	7.71915879286166	7.51584883024209	6.67307865001671	7.86724661081138
PROSER3	5.05807331257081	5.19865141925693	5.52727224612689	5.27303037171756	5.36193616119664	5.45860445499044	4.94939098315573	5.00781183476014	5.67429798892007	5.40852743695236	5.57488672128963	5.54642303048535	5.80157515604877	5.76908560847125	5.77898439468445	5.74981393032508	5.54087025907438	5.9335259717979	5.6009153601896	5.70435044215811	5.54341854992942	5.20719397456648	5.45880522186905	5.63575439127776	5.57742882803575	5.12788498659274	5.69209237542757	5.56871618873173	5.45044256900326	5.48864353985378	5.52765840671484	5.5837597536395	5.54887738084644	5.41841598395075	5.7292808460274	5.54341854992942	5.63981097771678	5.33699741660501	5.38700058082312
ADPRHL1	5.4773910912689	5.09256350028295	5.34357638745656	5.27717557007393	5.37387914236851	5.29984482539354	5.58441435282206	5.49890079566613	5.71750249415328	5.72416128768082	5.53255734691372	5.4850524507612	5.60194020321834	5.37222663403117	5.43650634425031	5.7272633070431	5.59885101468067	5.90640095801143	5.51637104774743	5.69085151488569	6.75818456464209	7.33861606013228	7.2922010580345	7.28189016398753	6.85397070410045	7.55927765682565	7.97804858355171	7.67905778549329	7.71515687561704	7.7937261972794	7.09868693892449	6.75488750216347	6.83920378809694	6.86789646399265	6.29829173062012	7.20101431017918	6.74146698640115	7.0837728892276	7.17092652528738
SYNRG	5.81736196280186	6.32461128320411	5.83370892875915	5.73689868763228	6.03941413818412	5.60739521137146	5.91522855568734	6.3210732973633	5.79286446025698	5.46782456227828	6.07137590552722	6.13336739399783	5.96454280208231	5.67193785500108	6.20778620693002	5.84990233451676	6.13485649751948	6.12291245792464	6.09236856500741	6.03229770117076	8.15547097064466	7.92333461715872	7.85239405044415	7.72801368231535	8.02527634875921	7.76320971052649	7.85009680316324	7.67774289368139	8.00320811753715	8.01844111798037	7.67184107362694	7.73422593151893	7.4337298077475	7.70698771110073	7.61268423328404	8.1929269676646	8.0475929163009	8.19015555024972	7.94726989886693
CDH24	5.47414591750843	5.78822918512889	6.0603177771571	5.84561456897048	6.08116639649021	5.46799901798521	5.73839198469937	5.69973531681687	5.56795577129	5.92007540250105	5.96659118336776	5.72611990964683	5.64926106434654	5.64584925177993	5.65677807473281	5.78640673434714	5.82008866986114	5.82066035921757	5.91695977083054	5.84875720183477	6.2475478068903	6.05961485629722	6.4155305236831	6.04220656012069	6.43128865429159	6.04366603044085	6.4110872267986	6.36690442093396	6.35402893805439	6.38887833881199	6.17192735435346	6.07574653806091	6.27052894238072	6.07824048959725	6.14567745519564	6.28909670241999	6.29829173062012	6.42443338317403	5.91647664443772
SEPSECS	3.9611177408473	4.19615321932534	4.49337500983222	4.19088220017079	4.05383202594065	4.30356655598098	4.14864675677008	4.41864569470898	4.34969767349322	4.84906410607007	4.93138687710415	4.6856410973275	4.78765186118729	4.86259525690276	4.79561491037977	4.38264802590449	4.81530756274405	4.48693828869257	5.32182104294365	5.13272373675033	6.73063995591679	6.4262647547021	6.46515822966425	6.79350837275821	6.65384393980322	6.91903372752338	6.96949243501553	6.82330991327652	6.71889722828199	6.53605290024021	6.5077946401987	6.14567745519564	6.01680828768655	6.59970014053827	6.09064175191785	6.86789646399265	6.95688605656051	6.64433652725159	6.80992886572143
GRIK5	5.82333768519609	5.70772143083491	5.96889207791994	5.93763756281811	6.11885845271375	6.17260832176037	5.95392054312546	5.67084585812156	5.82822782342034	5.90281577318001	5.73331710666923	5.85745969005983	6.04864445836232	5.8974978123295	5.90990244176158	5.87165965374128	6.02151304048891	5.87788686851633	5.88440531274099	5.86428959394414	6.31433399391901	6.57742882803575	6.51832583230715	6.80741546245424	6.85397070410045	6.97785230797118	6.91134524556469	6.72451385311995	6.76524034288965	6.91903372752338	7.07076605396789	6.67430951546289	6.74953426766926	7.01834708415541	7.16490692667569	6.97465320273073	6.58044701959866	6.60405501020754	6.90388184573618
LRRN4	5.99243939172013	5.74016662669372	5.42709577606556	5.48129086770334	6.51348695566622	6.05921603767274	6.1567369835428	5.68621308008085	5.59520009331215	5.77505633754365	5.69822742557346	5.69522105189813	5.66654855048432	5.79369667910656	5.33723011361379	5.69406068755311	5.6694208441721	5.86288601894241	5.76730123107595	5.82529751616879	6.27519333390221	5.78920757534734	7.19599910520303	6.07199858075306	7.41457615759716	5.96424381837536	6.24982454861618	6.41326572902913	6.20750245925879	6.37446049900078	6.33806779754262	5.6667565918848	5.6724253419715	9.35653780307129	5.8923910259134	5.94953493301701	6.42185444544339	7.01101810540105	6.23840473932508
ZNF777	5.49690393637688	5.90562773297562	5.56497826219689	5.63971635743018	5.91458724480522	5.65654613752562	5.39437567582391	5.82277814352004	5.96993051267535	5.65561429508384	5.649875235737	5.96416571196036	5.26478347700125	6.51907510438985	5.86129439095497	5.89561614074323	5.83039924164204	5.80560446400051	5.68067232848087	5.78676505848558	8.37512764163007	8.64527294178688	8.22456416734375	8.14377094198311	8.08462186158138	8.49153767268498	8.44413364278592	8.37857881451697	8.37446615036416	8.40155154144422	8.51281392877073	8.30174081508171	8.65718194541328	7.92648162047402	8.61249994573944	8.88098483139536	8.26958490171762	8.87199915605088	8.66608052519592
JPH2	5.91990422512913	5.82326812699571	5.88416724594264	6.26219446777696	5.97673823868181	6.02807866743583	5.92031895689435	5.4316240962196	5.72482677827471	5.92496096887823	6.07349177717342	5.6786237994562	6.04764307981532	5.92254016236053	5.81761266747705	6.02896480037123	5.87691239953336	5.54899272576611	5.99975532973407	6.12130142420948	6.98667373667303	6.32822611878773	6.65088229017427	6.58233018791316	6.83708165537529	6.27984269352035	6.42877889133759	6.2475478068903	6.28513770052316	6.34872815423108	6.32162690085936	6.32327998788732	6.53915881110803	6.89090019965532	8.44727378165143	6.5287791444994	6.80180534355842	6.7380625269573	6.68229237143083
PDE5A	5.12702363704045	4.90883836118917	4.70895926312064	4.68745939056724	4.77707647897513	4.84873870189107	5.17078022598955	4.95727150908798	5.05630909542717	4.82336657761657	5.21426354925484	5.20539743979109	4.92742731199119	4.88721783671623	5.13773343495151	5.33418255917474	4.75994393307274	4.8671605018355	5.45356189317492	5.1416094791874	5.70251902915328	5.9004635213735	5.86789646399265	5.81506301719287	6.00562454919388	5.86789646399265	5.90448409790142	5.69209237542757	5.94953493301701	5.73606362787181	5.83625995679134	5.86789646399265	5.92243574023315	5.66533591718518	5.93545974780529	6.27519333390221	5.84465430031041	5.88935185259465	5.71699089440494
SH2D1B	4.18710118577371	4.34131994778681	4.17983378931832	4.4220122729901	4.37513968647781	4.17601800304206	4.07695460203615	4.27206918730007	4.05153707116671	3.93480576643678	4.32554947143465	4.09673800554299	4.18396632727795	4.75797588960962	4.5320575751104	4.63554197564704	4.1542498284016	4.12831534485487	4.32596530510164	4.51967575148444	6.26584942144085	5.76553474636298	5.92243574023315	6.52943055414615	6.54689445988764	6.80992886572143	6.47115818990212	7.57967043868583	6.72317899865708	6.58345891013077	6.19967234483636	6.39643353125099	5.62760683812965	6.58302859488589	6.22689381357139	8.43834067998655	5.97842446544086	8.05130520802228	6.04948483557401
SSTR3	6.25559656343852	6.20492654140503	6.08458051432705	5.99392361944481	6.07987471213089	6.26248370970601	5.86952297594973	6.16311466021828	5.78029736778096	6.06744404143634	5.95461095581091	6.24825217820784	6.00522644516668	6.2544681947508	6.24847013048299	6.18138426234238	5.99862580989135	6.02072731324364	6.01716257899471	6.0391417944159	6.17059209364554	6.23553560671046	6.10223819393074	5.88427310710826	6.24412594328373	6.29829173062012	6.18388345903223	6.02070220379105	6.08618931310448	6.05853297020161	6.10223819393074	6.31333656165215	6.53915881110803	6.19705348975542	6.13750352374993	6.19705348975542	6.03452387533439	6.03254169727004	6.45779126025604
ADAMTS19	5.85016595514822	6.43876590877999	5.55735209567715	5.15817203211016	5.78752727931466	5.64520269213887	5.62940966364941	6.07706820686569	5.57993678518007	5.40565750668662	7.56221799743158	7.89439489470557	7.59510356089875	5.74747145594332	7.8994011548218	7.50039735347717	7.93483179129697	7.08449930444509	7.8297916023133	7.4063740789449	6.40201777711713	7.09165223710765	6.47248777146274	7.43089909075657	6.3819754785573	8.14660634950844	8.3657472075577	7.50913524790788	7.81444788285685	8.68771580091209	6.63133277831519	7.46752566984109	7.30477933185588	6.22045959037448	9.16232913794439	9.2767983587239	6.63032829035901	7.71925053464771	6.77249669339533
DDX31	5.32640672741727	5.25957361349036	5.37685865212507	5.12480412928902	5.23842835729163	5.35014943786483	4.91080445913484	5.03220216336227	5.29310028467946	5.48640504844886	5.24810316985362	5.43643171960016	5.55472583981132	5.71685641030839	5.28529826708997	5.20628586579691	5.20205915829112	5.54746611674835	5.34062678296928	5.38971788761253	5.93545974780529	5.59544398458948	6.19810120932482	5.96038891642162	5.87200870151234	5.66959375118833	6.19495379593384	6.82862650462728	6.21916852046216	6.22207035524718	6.42050092917397	5.80649677858677	5.72701372166611	5.66106547980695	5.97498811199193	5.93781516880342	6.33151354657445	6.11200572078768	5.81506301719287
UMODL1	3.71928323165323	4.15464461074485	3.83832777480073	3.8364406443978	4.04308802046099	3.76802961721945	4.08432709035588	3.7741569320006	3.64626394185652	3.80527697595714	4.0335023806197	3.81257061497674	3.92565161119843	3.68805858058439	4.0710532441959	4.20232007579273	3.7650619741206	3.65565155744474	3.85253834812748	4.08247463844824	5.81932841537339	6.15987133677839	5.84046323386954	5.98185265328974	6.11478344724985	6.07824048959725	5.74056873028193	6.07948478382681	6.11144869848767	5.992088609014	5.92441585637386	5.86046625851717	5.96231765494231	6.06177619758669	6.03782146543497	5.96424381837536	6.33479528777867	5.98458935036246	6.19967234483636
RASEF	10.9067150570331	10.3270313833576	10.5626124013384	10.3517117996268	10.4589196169697	10.237916313939	10.4365613316522	10.7052070319872	10.3841575471484	9.97547261789914	10.2424122012925	10.5521154459184	9.88923193233231	9.77405383271057	10.329871105327	10.2487779307953	9.79739624009776	9.68064275978081	9.6495962397659	9.63166708854172	6.13750352374993	6.31831684133498	6.97878709577667	6.76787589920134	6.49718600827282	8.70899521422047	8.59621100498465	10.8574211426023	9.57739974724052	7.94895645508801	9.86926115996811	8.80139117361222	5.98868468677217	6.02458563827827	6.45121111183233	8.0229381197145	6.1106138055009	9.15333592792577	6.60765876692106
PARD3B	4.66011538329022	5.50549495974436	5.10054460608155	5.379685866625	5.1917226868574	5.54337771617108	5.29765280706	4.97309646020694	5.29598303880847	5.13255525143386	4.73943062181567	5.06073051272726	4.93491057053378	5.31463490168769	4.6914147914823	4.80508501457672	5.03324590260492	5.02511377629716	5.03834508846234	4.72858040462843	6.40201777711713	6.33806779754262	6.42500604148493	6.2475478068903	6.27052894238072	6.22207035524718	6.25550073314839	6.49185309632967	6.45779126025604	6.44017650773957	6.16791986555194	6.31831684133498	6.18123575927822	6.23840473932508	6.22689381357139	6.29370154208074	6.53294028837287	6.43351533886401	5.93781516880342
DST	3.53387166330086	3.67073917603232	4.60578007106075	4.42497743075783	4.6092464785651	4.3836743670402	4.78983591089495	3.91541343556825	4.58262085057829	3.93942970692729	4.0351282060516	3.80538677463963	4.35351773132935	4.07650197449589	4.16384511462379	4.17401301156799	4.13613912210452	4.40589027858513	3.97592324406497	4.31511709332562	7.38312796324599	8.32751402200053	6.93700769263033	6.90388184573618	6.98894139549029	6.4446008137115	6.79545527204412	6.49505552836802	6.47779549680326	6.72574115650395	7.06841500623918	6.91273967130521	7.80993915228041	6.89090019965532	7.64039317546501	6.71361059215427	7.35561538275796	7.3645838127337	6.6981253891583
ZNF441	4.63603524261966	4.07165400837718	4.6372316137058	4.58884713260599	4.20865279872659	4.59449301427667	4.82735454428925	4.01776302468372	4.40596629565735	4.11904162195014	4.88059570906739	3.95143104054135	4.57673393128937	4.17436782576142	4.4019923235995	4.24536224843211	4.4827320110995	3.83652709172723	4.28918222845531	3.9231877913061	6.41023933077602	7.27222106068033	6.34607044078517	7.00369217745769	6.15279185163912	6.61270044946108	6.65613879872702	6.08321336824898	6.68115406173349	6.5298209465287	6.23381138429316	6.79636413813963	6.74953426766926	6.57742882803575	7.06501215043695	7.58354089620546	6.89675621847481	7.23264828663297	7.10683509669445
NEGR1	4.73763355158604	4.29048832398444	4.5483975357624	4.28491679979907	4.25960121831143	4.55069852546516	4.6376019581816	4.52279486565662	4.79159942175534	4.2969371980541	3.77750461765915	4.03853670674568	3.98772460030755	4.37248237965596	4.11866562660595	4.4291693625583	3.97252861852322	4.3149648854715	4.19443326053513	4.10136038194774	5.69557630622205	6.33315535031062	5.90448409790142	6.44194819050336	5.76906555549003	5.42138489895359	5.60387258348447	5.49718760535191	5.72587745912023	5.52251719209438	5.95303237725324	6.6954983582193	5.91647664443772	5.57288966842058	7.45774776538131	5.63372181264101	5.82357869243181	5.63032683407171	5.67807190511264
FCRL3	4.77107555143206	4.44945711384507	4.80237615355282	4.62307929681012	4.84850892233235	4.61884298063354	4.63518149395318	4.7303763886807	4.72028339096671	4.52204997234126	4.63810917987933	4.68605504382545	4.64548418899367	4.77288487426506	4.46229396961386	4.51896681284491	4.50443193997258	4.80467381133875	4.36744934930199	4.4190561820861	6.51175265376738	6.34872815423108	6.30499830715618	6.49996863050044	7.02262414606604	6.73335434061383	6.34074028063018	6.5705464179067	6.3819754785573	6.56160566590792	6.4714037183442	6.37068740680722	6.19705348975542	6.83920378809694	6.31831684133498	6.49688253116183	6.50525580093216	6.66566421732037	6.67430951546289
DCAF4L2	3.95137247478874	3.73052714416519	3.59875786700432	3.97459116716662	3.94573812785379	3.76802961721945	3.71532188865363	4.06536352617594	3.9385690329675	3.84189263160306	4.0697796604353	3.69996987794272	3.71549542169337	3.83706474648052	3.7473234813679	3.87602042670019	3.81798255638242	3.67709313288676	3.8702572902914	4.077554922372	5.79354998953654	5.85299758761332	5.80864246791806	5.72246602447109	5.56871618873173	5.58453263378812	5.71699089440494	6.08321336824898	5.992088609014	5.80219321694183	5.92441585637386	5.75755668893945	5.76553474636298	5.5909612413426	5.56333204889002	5.76906555549003	5.77346892790519	5.88630626345243	5.84883072362343
STOX1	4.47573939625491	4.52271810907409	4.58894868543522	3.98122001152625	4.38655645248292	4.72610205773741	4.19329029170961	4.14140148096802	4.35260423484734	4.32669502643608	4.98324527736018	4.8429200168892	4.92070646739977	4.55709322125904	5.2515221759076	4.75401627881712	4.7265677158851	4.33245810739583	4.74606425101436	4.86183405954817	6.17592374206376	6.47004872601133	6.24697805961472	6.71488016387219	6.86373283191133	8.34047637057128	8.3280725942211	6.95788210513552	7.82323474806041	8.10726939359254	7.74120336710202	7.53673055898998	6.18123575927822	6.06177619758669	6.40002551791402	7.63747403807033	6.01420574845732	6.69691468438797	6.82273014794452
ARL10	5.47670538268542	5.27312420525626	5.37700467674734	5.0647343591076	5.2357975081943	5.51728923809944	5.33612650410413	5.10410455177356	5.0685255021188	5.28624343469447	5.33257489885266	5.58232151590855	5.41734554208817	5.35153010151776	5.31531363514022	5.64869342030054	5.63344216712366	5.62066763306917	5.6629605517506	5.30833247655714	6.15987133677839	6.84587639057824	6.41235813720898	6.65079471066872	6.50143914515887	6.30633516019798	6.31831684133498	6.14159627838382	6.42374622911477	6.45779126025604	6.20359271420771	6.75488750216347	6.79363582035063	6.90710938776507	6.57742882803575	6.65821148275179	6.4446008137115	6.34020617991171	6.73226919950145
RNFT2	5.35832416760381	5.24219661940937	5.04847989890597	5.0908570710502	5.19421189532382	4.9380881488889	5.12134349385993	4.44139662842678	5.16149806181052	5.47290969805845	5.06935910774434	5.19238514399887	5.04403191372096	5.33618089573955	5.09064429224437	5.38432823112504	4.74572476451156	5.34350020867725	5.23359705359032	5.36247279938627	7.8095430668046	7.56385977840709	7.42563050050642	7.64632181151982	7.60902134464317	7.97730167826111	7.55491879206759	6.70908381255034	7.23966917065148	8.14046579257963	6.9064180355967	6.88149577301245	6.29829173062012	8.24411071687049	6.31831684133498	7.91209114347725	8.05941368689183	6.56179351593011	7.63897234475083
ANKFN1	4.91755778280752	4.82405803956968	4.33587987677254	4.80546050224197	5.64192185536576	4.45889004732049	5.06947155068291	4.01499061737976	4.50773534579942	4.81039436193489	5.2821570580031	5.92889424124753	6.37160033078649	5.13730390980334	6.14419365081749	4.91658125992073	5.92094208120802	4.90088530333334	4.93462547803076	6.09276644178098	5.86294724802092	5.92837032301897	5.96520709119934	6.60177078840771	6.00898878322726	7.16022944389596	6.38801728534513	5.85299758761332	6.46893840826197	6.073248267825	6.75488750216347	6.23840473932508	5.85299758761332	5.74505711847385	5.66106547980695	5.98641093525204	5.8801957289431	6.1621757896281	6.03121873061072
KRT78	4.90039763246489	5.28767082933395	5.33559451509494	5.28515749483294	5.78075155497738	5.32356030201861	5.14874964897224	5.08438067027547	5.43712494722504	5.40742053309889	5.33341443060217	6.03846164282152	5.83239232509336	5.50096813822402	5.66452476665788	5.3009617821312	5.56697901538207	5.58871475549457	5.67225721577101	5.46038807064185	6.25096157353322	5.94953493301701	6.00898878322726	5.96809075204526	6.08321336824898	5.88630626345243	5.92441585637386	6.19179950106508	6.01680828768655	5.71836162613835	6.16791986555194	5.99548451887751	5.94251450533924	6.18652630850696	6.00898878322726	5.84465430031041	6.03121873061072	6.16677368175896	6.29829173062012
CCDC7	3.82887840683139	5.0068250454824	4.83624379581346	4.45619951165977	4.12277996455532	4.75887323394886	3.95005729013985	4.20274979316402	4.57816717807209	3.64042970506008	3.61087708138764	4.67437742979144	3.9633429807345	3.87005987181023	4.07691613336215	3.85215733503185	3.65550273120151	3.78846313007054	3.68924558970218	3.55947871998452	5.84046323386954	6.12446668994232	5.82357869243181	6.5634464575144	6.49078350261206	6.18123575927822	5.91049283228871	6.0639343057541	6.05528243550119	5.8801957289431	5.78920757534734	5.86789646399265	5.91647664443772	5.94953493301701	5.6724253419715	5.80649677858677	5.99095486039699	6.10643207781693	6.18652630850696
ZNF41	3.96733869530996	4.1749344684368	4.15535378097184	4.16233662112655	4.19815387007318	4.18345078409022	4.183550826894	3.85215099145343	4.53262953017755	4.5832128336703	4.72028049025909	4.15430792238319	4.47669469121373	4.34390301522091	4.53700464059817	4.58225201754442	4.28597895962941	4.3046592462891	4.72143101142823	4.39684175755615	6.48220292629596	6.63208641283518	6.34340782229781	6.23725777090037	6.3411211516818	6.16390121381454	6.30499830715618	6.23122118071119	6.29041334473378	6.44901159315667	6.29094040240368	6.48220292629596	6.69249136356009	6.54882190845875	6.46270675067016	6.39643353125099	6.19495379593384	6.24412594328373	6.27052894238072
ZNF512	8.05294989332814	8.10695294535561	8.39208180628707	8.3034204859883	8.08916352907288	8.5159087380148	8.1689334090323	7.90991689853944	8.35148345873991	7.8513347223528	8.29266259315434	7.9771245964225	8.43837158045358	7.91175287114466	8.4557399528931	8.3339211398132	8.19092616945326	8.04632407193748	8.04000937526535	8.4446068594358	11.2160384004902	12.258794373834	11.5618373249941	11.5644986866467	10.4889984465699	11.4107808758725	11.5616485738483	11.0294670349293	11.3875736422466	11.5983121619001	11.3145298290167	11.6179242617046	11.7950193812513	10.0684159467797	11.6975169493579	12.1139402951494	11.2915449109794	11.6489716528751	12.0971633743408
AMMECR1	5.24802557540793	5.05017711985354	5.07846518223887	4.82148517174715	5.030993705579	5.300861543955	5.16389779319463	5.11542908054196	5.31108901506423	5.9129473302077	5.40768177318504	5.4114123475165	5.60323275079683	5.32612290207715	5.1920585708327	5.31237558183596	5.19132386617493	5.36560985418258	5.2935384503945	5.69017759498215	6.94201827366338	8.03876209453259	7.49784225886096	7.1999765545723	6.81137083989534	6.81730347583199	7.33408195628386	7.37068740680722	7.44307366418399	7.31426510258891	6.69488019279919	7.01569380710515	7.48720092707029	6.76977173924945	6.92154344350897	7.26258913045289	6.97675656538226	6.95206210353786	7.46286458792179
FAM117B	4.90494371211987	5.52407214080064	5.29905734735761	5.14838668740118	4.842241712874	5.05842664193175	5.45297704348249	5.3673627477607	5.36491573185694	5.12770962169412	5.7638838257509	5.7353563444846	5.3275876006638	5.40312555942023	5.83444222739889	5.69778343674886	5.66574407817689	5.50637851888828	5.44651188853344	6.00970703965078	9.94999635238579	11.3708583081022	10.2670211937587	10.6108894691175	9.80956332381393	10.7450503095875	10.7941838467347	9.80404613528659	10.4834467950803	10.7543448866864	9.28415296084558	10.9953592245308	10.1285639376788	9.45697695000778	10.3804189633216	11.1506051154735	10.0400588439447	10.2565226735069	10.7471902476253
ZNF583	4.98258112164937	5.00586788943091	5.1274157861339	4.80223520444456	5.23886976632138	5.32020593222918	5.55451683791085	4.97348183122365	5.26677653547642	5.04659277167288	5.51629398014477	5.14042538124713	4.91195905478474	5.26849259577482	5.68267160849634	5.33211168742451	5.42144838922717	4.70145085940762	5.23523305897514	5.53593859944155	8.46284005476741	8.80613262205411	8.31145588706749	7.9215178561974	8.19490554774991	8.24670212611242	8.28462702445211	8.49260430438668	8.15233301585338	8.27565894469885	8.28140059400399	8.36276968848283	8.40801675133813	8.75426153061616	8.54785850605842	8.25280070833141	8.50117000806759	8.60935532355209	8.40681554977811
OXER1	7.49552224948229	7.51340989176153	7.50843467431318	7.54702097946638	7.56931214146994	7.70535681493032	7.1986211500025	7.25606939036326	7.19227929993085	7.63233729450539	7.59244814186709	7.72242107616972	7.55404973553609	7.84195651878414	7.67541032784414	7.52084823641944	7.32312818838453	7.71017729527513	7.68605623476622	7.53663840988312	7.26084145905588	6.92971171357836	6.41235813720898	7.04879635950413	6.67366948343465	7.0208944021871	6.66261995853594	6.46597446450407	6.57742882803575	6.82518268286218	6.39574832817903	6.45779126025604	6.91567983702712	6.75488750216347	6.74281466986289	6.85839508866666	6.68369645430652	6.70597790168252	7.20417398166323
LUZP1	4.60364580825741	4.61771740548114	4.75357544249234	4.71628747768662	4.59430399918101	4.53754475832717	4.69703733012729	4.92237850704073	4.8453862735304	4.664860417516	5.00776685877688	4.85216802414814	4.60095287344216	4.8850865670453	4.91369596632557	4.72093863721681	5.06351899133636	4.52441320857318	4.92248997408091	5.33902493728514	9.28077981593932	8.78389367918328	9.49915286835853	9.2991455002476	9.67851211353179	9.43780407913822	9.42610894361195	9.18509098738982	9.23014175633222	9.5140958210423	9.6121080721782	8.64940061945358	9.27023621565051	10.0450679027751	9.12555786191951	8.88539255186601	9.75779917332971	9.69781933388674	9.28294778182755
ZNF75D	5.19397737191196	5.08648839605969	5.44980456542784	5.37419498169196	5.29173884118114	5.22329750579704	5.33358177030699	5.13624988382524	5.46997923411972	4.98814531336787	5.51119020137815	5.10481195791603	5.92002057743837	5.78419261301936	5.45993798130074	5.36615649590162	5.28783510266546	5.03943427400678	5.78140973482917	5.25444627410756	7.70749718241742	7.50212131809594	7.51727569320958	7.7889251394965	7.62190827514389	7.88492510314156	7.49093910000772	7.29370154208074	7.62859864178377	7.48616489244838	7.49415156152167	7.51469985392603	7.48443543885287	7.65243128137747	7.19278595925112	7.45701225726174	7.66035250967092	8.20147703796814	7.77156341810632
LINC00052	4.85793433065053	4.66444836545771	4.92670445836834	4.9487004498137	4.81127793897746	4.95302404010526	4.50887616087268	4.31070329373425	4.89237732753182	4.71398102681198	4.59284431526336	4.89022521274959	5.11080361911071	5.14452773165303	4.73199214071419	5.00567789985593	4.94904886367816	4.75976304438405	4.56638958752297	4.79238978430412	6.22207035524718	6.40002551791402	6.16952419715	6.12205144771389	6.10223819393074	6.02458563827827	6.25550073314839	6.19179950106508	6.32493118292196	6.40258575823259	6.53915881110803	6.46270675067016	6.29216884169603	6.09064175191785	6.18652630850696	6.34660237529899	6.36582199325499	6.21861457415198	6.17059209364554
BRWD1	6.26992622969282	6.21992270756601	6.22370994045156	6.09980498154393	6.4335518258601	5.99064371737458	6.22182450602326	6.2644534849091	6.747293535483	5.99561996304124	6.31426383350723	6.3307228449862	6.27780105226785	6.13975556626411	6.52201658249806	6.27886515469356	6.28139465880318	5.80654224980352	6.00966035377168	6.24268203106281	9.65921298677159	11.1450522537818	10.1528984276857	9.77127040752456	10.3064888508054	10.7371117723438	9.8963519323885	9.51477499512992	10.0507581132667	9.73215775677533	9.49002332049979	9.97782941695196	10.6893937818714	9.68172157219851	10.1045733325559	9.79486582604622	9.63257395591536	9.96811077333312	10.2678068397239
CCDC89	3.59090341265625	3.72495711190339	4.12849566772225	3.57559019216723	3.86923507879873	3.87017974682324	4.55369551622633	3.71369658457374	3.57302471775287	3.76801140278093	4.21135631155053	3.58266101005022	3.60810191223	3.45509242416013	3.83135386537805	3.56028024654206	4.25140673993178	3.92285851994567	4.12279362849675	4.15372193292688	7.02150859878956	7.9446587733019	7.84357124560347	7.87192864084676	7.09015265573553	8.1227337960383	8.11721035783706	6.87999118976546	7.5740106554151	7.79045406786223	6.87827044324062	7.06205801392639	7.91087654053683	7.27293485298058	8.15904533400576	8.11853155907313	7.29008706220999	7.93321557898639	8.70360220206998
ZNF572	4.37570979851387	4.26314095093944	4.41934148496755	4.58783960993639	3.99827747623721	4.43624114271031	4.21993037209137	4.10633642543058	4.22738428502655	4.51178041648646	4.38556149510483	4.17614426000346	4.6153386043479	4.15950970970921	4.76817786572412	4.10167839526132	4.3994787447911	4.39552008330854	4.4221240542528	4.64548384313731	6.02458563827827	6.47816289273763	5.98868468677217	6.8309790765003	5.80219321694183	6.45450493755737	6.69526031235722	6.29829173062012	6.6992503918465	6.53915881110803	5.94251450533924	5.90849350081248	5.84046323386954	5.59991284218713	6.09064175191785	6.58233018791316	6.29829173062012	6.24657150235018	6.63734941083314
RMDN2	4.82472397092598	4.93443346638845	4.84687808362031	4.88335385390728	5.15327492658502	4.84694215145718	4.68876906844838	5.17544615690539	4.64917752603581	5.48915867315323	5.10570761697421	5.02605329355069	4.8564009263411	5.23380264298394	4.95614570261824	5.06867399181275	4.9227692936786	5.28920296351215	4.98720924831933	5.05134273413767	6.43128865429159	6.37634248280467	6.53657049859543	6.41447383643093	6.09064175191785	6.43128865429159	6.44194819050336	6.49825086752783	6.3566720442121	6.5298209465287	6.39917109381982	6.64034762063603	6.22689381357139	6.48650039815323	6.55842071326866	6.47004872601133	6.34721031354541	6.40382498860962	6.37295209791183
ADAMTS18	5.02365815933616	5.32070388169144	5.51342148319382	5.53758799379793	5.44803699114687	5.18311269129873	5.67647687386853	5.43285487489015	5.42006598564496	5.45596216231788	5.3748909130227	5.06487875693191	5.77635472668916	5.39063106061398	5.31667774662406	5.42642485141725	5.51728388315818	5.23046088896791	5.42523819722475	5.45130621115498	6.28355142317431	6.25550073314839	6.4155305236831	6.68446110454825	6.64066285951038	6.11478344724985	6.24982454861618	6.99754984746279	6.37634248280467	6.12928301694497	6.38543103719352	6.24982454861618	6.30499830715618	6.15042360517025	6.34340782229781	6.04948483557401	6.58646452588639	6.4801843236987	6.45779126025604
PCDHAC1	5.2025630025058	5.78026290093357	5.31361322779456	5.50640041844034	5.58348006147965	5.49620867960933	5.03567352351194	5.38714868515389	5.53985516998262	5.64031001874114	5.45618189748648	5.48060991857485	5.60353964716457	5.57054247136296	5.29756084889163	5.53287703275434	5.62029432310937	5.56151778035298	5.62146357795791	5.58865311925312	6.13750352374993	5.96809075204526	6.18547014606694	6.37916172992979	6.70597790168252	6.35085080548338	6.48650039815323	6.56362949244401	6.42122329922514	6.81430303183346	6.86562193317635	5.91248939686347	5.96809075204526	5.94251450533924	6.07574653806091	5.90448409790142	6.42500604148493	6.66007863548347	6.06824086131282
HIPK4	6.61522985666954	6.7108040923308	6.7407823393337	6.82865557055835	6.61474090588833	6.36261821850983	6.46819848184455	6.64022367529666	6.58887553394754	6.82542770720212	6.53635571004767	6.73497943992437	6.49220507098049	6.68086394428238	6.41808079698666	6.58863869911031	6.43904677547221	6.45172478468862	6.44880797226671	6.54452557044576	5.9518675043269	5.93545974780529	6.09434164963584	5.90849350081248	6.00898878322726	6.10363820959677	6.01680828768655	6.01290383323064	6.12928301694497	5.9518675043269	5.95303237725324	5.86046625851717	6.23266075679027	6.19179950106508	5.82145511910246	5.66533591718518	5.86046625851717	5.97842446544086	5.85299758761332
FAM124A	5.78125174343387	6.18746609851846	5.77706353498174	6.01070734419098	6.04999474965764	6.01303385424159	5.84034219851223	5.60658050939104	5.68528675222782	5.83099471365538	6.18158313708027	6.31456892487426	5.92407945206825	5.82448791565828	6.07903563842036	5.90590918115578	6.07252388129502	6.01869122924981	5.81462127476204	6.0352972870688	6.85588507819808	7.07598928396409	6.57202409487614	6.63434495717038	6.83566516404563	6.89471349754576	6.68879021322122	6.86012727226966	6.89327725818461	6.64843092837903	6.72519581722666	7.17180729151797	7.02099660131087	7.29942967259707	7.21274927543304	6.67576513115674	6.71424551766612	6.76710918263461	6.88342898178299
NKAIN3	5.27285712740411	5.13300489932482	4.87124649161263	5.205531981888	5.27196576387644	5.6132340074303	5.2329551746653	5.48142672833693	5.21342213660963	5.04025903089025	5.25917529960734	5.06000781280465	5.17167372988448	5.15991427397226	5.25859844411162	5.2645279489481	5.226954293778	5.15558734129687	4.84765227167283	5.24898465946361	6	6.19574129324645	6.01680828768655	6.16791986555194	5.92045290262375	6.01940614053676	6.11478344724985	6.05961485629722	6.18547014606694	6.11478344724985	6.00450139223494	6.48735771531155	6.27984269352035	6.03121873061072	6.26115467261557	6.29370154208074	6.19495379593384	6.12515513132229	6.03121873061072
ITIH5	7.31745467291316	6.67189187050859	6.46207506528348	6.33369314045568	6.20564860616611	6.58758131896062	6.78702343572037	6.20207238556906	6.22488072654973	6.44134038486614	6.65271096998029	6.82150626945222	6.73184346566589	5.9290038799835	6.92669568307251	5.76329736544518	6.49256144596924	6.90182024104997	6.30899824120537	6.28834610283648	5.80649677858677	5.82357869243181	5.71011763204345	5.79354998953654	5.86789646399265	5.53915881110803	5.92837032301897	5.91647664443772	5.77082904603249	5.83204693024235	5.50437568548807	4.3737595583192	5.7848520513164	5.66533591718518	5.63372181264101	5.73154441330322	5.66533591718518	5.87098112422465	5.44595508550592
FANCB	3.54082541741562	3.6594729607055	3.64837950002129	3.73195587594763	3.66543825251416	3.6843547792889	3.62408749727619	3.95521300552561	3.7285499855266	3.55554182063757	4.06310165851619	4.28866360752158	3.93562173544813	3.64072052052737	4.18456348876796	3.97775259203652	3.71382589344801	4.06128015350251	4.27623944398247	3.77245641793805	6.82848687845491	6.49931494138542	6.70597790168252	7.23977130818459	6.6698204830827	7.30882864416671	7.92852962660684	7.01813228568439	7.33470591719448	7.90069898683056	6.84498815668261	6.57202409487614	6.35931031689044	6.8876361492921	6.53294028837287	7.0000473376544	7.15567233653708	6.85042940259467	6.97572074162291
POMK	5.4123893028116	5.26306386055686	5.56269311586724	5.60930582270942	5.23039121713902	5.39520301662732	5.24310991305863	5.25061677065014	5.58976690199827	5.44966701431826	5.7901124065821	5.45529785643487	5.72469847898611	5.77769707557834	5.57906015996571	5.62183708358478	5.6077172592495	6.06162824896749	5.5668099797789	5.61963553120066	6.48864353985378	6.09803208296053	6.52094548418564	6.45779126025604	6.27364083331922	6.37068740680722	6.44194819050336	6.57742882803575	6.56868731174452	6.39231742277876	6.50497307869485	5.79571500650173	6.08816916456707	6.24412594328373	6.36690442093396	6.073248267825	6.53605290024021	6.33806779754262	6.62891937351136
ZNF709	4.1691385183089	4.48899090156915	4.63733886049833	4.18505745802857	4.43138541024626	4.42373816277167	4.59281537913971	4.18124951683104	4.49852776179875	4.24598319736248	4.67750824226472	4.23781974643571	4.15529168075463	4.06194265944063	5.04609855254396	4.64031620865891	4.68015914642383	4.28449103572495	4.04853840139814	4.79984452221862	5.95652136333312	6.19967234483636	6.24982454861618	6.66555194992226	6.23725777090037	6.4110872267986	6.38499954473004	6.14567745519564	6.42877889133759	6.36311324197513	6.20750245925879	6.24982454861618	6.06177619758669	6.04948483557401	6.12928301694497	6.31333656165215	6.10223819393074	6.33151354657445	6.72574115650395
SMC1B	4.89076039366995	4.48042883796828	5.03227614289177	4.62471382204611	4.48875156121561	4.82498953466072	4.63513557105701	4.6620592854723	4.94382973735292	4.40682133085744	4.30778070381076	4.10766025365776	4.32028342318616	4.85690877386584	4.37914855734248	4.63521052157853	4.50430538018984	4.37178514586977	4.44702469046119	4.68172968088511	5.98185265328974	5.74953426766926	5.97498811199193	5.81078497075035	5.82781902461732	5.84046323386954	6.16309613843601	6.10223819393074	5.90147031982427	6.18547014606694	5.98868468677217	5.6387978999517	5.6667565918848	5.73606362787181	5.63372181264101	5.62351574149055	6.09064175191785	5.94602898951548	5.56453060081634
BRWD3	6.65149792453695	6.89548847269478	6.87718178367996	6.66351484050644	6.36272561656862	6.52428045878093	6.82262793218376	7.08402949422808	6.11515845758044	6.31407509050346	6.4069774112433	6.16551665064471	6.34440918832198	5.92605506090212	6.15649632836254	6.32490328856019	6.02450962331119	6.29621400088177	6.05738918380326	6.12072786972124	7.18553655053466	6.90624965620869	6.97316926192725	7.05374563518112	7.01685062097399	7.53181498372135	6.97785230797118	7.1753249891849	7.14797212272205	6.97436296162383	6.89113236922879	7.05060617369079	7.06786132454635	7.47112973191692	7.01569380710515	6.92854798388255	7.12366205838272	6.81648579158821	7.03712959646091
ASB16	6.91126949588698	6.94497683094094	6.92685191092988	6.94394511348322	7.26973851397447	7.05302398992895	7.03881991717417	6.81328610157833	6.88704230135778	7.37727622033036	6.94389402383051	7.23879918128107	7.14141041214243	7.25440876257902	7.25121235638783	7.10560223720389	6.99940510379123	7.21332569947638	6.85319762912032	7.23870824661253	6.5274770060604	6.11963215530272	6.15987133677839	6.49209993636318	7.22061533105007	6.39803050373785	6.29304486986342	6.23122118071119	6.4262647547021	6.23381138429316	6.41326572902913	8.6890443597698	6.50271248596606	7.09827953132568	6.21723071622067	5.84883072362343	6.85839508866666	6.21306921532747	6.47816289273763
MAGEE2	4.29402524322017	4.38490542771025	4.11120354052645	3.99787641378365	4.05305849461324	3.88527652154703	4.04088909999837	4.20196681871479	3.69564990754165	4.01302554397082	4.0624933929203	4.07420981115306	3.98645007408187	4.08475146532128	3.81312661062265	3.95139047375239	3.95238370567489	4.24249961592598	3.87821201949944	3.79857470589755	6.43890992422831	6.40002551791402	6.7338261223701	6.79223848398442	6.5918274961901	6.55842071326866	6.81362088286186	6.91861521548657	6.46449020601615	6.77873424411784	6.67525138605026	6.27364083331922	6.5520280988563	6.55362929391636	6.5711200698023	6.56795607541547	6.89913574308566	6.47411151394241	6.78122199515228
ERVV-1	4.49174729481391	4.56827147983889	4.64162480872105	4.65120643166156	4.42141385032627	4.49632780170547	4.66021649198973	4.73866516945514	4.39966125336109	4.43723126839701	4.61779297256846	4.52523413648999	4.68890751073763	4.52318241461525	4.44480777839745	4.45034714876717	4.62333136908603	4.86447995394437	4.5883875376647	4.67272561759397	5.66533591718518	5.88630626345243	5.77259038358876	5.66533591718518	5.76022094646651	5.57678211402042	5.79354998953654	5.91647664443772	5.62760683812965	6.02458563827827	5.71836162613835	5.80649677858677	5.70597790168252	5.36340589903717	5.64817779572482	5.67807190511264	5.91049283228871	5.63372181264101	5.71699089440494
GAL3ST3	5.83766690906176	6.38055552442956	6.26239951790867	5.9446484434504	6.06511549498659	6.19800904838964	6.01923718862118	6.22966934119876	6.12371399031486	6.02867821210677	6.11045470358482	5.69837443757673	5.73222631966624	5.9418663903115	5.80893208464993	5.91256101092264	5.99435569990813	5.85785052482321	5.96103034026177	5.99540392469654	6.10922054599423	5.82781902461732	6.25550073314839	6.30164800149733	6.04366603044085	6.07824048959725	6.23266075679027	6.23983716874034	6.23840473932508	5.96038891642162	6.08816916456707	5.94953493301701	5.97269265400426	6.12446668994232	7.55852479785641	7.45140648073176	5.99095486039699	6.03782146543497	6.35931031689044
FLJ30679	5.32495133851223	5.10569291035908	5.2582114712776	5.12397991044399	5.09403924849053	5.11040500673928	5.330845082088	5.7776237562938	5.17364252119987	5.01891328655354	5.11181965336444	4.98140169496151	5.19808627532992	4.93516009815972	5.36093836055255	5.00752693328321	5.07024642530539	5.3349168228893	5.0707513731527	4.90781184690981	6.11478344724985	6.43128865429159	6.34340782229781	6.13257684267001	6.26115467261557	6.51175265376738	6.21140163741847	6.38543103719352	6.02458563827827	6.21237478756727	6.22689381357139	6.44724856860178	6.64034762063603	6.58860820947725	6.31831684133498	6.32822611878773	6.10643207781693	6.21028949649354	6.55842071326866
C2CD6	4.77915185570947	5.00697230603601	4.56955409912214	4.72031557201097	4.3355382791836	4.58049369161119	4.65362809543528	4.28819257626614	4.64723114630792	4.76083271108781	4.56624502464869	4.44734763268489	4.22615420910663	4.34647557991487	4.5977653473499	4.38981816020454	4.30728140651516	4.3255237117048	4.32709867048938	4.10425387022971	6.04366603044085	6.04366603044085	6.00225245173138	6.90277063307439	6.18229502502548	6.15042360517025	5.88935185259465	5.74505711847385	6.00562454919388	5.79787677934697	5.71424551766612	5.86046625851717	6.04366603044085	5.97269265400426	5.77610398807316	6.17059209364554	6.00225245173138	5.73267622307331	6.85049941375812
UTS2R	7.45028006707092	7.318163614646	7.40504468441771	7.4181082963836	7.48991947139471	7.4753382567189	7.608688692782	7.51200053886193	7.4725704641126	7.65794620245365	7.66692392628498	7.45197018189607	7.67405904667803	7.5832628016008	7.25968207141253	7.28183620816963	7.75628823987581	7.876028189208	7.41439671022652	7.56842936901453	6.22207035524718	6.63734941083314	6.03782146543497	6.05961485629722	6.16631374788993	6.32228872357088	6.14241343787374	6.21723071622067	6.04220656012069	6.1184220243132	6.14567745519564	6.63434495717038	6.35931031689044	5.71149490665009	6.31167203517036	6.31333656165215	6.19810120932482	5.98458935036246	6.03121873061072
USH1G	7.56689033046467	7.19585259100587	7.31866951727526	7.42942733037244	7.60908290010768	7.47836111820199	7.34125122992543	7.13307458528848	7.59478462524731	7.54574354808073	7.55267439955288	7.60622411950719	7.33454923720018	7.38346808581866	7.6083423606893	7.69182941540957	7.57841292396956	7.24529123865165	7.57315939080791	7.61814393156754	6.50143914515887	6.30332412685951	6.53657049859543	6.49209993636318	6.33245194890823	6.80992886572143	6.22978016673333	6.32162690085936	6.53915881110803	6.38887833881199	6.59370185237495	6.52356195605701	6.20750245925879	7.12293874813082	6.36690442093396	6.24412594328373	6.38499954473004	6.29421269335611	7.08094540626561
SYN1	6.26992622969282	6.22244214193375	6.1702331442228	6.35689155657982	6.43871293874317	6.3022704240674	6.34754979671805	6.37604670651617	6.48115279797406	6.49603165629819	6.44371438547877	6.15614639669369	6.41707713216876	6.50303573562571	6.41223245169676	6.41981847085599	6.2444884747819	6.46507527435564	6.42326082384481	6.23552048083047	6.42710328715284	6.13476924041897	6.34340782229781	6.26428682766976	6.00225245173138	6.29370154208074	6.27052894238072	6.32493118292196	6.42122329922514	6.47309688907403	6.40963362794814	6.12928301694497	6.08321336824898	6.29370154208074	6.36690442093396	5.98185265328974	6.6246858105254	6.23122118071119	6.35931031689044
SLC23A3	5.55607952100875	5.89161069092985	5.89105951333403	5.65695507693386	5.95240453440927	6.31862848765341	6.04354136576864	6.14806773947329	5.89049411697342	5.26696789667219	5.11583770741744	5.55028061570375	5.7521681323764	5.68710952408459	5.42004543123438	5.85125091961694	5.57223958179854	6.03857335934799	5.87569930231694	5.30852736009125	6.53915881110803	7.50719048425329	7.20080446519635	6.97836382749948	6.98032354523718	6.95855271543101	6.6331405495224	7.0374953399718	6.61618123133188	6.28355142317431	6.83804412612874	6.92154344350897	7.29370154208074	6.71361059215427	7.49206387470694	7.0728111076369	6.78267065867701	8.61574953474764	7.11566378466669
CNOT6L	3.59789367954985	3.2996036747681	3.39919324688165	3.39919324688165	3.34940292985806	3.26880834388444	3.66868930326582	3.41391924785392	3.52220443151733	3.38972270526088	3.42334433593975	3.42875973342598	3.23511508646316	3.35609886619338	3.43897677177971	3.20210610968005	3.28098243646772	3.20566447853711	3.43701821859431	3.43695867357437	6.32228872357088	5.90448409790142	6.1333991254172	6.48220292629596	6.26741032458592	5.95652136333312	5.9518675043269	5.93310047493137	6.15137177625395	6.19574129324645	5.80649677858677	6.00225245173138	6.09803208296053	6.29829173062012	5.72246602447109	5.78267065867701	6.07724299893246	6.02989454966334	5.81506301719287
RHBDL3	5.62359679936071	5.55600721362819	5.40190954538224	5.37419498169196	5.36526010475337	5.53887365674775	5.33769279076206	5.74129439199788	5.55393203037483	5.48461121634343	5.50826012754142	5.58637865220028	5.72432803021746	5.43499260805239	5.46783463512669	5.33374393927452	5.42935920188906	5.16990095632459	5.24292789489598	5.50014236631633	6.92313848147469	8.0231605225955	7.52133739379163	7.71045862996684	7.63298502192795	8.07107294323868	7.49785582780325	6.27984269352035	7.27349351059823	7.34366187060684	7.28429943050691	7.32305476034165	8.48699868527781	6.8745068242256	6.59305492166988	7.29370154208074	6.95243375004674	6.41524318137019	8.31614845820767
DIP2B	4.47408009562956	4.81526641516741	4.66303259001268	4.94865410662513	4.32220376756999	4.59686205193579	4.60888273547308	4.65749538550099	4.80988308964454	4.34927043483027	4.67604208242214	5.29605611347889	5.05127333725053	4.61481289008082	5.06396824858342	4.79491435483038	4.74944936605402	4.71935289516346	4.56599093886774	4.5879399139651	8.85049941375812	8.63331931286746	8.29037740197085	8.83576399744985	8.61786853569785	8.96873331113367	8.48351793880327	8.3560733644116	8.403012023575	8.51041329029711	8.27468192010696	8.38303116574345	8.35421675837302	9.03195974139754	8.27240817373031	8.2253106034264	8.73679561664377	8.51284947547639	8.9112460630214
SLC36A1	6.35457169845536	6.41664132392988	6.34732141625837	6.46396733116167	6.59538803617886	6.23685764675208	6.46830390625733	6.3822356245666	5.82344112452283	6.55033369227528	6.42531629039687	6.49312066825433	6.66596225198392	6.74004421922431	6.22519432366582	6.63419464273861	6.49180901330771	6.28086020517319	6.40520768089347	6.45336513670181	11.2032920194524	9.87354269843486	9.52658706969326	10.2445463905022	10.1526633416315	9.20535365518655	9.07265276511261	8.77335847970158	8.89727522170083	9.29009144078317	8.3916813804039	10.4432721068388	9.4944362121788	10.6839301891582	10.4009482614379	9.83468340917733	11.2886205875422	9.45851468314563	9.57493651687223
SNRNP48	6.81358612566078	6.37388672694047	6.88030582515313	6.89208180914395	6.36211864057857	6.96655194040022	6.76796697764815	6.92577255590782	6.59257902580515	6.16748578782564	6.08098355453658	6.32592520179991	6.00559288814596	5.79813239653691	5.9572642412949	6.0514535881957	5.85955280054626	5.79246693823431	6.04037214272984	6.14515530073024	7.27103155555229	7.5277584800718	7.17466207953359	7.91969165480011	7.29928587601874	7.46910207915972	7.5070271125526	7.08711909942561	7.09524720682698	7.31426510258891	6.93154005677179	7.12891199051472	6.78816365703777	7.50385594286499	7.32111635060237	7.5065043574333	7.07106006807777	7.05476818036202	8.09695123649671
ZNF560	3.36785453910064	3.56317424162802	3.30683179639574	3.44421171393063	3.66012040465696	3.58362702921675	3.5926404347585	3.98499375865376	3.4753019195726	3.50344211293565	3.55965724254068	3.42801800611087	3.6375202923241	3.40264742104325	3.45316749718021	3.40356618479569	3.5919224384061	3.44477280053546	3.93716451491039	3.53387166330086	5.74617838097141	5.75488750216347	5.78267065867701	5.74281466986289	5.66106547980695	5.68743307513683	5.82357869243181	5.94719858426206	5.64385618977472	5.54341854992942	5.71836162613835	5.57833494868161	5.7848520513164	5.84674402324487	5.85299758761332	5.75755668893945	5.68650052718322	5.73944309777245	5.69209237542757
RTTN	3.39977402801442	3.55942867097163	3.44380726230634	3.43673499146604	3.40441801066194	3.15747014788015	3.36393106082933	3.39442386779873	3.46242263281494	3.52986116655707	3.3411739673542	3.26891176939121	3.54346890997302	3.42418120708969	3.4723182773325	3.4302390337269	3.51212939699081	3.34306224478938	3.55941288498146	3.80369397654206	6.58455217597309	7.14183228071875	6.59564239746051	6.962950358355	6.74554929061559	7.11662883288797	6.80451826988807	6.5839597798478	6.78978662422429	6.96969618184555	6.43128865429159	6.8503068748828	7.26912667914942	7.71477372214432	7.16490692667569	6.75488750216347	6.60436789989375	6.41984560014456	7.01569380710515
BTNL9	6.857973595078	6.80453459659142	6.89477836143474	6.93799378833871	6.9759798818957	6.99500470907881	6.73086136952029	6.92879098851319	6.91101081431718	7.19563805714509	6.80371441915513	6.92755398628851	6.7798037019195	6.87729303049867	7.01299799910203	6.95298166662107	6.89393114273505	7.07171591135891	6.83831130916839	7.01782127205552	6.24412594328373	6.10363820959677	6.44989147301094	7.53929919556922	6.14159627838382	6.64034762063603	6.14923903883703	6.07199858075306	6.77961036928551	5.82145511910246	6.08816916456707	6.29829173062012	6.62831575554171	6.20750245925879	7.48071589382532	5.93310047493137	6.09803208296053	6.04948483557401	7.15730853036021
PUS10	4.8090161045727	4.75272488520706	4.97290564255567	4.9344877228826	4.94732652716671	5.29713318657512	5.15879143362173	5.20093939706239	5.03834109340026	5.07762874862537	5.10488846900267	5.31737426198882	5.03675901361193	5.15790591560289	5.22369758572903	5.06184565261017	5.17283550611454	4.89877322489681	5.27279305569342	5.16564587983114	7.16110365880524	7.08384201649168	6.8699774827956	7.06653700239579	7.10773075621801	7.16022944389596	7.04607628250168	6.96590315783595	7.17948716439429	6.78920757534734	6.90134118952067	6.95548136533262	6.81583156646482	7.59740230320522	6.60080495498947	7.15121345269188	7.22721448383774	6.68229237143083	7.22188964468493
PLCXD2	5.32195550583274	5.60591948221652	5.69052864585375	5.1524398843921	5.87503451897423	6.01041553911321	5.31211803343089	5.50798186132964	5.29003470266319	5.40386983322108	5.45721955088941	5.53194454756551	5.20796713134875	5.39740322247294	5.55945097297729	5.35590273039476	4.98866233050572	5.85357512409798	5.05084026007224	5.56228700204579	6.20359271420771	6.24982454861618	5.92837032301897	6.00450139223494	6.10643207781693	5.96809075204526	5.91049283228871	6.29829173062012	6.19179950106508	6.073248267825	6.3411211516818	6.01420574845732	5.88630626345243	5.92045290262375	6.11478344724985	6.08816916456707	6.08321336824898	6.3271286427561	5.80219321694183
UMODL1-AS1	5.31025747596108	5.1343467182245	5.19229372201198	5.54705677323606	4.87151028240256	5.09057189118555	4.65362838202648	4.97158732844774	5.28019858866602	5.14595659375528	5.35503931726437	5.26078358705429	5.04411289757234	5.10430486984702	5.03769273703865	5.18713516266693	5.19948095422822	5.27274181866697	4.99617675594412	5.17392185658173	6.26584942144085	6.11478344724985	6.47248777146274	6.27984269352035	6.15987133677839	6.65228140540018	6.54689445988764	6.36311324197513	6.47558591190915	6.82084142863589	6.52669484554198	6.77807712953536	6.19705348975542	6.77346892790519	6.21723071622067	6.15042360517025	6.3819754785573	6.14974711950468	6.14159627838382
LMLN	5.47027010128014	5.0656580401481	5.87796932226066	5.44296637979547	5.73787046622019	5.84273425665523	5.35668489549567	5.60932574146167	5.55890678516373	5.69263380070499	5.61914181948484	5.63824011413512	5.84985700892529	5.95711126084762	5.75627593543469	5.75582388133351	5.5741233118799	5.78146646900778	5.52556246460017	5.45986908236491	7.45211272054441	6.65302417864669	7.30036903510219	7.13462756470955	7.21287667641507	7.98385380308912	7.98581632680489	7.43716613803572	8.22103458651589	7.7662327199037	8.10857463660256	7.56678243429031	7.01101698687022	7.15298446847649	6.84183603626454	6.87516570584723	7.56925334728856	7.618168898194	7.27222199397272
RAD9B	3.84773890156039	3.76080759413974	4.00548721156189	3.87662135707291	3.70120835882635	4.00907166860481	3.95791812645438	3.67053286951947	4.05241685061451	3.65595328415469	4.07219877497701	4.1386326464217	3.84961362216764	3.65987513611973	3.51257386288736	3.7811692652094	3.73838004013015	3.92477346125615	3.83390187432763	3.56689197395472	5.79354998953654	5.97498811199193	5.7292808460274	5.72701372166611	5.66959375118833	5.84883072362343	5.74056873028193	6.04948483557401	5.76553474636298	5.73606362787181	5.90448409790142	5.91647664443772	6.22045959037448	5.85299758761332	6.04657836662033	5.77259038358876	5.91647664443772	5.79895774790043	5.80219321694183
ZNF555	6.30745366284138	6.52242014438149	6.76100170697898	6.50950719627378	6.20951009752117	6.54366198176205	6.25668008849019	6.33650452463809	6.64964261711085	6.27081642491722	6.42946522649498	5.8529450955222	6.44392253793232	6.5367987735088	6.3405015620472	6.60402253103986	6.2794763101525	6.3159132410757	6.41745593016608	6.33815624683867	6.5077946401987	6.70074764517993	6.55294416307457	7.09562804649825	6.86512204484217	7.18154487495521	6.72860081064319	6.56362949244401	6.77141551710428	7.20908972166091	6.38887833881199	6.87244464624385	6.59046279689821	6.37068740680722	7.37443093766236	6.03782146543497	6.67807190511264	6.51963625284321	6.81249822533356
NYAP1	5.05159810334086	4.96288286778994	5.16855138294454	4.64715088736766	5.07949630400739	5.00887407993139	4.82735454428925	4.96888604314355	5.0829385490997	5.0688519099717	5.0092652434169	4.98605927530241	4.80311200895684	5.05451654082882	5.1069914586391	4.94710851238559	4.97627889553347	5.21814785458422	4.86051045744722	5.00765089229599	7.4500284416729	7.4318853352063	7.51341020760561	7.00067610485072	6.75955534320631	6.85362145574883	7.18577042849768	7.79488304193292	7.20503175502628	7.45130261701579	7.29942967259707	6.38681094647222	6.89198657743492	7.07807179766514	6.45121111183233	6.79051141189419	7.30551459232626	7.37583269549177	7.32069677036903
RSKR	4.992137657545	5.19553170344183	5.36717988190888	5.180426377556	5.45812922819406	5.36911117537521	5.57312454187556	5.58858032753784	5.45462140128158	5.65793720178184	5.59212941111944	5.77085705412588	5.46118676946949	4.93253603701074	5.70202425852986	5.78406288844754	5.94729599211687	5.39192385685408	5.66263192052959	5.1744271926774	6.01940614053676	6.04366603044085	6.12928301694497	5.94602898951548	5.91348784071516	5.71699089440494	5.96809075204526	5.88427310710826	5.86789646399265	5.97269265400426	5.98527271425345	6.45252954467793	5.92837032301897	5.85299758761332	6.04657836662033	6.23553560671046	5.8923910259134	5.92540608314137	6.01680828768655
MRGPRX3	4.34732301097187	4.61746499682342	4.556231667452	4.54763496641839	4.39750296234466	4.35631617662562	4.35130888829422	4.2550238096256	4.51356704723101	4.36011230969696	4.50689348295311	4.89199780149884	4.41477594201003	4.79797028790611	4.75045483167114	4.6603179359222	4.39353948604371	4.47549298337027	3.97638260878929	4.39408686754968	5.96038891642162	5.92441585637386	5.95942242009367	5.78048596271955	6.14159627838382	5.8801957289431	5.87200870151234	6.27984269352035	5.93191939010004	6.03782146543497	5.65248649491816	5.64385618977472	5.71149490665009	5.74505711847385	5.98185265328974	5.87610679452901	6.10643207781693	5.83415498140132	5.81078497075035
ABCA13	3.14383260969825	3.37653488720017	3.38674418924897	3.52709561499263	3.24263055170894	3.54068434458701	3.40901245910149	3.7222877531836	3.42452965940411	3.41332267153835	3.48588004560353	3.60382939095129	3.51365319754678	3.61897966745955	3.58999652811688	3.40985931166589	3.41298294672556	3.71374551659076	3.44318558297988	3.56950956300339	5.83625995679134	5.67807190511264	6.57202409487614	6.26428682766976	6.36582199325499	6.13476924041897	6.32963670252521	7.05897123182807	5.84046323386954	6.19574129324645	7.05184842569471	7.48868290015038	5.69673667655928	5.78048596271955	5.84046323386954	6.39163026151743	5.73267622307331	7.12163711829091	5.98868468677217
ADGRG7	4.22281151489277	4.11508844196019	4.29262620948539	4.05395332911996	7.12746211460451	3.89263767167778	4.21973503011857	4.62691345422866	4.03953481730813	4.00838137933753	3.82027915602161	4.19301740300949	4.09856180228967	4.00344491677962	4.05296314842479	4.12877592357897	3.89390229506984	4.7439118323204	3.91661555686167	3.94342918893437	5.95652136333312	5.76022094646651	6.18863829456139	5.79787677934697	5.81932841537339	6.04948483557401	5.92045290262375	5.72587745912023	5.95652136333312	5.96809075204526	5.8801957289431	5.68743307513683	6.00898878322726	5.80649677858677	5.81506301719287	5.72246602447109	5.97498811199193	5.77939105953591	6.04948483557401
CSF3R	7.13773230802518	6.95723154738315	6.25389985114939	7.00414887764889	7.14750198266946	6.61248166313151	6.97456384222391	6.88865205794999	6.63419667608179	6.77137787916128	6.21618186030513	6.37445354344623	6.18334974175684	6.78845302856763	6.40874616198681	6.22109289544488	6.10492452213562	6.44139483557261	6.67092656537113	6.5098446636403	8.98790917178508	5.96809075204526	6.79989289677088	7.08599606311656	7.71671933499114	6.40599235967584	6.21140163741847	6.40599235967584	6.51993812583401	6.35226417325832	8.36411845469964	6.53915881110803	6.16791986555194	8.29953132904584	6.6992503918465	6.1402326347024	8.3110970823826	7.34897153317131	7.12093559450251
CD300LD-AS1	3.61369500766662	3.62259668911084	3.60061991666707	3.41470004951409	3.48488623050647	3.51359534350325	3.7336201842051	3.88379532686862	3.77523400184602	3.33132013118304	3.62051544687737	3.53291560966347	3.54702875542978	3.61279220010595	3.62348033211079	3.54371412712783	3.29966272084092	3.53383666195406	3.51408147267964	3.4269153640946	6.28355142317431	6.56659751587549	6.10223819393074	6.23725777090037	6.36906684295728	6.11963215530272	6.32681415451317	6.39574832817903	6.33479528777867	6.37446049900078	6.28725064325462	6.44724856860178	6.74416109557041	6.45779126025604	6.45121111183233	6.40599235967584	6.4446008137115	6.49209993636318	6.43128865429159
DUSP5P1	3.89231165121487	3.81771401143004	4.20892773897559	4.07818300843537	4.39907085380055	4.00907166860481	4.22717593013754	3.96274870993018	3.95090787461362	4.66001831911949	3.6227740114528	3.76641436300983	3.99566753506889	3.73313065130526	3.74631943161815	3.63132643331111	4.21300254920628	3.48935719211286	3.77034330978674	3.74666382966991	5.68158981722124	5.85798099512757	5.71011763204345	5.86789646399265	5.7848520513164	5.588393834475	5.59608238879742	5.62760683812965	5.64731450954714	5.62351574149055	5.68509917200661	5.87405920314115	5.71699089440494	5.83204693024235	5.8801957289431	5.75755668893945	5.62351574149055	5.674686619928	5.66106547980695
DGKH	5.01562048868426	5.2406622135242	5.33859317099401	4.75076823624663	5.0961123799499	5.17294796513036	4.92997397361568	4.61561098203742	5.01060709879504	4.91624603365771	5.32401128447918	5.50258211568265	5.84792366788524	4.84176308788652	5.30306579783996	5.17541310128465	5.33886353911892	5.48386574684162	5.0741001352377	5.40808842639088	6.0869323411374	6.46597446450407	6.36501007678303	6.30164800149733	6.48864353985378	6.51175265376738	6.66041669141364	6.31831684133498	6.35402893805439	6.35226417325832	6.35629525707759	6.35402893805439	6.49249415167943	6.23840473932508	6.56478512677465	6.33315535031062	6.20437551131909	6.40165606300038	6.37747084284965
TMEM182	3.87641331436519	3.67140411828974	3.94544186986325	3.83356696019302	3.71204985204195	3.4445259440124	3.92604136999944	3.65353151095747	3.73152681845993	3.6035891978922	3.85139855510534	3.76456006763749	3.49616063805218	3.55427928364168	3.625147960314	3.7438066766125	3.93413553828403	3.67087363891599	3.80628899504017	3.5775166862438	6.05528243550119	6.48650039815323	6.36216301164173	6.76269429814201	6.67559013963243	6.04948483557401	6.24412594328373	6.17990909001493	6.16631374788993	6.21237478756727	6.15987133677839	6.5077946401987	6.06177619758669	6.58860820947725	6.09803208296053	6.81321169518629	6.19810120932482	5.87405920314115	6.6783071692023
C16orf46	5.8770192853209	5.8801637149645	5.81556928100129	5.84450599811758	6.07120651625341	5.95776238349141	5.74811962592528	5.63163398837303	5.74088998177776	6.05093740042728	6.31800142070409	5.97177321731843	6.01489017834101	5.75368020946892	6.23513213178919	6.11980157565202	6.01872238163406	6.21319709364001	6.29286308254846	5.93197090556339	6.70597790168252	6.04948483557401	6.86220339905322	6.42010001771374	6.24069594421251	6.71149490665009	6.97284196980837	6.67110509642087	6.69249136356009	6.61028665708102	6.70321146739115	6.03121873061072	6.20750245925879	6.36501007678303	5.77610398807316	6.30332412685951	6.53915881110803	6.60608387882747	5.74953426766926
LSM14B	5.05739438291508	5.72424769055648	5.57972564250844	5.63307383459846	5.65075278548274	5.98396492838964	6.03805860129407	5.8628129868538	5.25569824044142	5.65097063958677	5.65645106395501	5.43990832419399	5.38850436031712	5.27681405341169	4.97650537768197	5.32860923048097	5.28514706123061	5.39226029779417	5.64125347219882	5.43231556115477	6.85286654102219	6.41616416473313	7.07992099312176	6.53332973230583	6.64726845310438	6.58099565193944	6.71630503984442	6.87395711624852	6.79989289677088	6.78659636189081	6.96653083042587	6.50271248596606	6.4446008137115	6.34340782229781	6.58526303088387	6.5077946401987	6.84643063233652	6.81157121420689	6.45252954467793
CASP8	5.12785816745956	5.39751001301492	5.60475522560011	4.94334488332958	5.24983402752749	5.46293475044061	5.66683457482797	5.54362517577255	5.13371981197822	5.32015833786338	5.34408494828238	5.62213249094996	5.29447603105066	5.80135553844917	5.64765539664631	5.61848106203854	5.51052382397674	5.12946334255496	5.08741022435406	5.24194780978528	8.50937637754395	7.67005780486336	7.83271346304817	7.59954542873085	8.01457846492289	7.91094547729757	8.36856146184359	8.15420344066268	8.04706827592059	8.25638090512952	7.68598288499125	8.30174081508171	7.56539915724483	7.81045274405959	8.02985535746131	8.37609803317405	8.52301888303166	7.91504876871724	7.87435066451172
PLB1	4.34672050906817	4.05478146216773	4.23814376945178	4.20188058796748	4.14169354462891	4.13178330670379	4.05044327451532	4.07415970643938	4.40667781721442	5.2873581486618	3.87797064697738	4.20401391183883	4.33714125062762	4.40077426083371	4.22971995866997	4.10689726672604	3.88531625700226	4.06234590643181	4.79974295109781	3.91299737268303	7.1261882105221	6.26584942144085	7.07992099312176	6.63133277831519	7.14711332234904	6.68706068833989	6.91876904171344	6.8549244696662	6.99959756721313	6.93899143877554	7.1092968236413	6.19179950106508	6.14567745519564	6.99689712551234	6.19705348975542	6.1402326347024	7.39300425689832	7.00161986797006	6.64990281989314
LINC02910	3.46705373189739	3.48639851565323	3.70080644899594	3.51020557167605	3.31302435061632	3.22397727845296	3.79952833851831	3.4497904709208	3.42426695056024	3.40092368963359	3.55220317970964	3.68024771866786	3.4206921819595	3.47847900493783	3.44813646375624	3.48108693971072	3.73115380073294	3.65752088077856	4.17316853850766	3.55701226176423	6.60220891496284	6.86351975048619	6.43128865429159	6.28601800723038	6.47779549680326	6.45121111183233	6.53915881110803	6.41326572902913	6.37351771565002	6.83167080148231	6.51412226017071	6.78267065867701	6.51306905570824	6.68229237143083	6.99835122997638	7.07000820855272	6.97456258035427	6.41293560777755	6.72246602447109
SLC5A3	5.4807233247246	6.23386678302578	5.80272365888158	5.47356331551357	5.69589506972298	5.45896988234246	5.2157215351701	5.33298212703727	5.38500569008859	5.14372295098973	5.67147851024021	6.45789784177515	5.38794500235955	5.37355923195744	5.72376746955669	5.91386675719831	5.50212593380356	5.68062040530066	5.68742495644971	5.48876788259785	7.5257353377526	7.16583457786565	7.12747336115804	6.99563488599443	6.99750694401512	6.80767691626514	8.56765267839247	7.22652008981878	7.83872491027392	8.94925564644803	7.70882868979563	7.01569380710515	6.57742882803575	7.08821157538165	7.10747864662662	7.54777446686556	7.43964557561195	8.41779261226925	6.57270022648729
KIF19	4.53332923388479	4.49209878240414	4.679675335715	4.86508179877255	4.44516982894188	4.68214418906649	4.8825339872755	4.48342872844992	4.85391103851325	4.64565854768022	4.51714370262561	4.89443887881561	4.69886487862023	4.32997726123566	4.67449991610479	4.58825733745648	4.59677596022726	4.4796455738755	4.26582707308726	4.76132501076404	6.22207035524718	6.04366603044085	6.10643207781693	6.19967234483636	5.9518675043269	6.13476924041897	6.17272751801285	6.02458563827827	6.32162690085936	6.48220292629596	6.38887833881199	6.15042360517025	6.07574653806091	6.22045959037448	6.14567745519564	5.97498811199193	6.47004872601133	6.11478344724985	6.27052894238072
SLFNL1	4.51486885894267	4.19599871163211	4.61938278294417	4.58688499294892	4.4330930507515	4.49468485847608	4.81750241395098	4.25163745117503	4.48034869511264	4.37953238495811	4.1340623660445	4.22197720032953	4.61434252842163	4.32802414529992	4.73526307546224	4.27476558452914	3.92380656485645	4.5018002514365	4.43616630441137	4.44404416726333	6.20750245925879	6.55568427002267	6.13750352374993	6.4801843236987	6.45252954467793	6.0639343057541	6.06177619758669	5.90849350081248	6.03782146543497	5.98868468677217	6.02901108665907	6.22689381357139	6.24412594328373	6.05528243550119	6.04657836662033	5.84465430031041	6.22303633790187	6.30081012298378	6.5123169731155
GPR82	4.80103601145299	4.62719930093083	4.95042408745723	4.71540635132902	4.84389698837934	5.10656817470311	4.94526271849694	4.5093598917371	4.34749891476824	4.82914483108906	4.92097484595905	4.73258864129709	4.86454730570149	5.02004204618068	4.75114339616735	5.03662456426148	4.93785357739992	5.02249396564525	4.82533326453485	4.49577023708815	6.08321336824898	5.91049283228871	6.24069594421251	5.81078497075035	5.9004635213735	6.0639343057541	5.85299758761332	6.07574653806091	6.06177619758669	6.05853297020161	6.02458563827827	5.97498811199193	5.94251450533924	6.26741032458592	6.18652630850696	6.04948483557401	6.27612440527424	5.93121027480393	6.00450139223494
RIBC1	5.12702322419577	4.697618768203	4.70945717576743	5.18284744244563	5.40846527766973	5.03887102299897	5.06396824858342	5.00272542511927	4.85391103851325	5.1981873911752	5.28411357578687	5.34657879702319	5.21553936748902	5.00121085962611	5.01724746855528	5.01052179521827	5.30859372297516	5.11738407347263	4.76529164237545	5.33902493728514	5.90849350081248	6.03121873061072	5.95652136333312	5.72246602447109	5.56871618873173	5.8801957289431	6.19495379593384	5.84883072362343	6.62091185981728	6.00898878322726	6.09803208296053	5.91647664443772	5.73154441330322	5.90448409790142	5.62351574149055	5.67807190511264	6.08023127201926	6.00898878322726	5.76553474636298
OXGR1	4.52260670120898	4.54782797495454	4.76372154000063	4.79056864939127	4.56118570974672	4.59977897767406	4.56194438912985	4.4980891617162	4.60759166202698	4.71049623813612	4.73991796805039	4.39529906948093	4.75940061302289	4.77649646357111	4.72919381938509	4.77373454923653	4.80555996920155	4.77099402172463	4.93714883344946	4.77010762385984	5.61960962162605	5.69673667655928	6.07948478382681	5.80219321694183	6.72193721262245	6.11963215530272	6.60899400223791	5.90448409790142	6.29041334473378	6.03342300153745	6.17192735435346	6.35402893805439	5.77082904603249	5.76022094646651	5.97498811199193	5.79354998953654	5.67383905599044	5.73944309777245	5.58646452588639
CDC14C	3.52575594335172	3.26412202827103	3.41072601618841	3.17761742529944	3.24084840929486	3.30797416875537	3.63681681241945	3.16231688075059	3.30794590817524	3.25623458366828	3.32980932353861	3.32779024593083	3.35773679849848	3.20952308120754	3.26498328199105	3.0786410859195	3.31381468978666	3.48876235648123	3.18040839497809	3.52740856830168	6.6392582148908	6.62150246549624	6.3149991698798	6.30833903013941	6.40917875950067	6.18652630850696	6.71630503984442	6.77831898250818	6.69474789326907	6.5711200698023	6.66106547980695	6.40122086216022	6.45121111183233	6.63501283189467	6.45121111183233	6.43128865429159	6.61902117588657	6.62023742371323	6.39403389536778
SULT1C4	5.88356937781683	6.35750865274015	6.91347436512659	6.18439337251983	6.10493206802616	6.46229203892402	6.1862740094799	5.97595700698932	6.46875891892717	5.21796479140013	6.87402931579875	6.30412129358282	6.5330783816431	5.40910084040594	6.72833190423081	5.52753749633065	6.36341133103221	5.57982699484732	6.06884275453526	6.00670487475852	7.64486572300792	8.90928528420725	8.09993949649994	8.28122901975667	7.78291305301099	7.58390488819832	7.94953493301701	7.56625044449548	7.4715020805989	8.21008099638833	8.18289486437123	7.9976446821357	8.67593093015475	7.16567280949494	7.7210602149024	7.91057258005981	7.44265244007783	7.34181945067926	8.66608052519592
TEAD1	4.53556895657636	4.90336708224433	5.31399374752803	4.85502387434788	5.01370048581328	5.44743538270314	4.96592499250367	4.36894745282141	4.77108215603488	5.13954419006521	5.63360999581008	5.00960524681635	4.97880471019715	5.18681468676899	4.72991206716574	5.20106255059851	5.21222784504787	5.38325143977608	4.85315028555735	4.65005239728887	6.1333991254172	6.1402326347024	6.52617369128382	6.29523261587247	6.07948478382681	6.01420574845732	6.56985560833095	6.38543103719352	6.32162690085936	6.2475478068903	6.40258575823259	6.03782146543497	6.33806779754262	5.89845023280787	6.29216884169603	6.03342300153745	6.21529030565123	6.6141679956648	5.96809075204526
CATSPER2	4.61390400641315	4.69790945497547	4.80178749887374	4.85810963799112	4.79893784673413	4.90717309572679	5.64276827616673	4.71014689902707	4.68951957407958	4.65120384800496	4.88262475880707	4.96725845032143	4.92310162876444	5.177338206567	4.65743438936508	4.75257616406263	4.64856299996759	4.79956760625221	4.608053758571	4.62415413178401	6.37446049900078	6.26115467261557	6.20437551131909	6.44724856860178	6.37875956515699	6.10922054599423	6.38499954473004	6.17592374206376	6.32493118292196	6.39574832817903	6.33151354657445	6.40122086216022	6.26115467261557	6.02458563827827	6.47248777146274	6.25691629667084	5.97498811199193	6.29421269335611	6.26584942144085
POU5F2	5.37725235709108	5.49931867303699	5.42040088019156	5.4638029132192	5.20701135178671	5.79500244307088	5.265106790785	5.43324871877098	5.38218477524532	5.22070528539518	5.1937243228869	5.49852246441255	5.54389238447571	5.4081993551596	5.60795008077231	5.32916558456606	5.31270020233791	5.53507396077837	5.30106241586429	5.25294860805884	6.22207035524718	6.5287791444994	6.32115424216387	6.13586316536868	6.23725777090037	6.60220891496284	6.32115424216387	6.66144606159596	6.46449020601615	6.40599235967584	6.54238652439865	6.67430951546289	6.39403389536778	6.77346892790519	6.52042224852645	6.65406313264398	6.42500604148493	6.51766938813381	6.30833903013941
RXFP2	3.60389856957782	3.53953107147415	3.75054808843768	3.75389389126378	3.62856679797953	3.4064412946249	3.51484393226296	3.63046802884993	3.81384479663626	3.50148220243456	3.96827593979733	3.72942355835735	3.54979593998142	3.65584821350117	3.84141776561292	3.79373683407647	3.71928323165323	3.98085657600131	3.71174697080807	3.80265676983574	6.01940614053676	6.15515621689902	6.12639473762014	5.92045290262375	6.18863829456139	6.06824086131282	6.1106138055009	6.05528243550119	5.94602898951548	6.06501215043695	6.13750352374993	6.03121873061072	5.91049283228871	5.99548451887751	6.20750245925879	5.96038891642162	5.99095486039699	5.99548451887751	6.10922054599423
BEND7	4.81032628503402	4.9264885705952	4.99424435367469	4.77726336466795	4.25589081233959	4.42373816277167	5.00918662498117	4.61561098203742	4.91510170300609	4.83298441901456	4.74498072260787	5.03400313462381	4.77815426400633	4.88389877221085	4.85979675228954	4.95331194655849	4.80555996920155	4.86335060089319	5.22137309354252	4.81343782741184	6.03342300153745	6.05528243550119	6.31831684133498	6.26428682766976	6.10643207781693	6.49688253116183	6.15633593669436	6.30231905094883	6.20437551131909	6.29462074889163	6.3411211516818	6.2022864546479	5.95652136333312	6.48650039815323	6.2022864546479	6.03342300153745	6.19495379593384	6.18916630263808	6.3684191550814
SLC18A2	5.09188504567551	5.47698446686355	5.6317495664934	4.64553145524846	5.08485995193876	5.08250056893148	5.25356161163386	5.12650678685155	5.29781393063482	4.78284623485513	5.77837418239497	5.4114123475165	5.48151982439766	7.5814451789853	5.33000487833585	5.1626892837522	5.38793804260546	5.15046950531744	4.93253504491707	5.1744271926774	6.38600558479255	6.5077946401987	6.79383867288736	6.76139698214824	6.24697805961472	7.08354102283283	7.22674838104034	10.9296824986408	8.28463581479021	6.68527441586238	6.43462822763672	6.59970014053827	6.40599235967584	5.92045290262375	5.97498811199193	6.2022864546479	6.06824086131282	6.34660237529899	6.59908565824708
MAB21L3	3.63090725196227	3.74616182381734	4.1413673907597	3.66645268513489	3.78013431893934	3.97525488269503	3.38555970052576	3.86267415123682	3.46128114801508	3.6549340735704	3.89624413794476	3.71293203996346	3.93998120890991	4.16602542112401	3.54810797339446	3.27213429918299	4.11802700716369	4.09427357267203	3.64198143070462	3.65358447559051	6.28725064325462	6.09803208296053	6.33806779754262	6.24069594421251	6.29523261587247	6.26584942144085	6.48864353985378	6.68388309441268	6.48922821089158	6.43425791618539	6.1106138055009	6.05528243550119	6.36501007678303	6.14567745519564	6.09803208296053	6.19179950106508	6.28909670241999	6.31333656165215	6.09311010883225
BASP1-AS1	4.95739034276009	4.8866860703018	5.06546150312054	4.84216576722193	5.39678912613738	5.28766377491186	4.79757764609831	4.29428291653937	4.96616173663662	4.83298441901456	4.99884267483699	4.87671009515317	5.08282033990969	4.88377416779089	5.269131916801	4.87356606892337	4.37281562030419	5.40698149154978	5.04361100434517	4.34763135999942	8.51533714804303	7.73622670003646	8.03974158460541	7.27083538908922	7.07133900417528	6.83920378809694	7.57274569482001	7.90121144416428	7.6200511651488	8.26395552046691	7.8629714166787	8.13617497701456	7.78194126470677	6.88108581025332	8.38656697107782	7.45140648073176	8.0010714793426	7.80538532997437	7.37018084911394
MIER3	4.11498695074218	4.60806629997359	4.09359102070667	3.96251959497553	4.16059302837615	4.24212046008892	4.65362809543528	4.3387960587821	4.41937492732109	4.08157108098606	4.46332949410525	4.49335694700589	4.30639757719271	4.72211541790657	4.8041789940302	4.3966045071982	4.14830663159038	4.64214546686358	4.33855997753306	5.04875874530236	6.99252486480012	7.36201130256096	7.11543178568288	7.09178338956777	7.12097808940024	7.17589181484927	7.33682518951252	7.10559427579519	7.56767473195546	6.88342898178299	7.31081815228813	6.95137681134714	7.41351961706096	6.95299045814426	7.18090370917938	7.83223559090392	6.98550043030489	7.25150418698478	7.76502613323754
SDE2	5.18439912537924	5.41399288047486	5.11528865595371	4.96139134872086	5.06249369513123	5.21280471083075	4.81227682396809	5.03080426023848	5.37859717669452	5.41917776806668	5.21513006634253	5.84486423720946	5.42863453087959	6.08654325446967	5.01653416072746	5.25466622132836	5.44722476046516	5.11038312287953	5.54203311421817	5.32388763853965	9.50974175665071	10.0555264798095	9.77640177645533	9.90630017208857	10.2994874848569	10.7121079733872	9.85609150683729	9.92873864886912	10.1436165009832	9.66872440018111	10.1575712810002	10.4255244496568	10.7523906826574	10.3778350929782	10.1895233895609	10.0496179720257	9.32672945560479	10.2239880433194	9.86262387581282
UROC1	4.52559109031769	4.71906633314744	5.04016068652976	4.79497703055528	4.57852932802401	4.64643751508071	4.49131682707578	4.69041100513388	4.68951957407958	4.78773010459492	4.74498072260787	4.76687302071955	4.77610003908498	4.79125193558834	4.53206773936047	4.6935582123295	4.70436754151794	4.6784885921908	4.58210903551091	4.85162112927633	6.08321336824898	6.02458563827827	6.02458563827827	6.10363820959677	6.07574653806091	5.96038891642162	5.91348784071516	6.07574653806091	5.97154355395077	5.97727992349992	6.07199858075306	6.18123575927822	5.85299758761332	6.07824048959725	5.78048596271955	5.84046323386954	5.90448409790142	5.91348784071516	5.82781902461732
PCDH15	3.36322267112136	3.57338325239763	3.52740156169345	3.5851344717425	3.46820102385302	3.47015860425128	3.43422561785143	3.56660670908742	3.65123462192511	3.3565821876556	3.24537091998158	3.50985137608738	3.20622420024714	3.41605225861382	3.3172940817746	3.45323757307099	3.42512316493078	3.65391345475978	3.15795602328191	3.37702390951186	5.58646452588639	5.656782364219	5.55949181320504	5.57742882803575	5.60782444465064	5.79571500650173	5.73606362787181	5.9518675043269	5.59320435406329	5.92837032301897	5.63710882083182	5.70251902915328	5.72246602447109	5.57288966842058	5.59991284218713	5.57288966842058	5.73267622307331	5.73944309777245	5.62862780216015
TNRC6A	5.9836006333916	6.15018169132739	5.89859161724959	5.98898001143337	5.56526586018346	5.95240311321883	5.79400608276647	5.25160473271858	5.9020432775716	5.71567906391231	5.94144745483692	5.64788128639169	5.80283918250337	6.03818255513855	5.91897793293257	6.21186552265367	5.7422796285006	5.84829485743345	5.98008129729599	5.62416861078056	8.66162527086964	8.51439135925658	8.63668225469682	8.65531890960014	8.32145553487555	8.30247853927216	8.42869473865023	8.36775807399676	8.42217454141485	8.10181813422741	8.26192189957288	8.32436914247277	8.33123136927496	8.42850590057599	8.72453056509337	8.3526230365375	8.57360932098481	8.76436174841086	8.94857456759207
ARID2	7.35713945801392	7.3230338574424	7.19000004316534	7.29015066544122	6.54089892353718	7.16606484043264	7.11711838960266	7.46661928992505	6.92722240272464	6.15329341272641	7.04748974846076	7.31582233087767	6.96586749691223	6.68845174775877	6.93074502403238	7.21135111300299	7.31554748284168	7.03754058467601	7.33043972416111	6.94276607534426	8.05087331551055	8.4347608160592	8.55130951904509	8.37946414638839	7.97435206210483	8.26685633172143	8.37193168489274	8.08426043160677	8.31749763529331	8.1036376851077	8.017708159565	8.04009296401209	8.44378979449443	7.83412589961308	8.14489374484934	8.33276386831313	8.25998800685223	8.23835792263368	8.34845109477771
[truncated: 16,732 more rows]
