# Supplementary material for: Identification and validation of an endoplasmic-reticulum-stress-related gene signature as an effective diagnostic marker of endometriosis
Source: PeerJ. 2024 Mar 25;12:e17070. doi: 10.7717/peerj.17070 (PMC10977089; doi:10.7717/peerj.17070)
Supplement: Supplemental Information 9 [file peerj-12-17070-s009.zip › 12.Merged data after batch effect removal.csv]

	GSM175766	GSM175767	GSM175768	GSM175769	GSM175770	GSM175771	GSM175772	GSM175773	GSM175774	GSM175775	GSM175776	GSM175777	GSM175778	GSM175779	GSM175780	GSM175781	GSM175782	GSM175783	GSM175784	GSM175785	GSM572747	GSM572748	GSM572749	GSM572750	GSM572751	GSM572752	GSM572753	GSM572754	GSM572755	GSM572756	GSM572757	GSM572758	GSM572759	GSM572760	GSM572761	GSM572762	GSM572763	GSM572764	GSM572765
DDR1	8.04501696683917	8.31409784613236	8.34271651338005	8.26148319160557	8.43860000711671	8.14079777300113	8.40613504842895	8.12659529876575	8.37520398479704	8.21695688843488	8.90961030582684	8.77069296123607	9.14926902056403	8.86162497743143	8.74931328778827	8.82415884902669	8.92777191874754	9.09129626731712	8.78969084941045	9.00868677135175	7.99041136223426	8.16630539401458	8.4169034368367	8.21848969233093	7.96703731270318	9.06917028899829	9.10222144054637	9.20024651897232	9.09661616214469	9.09789534218343	9.33792916544194	8.31939380582425	8.06987420182219	8.06823386706966	8.63243665842242	8.82364307460608	8.01746759472781	8.96789173247404	8.14820175624032
RFC2	6.44424272913812	6.33032060823034	6.16897210734467	6.42239330991673	6.09257808765535	6.35769010966708	6.32146653898713	6.0288305727862	6.25498550083291	6.51752845769681	7.23996363166782	6.79258755456608	6.99212028449218	6.48696820582579	6.51336030338396	6.56673342941383	6.93827296943964	7.156914415748	6.91720616746709	6.95895388836367	6.38238171843867	6.51176194077985	6.33475388903174	6.67835648030639	6.51317145923654	7.06188768437868	6.79190856467881	6.62457575595953	6.53318694084575	7.01631059971473	6.35923532476241	6.22000469812389	6.75927848021025	6.42124181967135	6.50766715832932	6.79311410785126	6.32563907323474	6.28477702507714	6.63001397733924
PAX8	7.73711589712607	7.64096509155403	7.83511814239838	7.63191564290732	8.12311303801133	7.58273926362078	8.1544049835375	7.51733302187346	7.50148309413971	8.15309090359163	8.5379252838232	8.95737929103773	8.77994983967964	9.99446630211474	8.63427851576593	8.93248421691931	8.695488718821	8.72494830152476	8.6296316531438	8.53956767189026	8.0268224073319	8.04278736438031	8.0213556999933	7.80127411136134	7.91349234803224	8.25308330805608	8.47664672927807	9.46434796726655	8.75445408704894	8.58453586761277	8.42127252080285	8.16235767690631	8.29557894756032	8.52339111476084	7.89031528061234	8.38647089860961	7.91075254693036	8.7774854126844	7.82175856922008
GUCA1A	4.44995200486173	4.03424776704455	4.1425686458654	4.25573569957728	4.25089443815783	4.08846414837017	4.11806132103939	4.44837847411297	4.16799900092311	4.27264807221555	4.00243645676192	4.12751566392292	4.36066879774691	4.10681914556761	3.89330813295778	4.27693781869592	4.21964226632486	4.22143167881229	4.10257180220916	4.01694909676314	4.39585249778237	4.25179606885289	4.11215725771484	4.26222513374275	4.39753821157072	3.84738203461293	3.88561473691907	4.04535002442727	3.92607893027437	4.00240639598535	3.94342507370742	4.35851134877192	4.2788712152088	4.65891889859693	4.23267430981746	3.9198017816631	4.68683093881846	4.03368329905846	4.30502361466897
UBA7	7.59060112126886	7.76465327953518	7.76349257771643	7.70673843262338	7.67255015798123	7.51794254927282	7.73011426814674	7.70656591498585	7.8329162102316	7.19662327196233	7.07178411738996	7.13912021889275	7.28614991448722	7.09457242015424	7.16798648080862	7.12018758305328	7.29806742635021	6.96959834091383	7.06384793555086	7.07291226628348	7.72608211129135	8.04086619419974	7.65212547894557	7.76124901315089	7.72081035772305	6.82796562903511	6.83449571925518	7.10899366630423	6.89902508695006	6.90166396581411	7.20161338218579	7.64477050128851	7.61189538397246	7.57582422754916	7.28396347653817	7.13484272242224	8.01377282561634	7.1817674709832	7.6510297580893
THRA	6.5194738127474	5.63771022062343	6.64542954266169	6.57671325514473	6.49101047670318	6.6235978235285	6.64698646926239	6.37531325668883	6.43980362935544	6.25775686140188	5.76982647389176	5.76151267141653	5.75615243146766	6.03422209931979	5.92632097557825	6.26804263730925	5.80427885918871	5.98898478156638	6.0925522953895	6.26303233947223	6.15954687799013	6.29025334252007	6.02417127769119	6.24657076175016	5.99059839074544	6.47138989728046	6.06912892616936	6.13756721047839	6.0896305898031	6.39071895464664	6.26517863520049	6.25901569859704	6.06633103312697	6.06633103312697	6.35605458769104	6.05559391841159	6.25901569859704	6.22483973889198	6.35600701872909
PTPN21	5.40652670436429	5.56591699466636	6.16341500201599	5.62376519203763	5.818501908361	5.5833019050764	5.57257130081589	5.32644181964028	5.67819109159598	6.23720785707224	5.6497808996837	5.83900721538131	5.71604218883285	5.48943600115765	5.55981390572044	5.61549089618126	5.66809736266153	5.71363066117616	5.6674870127118	5.67471994726718	5.40720652291388	6.17607431308986	6.00183168653127	5.86271047279833	5.77431721180329	5.74459411976369	5.41279814233194	5.31608105994862	5.34912033475473	5.42748460843505	5.44584479666647	5.51422374820437	5.98635146895714	5.75537046298991	5.98507130266316	5.50194301036248	5.63712462504779	5.56556042025238	6.14364028585902
CCL5	6.91255131089869	7.39292820611911	6.80300605516106	8.41182067872778	8.23409698127006	6.59089892275444	7.55793577909365	7.20397506581109	6.99292433671755	5.31570432017182	6.33114410709008	6.24352380650802	6.74822036118606	5.7090993942621	6.2659172893188	7.47636021873129	6.7135745771821	7.63466651936874	7.33867657911837	5.92168560548743	7.53205099059642	6.14415247167861	6.79200695557892	6.91407574307145	8.08890428670287	6.21487259848277	6.04069302495884	6.81621170782305	5.67726715418628	6.31561922133815	6.28420003252061	7.93405760745819	7.15172686398335	7.18283466827224	6.49346523568677	8.02431934252687	8.15884511571107	7.34636248885192	6.01270389636202
CYP2E1	4.79646049630702	4.7801279131667	4.94588145967671	4.75142322915646	4.84082192433617	4.68922858977341	4.61455696922699	4.73767356728693	5.00359706491501	4.50848246734932	4.56439097349381	4.64671358770857	4.90367832403584	4.59478804332177	4.85223745152711	4.67200746565935	4.55042444745701	4.81642383856029	4.60214315991059	4.61936822648885	4.5205051714819	4.76338070540133	4.58993159433766	4.85465611076576	4.94111728194515	4.78544607680274	4.82828354508431	4.66177707971686	4.6382423866978	4.44489362542882	4.73116714098686	4.85413957851293	4.62532107934167	4.83361485533548	4.82790115006234	4.65333106075738	4.64173968579392	4.95852655363192	4.68171588459695
EPHB3	6.49744934272532	7.10057792967853	6.73315785494923	6.56351807269603	7.21450097634981	6.5201535804937	6.50362080510428	6.36430620948894	6.61497657082614	6.52498544446609	6.64585942310976	6.73186721887014	7.46240157694458	6.4684502167109	7.03586316614118	7.29227303594008	7.4544128949548	7.21666089429142	7.12391187315395	6.52633685002487	6.41132337199595	6.69749900115118	6.96158441875499	6.88551430486077	6.90526525029891	6.80521672547048	7.20353725535078	6.1622616479162	7.46750724978935	7.0054787289723	6.84657586856085	6.90464940192298	6.40976888184399	7.07976415340944	7.0483515594323	6.92064708289575	6.61967816224306	6.387149920836	6.90834060979464
ESRRA	6.56681856290654	6.35775871745127	6.08397932531885	6.68409370210635	6.47957334166654	6.34581699366695	6.21585329344926	6.45436345767453	6.14799775677071	7.01147707725879	6.7458847858412	6.50518830206206	6.84216350387956	6.80160503077145	6.59750957237094	6.74585540153429	6.89368826086002	7.30083107587836	6.88940649264583	7.03900642603028	6.65051165143272	5.95844615210953	6.41663583358472	6.36057677683067	6.41896049121755	6.93756441162927	6.91597570417264	7.0966001323511	6.82203099602292	7.01105744822037	7.14516900189002	6.58381927957903	6.24555697460235	6.78835670263296	6.57804754697749	6.46928864432766	6.63381113644688	6.59700615549122	6.23525603178322
CYP2A6	6.25829391005403	6.06795702453303	6.65718651958407	6.35457769271932	6.2367478418502	6.55958052582138	6.33246616351726	6.23863010699311	6.40916365133406	6.093647088484	5.91389238485326	5.93500385958519	6.18963739164312	6.02506977956392	6.07300707464342	6.23612998566096	6.21058076160779	6.33304100380949	6.27408737167756	6.10358282249779	6.33513215964462	6.1128642277338	6.44246253326164	6.20219249514383	6.02752658522727	6.10558780961111	6.45510895673435	6.30010096199071	6.41051185001724	6.37534971373354	6.43701843322911	5.92614365656069	6.20100517593098	5.9693230488161	6.04702707386449	5.96995626526944	6.28238696460368	6.50958228103682	6.1284755249126
SCARB1	8.27726949711546	9.06691430522046	9.11906483819417	8.72034321676087	8.23149087466104	8.53103283208125	8.81719719668755	9.17663319197412	8.55068034293767	12.638691870095	7.54314746329246	7.58899557776924	7.6837012258581	7.26599312133387	7.44697094792292	7.50825274203892	7.5200730835064	7.70337344996694	7.5082131195989	7.61414826147301	9.73927646282973	9.85339877965887	8.9546786603462	9.07576630727601	7.82746497749459	6.99617725901048	7.41810706040253	6.89869449512764	6.70253508332951	7.749741927095	8.20221901688971	8.33439384230732	9.75138487597864	7.76349199393207	8.81698893383408	8.13629120757805	9.2871029954951	7.63891340567058	9.7393531015741
TTLL12	6.8095451246725	6.74603470907643	7.0593027072466	6.92182356513683	6.74383954869031	6.93144503055984	7.0924745986873	6.96287773301181	7.30992757737874	7.96622527798318	6.87579105767971	6.98001878615421	7.11691468766873	7.32267692974287	7.17612835877879	7.00797136936288	7.01418699849856	7.47850746393472	7.13592686658038	7.65884841340838	7.11098727956109	6.85685015978669	7.34179497395463	7.33415024316253	7.0324519958107	7.19922821910924	7.18645324185513	8.00427571451003	7.11307682119647	7.4251150665713	6.9745101192674	6.71993217818356	6.73629429378991	7.14585456579993	6.55207946447426	7.02659115110024	7.18188631942107	7.14133348331369	7.04931532986428
MAPK1	4.75289938154681	5.02949356868343	4.97514457513792	5.67635246766284	5.55511242426473	5.0804547167903	4.99526882210661	5.20974561824248	5.11057705911003	4.93186328814065	5.11328334732482	5.71021435964304	5.41263690992571	5.53184223830982	5.22758729618774	5.54723788843739	5.51666235446031	5.53838978934159	5.47199281617507	5.09633957801565	5.54301932236783	5.01902143030386	4.88149500285537	5.09858103552346	5.20830152815	5.50344479859439	5.21701419949084	5.57851984823624	5.18112934639128	5.09638422284193	4.89461842315188	5.36465557002263	5.27792295660219	5.78588341462154	5.42358073266681	5.287386774826	5.54513022761895	5.29721393808412	5.003022039379
ADAM32	4.31676483848576	4.39632022112249	4.12214092724444	4.32626257428014	4.24676028075641	4.10845135837759	4.17226203678714	4.19018546417559	4.32827782864779	4.06491569459119	4.67687667831497	4.76171163525961	4.03894040465214	4.32428742363036	4.90802026432804	4.41875065461645	4.35107081649238	4.12918524012778	4.8214585887097	4.35581296682869	4.04374485287879	3.92639558797509	4.38997464206898	4.63834257980279	4.48462062734025	4.49641576765913	4.62722614859286	4.41805454908161	4.46222485397861	4.5833900297762	4.27583311120622	4.38455613309702	3.96235706471431	4.01850534256787	4.2238888838482	4.90302072523116	4.16519116284527	4.45016298155778	4.1244597263643
SPATA17	4.29602673717185	4.55413411621182	4.30435661552857	4.08041011588488	4.48687343393817	4.18529418918187	4.68488537371679	4.42455431529775	4.27723673169777	4.43997492609913	5.48399759374066	5.02010504779404	5.44323886985622	4.4928944744502	4.71727090366286	4.6797516665641	4.66647444357747	4.8623066682151	4.99802996290798	4.6910143884244	4.1641750410509	4.21740004500634	4.37210258054588	4.37001015634605	4.28533683716126	5.11102527602566	5.21756241768384	4.8569852472738	5.06571452593632	5.05672282503364	5.25474485517047	5.12740133759768	4.07574666021759	4.21740004500634	4.44106386348172	4.96147245148059	4.20993002419767	4.67154088146297	4.17789164083195
PRR22	5.43535843011148	5.70205829052775	5.65843281233136	5.70745897140644	5.46845090097883	5.94225747160037	5.64886776538593	5.54362517577255	5.23667380490832	5.8731296999349	5.78493353429473	5.70853591877068	5.90038473450377	5.95090600882245	5.67859140720311	5.76053181109185	5.73916079610169	5.75250161041535	5.57854430241961	5.91757959779949	5.75474499011987	5.54929329798536	5.48098047351708	5.72638001151329	5.45692026078588	5.89102232647393	5.93484557388228	6.1231672445082	5.91776731178087	6.11937306794799	5.98814998558581	5.4217118917401	5.33809061648159	5.41337970446851	5.48537343644161	5.59462333233813	5.59877757479512	5.8191682878272	5.51818836587279
PXK	7.1404254016985	6.92498241101625	6.97279017046083	7.10098290228635	6.61043638245073	6.79737062327085	7.2752937322973	7.05312230872199	6.87356887409476	6.6953768344499	7.08711740173188	6.75876740460027	6.82344207990076	6.78472140466323	6.63416530418227	6.2925031202456	7.12744777254209	6.95732716570169	6.56202470587553	7.116889430782	7.07305554782972	7.04627105210819	7.03973243072558	7.22264751497282	6.9872724977017	6.46178647604973	6.65429249735378	6.94186922087126	6.60971643817662	7.04799124432942	7.01657986762021	6.51460217482181	6.70196748927335	6.8642743741098	6.7005039806176	6.70753550098727	6.902024153716	7.1672786241562	7.10160756199684
VPS18	5.72664705462769	5.8100529167316	6.01968557062533	5.74784344693539	5.69203608968943	6.23859332832358	5.7426667557302	6.042307041754	5.78045877087162	5.90614395202101	5.83690523790004	5.52962120375221	5.59157667989252	5.75802136990359	5.67531273457607	5.98040091888563	5.45502839118516	5.78496456674302	5.51953570882649	5.71922712050752	6.14758376976275	5.62269895986511	5.80636476596063	5.78383170496498	5.72786423435594	5.63522350903394	5.70049085441118	5.72441595731149	5.69225682878254	5.96147388725459	5.85322605690658	5.73304755602608	5.52914847341749	5.92917336355666	5.77914616021078	5.62400532295689	6.21180441913383	5.75187750793228	5.66766513000587
MSANTD3	7.51022717580613	7.51406882895466	7.1347780690244	7.25652460768798	7.29582889052464	7.18507205162516	7.07408867895537	6.78962141032446	7.19972524268474	7.3291742871111	7.89766258206302	7.60164281549622	7.4646512786466	6.98744366261391	7.21834459350782	7.39701612607576	7.48614179841833	7.83515383778035	7.62617510518662	7.72426901757047	7.31028577996385	7.52987772036359	7.31855737572879	7.32419328232203	7.83132858141504	7.53016884053738	7.24967520718949	7.12018123437444	7.21162649926095	7.34596741367575	6.94711789030213	7.39107616760697	7.69867037249624	7.91971752420914	7.71364106268549	7.37261113318343	7.24659187099816	7.01414590582277	7.07018206866606
SLC46A1	4.77498425397198	4.95656945236634	4.96285788761643	4.6933970754954	5.04560591130817	4.91326359820132	4.95855953595506	4.47713848266071	5.04402491706258	5.61762752485317	4.9147685241348	5.19307427222447	5.1513520070559	4.89930853215601	5.15995063238253	5.26659669202024	5.05055546012558	5.17156685566257	5.02619940144643	4.74733486869822	5.30085366007037	4.84293824170643	5.11827920018626	4.88276118842002	4.97802919252668	4.845254398135	5.03971676161447	4.6176504085646	4.93444929810986	5.000628032854	5.15383830163026	4.8724220559777	4.7692024166919	5.49679795406315	4.78867281585779	5.18957534351008	5.52854709844708	4.75229735336871	4.93740974670299
TIMD4	4.22162795113161	4.27161705655802	4.25848538203855	4.64520707383368	4.32583833746316	4.68779042007793	4.15939635971099	4.54066227746634	4.35018830754067	3.97473147752812	4.49225904565517	4.19992372481314	4.60672611973917	4.57535910858958	4.30188493405647	4.40181775359458	4.25170167413549	4.55841697832919	4.06356929439792	4.33649591975562	4.43280231143601	4.18952234701712	4.40419528769933	4.25249520751392	4.97415098188627	4.15982488952221	4.12649287568628	4.11157880661402	4.0712329822578	4.20018352521718	4.23430308240308	4.49055514403335	4.52760505583129	5.05528990185399	4.36297059854942	4.12020826654951	4.74258795068174	4.19156672238732	4.31903277225793
SLC39A5	6.95177788664154	6.83806241064165	6.79738774444102	6.63447521701089	7.17392043785932	7.08295331924682	6.98960521869991	6.88194823663924	6.9623250592924	7.21908060052839	6.89886852953713	6.9520113005272	6.99269428911006	7.03884581043317	7.12474179579418	7.02785879037364	7.42726121212056	6.62999221309278	7.11587390401427	6.83504970587948	6.91079592674786	6.94010950134766	7.00598496742268	7.06645951836895	7.07393637823586	6.94518276238722	7.03960317224911	7.18203963012419	7.13745793860819	6.85152989416369	6.94693342283012	6.60917833340624	7.18548571177699	6.72895848065418	6.8989196669055	6.8285785894569	7.1270814256067	7.19057183049544	6.87400424187331
ATP6V1E2	5.25928653723681	5.60396379972945	5.41079696329873	4.93243517066242	5.68068442299448	5.12043882959864	5.6177471391931	5.49603552432024	5.5449335313597	5.7717856372659	5.70247065684852	5.78094809326091	5.29525870172952	5.44045404349108	5.57389193263113	5.68640424158469	5.54150399814409	5.71946433883123	5.58222789709558	5.46139251461693	5.09864747725506	5.89956708540756	5.53602930638546	5.7399851466209	5.75014526726633	5.52723194875903	5.49393687723066	5.08740181918962	5.43698227277993	5.48001225893716	5.37924209709386	5.25048057294365	5.51659134224703	5.81066860770432	5.37501440215901	5.7007406987498	5.52519770723651	5.34894568145993	5.78199306656822
AFG3L1P	7.17899572423484	7.09237289953792	7.03244692500547	7.03761767311232	7.28245963636666	7.18893772061489	7.30569679870286	7.30538781855953	7.12619791795786	6.87410156093127	7.45847321970881	6.93355469887869	7.03934076507997	6.99476717641007	7.3191063109959	7.17403662860176	6.97912619277644	6.71901678698185	7.31904695312681	6.87653867891384	7.12714904407906	7.17363868959745	7.0539008366594	7.3460012134946	7.08600630898618	7.19164133338769	6.97535927391018	7.19164133338769	6.95758028548587	7.17082937643482	6.96042135263133	7.00438132139282	7.24972806778419	6.72857685784491	7.13575036629424	6.97731749410663	7.1125950186435	7.57033969158536	7.08278737576133
CILP2	5.08343792604398	4.90992696421043	4.84800662467631	5.48524892675111	7.23096171232165	5.262627651264	5.9519036295178	5.22773387620618	5.50367896512377	4.90992696421043	4.23004142370264	4.521661993399	4.72405675675458	4.62522401607523	4.81195143785756	4.9980116335863	4.59634172692919	4.9598459039843	4.8612235118891	4.71999192279825	5.46402541608069	5.15293735864756	6.42285706398148	5.7015868805569	6.78223070541184	4.39469666018451	4.35676137693978	4.30229873359754	4.30055534120877	4.27049419654337	4.91543405732329	5.34067637072589	4.52442606377959	6.02788450515969	4.34170216400335	4.45425751214395	6.17049457298829	4.43111307092821	5.50830431728981
PIGX	6.52516371256318	6.07934994820766	5.6254892445147	5.48060087154649	5.98192355361711	5.61302443995884	5.57389738440155	5.20607834956047	5.53700277627332	6.96766640824368	6.40685907733538	6.52565970829729	6.32052031171189	6.23876374418743	6.78818036567836	5.97007675449469	6.62849599256987	5.98008129729599	6.5183020669981	6.39694833286672	6.49673311972807	5.89265118604924	6.19668667073848	5.97720330117204	5.86256185361332	5.76713197315434	6.30025220696773	5.91868252702303	5.96016622748963	7.10075124940756	6.55522423361141	6.42664346004339	6.16701016865968	5.45183159890586	6.59795224042684	5.80389645036351	6.1504995391761	5.85279081560568	5.60236420738616
TMEM196	5.28631944428105	5.33877737903969	5.2736165913739	5.03024910790286	5.528015605493	5.40069185665951	5.08816971591566	4.93625475542534	5.30802005460067	5.13161302423089	5.52897675421575	5.32296566863805	5.44348223355369	6.42109939384031	5.61689931177762	5.30994659805217	5.41174410530599	5.79904299848774	5.5791332525337	5.62878549126369	4.85446207114886	4.81201289533865	4.8503742780135	4.86431933537285	4.93896368008427	5.81435321305715	6.09877029079322	6.54370313679637	6.56494647083653	5.61853305872852	5.31741217594978	4.86956562365432	5.00593029402703	4.75083967513584	5.34885347964161	5.75885956923181	4.97276035571043	6.54734035266116	4.96816097983135
SLC39A13	7.63621401025648	7.7242450707096	7.62902723997798	7.58216780501013	7.53914260008881	7.45962095993616	7.24309970419235	7.18830161324983	8.01926545986326	8.18597910284118	7.60808571822737	7.35930478156998	7.73989716807449	7.62875209165431	7.66570876658179	7.76185403365672	7.48603509437157	7.10084564686023	7.53696261502404	7.63559123738511	7.65899267413466	7.46817419476288	8.04126430102001	7.66163924924414	7.95152748221657	7.49688474191025	7.47867070439485	7.6318143902893	7.69095905270436	7.49434979607994	7.55652002722262	7.41901580703505	7.6522008409042	7.41240575651829	7.5095143648462	7.4665901300857	7.56566519758142	7.44037938223762	7.55674943758021
BEST4	4.90655330217228	4.73585199903303	4.77298956757627	5.04954564969105	4.46341300762886	4.652273201213	4.6359480336859	4.8544370682664	5.16965647487659	4.56146080614754	5.07225246416202	5.35862588483395	4.7764397704893	4.88137164613808	5.19286827828465	4.75401627881712	4.97703120891733	4.94751122004616	4.65613776879216	4.70951727987001	4.47952590105804	4.81507248077806	4.79173637262919	4.66768266715451	4.64165836916751	5.27510449374054	5.4190756828224	4.78510957157156	5.23548217904219	4.73537784046982	5.21549289210302	5.01674367382824	4.62133880210946	4.55231588653541	4.95972086474429	4.85185876740303	4.58935938730845	4.66213787488245	4.83279119384138
AK9	4.67770058878069	4.64465625968093	4.72031480580397	4.83416499551619	4.7010512911941	5.02788247105204	4.34333213212422	4.94664861856531	4.95431390850898	5.09355045788161	5.26679040036738	5.03923851908463	5.27112645318214	4.71386586030035	4.85919001406355	4.88271811645588	4.90582549359734	5.02725496760698	4.94759378648044	4.93284780408413	4.64015577436243	4.60958803290129	4.83594723277352	4.80312069664879	4.81633108077401	5.05490204181249	5.40261745565429	4.83364999385596	5.16810102844964	5.01821207038025	5.45536029003721	5.02385848246853	4.59709561656503	4.40804261388971	4.85787564904081	5.01276127620944	4.53391186231259	4.96947774396608	4.70032078857125
CORO6	5.6825089701416	5.30515649613166	5.22201303282922	5.52965605767305	5.529241566288	5.29547089816309	5.37458475433219	5.37948615359309	5.51737670982569	5.45937220460903	5.48019240373791	5.49563920594668	5.28863503994392	5.61472132674433	5.25531301951405	5.67807675165815	5.41982706466099	5.52122961748242	5.2677370946646	5.3670795614757	5.4276273943911	5.28676155363057	5.27869577702921	5.63253663978313	5.51083369710026	5.55026885146573	5.47360609719361	5.46025137706572	5.41677113616153	5.44339917137904	5.27678072071362	5.37510562724214	5.21011642275413	5.61688842021765	5.74530240542946	5.22614355410111	5.529031880785	5.42136983768892	5.36039089479894
TMEM106A	6.68253228557386	7.29259772026645	6.52384576270782	6.47833603811765	6.56490178219884	6.83182709045729	6.71923560988881	6.42271084791563	6.06286428761122	6.28503132458091	5.77497663967094	6.11244253031271	6.1327991108009	4.98797375144897	6.25163510334754	6.24962272781557	6.46215197520919	5.840444853868	5.88136205229151	5.88579038641133	6.78427708308196	6.43015940592608	6.42575580442951	6.23433329887927	6.18177032418877	5.97905772075712	6.29746736990109	5.72230665592859	6.24722783638641	6.21848379908435	6.05962982751438	5.92992607788865	6.12485057373289	6.38624168743442	6.02882060257239	6.44010502555068	7.15767371189254	6.2868023383245	6.43754056273122
TTC39C	5.84770533246998	6.05286079853465	5.9572642412949	5.8861264458588	6.44585850743485	5.4435696222697	6.22752314589974	5.82976737867262	5.84036919125865	6.28817082980874	6.0249688434182	5.83032961739798	6.22632317166385	6.54669524620922	5.97400787030614	6.26924919780452	5.98745521406045	6.09285056957341	6.21596256527431	5.91150440281554	5.87746676363639	5.97124052208023	5.9042801526052	5.88564841636083	6.16891641430464	6.27635048024188	5.92363961597849	6.66225749312784	5.78269249179163	5.86842735311631	6.22191388797331	6.15706946365853	5.6325309046715	6.24173917790026	5.94402186051316	6.03666762743404	5.86723270097149	6.553450676643	5.81246886125994
NEXN	9.59568267343329	9.60935077988882	8.6311090127444	9.04433701154949	8.69275183211363	7.87707961067719	7.50857419828694	8.00240520951886	9.08195828422913	7.80735273225097	5.87582976541512	5.69544643694486	5.61736745946074	6.23784341221284	5.53423364699653	6.47349973997406	5.76754023607604	5.45218950431485	6.23800760913539	5.23013701901322	8.12692961047047	8.41267496688836	8.75283096037214	7.94534476706506	8.55102657197326	6.09607298546115	5.77168472964901	6.02427317059059	5.7075572259378	5.79742549698159	6.18822636310278	7.21179835555401	8.46134201269277	8.35481712473724	8.2943118686555	6.16844362016719	8.3141361772876	5.9034080985158	7.76543829292974
C15orf40	7.07732867777324	6.92683074556575	7.38479471323914	6.98459766656859	6.46535540900519	6.61432488761215	6.77074462212179	6.85983478606288	6.92416926258787	6.0795513436005	6.54407235133398	6.27508611038705	6.28503261963955	6.35415521243626	6.84763881827107	6.34072586250775	6.9523681654725	6.12062938694395	6.78840729684782	6.46114879690067	7.08189491783887	6.94611370718571	6.64304949388887	6.8183855525121	6.67979722236633	6.34771511907086	6.63886857797061	7.00267553676116	6.64168993685078	6.77518123874157	6.37087997382372	6.66230204092797	6.46560557179782	5.93032892979462	6.72817706884739	6.67634021108276	7.00182718565185	6.36910433121926	6.69563368408769
RAX2	7.01014258976457	6.95537472025834	7.11512607265645	6.76801066149078	6.89083759256302	7.10289523703122	6.95228696694008	6.89631314766294	6.76591605542909	6.95273053247919	6.92611710729864	6.74476846074649	6.96912676967977	6.8698530269942	6.98548221434341	7.1667172523505	6.92874042513251	7.23060008804718	6.93794747646425	6.94296049893496	7.09611761655552	6.95781836946679	7.05000340412419	6.7569721474273	6.72495622552473	6.75892505082515	7.04530480747335	7.16260215355874	7.01603553582597	7.18362857834896	7.10392704202944	6.99850872908624	6.84177106642623	6.66164465505653	7.16880069604289	6.89935432365679	6.98359885957238	7.10382269237457	6.71245488712668
MFAP3	4.94001213416253	5.06745458254715	5.42376605868319	4.89208156621391	4.62940511713413	5.12275437537144	4.77683120738501	4.8669465417858	5.03111442925407	5.01500279809383	5.71629159383654	5.4114123475165	6.11882918167573	5.89423093991183	5.55457074113686	6.05278843212859	5.39012251400277	5.3610847417548	5.3610847417548	5.83262423007108	4.96236257428267	5.28856230184082	5.22170367607389	4.84230997722233	5.14917926543941	5.05034642218788	5.53174129533508	5.29764490310582	5.59739006827292	5.3277341448653	5.33037332961066	5.48922631460899	5.41673503299631	5.58455508215377	5.26345099784463	5.62971536124457	5.53638187053452	5.25240692543847	5.19029897330907
EYA3	4.40469927531161	4.3822475929218	4.59327882538906	4.38526404765851	4.32827430956331	4.34887861151225	3.98183219974671	4.08235720030979	4.90907534486707	4.71698299521655	4.75660254139642	5.00252376992105	4.72900049267265	4.71075663059374	4.39022654244875	4.44285726322321	4.55128227594509	5.2104208945383	4.76027945162155	4.51556089138885	4.32570432013486	4.62749290310815	4.51101531288392	4.38474558628532	4.60259577748637	4.43700926107883	4.5320524860012	4.43091383775718	4.69520310725922	4.689262268426	4.87421884254657	4.56759438375922	4.55618222830342	4.53953605074361	4.50284159450707	4.43091383775718	4.75401505767815	4.45546845843054	4.62749290310815
GIMAP1	6.5261196870605	6.46273488458484	6.64420441432858	7.09962806318746	6.53125808531924	6.6021106079717	6.59368332998718	6.63377179033466	6.65667026145815	6.00235098376266	6.11380528908663	5.61815054042247	5.82944165168728	5.62049213370172	6.37755673565539	6.15267229461284	5.65892037174829	5.95806491795376	6.36606023201529	5.7443068380901	7.01222095708733	6.59594201809498	6.41601920056029	6.4339850418932	6.45665531210934	5.60888567350909	5.62248437019142	5.8923325283614	5.60905856812975	5.65873119221165	5.86546236566083	6.87004969930317	6.65534313110786	6.36111532194483	6.61999063799951	6.06607718672373	7.05769591518707	6.00082644694611	6.47684953705518
KLK8	5.24719193113669	4.97292668242732	4.93661782357148	4.55376062981955	5.18545559614251	4.58170103119155	5.32741586337122	4.77133865541794	4.87040299365183	4.86425237088596	5.81312463483584	5.50052514883691	5.65410083618613	5.24363698094972	5.6456843682662	5.88630294634759	5.74819990871258	5.72952139299106	5.83002818628901	6.14313154316471	5.23825219929984	5.14114055113164	5.66242563306644	5.30050426956146	5.28744340872078	5.4795220016856	5.52705291098654	5.46513824890863	5.43198615846984	5.35525005154682	5.24950283989901	5.36994665997299	5.06999880520086	5.27935910760812	4.95763519981648	5.20345041719901	5.36994665997299	5.29820933536587	5.26138541779245
CCDC65	3.85265040046686	3.7899928346976	3.71460787714995	3.87536970145635	3.62749419613411	4.02040379004244	3.85472668682274	3.73405566702542	3.72945379589527	3.7784131890414	4.5204290376636	5.11982817155373	4.05187773949425	4.08231615006175	4.23673674611646	3.83565824229602	4.57662583167904	4.04548106467671	3.74489711291819	4.33042566884963	3.3796420714568	3.46448623915685	3.50036799761278	3.71103644495617	3.50036799761278	4.84455956042609	4.79351872327106	4.25365025154961	4.57715436726346	4.49682494230002	4.86345498558895	4.40562317766459	3.37528745233893	3.42305485265202	3.80428939836459	4.55161459404366	3.54750281290583	4.02836038556697	3.62951794037872
PABIR3	3.82421204887933	3.91002130696657	4.70229627036995	3.64444168972069	3.79073190452989	4.34085932253472	4.4254476895733	4.0359373539575	4.11173278587086	3.93480576643678	4.6997528873244	3.85149210640308	4.08489323597008	3.59468194490305	4.24123034065396	3.74151552485702	4.3005760154543	4.06601494358458	4.95595597630119	3.8996834819052	4.04235458177419	4.76766194358594	4.28794141178909	4.38630834679161	4.14180933621473	3.9594800604644	4.0916981353208	3.66372805690541	3.88787830721795	4.65223088059768	3.59590120933762	3.78667124894281	4.90470002074584	3.91742701845308	4.0956225828175	3.98379115691516	3.83504007916063	3.59021461380288	4.53891657389535
CFAP53	3.53476322620311	3.734756869408	3.30690818679267	3.59904666773206	3.53048518276435	3.82914802849045	3.55269467006577	3.75186258170077	3.67793968957916	3.67665026298972	3.56392455686665	4.08325311629045	3.83777939085634	3.50969698190268	3.69069510323434	3.36642041908937	3.90717449005827	3.7326995556112	3.78305537846789	3.67295683474814	3.14341924872849	3.11199652219893	3.19070464591134	3.33166454342216	3.3258097328918	4.34578727322222	4.46487219829818	4.10164013666397	4.287702300894	3.91044616259944	4.50560596617234	4.03775130530899	3.10414790174833	3.07355182816381	3.36893466497101	4.09175706221134	3.12648992086162	3.68271118838332	3.20798514609474
ARMCX4	6.84537883368773	6.64453669277698	7.12731538547852	6.68027062051705	6.58056209895802	6.67816291601109	6.62526011339047	6.99258989527322	6.4730909615685	5.71444341437231	6.38807223590675	6.25606769152215	6.12492225576134	5.24700928759336	6.77105745466542	5.82951865064557	6.21141690147959	5.22174022730748	6.33959528238598	5.50039333777868	6.35457981137229	6.64976155979554	6.58170742608668	6.96363858876366	6.36095670442388	6.3204617130903	6.44628003585103	5.63296674480879	6.3118739407954	6.50824749428542	6.19625499388677	6.06382921735633	6.44787768792127	5.4414459765097	5.93960873430902	6.04464587216946	6.07281007075004	6.77230769317631	6.99871709476896
RBBP6	5.9964480665702	7.33080271251173	6.8713188022948	6.28084257837318	6.66493233254122	6.4520069302013	6.50844449927085	6.34613091388883	6.65855483187942	6.14375204776043	6.49638341208803	7.53729793103672	6.70120331207441	6.82170401673821	6.61014695845388	6.42920010014481	6.58153006639252	5.55886406147893	6.72561432898439	6.30522710083688	6.13913326525466	7.45164071605716	6.24016277011834	6.45886442502866	6.68956153967157	6.66805457315575	6.39454563794159	6.34697644869398	6.37230891603386	6.47025929180309	6.34853252948842	6.80585304054128	7.45941650709787	6.21802550834904	7.00683138032476	6.58267514530526	5.76739283187694	6.47149302141705	6.55227055146285
CENPBD1P	4.8545811866956	4.69080146500222	5.08443850033666	4.78621316047251	4.83654516825927	4.96130512245522	4.87084583363725	4.80284243873987	4.90189590940313	5.32447242313832	5.02752370359589	4.26888430473003	4.83290808570523	4.4346900703946	5.03776744570521	4.68327340757346	4.89424741021222	5.20899357954476	4.8784329478877	5.13893976565307	5.05322019544346	5.36115241462024	5.04201506177328	4.96782772981223	4.47686270179471	4.2444530805519	4.73800861756781	4.70314834523393	4.80472852755731	4.68119401422341	4.76616955730694	4.89325694394351	4.96008999132898	4.70644232727633	4.94558014243734	5.12681721888568	5.21896294146549	4.79545792445446	5.33912690817782
TRIOBP	6.75975918354517	6.65049273596791	6.69484941683348	6.68361280925099	6.69478953411373	6.85262613318515	6.42756554613205	6.54197970041846	6.61929297666405	6.80108491531271	6.8563981373917	6.88194347833717	6.89640664099759	7.14141235369477	6.57826942504552	6.71247692653199	6.87540570491548	6.93321293464758	6.97613424365053	6.95464533750627	6.43762535578122	6.54919009802945	6.55086211027952	6.78014993240165	6.70159339252404	6.87091131263263	6.86496524895645	7.16031913520766	6.86474458689592	6.84468723247695	6.72114401957626	6.45224163359985	6.90053143647981	6.73702142807407	6.86245122780556	6.91658497115596	6.57050751773661	7.11371722377809	6.70829640552958
CATSPER1	5.86715911772273	6.07828938521681	5.9885188695519	5.98898001143337	6.05072119763812	6.0749773947948	6.35714236182516	6.29127238674049	6.07080393579067	6.57995352445554	6.3680338960376	6.17388496934542	6.70539075458303	6.58446754137045	6.50913160491797	6.51637104774743	6.09507394953049	6.49379621949073	6.48795190867726	6.40421869441245	6.45382741777306	6.18796868618229	6.27057458731857	6.08991359262158	6.48409686634444	6.0036968296977	6.17893865541872	6.60341372200998	6.09170236435112	6.28809135861181	6.33086696428114	6.08657888213634	6.0226907795724	6.5413238524232	6.34749457337048	6.16464538421784	6.38354899279742	6.59063989995737	6.19227674974608
HOXD4	6.41031057321651	6.23089582949893	6.49383015683421	6.5511177603755	6.43908152663746	6.51756114848595	6.24087832047343	6.51064828884637	6.77995161198997	6.11042066769467	6.24379263842407	5.78422167181875	6.12635921706448	6.27878562972111	6.10984308359791	6.25425710023477	5.72162065264217	6.13363799292283	6.37538320373409	5.98208741454399	6.34718976772602	6.59467689570244	6.39506719249841	6.59826907419303	6.35630176429198	6.07176608575904	5.95032886888813	5.83351610472236	6.03767593487286	6.01151127918179	5.85823831232595	6.57040842891175	6.53634847752504	6.20130104297088	6.68002148078243	6.28552280387609	6.22254540073588	6.21537543646008	6.41045445220288
GSC	5.24688383971912	5.1621380367508	5.16930587229015	5.37526245823682	5.13355711447953	5.38731621502211	5.20931115567927	5.48784138408853	5.01060709879504	5.43031136972997	5.3479674852794	4.97115706683635	5.49733510395443	5.30488130548905	5.07619285960839	5.18713516266693	5.16500182976453	5.41302229308109	5.3684992676579	5.1337793960146	5.36937424036514	5.15688402823787	5.24562231419132	5.30012910391736	5.29255063139564	5.1665598029134	5.09761964762181	5.22773156191817	5.32880520008479	5.2044539726439	5.10284672271359	5.66302785593937	5.22139954115119	5.50019685201804	5.14685237785505	5.05223784018888	5.52167899471731	5.13734591547461	5.13514385426654
SP7	4.91471596025718	5.03052280435339	5.49568573007911	5.03103165343685	5.17740538505655	5.06233178735014	4.99562398773169	4.75920980066668	4.68951957407958	5.09532908001493	5.27158086653133	4.86133419685853	5.12221548928075	4.96981772557314	4.93187430074454	4.90960309991948	5.03116508077008	5.46256231036488	5.00106855104096	4.93525426699674	4.80431675973364	5.09314390139693	4.94649833622019	5.332011621415	4.95418063265451	5.12676404205869	4.76538982841208	4.98769685476946	4.87672901711015	4.79209101124595	4.9572442862042	5.17911714322602	5.36813026400752	5.01042265051932	5.20190217405078	5.26124601027103	4.99240412929905	4.84081731289017	5.23761759829333
PDE7A	6.32252560755678	6.52182136124843	6.10965997531812	6.41072048813607	5.97656359645566	6.3970509630135	6.15988586454342	6.21423945463262	6.12145187454938	5.46435342718534	6.14682516373615	6.49551666923082	6.24808449290266	5.90874831159204	6.30459408929863	6.50711918984932	6.45664715495062	6.64167491795901	6.57865669599605	6.38180473224191	6.30829701079012	6.21439125618051	6.45770726990906	6.39928348702067	6.15966380011141	6.33687517996261	6.33315127204545	6.23312946737744	6.41851645411023	5.90030354002534	6.19289358973357	6.14721106561357	6.43454336112996	6.2664823672959	6.31441831983996	6.4025043470187	6.19362600800394	6.26601596824842	6.03341091207931
CNOT7	5.49169714859744	5.58540419834284	6.13447745540938	5.27303063289294	5.62061036720111	5.93689856628935	5.1904855570201	5.63021245267543	5.82084341940536	6.03969871155637	6.56427770690673	5.9403396755504	6.37866802233933	5.73133198467109	6.3087475872103	6.34209618600199	6.42247892423538	6.1754426437836	6.10621408666964	6.60000407117253	5.95488103533686	5.89719092677572	6.13940020585207	5.97155471734943	5.62709236339615	5.91007279162658	6.27028789096804	5.94729416514206	6.09625187908762	6.25977662699087	5.96021762439113	5.64087520632322	5.92658837582103	5.75880621991806	5.55165127042622	6.09914614044856	6.04256683185595	5.70559758225394	6.44876832740492
CRYZL1	7.48506586673526	7.52853646998863	7.81848331034009	7.46379286121631	7.4747601751569	8.00327075650555	7.43595622995741	7.59389229055375	7.51289884444798	6.50485616162213	6.98977992398132	7.16371417448833	6.75032217157368	6.68968536527232	7.49171659489148	7.08230320451306	7.10286983846473	6.77397423103768	6.85783920606139	6.81013959695868	7.18058381532407	7.83800453204986	7.29020530918966	7.115384712622	6.96019937686702	7.20150994939897	7.22041316041253	7.02959009915689	7.18882811017058	7.20755355232361	6.9574359109556	7.30000605143124	7.50453624654909	6.67577758902586	7.70570048555964	7.17012446057767	7.26128789121903	7.10336728556163	7.54805319675318
PRSS33	6.26458390704477	6.32079748075444	6.38748300166994	6.28098247357341	6.37955303957193	6.03840874455245	7.44501335556575	6.09688526389642	6.06112554228374	6.37965422904435	6.29431912977708	6.15228902079162	6.34678327699302	6.40477882872231	6.35891664115007	6.23344673470983	6.53514377816565	6.66512098936337	6.45114252035757	6.33378210875936	6.24615774975601	6.39739903592615	7.41109568200465	6.26851901415366	6.35491659052865	6.32793110907674	6.16051860652985	6.28062304401895	6.16051860652985	6.41499446495791	6.36340101986504	6.13758065125114	6.42181898247522	6.82065253599247	6.31758843605902	6.29130884394592	6.3690681456123	6.09477379629539	6.22398330108493
CBARP	4.62877505305766	5.10175914805251	5.11480701315819	5.34502905458649	5.32864872074766	5.07744041584793	5.12226386969618	5.3438815951959	4.88643542948641	5.31181587377624	5.43297483601557	4.61909438515191	4.76709667873243	5.13218198041751	4.72169512429502	4.87715502916654	4.93204496172671	5.31702886916789	5.33040028288903	5.03801789574278	5.16536979828707	5.23511529327372	5.11555451285404	4.78422283269117	4.90102764474117	4.80059147320362	5.08312444559753	5.25373582426967	4.96445980472479	4.89324903463629	5.06204310064662	5.18331859701253	5.09718227786028	5.1109789235603	5.01589977473877	5.36110174638371	5.32802798285895	5.19736698150922	4.83496107500198
MCMDC2	3.62769169318226	3.4720888306264	3.62908682545442	3.64177385980902	3.57963490199285	3.71130503108316	3.62540399679002	3.63176853764662	3.95870925457445	3.42430377299438	3.62400658398654	3.6831126341306	3.65002590776218	3.50857025281992	3.66657243771776	3.71977102459773	3.66861317902195	3.82498317229059	3.86018126706064	3.76754706874853	3.71531641437178	3.55454337057168	3.67860254058275	3.77981845576518	3.55203328843083	3.8215742099201	3.91691696159002	3.66018572764686	3.75293084177589	3.63732623274686	3.77146941205654	3.62286290263505	3.46732926791056	3.55454337057168	3.50058395023297	3.83784119484909	3.6123700725449	3.61023981812081	3.54447279794246
TIRAP	5.13987902182908	4.76680911206108	5.52038427905928	5.20602073994843	5.52050921621402	5.49325224861666	5.34533037100912	5.39238189606647	5.30281144289333	5.53912306905911	5.66303714567117	5.30013178020411	5.56391263223683	5.20727285920784	5.49848854153257	5.62484866739264	5.39751600263492	5.27858969715981	5.35171665755088	5.41448408578719	5.35023594098779	5.39213503105913	5.46378668042272	5.54750803064684	5.36805329366603	5.13412510321497	5.46405617374861	5.22752538390147	5.51284136427109	5.19918582774139	5.52163729103041	5.49817266219815	5.38038585943824	5.1685765905808	5.50989653999122	5.4737410219439	5.62831602433419	5.34968986187397	4.92217546303224
MSI2	5.49314132857477	5.57788516112026	5.21217631822628	4.64160365481787	5.26796393631046	4.91848164762987	5.45985895374727	5.22520774548978	5.2682715646643	6.00740715741208	5.12554873908149	5.56196588880345	4.97289172299596	5.00781255221212	5.07278260190678	5.4682327008137	5.17484157442254	5.63260401022682	5.46462040506291	5.14496245118094	5.01497674587228	5.88351430163702	5.89990184370018	5.28265442742923	5.55743957542913	5.17025909263137	5.43689297453243	5.00724583625797	5.28807666148435	5.24340797382483	5.35426038843421	5.44241547855256	5.5777520540203	5.23885103581308	4.44851379317123	5.25074858375969	5.11287767068761	4.83479137369321	5.4826828603132
SCIN	5.46573852214039	4.96062355913074	4.93616960540419	5.1957932529507	5.79779726896585	5.35776782972691	5.20620192497087	4.91471596025718	5.33506686888187	4.55867356455338	5.17283766579413	5.79733858538385	5.05127333725053	6.20459540088394	4.61968432679185	5.27780960538971	5.20701041439887	5.47638298378861	5.1453833436531	5.42483903682498	5.38579946337996	4.23468852346446	4.78172026073787	5.31937124418637	5.30441850531648	5.38620347682937	5.09317094848134	6.20681391341988	5.03328825232992	5.13833051642172	5.30595866201073	5.31951665630574	5.03758461700539	5.14895968766672	5.40129276576184	4.97062808089176	5.61391043655057	5.84337662823029	5.21019159322569
CTCFL	3.98038519770054	4.17006333323465	4.26461742081461	4.35881982264019	4.12482438967919	4.42365030393053	4.36593184685176	4.3623815148354	4.30111569400969	4.08362560520401	4.02960271332756	3.83559902713922	4.35659331439801	4.06774505665073	4.17753203889891	4.10317297580911	4.65427381290767	4.06127203012814	4.5557527904058	4.09321991285332	4.21221658181111	4.36597230334239	4.3904348060203	4.3119847056402	4.0969049560517	4.04397599117301	4.3152662869451	4.08154027272254	4.39327951513005	4.19607481743038	4.29460477382123	4.56618104808413	4.10287122673518	4.09191509730012	4.11602353968828	4.31919280441369	4.15559424859213	3.85253220629217	4.27852121274421
C4orf33	5.30423014159986	6.15277198022834	5.14614882157977	5.327099604886	5.34386223519818	4.72186226143179	5.51966433598506	5.1064570368534	5.21974393450956	5.81940480630768	6.04935054317291	5.88365468403392	6.02386211485241	5.46517478749534	6.08495376588016	5.33495578344877	5.79171029234378	5.50825698949991	5.81536382490335	5.70917523204921	5.27143975093844	5.26455318224734	5.12499167380757	5.80840112002681	5.77668815783022	6.13503669414166	5.63405568113407	5.29900313622946	5.66353443603647	5.81460945198333	5.14993917039644	6.02556133580885	5.65490328455037	5.68194085046244	5.58673744528129	5.87083928342349	5.36506706068526	5.10842665266128	5.44043728061847
ZNF333	5.22635030249339	5.13761582007289	5.7725852109931	5.32401430976406	5.42363067444519	5.84445866976346	5.44467153881859	5.17544615690539	5.44195482814643	5.44055012028658	5.03241985866703	5.08394304268911	5.43532622308811	5.14529757700097	5.98344763854088	5.38764215309365	5.35093776757204	4.91769811856673	5.33230019833341	5.51965279460324	5.61912130961553	5.34803993176001	5.56692697218121	5.45604961908205	5.13103606437946	5.31295339788332	5.41640862031328	5.46168316199589	5.2949325589824	5.42013692752005	5.39342057135134	4.93197114012686	5.14224383321605	4.80362875120374	5.37388797351602	5.36239103416934	5.5530771061251	5.69763003018298	5.77514569299282
TVP23C	6.8866492743336	6.52823951711676	6.83265486102008	6.88489220515748	7.05575703663868	6.7036262172066	6.80969984220818	6.58297600035742	6.72733012181593	6.85820210850843	7.10367293034913	7.07403546493729	6.65251689731638	6.99148488539924	7.23355506558152	7.06155372895399	7.20160073368851	6.92415762079887	7.07003956076068	7.13037595959176	6.97643694608667	7.01573374222199	6.85836560593097	7.04240887290401	6.68878406400966	6.8688105028286	6.74864810387717	6.9205500399318	6.79509817412099	7.15359897760912	6.81794196162396	6.90624324898504	7.04571645322082	7.13347938804087	6.97816525702446	6.73057628693842	6.7473748464878	6.81431203041905	7.09637506846793
RDH10	5.34819565724664	5.40588051244889	4.27238904358458	4.77932087337444	5.02962130817215	4.5894873833757	4.99035329448775	4.81887800987031	4.93957451306046	5.48640469445577	5.91065124421888	5.76473637568392	5.41681157666449	5.9056393086628	4.88009828862589	5.67338653551599	5.1955618997933	5.41302188675588	5.19292164312175	4.86521530448166	4.76003417900502	4.4608276900036	5.20735170264587	5.09000366861752	5.76222693800907	4.9722768868518	5.23505592422975	5.91031681230796	5.04260193158814	5.21830369104501	5.44674089740482	5.70530732065964	5.27430143493791	5.35585724032451	4.71986881552776	5.19193343063555	4.83158997203526	5.78425042251425	4.66051018190432
SRSF12	4.19419660576403	4.0716510482928	4.28216710542413	4.37780550095201	4.51233947808303	4.38314908498065	4.29454113198247	4.35997419043417	4.24068930497647	4.53664490557791	4.35160628147875	4.68980328877054	4.77191250997962	4.19603743849685	4.33433264579051	4.43807123979505	4.30271729095547	4.42790983081043	4.53888700037413	4.75253217091906	4.13770863991	4.5201184107084	4.22617003525128	4.42597403971384	4.28125571346932	4.70799516418074	4.46046709334133	4.51333402352802	4.3736464672296	4.52908620541145	4.48960866305532	4.07424216572175	4.7549373010885	4.30695640091883	4.41677298936729	4.55735325298953	3.99278590075346	4.42384406838953	4.42326863568536
FAM71A	6.54879756157065	6.40044570891352	6.35158045282396	6.52538001711365	6.34489434685535	6.53703493553922	6.23583952670374	6.39486084921938	6.13629209410982	6.25743102860371	6.08946065078903	6.29386619669197	6.28531657942255	6.45749120100708	6.30778851648034	6.54465770678201	6.42457178243334	6.52518000310099	6.16615894415205	6.18726130181308	6.35434412735261	6.47474081975211	6.46392193743115	6.22407021285405	6.41087031696902	6.3582164097465	6.33411407755449	6.5141168500478	6.45790095847446	6.36276611524697	6.55317559766835	6.33596205256853	6.24553543993432	6.3079714675086	6.45362205413157	6.25461401946182	6.22779235160722	6.18977707272102	6.11365432976095
GAPT	4.53661917126619	4.18369944910779	3.69153729149949	4.06323103079396	4.11052268943757	4.0896067895495	4.11559820452118	4.13092675254021	3.78163972657185	4.19324242161599	4.11274591465748	3.96468996064171	3.74797552979814	4.22099511303092	4.00434641779003	4.17289469616298	4.08578791879148	4.19398710671213	4.12010206836768	4.18703061582318	4.84120722652295	4.0105018458053	4.38257699053158	4.16181145975916	4.44474830324288	3.54578281216852	3.70086107236226	3.71804681505236	3.63545135068162	3.70782706311068	4.05583280285525	4.08377211149986	4.00265113235454	4.71589882908362	4.18815024892697	3.89765752039764	4.80658202826274	3.71127642146067	4.26184958309342
SCUBE1	6.64098372507639	7.3832643329925	7.43334566053983	6.93022579966798	6.74057515223533	7.44274324582969	6.91381344256018	7.62434490650104	6.92722240272464	7.5316921133944	5.91839482189127	5.71441816358204	5.7003709110445	6.30958376184234	5.83519648154791	5.64739991157215	5.74744817310977	5.9129425892516	6.35407567497287	6.11310140467817	6.60029895041882	7.12079315492308	7.37090620822506	7.34895275255215	6.6055131081595	6.0208472832535	6.16724479755136	6.06305957784548	6.41946426751005	6.07694859401832	6.04112818691379	6.5626740956404	6.93774297184614	6.37879362226974	6.02670166562146	6.05861616787939	6.5021776564986	6.83238787833422	7.50844540272732
ERICH5	4.57097452343523	3.89328657894047	3.90347940118084	3.82408044935374	4.44985490182893	3.74778320024813	4.54110089114272	4.43731231096789	4.29024781626867	4.02277792403014	5.05985306516379	4.84837576462824	5.17283262653673	4.14715664092245	4.87438140594909	4.35302695770855	4.17826487402804	4.22271160806508	4.27212227760011	4.82593680747227	3.86024661119794	4.04487073756973	4.38358181088138	4.33107329891742	4.32322115399879	4.82876634140726	5.20261405731095	4.18912808048063	4.37742370163309	4.41573372032952	4.51170977232569	4.71108558011409	4.05741205655813	4.18293489958248	4.65146517038576	4.20745140434334	4.2045071867615	4.39516094040103	4.18293489958248
CCDC185	4.7190832589766	4.3644619848605	4.65489152402024	4.49740670784286	4.39758188681375	4.94305802920041	4.24028692550098	4.70897404634341	4.44760815594787	4.45686297557989	4.07924574065647	4.2580811503516	4.67376659442371	4.27119011329059	4.46070109062492	4.56121076512189	4.13855212941742	4.46194889139747	4.20783445566023	4.47587698008614	4.64897834693259	4.41437453642032	4.26665033292227	4.33852913696442	4.42214607956883	4.59751158298671	4.52542753164747	4.45948121512599	4.73084125756729	4.61438527699747	4.57476120406044	4.20814566183545	4.33635923160845	4.40656886253805	4.3632707045388	4.43178170769356	4.49110023802105	4.45183010952558	4.30460913155282
ENTHD1	3.39193210305143	3.45750814255693	3.53247661955569	3.22132077082512	3.14950342569962	3.53973788264204	3.55932795583741	3.33908021770877	3.53814900561809	3.34701303641762	3.54791987470654	3.4806323420363	3.349228956856	3.25448701600286	3.26056498453757	3.38168884850983	3.07875232111892	3.53627189964908	3.40769958174179	3.71047838470986	3.63211530822248	3.54946800354403	3.52818400138749	3.28067643383008	3.48916728282584	3.23893111968203	3.2081491667728	3.51056210601572	3.30937077937155	3.31909164972229	3.21977426971333	3.57650688645567	3.47270337326914	3.24473059453671	3.50431333411832	3.55970261308764	3.3582489857433	3.47455068730163	3.24473059453671
TSSK3	7.40964304628286	6.88226202975149	7.33095101850635	7.23077586893661	7.07396779357218	7.41876896785388	7.17732126194357	7.11966991664314	7.01579871643082	7.06155513298983	7.32046274498718	7.35560384326558	7.38458337745445	7.14268504090234	7.14146978158755	7.26543464558711	7.19985576154603	7.45398731693427	7.28257787751079	7.221392235526	7.26451630817327	7.11957237316392	7.25639933185177	7.27525706076088	7.23725322619175	7.02827390796531	7.34580437460335	7.29899371839504	7.5305753562128	7.4309092154367	7.23581804677718	7.12899976112121	7.18734709048286	6.96730709629403	7.1747831023603	7.06354495057514	7.22860940454945	7.26882263889537	7.13462185953235
WFDC6	5.37128144819964	5.19164211833248	5.38939080049104	5.46860625398142	5.60510284955739	5.65990715236433	5.4215843486596	5.1699451990315	5.21553210670623	5.47864441197273	5.38973096404921	5.35942463847452	5.48621967290596	5.48076196478388	5.49141361654882	5.76015706187684	5.45240731071243	5.17192595367798	5.37792447256517	5.62650233353315	5.09921915825166	5.24551059112435	5.16979870051111	5.22851606997462	5.10425727259993	5.79399678971031	5.58013597155879	5.35813045697246	5.67770086041478	5.45888756514899	6.14245007858671	5.61748529151601	5.27667915406128	5.26622830334001	5.38285030516797	5.89234344523645	5.10719619614115	5.4190093906037	5.13785649234855
CLEC12A	5.01976871092182	3.7218948446306	3.75256128575301	4.09277717997334	4.66732469738527	3.97703487353179	4.14996289803396	4.08717215134809	4.17506992482567	3.93553716093279	3.82952821497388	3.85999776594725	3.63970021059629	4.19645596864142	4.22271160806508	3.85208465693107	4.03670614077902	4.19842225282986	4.24182752561396	4.02545507093404	5.90874577564551	3.81098302657607	4.51518079310001	4.47704821967899	4.35214140117249	3.36700609580225	3.32380173649378	3.86786249666577	3.2617268834201	3.29646565869934	3.53987558194557	4.4037359091983	4.62496742920945	4.8913215698673	3.82604406315838	3.56172382861982	4.5981413626362	3.86973209317632	4.47390153803041
BRF1	4.97432363118248	5.45463479071735	5.78656944178653	5.43430676270517	5.56924000812014	5.8718165484504	5.43255826893378	5.72491106821597	5.21142328741642	5.20326510498078	5.67966458377385	5.48243022161527	5.73661191019414	5.54877124181426	5.84135274742374	5.7728904151801	5.25684487230167	5.70104358157273	5.85678911043526	5.63582649521155	5.45784610042605	5.16153168456924	5.40937802783714	5.68932238834498	5.41471515564732	5.85563261638838	5.95921328351652	5.94256375264416	6.14083264335478	5.95305495973265	5.72502607095027	5.05272634840974	4.97492635426549	5.47795328779101	5.22948763222151	5.50206189266491	5.30854875379704	5.66024807162172	5.53484611807233
TMEM266	5.08442302251806	5.26811433310241	5.36631021796808	5.46728698088939	5.40565750668662	5.04996526692408	5.65201098688189	5.0218462621928	5.30675678700348	4.99121016760696	5.19831852075836	5.17216012772516	5.36746619371135	5.36870598923964	5.07812573852179	5.37666184615628	5.12975779158266	5.00856801049254	5.18328998647727	5.39487165033286	5.32897639406974	5.24699985485126	5.36392384964762	5.50750470814708	5.28761515699789	5.08877482573403	5.32040491487006	5.45749744741574	4.968648519699	5.18625039951482	5.16614894142122	5.23753595067364	5.11656869582349	5.26192381589317	5.1027655125848	5.26430287278254	5.64859776619906	4.9769899324303	5.15619704026063
CALML6	4.96576651054969	4.84678904565779	4.78379156799183	5.12023231913149	5.0449468716814	5.45911274779673	4.9783854286282	5.25999132001327	5.19867290788142	4.7493411266804	4.69022213414147	4.84589665800931	4.96568520850632	4.61024483751529	4.97577200030478	5.01472185699747	4.86552355300443	4.87477277326364	5.25550998600576	5.10536756672068	4.70203274059802	4.78189175034647	4.81864448785339	4.93549435159516	5.04501762739011	5.21634136573782	4.94398683907271	5.0768645983538	4.99443933439711	4.92883528071294	4.77860639591972	4.83360560306389	5.12621499491103	5.1808605806301	5.32822093297594	4.91027768171141	5.12923815746031	4.96467835350805	4.95145051853658
NLRP5	5.27390683393872	5.47076558277901	5.46887814663784	5.04549089379212	5.36857745519855	5.73654101868169	4.8792227452277	5.10949370582084	5.18174963010736	5.30759901544104	5.11806896469716	5.5538479757038	5.43935551607581	5.47892554747727	5.47602317284196	5.09006794691152	5.58659083498836	5.3886636057373	5.13575934995965	5.27558482951649	5.04829753192925	4.92633330788948	5.01855101054655	5.13511925901189	5.00192013855528	5.76634980250342	6.09108183909741	5.47296603185602	6.52990519234011	5.37521196668791	5.311832904061	5.06647702405224	4.99821762564232	4.97735425696072	5.36487316432158	5.33593856464411	5.00192013855528	5.30093344700133	5.06715268078092
ODF4	4.33098949492437	4.43425571404922	4.40568473340957	4.66456401812113	4.23761740539755	4.63443505118379	4.36996083782427	4.31695254230206	4.82348137723156	4.54164895529653	4.4399246758447	4.67765278641409	4.52668752251602	4.3308427521521	4.34872673808801	4.35576688508917	4.28851773716401	4.55136854143329	4.36004156562271	4.21499226028426	4.59008598893267	4.2366531078066	4.48187557846008	4.40154280220185	4.39529570705034	4.56004326825548	4.5316140781944	4.56397776919924	4.67409378028341	4.46912000375927	4.54348777510011	4.24496417752848	4.27673289597973	4.37467080927555	4.16100085295355	4.17595441073781	4.60405337692708	4.65084877459905	4.47991451356788
CLEC4F	5.77209222502696	5.79621849841483	6.10454151635324	5.75694107884353	6.02092646238721	5.83106838594522	5.65780841459109	5.7971642453029	5.81350570634344	5.96812105754131	5.96722203883873	5.99382206515056	5.90036449365066	5.89186842793227	5.80054545802389	5.86791978408018	5.86845935108684	5.97452373717262	5.80426605370161	5.94438724462179	5.98606162521818	5.6907686378679	5.80101621173288	5.89495892053664	5.83089796020382	5.96635991563818	5.99179271659113	5.84038393178748	5.8505614258163	5.90593748238473	6.04838870137355	5.89075830323021	5.6907686378679	5.71487688179947	6.06587692560349	5.71174198345725	5.91770351379755	6.05874456850329	5.72853735052307
WFDC9	4.34319140180974	4.4218122429989	4.84888048701156	4.57894100691631	4.62113722712638	4.41844870563186	4.37067185525541	4.64732291468929	4.68298672079677	4.63060787028753	4.74457704855962	4.49346237435316	4.40986080479398	4.69642922756763	4.7602668883852	4.63796618146187	4.67942070147224	4.62643796852272	4.59695439806444	4.64548384313731	4.4719887637245	4.52201404139168	4.64421122111567	4.58012393902384	4.67229417010523	4.44028117835858	4.66579247039449	4.40332672584173	4.77355381728229	4.59726173857463	4.60510711076049	4.59004695879084	4.64294775681666	4.74832037061703	4.76348276478651	4.54298283015315	4.71953077408635	4.31814293387003	4.56206239772286
NEDD1	4.76387628539072	4.63056529609137	4.58968559852231	4.9082760715277	4.95926892633322	4.87928848088665	4.71770339881268	4.45206486867717	4.58034438410009	4.41066354457267	5.26395844906782	5.29451518018447	5.50323493079239	4.86997018102721	4.80740309696266	5.20762154013237	4.97105881895707	5.08505696692111	4.7070991750518	5.01370687190835	4.70903455360925	4.84276030878	5.20437409405017	4.99722750178904	5.11658830687404	4.80872734404278	5.03061526072537	4.63367222891651	5.08403660097074	4.99550947671882	4.60060848785036	4.49087563528471	4.9009714790449	5.0012609941263	4.98206172872175	4.97871683774189	4.92002948411824	4.52117242385659	4.86873816128683
TTLL10	5.12702322419577	4.68433362551909	5.27405463644102	5.64750542660707	5.28505593049617	4.72406303428245	5.26892950514797	5.17544615690539	5.4561933993031	4.9121585847901	4.95582377594571	5.47112469072959	5.11126322701275	5.35972602026599	5.20879113361343	5.10653320949788	5.05427575575976	5.34774299713735	5.47382252405646	4.94491460677136	5.0156167234204	4.97380931848421	4.94978186484864	5.15654685896187	4.92841511070798	5.50840730285704	5.48348924999136	5.15264580854271	5.41099531701951	5.225543512568	5.82122498826516	5.70488523514747	4.93106541052807	4.92003660947768	4.95834251209295	5.259145968767	5.03103946416718	5.01433097334358	4.84907704899083
CALR3	4.0467154270514	3.81669687271582	3.94563457556069	4.32186793324978	3.88350860230745	3.79022393897478	4.23635530707767	4.21434430216717	3.61367992228897	4.09664019037014	4.01702110014467	4.19981327061158	3.92849520904624	4.11277860321835	4.12621638255965	4.07349259123041	4.14012888778636	4.1445827924964	4.11812205376792	3.99601120992999	3.85317210302844	4.03944766802343	4.11653788528164	3.91684213442672	4.06681021652203	4.15252755133653	4.10518784639968	3.96806054187238	4.23836370576768	4.27795838335506	4.2104085865039	3.77288477433289	4.00910576181708	3.88688503345174	4.08955883137305	3.80747010869494	4.2215050481889	4.26676272930856	3.73291626793926
ETV3	6.17446644301485	8.08449600918321	5.92485406212361	6.02162812015201	6.63664354219874	6.11303231047988	6.65622476708618	6.72748009316904	7.06024489741507	6.11800893596886	6.05482113323843	5.81362462786824	5.82738302608393	6.22706561695639	6.03734795539236	6.52361364124917	5.97352387089826	6.09509019988102	5.93984904063347	5.96435664925906	6.49731747763568	6.64745392598314	7.6716680418691	6.37175213887836	7.56468857180429	6.13815171141503	5.70941330876228	5.44151679032855	5.60930226071277	5.37723465236457	5.90984664061766	6.5407928457265	6.84664899119014	7.27746849799862	5.94449087517332	5.53308648864136	6.00384102870282	6.10029735165303	6.85512263021401
KLHL10	3.99275220942067	4.41427370569559	4.06786179768549	4.06093642565525	4.18780764543531	4.00907166860481	4.12217506056599	3.74573019563395	3.83226501467842	4.3835605341413	4.09360031619345	4.08764766410512	4.16122324489734	3.94043073482257	4.07050139002882	4.07086817164503	4.16886166402627	4.60826813057033	4.21169995824372	3.93115069324745	4.05196055861514	4.37454938020341	4.08540018427428	4.36531125117225	4.20370628564114	4.07889565446548	3.93136242714441	3.93388020545353	3.83083752965557	3.99806701283899	3.91158403991044	3.96541927036506	4.33963890896007	4.07509376502877	4.1769936406255	4.06499600375118	4.20752986593626	4.02973063474077	4.46639768776606
TM2D3	9.02824468612951	9.09864983485484	9.08431693758734	8.54250279955593	8.99214691628808	9.32058833640917	8.98215445771922	8.93609323352916	8.87923064984176	8.24103654563218	8.66180331799819	8.75637705027289	8.90118084669856	8.67405473761287	9.02959588926866	9.16060069703318	8.83521360187627	8.45526663406118	8.54565876786992	8.77578977937141	8.72773672067222	9.18615400548234	9.08988912878096	8.83656980185036	8.76453403320314	8.65589251766925	8.83882774488393	8.87523891649384	8.77862452314157	8.72928810551171	8.51156294834059	8.86541474730245	9.53701409674793	8.73928715138969	8.73582124171053	8.92572259617538	8.50720753810529	8.54144036793881	9.25827486828998
ZNF485	4.34319175720661	4.12618647556925	3.87640378572288	4.26274418454817	4.18065663022575	4.22194990982443	4.15745624253228	3.96013375013246	4.39082703623689	3.86540828922858	4.47932551308161	3.95738588493269	4.11048026129594	3.92623250887157	3.9912520340402	3.68082718684631	4.22144730114911	4.4214990851806	4.06961341306772	4.49281989095343	4.18373259248974	4.30219880187799	4.07344547438728	4.29544461712301	3.88469190190463	4.04527655765703	4.34483515379469	3.88323857685627	4.16142059297615	4.3872599277699	3.93583987285987	3.73207379243903	4.07751363699149	3.86750473686178	3.98668868783948	4.50325582336904	4.20583224677549	4.21022753329151	4.5448947284549
WDR17	4.06465206743468	4.92307499912341	4.06649326073999	3.91039602576265	3.81604596989837	4.08024986530878	3.87547832349343	4.07526400475244	3.95814407472798	3.84550349930851	3.19797811715285	3.7907235649961	3.63721213451392	3.44808213471595	3.43571419319619	3.27213429918299	3.41011122123225	4.03813834044781	3.77020331973814	3.26705287134011	3.87576797876894	3.78279992966507	3.93829804407374	3.77265409094161	3.91454039015089	3.8158569093419	3.76986589981111	3.8107467254481	3.90916834429738	4.12270892264332	3.84698516007969	3.75825122134744	3.6215313078855	3.43070398108669	3.82880075145397	3.913245063643	3.71803871074686	3.87481884776154	3.49266201901997
MFSD6L	6.17009350639709	5.86291502251405	6.16565492343101	6.00050631964361	5.84572806344649	5.88148647365615	5.63719885836636	5.60690528497743	6.22285748670808	5.98565348083631	6.22843545979773	6.00081248186687	6.06742704642202	6.14007022002134	6.15110200684249	6.26241519148599	6.03200008909363	6.33930851660702	6.07166872290939	6.33641961612507	5.80527634908666	5.60397061915986	5.84756517898098	5.56488088856357	5.60203045115845	6.51280852918231	6.50996529119668	6.50071524467901	6.97838002306182	6.3117703965466	6.66068279932533	5.78317224821746	5.65443822565916	5.75200155542958	5.88434163790467	6.21155742316171	5.82513984499763	6.11609896342128	5.54258943422659
CDH23	4.58241985579351	5.07319041599372	5.4947576818635	5.19087663109352	5.3636202545715	5.23363854191105	5.15144658824106	4.92332548852581	4.76978691708298	5.15373757645106	5.03103672778404	4.96735073167329	4.87500130863812	5.19630196555593	5.12195699107714	5.08967805277812	5.19602693039547	5.60814583477407	5.2171942605628	5.30493488073016	5.09902689287858	5.24835970974052	5.08052531367016	5.50095637569419	5.1462225442102	5.14247522254236	5.11918640372669	4.94374238493398	4.9711581498416	4.99235790795219	4.66705162323984	5.19087316683514	5.55079396953846	5.6687751050732	5.05650940248906	4.97224382653517	4.89815040890218	5.03715257391405	5.16834526178174
ANKAR	3.97021828699282	4.13976849747157	4.13377360208873	4.08189987545511	3.8291611225365	4.36157369472803	3.71532188865363	4.07415970643938	4.07079348351173	4.00181885784636	4.1985900158109	3.92034942510205	4.28216962653724	4.0655951443194	3.98697761649956	4.22554857168842	4.1655291520142	4.25175180846901	4.53826164127408	4.11220135773389	4.21939856591336	4.42239433526481	3.96983755471977	4.3512864202607	4.11446021102206	4.07136990342778	3.91027384225951	4.00778114830717	3.85690526519032	3.93310698340822	3.92190263999095	4.14073823474502	4.13063574512429	3.73446789180289	4.28544626888031	4.16711417386508	4.18042710672458	4.34662502700763	4.31859603013144
MEGF11	3.66414841038132	3.97696817609157	3.75054808843768	3.87596176437307	4.00957143370503	3.63652196080185	4.90827506261019	3.47141470923638	3.82094969188029	3.56014772934141	3.59015202768491	3.7807243681349	3.51863156720816	3.55539800733566	3.56382818107859	3.98103474211034	3.91713745759763	4.06265769998148	3.64270815577476	4.077554922372	3.88747725109798	3.48442466252603	4.38944279964172	3.61876193473173	3.60901300580107	3.67540604742101	3.97235811892548	4.01197237144733	4.03508524999966	3.83280064989651	3.93283258016191	4.03047140419002	3.42568670251128	3.87494237810816	3.83580839818724	3.60773512814654	3.7174727488967	3.99174508309105	3.61389431011736
GPR182	4.8491288277193	4.52286979823358	4.7421264304444	5.00769784504527	4.5667898914082	4.68212137313722	4.86387602476875	5.00191030563099	4.90814365708475	4.79937364018611	4.35865717823086	4.85559165584676	4.73648700891675	4.90215425217584	4.3302452323832	4.69940693379225	4.47860571515611	4.45194562757404	4.41565186636612	4.55860928452946	4.6715900848055	5.07384060595521	4.61298719930902	4.38396196180027	4.89393681427866	4.43555202616531	4.51874605573252	4.89548726401284	4.69902057061305	4.70638595979432	4.76703662808188	4.72427371904288	4.73048220952724	4.82616507891622	4.6496260723526	4.51733365734108	4.82772968794904	4.5479657348166	4.66668388125364
ESX1	5.41845218015854	5.31216865351064	5.43957659825677	5.60884959618351	5.53121519007983	5.57063572834089	5.43064536647216	5.37894464421582	5.52255698855749	5.76828808920233	6.26652983055754	5.68183589063434	5.76542006876568	5.59172285509233	6.12289693198731	5.6342639200311	5.69569366569918	5.92247860417121	5.80363707662573	5.99481676741253	5.62648501514827	5.69713428493643	5.47755226548895	5.71110117006838	5.62976032244802	5.44080801709385	5.9079524724354	5.82590140388598	5.67739203714377	5.56784101440351	5.73586845503081	5.84632102981579	5.78813051820767	5.58472626816078	5.87211669960909	5.59910619554611	5.71698490973097	5.38228255137376	5.59939195075961
DNAJC5G	5.59406998030961	5.67696866701638	5.65765875326245	5.73370998076353	5.98366157600192	5.43836192360887	5.73165972481179	5.49109307678542	5.41491395195498	5.73916079610169	5.72468235551706	5.71268997622427	5.84879635384266	6.07633205288765	5.80541659633495	5.85237587175771	5.62934093979375	5.65874429590131	5.56906427812966	6.13029687522926	5.68513247298275	6.05344013679022	5.72974783562515	5.68945766598521	5.73667833392299	5.76500249099767	5.61805079557128	6.02015565324645	5.78942938616309	5.57884041236829	5.67986881108868	5.74795389857536	5.75542642674734	5.61518767941574	5.6448416923788	5.5672556320333	5.8282676320559	5.55464880665273	5.64345015285642
WDR88	4.22657711784634	4.3493302431203	4.2958185154506	4.18836848100856	4.16204000358842	4.26081305013843	4.1713342267557	4.5093598917371	4.43692776780774	3.83919884890547	4.07574320135688	4.44437857849381	4.45660004460269	4.25397467285809	4.3528345695595	4.10689726672604	4.24719459008573	4.12551943816062	4.37462505763925	4.16136370356125	4.37436675018243	4.1225838964301	4.30619462248881	4.33129869052762	4.23401574671259	4.22091821075669	4.2435773764091	4.35152407068592	4.25988130311945	4.40814298087067	4.20052998175279	3.86289035515206	4.02996368959937	4.46229533309632	4.41418245862615	4.20362985303886	4.32359994284028	4.19638407804672	4.23951878499897
PRUNE2	5.69086162519823	5.72443936311255	4.99347202611119	4.72223189541529	4.94089533894193	4.82409588134355	4.63992729140063	5.17347367072863	4.96662454251136	5.01097636124288	4.799030405557	4.72845105098924	4.71492894589523	6.81651932703482	4.45949312859641	4.93645213147076	4.70136718384498	4.62445146319843	4.91476914589805	4.48398302347753	4.76590817216956	4.6683118219602	5.11759941593928	4.69110973763882	5.19325723006229	4.89067704025737	4.59023621306302	5.8071354099741	4.69521114884179	4.23700604337819	4.91682119955189	5.41036761919138	4.76109214922488	5.02331209233641	6.34096745871039	4.75765554818884	4.6611120364409	5.74119322017839	4.53528149308824
ADAMTSL1	4.62983749656594	4.35024737046652	4.33053151058338	4.64520707383368	4.40315447042437	4.59812636425679	4.68348727642986	4.71717684197202	4.75435905840977	4.5255865177576	4.53327683641189	4.7166669922104	4.37499048317639	4.29469675945851	4.47013530139011	4.28763415334941	4.35986198514433	5.23635936384199	4.56940845544217	4.32872489800832	4.40133811233481	4.3825601715106	4.38457325232949	4.51573595900226	4.85877647763571	4.58185347525563	4.50043632236033	4.61761291411311	4.44415130002952	4.57242614461556	4.32976738528816	4.89402904243558	4.35505362572358	4.90191540053978	5.08542667720931	4.33645899283692	4.42866802648607	4.33574226544491	4.36738278627315
MBD3L1	4.25762476468207	3.88097981286776	4.08027519614789	3.75990500957383	3.98514718179823	3.89362577464402	3.94871483832343	4.29042573095539	3.91392923427817	3.93340069426707	3.92155210738883	3.87417668022527	3.8855260459679	4.15528998045033	3.9965751277145	4.08565715481432	3.9343348086999	4.06622518497142	4.16580134147227	4.02457881260817	3.83903945213292	3.9683724222098	4.23112575060888	3.79545663612056	3.93691232553455	4.03128392158497	4.22712155773769	4.36974925418029	4.08579682600474	4.18828237624937	4.14381129269316	3.85483450983833	3.78137535365423	3.70525772827083	3.99347261271611	3.86947085284953	3.94635337602289	4.26226940660566	3.76898340646455
TENT5D	3.77686694038319	3.64342077642071	4.05882005201945	3.68782753229943	3.81553475002692	3.90942894721234	4.08377875985626	4.38588282681588	3.98190278150603	4.0466388668745	3.90807091045134	4.24162055999259	4.00907166860481	4.02232883754057	4.01632662565991	3.98327246117499	3.83229114613337	3.79802251106934	3.9274237562273	3.83154408606368	3.9063040310258	3.88295722974961	3.97939431981815	3.99997776599053	4.25255619019086	3.93780524692194	3.82561102004015	3.78702645562244	3.97150403965147	4.20282302443653	3.93780524692194	4.00626490462853	4.07554779567601	3.91457061750708	3.95944412040016	3.80466565931148	3.87117134272862	3.8299446685849	3.88071701441236
SERPINB11	4.17658607237517	4.13893264122766	4.19233069396635	4.06650040759723	4.09478550700797	4.05418695992231	4.23739262522088	3.8226431757916	3.95251202826436	4.75939299592781	3.96494815645056	4.06682249605882	4.36891847653243	4.08740037968939	4.22709673968569	4.26635329240989	3.97715378521936	4.15496704823711	5.05120132629313	4.20139501264406	4.21845989827999	3.83067164778787	4.50913915549588	4.15185587126457	4.12431821533018	3.99734811081537	4.42379525402886	4.53278024481452	4.01719816876608	4.26384028190913	4.36338038656537	4.01902218336955	4.15185587126457	4.14471004392336	4.31559250428528	4.09914059900682	4.14649896975765	4.15249198826605	4.15660398991567
LINC00161	3.52539903031493	3.72619483074774	3.45375605523421	3.66269235556203	3.38736764209958	3.61700408282587	3.51106885192046	3.70568325226354	3.69626184451103	3.54746241503622	3.49679160338012	3.40893585532735	3.4869129390662	3.58713014379894	3.50672265254391	3.55247901040066	3.5521416855188	3.48723756076129	3.8088442509359	3.65614589381384	3.50615627248444	3.74248521704221	3.55050041468726	3.44200167530157	3.48301078780551	3.58878659020554	3.63066186277101	3.57265057195951	3.55632761298405	3.79629322174087	3.72615201229866	3.53184784331338	3.36018423325103	3.42520795247713	3.64998397411571	3.58074319161564	3.61329201502745	3.61205229669112	3.43642716192185
DSCR10	6.57375956943843	6.51590968390705	6.68998378892391	6.59457109148426	6.80520068468732	6.67871463472131	6.34701697088197	6.58762566069935	6.65541214001957	6.4257637505818	6.59855257258449	6.37820579844902	6.85522580329117	6.85857585980491	6.66191829954404	6.57719722290195	6.86015186076454	7.02567301158972	6.55578389034747	6.9268102913474	6.90453436781317	6.86271097863265	6.65664118296733	6.39868129202053	6.4499618562401	6.40960821383787	6.61739049729448	6.65824950799541	6.60518080880162	6.71152480945344	6.69786650759643	6.72921713586934	6.85895146778814	6.51397851920417	6.80030609078375	6.70276048872962	6.75950651658933	6.80372748520008	6.31785056111223
ABHD11	4.25585698196146	4.35212275749179	3.99715671384446	4.34424945682677	4.15985777739904	4.25344248101595	4.370672273685	4.21903791676071	4.11923879765094	4.71716230711124	5.3217022954442	4.85868013480631	5.43944328809458	5.12324554218969	4.85112136377744	4.79310665710977	4.94413691789008	5.05096407806278	5.37643927862039	5.02945522696196	4.21396872922571	4.08064263766969	4.19412500437059	4.11311569769772	3.95613649314606	5.46875917524729	5.33912767585309	5.34450806405627	5.4366998264761	5.25378223706741	4.98046599820404	4.64094048245883	4.28216708024028	4.11539410554729	4.7595469186554	5.26758863362191	4.14568441540469	4.88018520844281	4.00326092360256
ACAP2	4.61209083172092	5.60557818836107	5.50933996915622	5.2714507766168	5.22327939319345	5.07542789078587	5.44380179327981	5.38786179319961	5.8696730959902	5.4291767289241	5.06277234984116	5.16717171749167	5.07462758245553	5.23572437966962	5.18205529761321	5.21407699974129	4.80555996920155	5.49216064612875	5.13947686239139	5.20785147505386	5.48180685540409	5.99490037120191	5.33477376875432	5.60233914561242	5.42685986979146	5.2737365238974	4.88065663273169	4.69845721740547	4.94416646401949	4.67213231823608	4.74395785425659	5.33220909674206	5.49206739489006	5.23195155175611	5.37407184043269	5.19426668664647	5.56168948034024	5.13799784849764	5.58549625821224
GAMT	7.40916161426579	7.2405677328733	7.40301151213206	7.37382305704838	7.47931262573619	7.51896679711342	7.05942634192315	7.16519111463346	7.19933773818647	7.61439668642059	7.38220509789315	7.57836635065971	7.67039183110783	7.63636396942775	7.77090732200526	7.27011307979842	7.90906940274306	7.48855051676257	7.54660010464257	7.7215892798975	7.14798210070405	7.79435312896947	7.47486330283472	7.75481823074842	7.39251488872257	7.4159584677216	7.29219946993961	7.0292342473782	7.08807624332104	7.595222104375	7.44035291124442	7.61004932407045	7.5644648872029	7.54401947541595	7.60088225866085	7.74396180911051	7.36524239149092	7.21662347776754	7.91472254882431
PLCD3	6.44750629959804	6.52617901332973	6.71292601637	6.55324114426182	7.00175237333395	5.70607195017299	6.75378996864832	6.06450911275143	6.40643479769943	6.44680309295122	6.60557137351229	6.18247996897942	5.9125083186494	6.82613748310704	6.17198217972519	6.28049213144268	6.35956421590353	6.55388360049553	6.49192138227886	6.15902908168162	6.21990172207503	6.72660393577737	7.11631174564439	6.80792621919515	7.03584096165511	5.97394092818247	5.97171111427222	6.65100059688199	6.08032387050455	6.29012666702113	5.73006676652414	6.23121022309048	6.62929587849834	6.36503053250429	6.48741197503679	5.92768252082238	6.42455081023307	6.40952299077915	6.80726828797595
IRF6	5.12702322419577	4.66366233027703	4.25763456959296	4.51793086816628	4.22165656228151	4.04504738113495	4.8252755069477	4.27244152489971	4.11159734225411	4.51199579656205	6.59992920255359	7.80848692902931	7.0223259742656	7.27479213625467	5.84813598466984	6.49851885834937	6.6644861114558	6.15435900588316	6.28553445984671	6.74970815825497	4.31290911833962	4.27256816540387	4.74594717189858	4.60405837001466	4.39241423334429	7.08397363690472	6.93266005452465	6.60811823075224	7.03168951766367	6.79941694550682	6.77626912825793	5.69822878703829	4.38922448594539	4.1604361831115	5.42851586755702	6.27984547939291	4.37697690138545	6.58789434309034	4.29681474153343
PTPRC	3.99275220942067	4.22727691476762	3.96838414702244	4.4634648659822	3.93451739796271	3.73098518331966	3.87780141683414	3.84885114984958	3.63196899977148	3.91552099635799	3.29968674882392	3.43833078171583	3.657339774511	3.54181799163101	3.55680484744734	3.50770154373041	3.54500917688615	3.61631664124542	3.49491771402006	3.64913290896186	4.43460797010925	3.88394042854262	3.99358718134155	3.77503414175052	4.24983266424133	3.21748912793453	3.26823272027555	3.43098654710383	3.31582084008578	3.2923867244801	3.52580488713853	4.15387136661784	4.06042108183897	4.07968804501445	3.4603817284246	3.52846339246003	4.50732988328879	3.73745468091493	3.72342233877853
MAN1A2	5.46122043469725	5.07217643248302	5.3099040103074	4.67723134678663	5.2763626629738	4.84850556724967	4.88081005394928	4.5093598917371	5.32973255780774	5.24752976834256	5.6777338465684	5.31394587524264	5.46684057222063	5.45069890539797	4.97490677747965	5.43379299070961	5.02983961404041	5.37422781749931	5.25549529470657	5.2336921452021	5.00870330770218	5.01674497438142	5.12328855147989	5.24979628830917	5.09706614373818	5.66238430410409	5.47758027267803	5.28496904638267	5.69622363491794	5.00860302289279	4.95343927912923	4.88037172302913	4.82805397182553	5.35335719212572	5.2123895248528	5.42258148178356	5.26732103225216	5.06685744349886	4.92296644933288
RAPH1	5.90434521676609	5.45417029878269	4.86371856139452	5.27704017937391	5.45937554917231	5.4435696222697	5.1227630707761	5.93803948691202	5.14199919585726	6.25415730622018	4.96038256793502	5.1493360757444	4.99719429742431	5.94753564916913	5.11400518131592	4.91157429222879	5.15761525674009	5.37075505062028	5.07648829257077	5.26788451958065	5.18669913339744	5.43751561416946	5.19413841171678	5.02242226600951	5.38703320701531	5.24377793236077	5.37219677691656	5.87193140857415	5.60073984569384	5.04420244282661	5.33844126724648	5.20154299946899	5.16416830876813	5.78743402503955	5.38044906056179	5.00132243807554	5.76898518506515	5.60093054229338	4.9109405011797
SMCR8	5.76809394835227	5.66392835435997	5.79965712025711	5.83732895686137	5.50012728878928	5.60180911122644	5.65968433652785	5.94545116396251	5.58639606755681	5.89713798090721	5.6106989992451	5.85900114211246	5.94065234475252	5.88495647454634	6.0271235231024	6.07584813272599	5.9040124353517	5.84290533792511	5.7994544107418	5.9787794094167	5.88916097760194	5.77859068213625	5.8278037582339	5.85909845366717	5.81580538492253	5.53537431796109	5.83795530807767	5.85852057070979	5.95483183594964	5.87474129331949	5.8534097294752	5.9384027500553	5.61763442801845	5.78397285871154	5.62925708669963	5.82126516272849	5.9688783776534	5.83795530807767	5.63863051260967
LACTB	4.45386928791165	4.61900197765363	4.61360343228257	4.55283371288167	4.7601052068049	4.33973736140789	4.34523469478025	4.46900205483333	4.73422490164448	5.1306506616874	4.75873841474342	4.3115770793031	4.58795737047295	4.71549904589509	4.4472603402575	4.41370265953792	4.87208338794918	4.56318254127989	4.32990459345684	4.45726089439215	5.01517524090651	4.68835706128183	4.6044530306994	4.71713964941994	4.97336045380243	4.4447643512204	4.12995825368449	4.36721514637746	4.04389133644788	4.16118933002459	4.33197466964349	4.92285364097636	4.71001104462852	5.24560520306412	4.60699191022552	4.45765038135243	5.02850268185766	4.26575262219691	4.37009541241798
BNC1	3.51446316313872	3.47715441774149	3.61077635194772	3.58965683864233	5.99867932973876	3.48243890221172	4.21664684954775	3.20469758726055	3.49278605799294	3.22953924249714	3.42936034018008	3.49277817633706	3.33547439481543	3.44417870983656	3.57833410323429	3.49094987891709	3.48264321997844	3.37035667355852	3.33604682362005	3.52020296736136	3.35621978247224	3.64390829762375	3.73851239793192	3.52202127664761	3.93564368902163	3.2548328170673	3.53526460725283	3.36649438112672	3.40688708617178	3.44830501253797	3.35923145786683	3.33724216764547	3.78898230336795	5.75413484936076	3.56711267591112	3.6196409155716	3.3433458006177	3.3577738938619	3.48850559684863
MPP4	3.56970082162922	3.56320975892082	3.71504386279	3.41800059023017	3.60852741660264	3.57324775180575	3.64908725552752	3.55754475829518	3.62338521997027	3.78375040200544	3.39562934376712	3.61384125693934	3.60134554476049	3.60526769487858	3.66798446156842	3.78519773357003	3.52629772115691	3.97960138915612	3.45328011748694	3.75712162812538	3.41397792575474	3.6935029127554	3.60702358510322	3.62056846142266	3.54863477868886	3.59027494862569	3.65333448236827	3.47226778972286	3.64397995769485	3.39974962938401	4.02622004800981	3.60459289935968	3.57738738739349	3.7679980814677	3.699801542521	3.64209666369732	3.61847557269638	3.57698170757891	3.6935029127554
AFG1L	4.4087827034957	4.42964033248758	4.73423091826902	4.33055574696094	4.30258804133216	4.390148246605	4.46944483217005	4.59589895109282	4.72543720981888	4.61668927641425	4.81453688851947	4.27656529996376	4.44280698059031	4.61114699688832	4.42537920503696	4.21744787977406	4.37169288066545	4.68478126738206	4.40526783598466	4.43870111376926	4.407207459347	4.68153636477351	4.30041716320365	4.73869028935374	4.48906602305682	4.64014364799631	4.33909655811684	4.44608980649664	4.41084066367529	4.29901821072892	4.1500650451588	4.6643675088758	4.72309380569634	4.73911823784396	4.51348406452983	4.55279670160127	4.38264783190911	4.21600976799035	4.59956762180153
IDI2	5.71595309732513	5.79676842549031	5.94569611329639	5.86781024556551	6.09430258601404	5.76367586728971	6.22359727690893	5.3574419333439	5.66217430360011	6.31747574725108	5.99634919834414	5.79043530022945	6.2026947143726	5.93538006734942	6.35238293907767	6.5466325908302	6.2824690144664	6.32419477093654	6.45785559743989	6.04446349820628	5.94799502315032	6.03973575485572	6.15842575905077	5.65943576399558	5.623412468555	5.87176445825625	6.20707867896657	6.33523844245394	6.26181802458527	6.24450731423689	6.42817938715736	5.6566257072478	6.55943064121619	5.76297559941465	5.93724430424395	6.05233036060704	6.05800982586398	6.09833487004665	5.56388353051132
CYP11B1	4.96611839722526	4.92067850743614	5.16855138294454	4.93117963316793	5.03146952597593	5.04746876500775	4.99379580384877	5.0513893739316	4.85391103851325	5.1399822548156	4.88606028920002	5.06740531832731	5.03926554554894	4.97074880671697	4.96823077424474	4.94970515165185	5.03244524990481	5.26598151713795	5.17660282618667	4.91800370734415	5.13391281402862	4.83795234116903	5.11088198351764	4.89943489933874	4.949172426028	4.94149823379769	5.10569104971084	5.09206313238118	5.14763849772553	5.17038887245466	5.19537852193388	4.89943489933874	4.90595211665366	4.97122846438429	4.94583602646793	4.94799577527185	5.13561068947362	5.13817368522871	4.79628823205671
COBL	4.41543959448208	4.47777160473526	4.5644208512189	4.47038744698934	4.54829080648217	4.58545894283988	5.06870004256882	4.4097456936596	4.218084833548	4.281476302767	5.86125790951774	5.69636426321182	5.27258563340064	5.37585597420363	5.66137451418119	5.1639682160869	5.52985498373745	5.73586285463161	5.70223808144007	5.72017701875097	3.64158731134293	4.2794489017306	4.29828184847055	4.05743723851664	4.13806559177924	6.2390348657308	6.34933088016206	5.8268316441089	6.54966432382163	6.23657256670371	5.94933684424147	4.62290292316592	3.96598550894582	4.01449660436982	4.97708677236204	6.03566793921302	3.83377650032557	5.62578117397563	4.29425829982681
SLAMF6	6.00646647811289	5.60690498895276	5.46484663267362	5.73370965542377	6.42123339973849	5.79020897463377	5.86664458067698	5.74811554590507	5.25204129638213	5.62176793944846	5.95098590916869	5.70957379749862	5.73963497627935	6.07698529075385	6.19413729807744	5.96008003248077	5.87691239953336	6.12579023204593	6.10719510146512	5.83399077540648	6.2343084896211	5.49241522465983	5.87181391582951	5.86483261058773	6.50472308283623	5.59189111745312	5.73696473970426	5.86533650208853	5.58900685809333	5.63656349645066	5.67262130219909	5.93382174209337	5.7153850392708	6.11361234367623	5.48472179900525	5.90921602015228	6.51577110923447	5.9955233134786	5.51199594200305
ZSCAN20	4.36368399090296	4.26375001545841	4.21042705109268	4.42986899942364	4.42287372720616	4.32117019240927	4.12880536460393	4.19722180520608	4.29865611633259	4.43766013633126	4.57977481134779	4.21814475398262	4.57039000507753	4.43097105925538	4.18226959586097	4.42912040875368	4.48900638504066	4.71698299521655	4.51602365938373	4.5300527583798	4.37715001514579	4.26257925899831	4.41182474062841	4.69154017238899	4.34469302314356	4.31506124538738	4.36737864963277	4.39197900004302	4.48353800019927	4.44342369233784	4.3019904608974	4.25529503404371	4.20168693451565	4.35420888932511	4.18463892641117	4.29488158488662	4.4974767289067	4.54669263102004	4.61431383726415
GPBAR1	5.99786126566744	5.76485009939472	5.61776071307525	6.18539481789601	6.17198618149555	6.03993170190526	6.12942200361211	5.7718963511614	6.16928486389566	6.06650126866198	5.92421402320368	5.99066465896376	5.8508831646025	6.67687743974154	6.07795660604352	6.0410333188025	6.00032758983155	6.17112194166474	6.02593285409901	5.86269061387245	5.92790164089761	5.76027148126751	5.7520158969397	6.11639491176302	6.06706185013838	6.07597509718765	6.0826878391591	6.83650349624293	6.22449812096118	5.87473268372688	5.85777762922399	5.82579051746993	5.81446971143387	6.01447113327086	6.01159618740747	5.84460141303698	5.93538441181084	6.3138374997581	6.06016344450683
RHBDL2	3.9643637889874	4.23697838423728	4.41509428173651	4.05980916363513	3.93755136448983	4.31767714088857	4.47064553491577	4.22313722646112	4.41509428173651	4.35186503717056	4.18780764543531	4.14387287673868	4.54740411181743	4.66048743064888	4.10437306224197	4.46133052891584	3.88968963855879	4.28144929882328	3.69267078854475	4.62761057325761	3.87579514733869	3.62841956430892	4.19453563350846	4.10960276047169	4.07146724358894	4.70044961508031	4.46032124530701	4.69055397655307	4.41143469920133	4.39300860924804	4.93114873202486	4.3605586695078	3.77037438101372	4.60073481237306	4.09766286447765	4.17719677934722	4.13964917561397	4.1444453571825	3.87113828485552
FRAS1	5.32238715953934	5.35099460825075	5.59804523268337	5.46678097320825	5.54718438931141	5.23972701765631	5.26460323478981	5.35998367514006	5.59640208137091	5.71560175528151	5.37062927940945	5.80469440783741	5.61852616734478	5.81547877632837	5.77677718519997	5.62546326451107	5.83109540070975	5.21047544537103	5.68486288155115	5.7426002028951	5.32618457521867	5.36364144039905	5.33041527582896	5.38809973055143	5.29020674499679	6.05783045763627	5.98091845082461	5.53184263263099	6.10552684674081	5.70553698223926	5.40525473542958	5.66363996155964	5.35594392659791	5.25769205240586	5.48924449954229	5.81374458956577	5.17076038051498	5.62790632300057	5.35819821728911
BRSK1	6.01215332492431	6.29759012061587	5.89017147940519	5.82298970774412	6.22422380318274	6.26147740896403	5.88841849030523	6.19894080133935	5.89840560894339	6.08369737720011	5.56851874979597	6.03792708353448	6.08269620344926	5.81877222365845	5.87784091709235	6.03524779233525	5.8048126384399	5.1189946278907	5.79191745192183	5.62862576095299	6.20742876063531	6.32129656272426	5.7936932423187	5.52814474613613	5.63784970707315	5.70314608857397	5.78906840421081	5.8312282512011	5.90070677892334	5.85712361908257	5.83768659196134	5.96213013323836	6.2040968186756	5.88976560738122	5.97894723064189	6.10913016724319	6.09515294720843	6.0217159471929	5.83811564829135
CRB2	4.89188215544305	4.9572016160146	4.82532364691208	4.71427013945138	4.87900909590516	5.14144578885984	4.61970551113484	4.87693036986124	4.80164059511091	5.07347952341797	4.94003544516097	4.82316543971296	4.89736948775405	4.82275502529823	4.59027463051151	5.09818472676323	5.16499511436984	4.9072685322017	4.83991495594002	4.79238978430412	4.97969864660418	5.07533925045582	5.06793214585098	4.5799534772137	4.82361015271809	4.77388460194045	4.76982633483313	5.04758272696336	4.91702354852067	4.8744901154959	4.83647710473719	5.00181839965711	4.69060155809786	5.10262479410246	4.92013654215871	4.80584134200193	5.06835017370325	4.73140320062998	4.76180949214792
KCNE4	6.836168796406	7.37820761954276	6.79327615510853	6.13231690384191	6.35142621326964	6.22202803041817	6.53924800723759	5.83738371074403	6.34557042085412	5.57248674866401	5.90135333067512	5.69576559098276	5.78201467953151	5.71685641030839	5.50547031519701	5.35277165836367	5.26165823012768	5.03490312992541	5.70974719630736	5.23236950251614	6.21939193380045	6.65049480708909	6.40144539802463	5.9794253503166	6.48808661845128	5.20805838603875	5.29354081243031	5.10033285532079	5.30728380409411	5.39635872804181	5.99119135970765	6.9332498307426	6.50202548109639	6.42271066711931	6.72075211118675	5.67860369234624	6.2855633662363	4.98624953051194	6.07419571816954
CD300LG	5.17670972687864	4.54139149144363	5.50933996915622	5.62806840335539	4.12118801655826	5.23772393239155	4.91157429222879	5.47725948122594	5.07789988242905	5.82486431805871	4.12837638988608	4.19612944998801	4.49198235601459	4.22230673301132	4.2107183273978	4.47335481753467	4.26477390818065	4.29372110890182	4.4460299472664	4.14561412193846	4.47891871212295	5.05208204507545	4.80353453177302	5.04123144604478	4.5337076318674	4.7524976395737	4.54989021761227	4.57898875473468	4.52707141466648	4.71685071535457	4.95429189388147	4.26876223513352	5.38131830386043	4.86520288029313	4.52978400506277	4.5527414860387	4.84827944805231	4.28791244404539	5.20974934119181
SLC34A3	8.34294224705847	8.40411235673526	8.22164922589548	8.39647831507076	8.25023113794813	8.1905312569279	8.33022744569084	8.48874997083483	8.37947818251835	8.51524330680781	8.50386794515061	8.19894885308526	8.53282694043841	8.43500761488342	8.55081476357202	8.55151178797217	8.64884885961015	8.98076280153835	8.20177351748281	8.46214428440112	8.53860313298486	8.56507924337154	8.40854158684222	8.4584140608745	8.46659441462513	8.53185820560929	8.58163240332318	8.21875694586413	8.53702761221837	8.52563665113157	8.55882931977975	8.34508120226524	8.324602939947	8.29732934910463	8.38979703541461	8.349040683123	8.33282131061225	8.24598408003902	8.38592692229257
CPA6	3.71928323165323	3.40954042554453	3.61274903793301	3.61341554901293	3.52085543203608	3.44315945279052	3.83184319967112	3.69092033064049	3.61117178974313	3.73499894300715	4.05509376638199	3.66769540131434	3.69427296335596	3.66602744907148	3.54443567991132	3.71733929335662	3.41308615243762	4.02381120628232	3.74489689770038	3.52135218845362	3.90669511123334	3.37982929400999	3.90794996658552	3.49521988989761	3.56322992366312	3.52157808452206	3.748308657849	3.71403687153667	3.7438039358898	3.88128765576544	3.86027451578872	3.53845415958481	3.5096409807754	3.39721109014753	3.675585985468	3.73416599716464	3.83529097101241	3.62432120549127	3.5096409807754
WBP2NL	4.24836815151468	4.38108571528191	4.03127343727533	4.37777566109657	3.59400612323936	4.62776609773567	4.74168971053593	4.08729479992416	4.40370591872073	3.75838675976181	4.00953555959072	4.14387287673868	4.0916655644341	4.0553924666322	4.6183123744887	3.92068574754686	4.13936258233236	3.83254959921825	4.07354597522814	4.1073572835636	4.31882374516012	4.06769796073155	3.90591337546842	4.09464523836662	4.15627874686986	4.51921059837766	3.99157345811097	4.25757160002216	3.92854478016877	3.93564996018678	4.03135911247529	4.36126990223934	4.33874759433202	4.37428907904752	4.35210318378771	4.18696498520132	4.25336043528676	4.01724271638937	4.03485782730729
HIPK1	5.10009010891861	4.86052411414615	4.80237584333512	4.58929051943406	5.10582316971913	5.06747325518297	5.23552622485421	5.15552407730321	5.48203670017736	4.99576457352412	5.2440361051226	5.33626160443327	5.15524905109214	5.02209829242081	5.10758585612223	5.22735832896032	5.14233349924363	5.24961068782425	5.45917158221117	5.01426521100039	5.07664800222543	4.84766621600855	5.10424159271452	5.18177439397675	5.2187392389304	5.42877975455931	5.07936133131841	4.95459784947196	5.04141898171317	5.0820581973006	5.11570387444739	5.13007867276012	4.90589022659558	5.59100817107906	5.30088150005787	4.98872534940681	4.96403026863852	5.18139333169668	4.98920555881758
MTBP	4.5246912696081	4.66245048630328	4.58908679540271	4.46718262358599	4.63892992982351	4.68993878128328	4.98475092680419	4.85976853063138	4.94394255904356	4.41630592705114	4.59388795929807	4.82087271913059	4.34711065049892	4.31918985960872	4.55142760755138	4.94589208495033	4.73284713873638	4.72477560178476	4.80537820981734	4.6881954681921	4.45203409480989	4.76832443594531	4.45833008676191	5.02393106703448	4.56620792675399	4.8946112695367	4.90338362959257	4.52143677934685	4.67759271013868	4.86398487241236	4.4243897830437	4.57837143635865	4.52019762877883	4.52627580545585	4.43802656251779	5.0089665452697	4.43481065992385	4.71944726293915	4.85149052820718
ACVR1C	4.85751881095641	5.30447490097037	5.31507049043596	4.923555018074	4.66949267396361	4.80526417932639	4.95659709702698	4.91827812368399	4.62670160154643	4.78344790596509	4.92724908631641	5.06482612883158	5.00869107344845	5.34171005800533	5.02000563114949	5.21754869459894	5.0714061553501	4.99740320272251	4.75704010630661	4.95623860456837	5.09887358261784	5.20007806063238	4.96428693694492	5.00103206679889	4.89157900669423	4.97213512125519	4.90671881643591	5.06582106960971	4.74320162530534	4.9673577208618	4.80702657195856	5.03307063010403	5.24760664998208	5.04664202862565	4.77571383335589	4.98757071127802	4.71258374003403	4.97868246697952	5.13796960409465
TMEM74	4.94163675137182	4.86244950674506	4.95086216203514	4.70169298659367	4.93214840714425	4.53697605401915	4.42266486978066	4.72259460440136	5.01295057065438	4.63779187573078	5.05735339607519	5.0380269854315	4.97642339543321	4.52318241461525	4.92939477016675	5.14396856153883	4.97156433780611	5.01009985771717	5.16055253154417	4.84362880294655	5.07167533026526	4.77542487967997	5.14839637935573	4.80338580930042	4.68087653776184	5.13835484966612	4.91052054912643	4.97002272937415	4.93645121652525	4.92689773423225	5.02850246959789	4.67095796838894	4.73501466571117	4.71648507201443	4.69772858395686	4.77926468659962	4.74724732601388	4.7942723629863	4.90644118827421
TIGD4	3.37262898716691	3.21069105683077	3.34806581404153	3.0736049438264	3.16765167190916	3.28591247274072	3.48691795755551	3.12980817776098	3.18755921251001	3.18912588817549	3.42535845760934	3.2640158559545	3.34321478673726	3.0600258814721	3.39789411978867	3.07537101631149	3.14207780476813	3.21742926703602	3.25382253004654	3.0821742536934	3.274229884977	3.06861451095487	3.35130926549186	3.14422425495342	3.20304583866676	3.24718004245991	3.43868356913993	3.34819965808046	3.33529439436633	3.32376825706872	3.2524944074981	3.32073790858781	3.0389108270973	3.01366580844133	2.94723617192928	3.33430982562145	3.32660110224018	3.34255736092659	3.20039961154162
ART5	6.28812873895995	6.30101451508277	6.35836760048683	6.11581409592952	6.08458519119675	6.4974031948001	6.45912140585444	6.12816758868876	6.38554027061325	6.2991623094203	6.50634487545053	6.30444113219603	6.2740288354806	6.77343437665959	6.33795651491887	6.49624054661266	6.08763256009541	6.0569684268967	6.02433754431653	6.78580527634451	6.45063368675285	7.30956051050769	6.90777231913572	6.83851273959747	6.43876145932057	6.37219195966945	5.75412733934392	5.55798099625883	5.76176441477068	6.0250132336128	5.86339475742023	6.37050917210888	6.91443016739999	6.01481002058743	6.19536877473867	6.26352836743379	6.33455163175163	5.77302438213672	7.29494842170986
FAM71C	5.30127522394238	4.91879699101277	5.23320089891295	4.99144674461645	5.14583190495631	5.01512018278135	5.07831876449514	5.20290130775274	4.410418583616	5.13085111590132	5.3881062731986	5.26068311454185	5.16510316006944	5.28797073963366	5.22312942445825	5.13223850170487	4.69427307480788	5.138497493245	4.64060548537865	4.90143812280779	5.11813668462008	4.9991604079293	5.30455410186844	4.98167697018992	4.80101003219838	5.05989805818789	4.93276315555751	5.1992854751488	5.29469886648016	5.12244810511756	5.3163875912691	5.0802215586597	5.18758698044294	5.20035905961478	4.9424527222444	4.62222214789278	5.12811019616773	4.94355669360919	4.94755607410215
LINC01547	6.65129025445429	7.07270394031643	6.71852479352956	6.83096513724025	6.55050654703977	6.68639085017777	7.19314091914488	6.50423313252339	6.41468405205695	6.94730707459099	6.56427694465193	6.88945086030526	6.63544562382127	6.96756808373596	6.65815648788275	6.68343427539417	6.93596189272453	7.17234919593306	6.52911800794961	6.76931659448441	6.58348798263134	6.61292600282524	6.60529160351687	6.89638913904422	6.55353532969145	7.39137386573758	6.95728299837365	6.98970261377894	7.34451682718501	7.06495334023727	6.77603339618546	6.48083310346024	6.40723250566225	6.49989623211863	6.43652924864665	7.01345894226194	6.59526339211324	6.76046422626908	6.48083310346024
NLRP11	4.9013999392077	5.21911855780904	4.64726712895991	4.71486241955154	5.03473541107989	4.76166717525787	4.82735454428925	4.60173317758188	4.85391103851325	4.98936488774611	4.68206584912207	5.06000781280465	5.25849356049245	4.93349186207255	4.80614698380847	5.23195135966471	4.90346816968068	4.88889211273642	5.24490417961183	4.87964137281794	4.76336737430622	4.97739532490324	4.95594411092423	5.07331303443803	4.88317048616417	5.03915940382637	5.01643616482283	4.81620406000937	4.75037221071138	5.04156460286488	4.82338667028933	4.75773984127625	4.9123952325258	4.79112879865488	4.80716535461771	4.70393710469415	4.87976614543543	5.04396515308788	5.45687375135006
ATP6V1C2	4.73544218782026	4.51880980398473	3.99610632661918	4.36048072697393	4.23637413649114	4.09679104220434	4.33268072623192	4.55429223992305	4.12120526040156	4.48032995138306	6.96865589663103	6.50812610490171	7.87328199247146	7.6318808027776	6.73819875158629	4.80285039839815	6.43396176543452	6.32387766140262	6.03283137527901	6.44361991147939	4.33421920476436	4.50437395140806	4.30960293565858	4.61030876875116	4.36890572954928	6.97701337148053	6.92934450208032	6.47003736955834	7.76928521934625	7.08132346520619	6.41350879277325	4.50127149713804	4.38640313622591	4.31581280642058	4.96019893856237	6.48298891785871	4.30960293565858	5.37247102960078	4.49971679017842
CLDN19	6.0494276566394	5.93170645575751	6.31324639606376	6.19972514454582	6.24410291327142	6.34249725128456	6.13786620120253	6.09428083662027	6.19833070180476	6.42968073339525	6.42990731901036	6.11300990365676	6.27018971966622	6.37668681297335	6.18698923060447	6.74911453789352	6.32441027919992	6.44599115996032	6.23981395562379	6.36133315211834	6.15167324413434	6.16459525440539	6.04064973205334	6.24193902325192	6.18292709658605	6.41493147243162	6.2763317300656	6.39854976955854	6.45306981718198	6.37518982122684	6.4583570902287	6.21313520741216	6.32521019716481	6.44391889667431	6.36586918396259	6.06947327239794	6.31553312780856	6.07891521384889	6.11445211600626
KIF6	4.50993046662593	4.29866044148552	4.54413023280974	4.16777843838857	4.30822586743798	4.61537515585407	4.74056560024387	4.29018285313834	4.20230408821317	4.27192073316655	4.28980333921254	4.61543913347557	4.27572396925582	4.39758654137441	4.54874948296456	4.28219513402214	4.48892903027118	4.61402772977387	4.02892103139841	4.21321280540016	4.19958056148756	4.58843090103777	4.35321881126507	4.28371596359675	4.33112109002345	4.44352111381952	4.44876232164526	4.26772113987398	4.34065801631506	4.48815148793933	4.525945603529	4.77100104674917	4.53341823900241	4.03573583314504	4.36157307816459	4.37191588237672	4.40474753645773	4.34065801631506	4.23404465927503
IQCD	5.4282811049865	5.53508205031002	5.50232245375066	5.1176135979089	5.42174728786107	5.97124514386806	5.26772739562153	5.45042937155969	5.75025605137009	4.98933722804364	5.7260092787609	5.80081708814217	5.50397538897889	5.38957472729109	5.4997760621418	5.77886791715392	5.4801690684613	5.64748818668008	5.78176030743121	5.86216123612718	5.20099591668117	5.23318475800259	5.38551623429058	5.51193895800569	5.57680292645844	6.00593749222505	5.79199210304815	5.87036432188229	5.58730062764822	5.58201960294502	5.78113257628738	5.96554454696781	5.1278612557423	5.40383727169392	5.22799535141889	5.67638905501894	5.22836046845162	5.75860174284266	5.29434339287513
TAGAP	6.28331175662085	6.34082162462114	6.4896471329437	6.61354933289588	6.4442496213159	6.47008192470305	6.46724491275961	6.28145234050154	6.38012127201827	6.41878380713912	6.45985321744361	6.45940915832376	6.53635026998039	6.5525803431053	6.68628326616394	6.43603037933558	6.42458740190432	6.68810557770206	6.53384466500593	6.55834172642305	7.44704475188669	6.36118845551347	6.52325017246675	6.53697050968534	6.89255316881791	6.26425180914405	6.16789729622328	6.11661558172271	6.05626640313045	6.1642850926743	6.26657973850467	6.82074604787065	6.39108435355488	6.93131079975449	6.44412106837082	6.17518436370418	6.80793804005545	6.29288367247637	6.48989399168181
STON2	4.83886874154648	5.09437163288751	5.23895438740641	4.81115024183613	5.01859589877523	4.70947393899829	4.91714996790787	4.71462908615339	4.9793595687212	5.1913693519889	4.75242517956153	4.77586150015319	4.81052731858166	4.67677125915743	4.86583876155703	4.84119738637085	4.61736278667074	4.67527041481826	5.00308226909086	4.82670279020893	4.81404037659864	4.68658379413644	4.99506256535962	5.03262119878632	4.9745414101966	4.92856897938798	5.1189049814562	4.91354599620987	4.85864510900913	4.85500790388291	4.78450526822943	4.70621870815016	4.94550830533483	4.85861533909642	4.62389472516946	4.66688643502305	4.93519629454982	4.83487772424214	5.01291884736975
SERPINA12	4.91574517507263	5.1777416291735	5.27972979868054	5.05246719447302	5.36493341106051	5.13643516507069	4.92691941273114	4.74384829829815	5.22634795168886	5.41133302346273	5.21566023280014	5.34615840082529	5.22122942388331	5.47129185361359	5.29806172433231	5.30901316187905	5.25290070973043	5.62928025723025	5.07705196594073	5.122903349395	5.26737322670205	5.02310381355923	5.32915365076997	5.04462971092726	5.08879190725104	5.29201578907659	5.1331923738001	5.42989072278608	5.1887564229639	5.42018990416729	5.07350704098259	5.23747472997986	5.4966293700669	5.12353911029535	4.88639824653795	5.07389016222555	5.38400219872337	5.22433906425912	5.21835988130556
LETM2	4.34276009872826	4.6701766636076	4.47264398998108	4.21925302699595	4.58232296124627	4.45933357762036	4.75887824279914	4.40048560361582	4.689713288773	4.71717684197202	4.51179717504463	4.71186230658253	4.71717684197202	5.442549337523	4.80576563975705	4.58222172388219	4.94164172758257	4.77798516218947	4.36009130461893	4.4542209767014	4.45902469715067	4.47625706976189	4.61604645161091	4.62736812009112	4.6079855043735	4.95968983289643	4.57271814434281	4.78886812162747	4.64628551242817	4.75783007468936	4.57859034548883	4.68838506922424	4.48971617686962	4.46030233971551	4.31406321203933	4.53463342161067	4.52324468863494	5.49716355991867	4.27691396680489
BSND	4.67553413786151	5.08202280267669	4.66604063304484	4.84529699288602	4.45967639698829	4.74535561536406	4.93106018131779	4.37722788601397	4.05064857147496	4.65943619653134	4.25480028954142	4.68762802188923	4.65962982587799	4.34126243995016	4.34914146697937	4.54326801612456	4.59278961115264	4.77440998602406	4.88451928854878	4.76665234898485	4.65183258661441	4.61748671999327	4.93368885336982	4.61372865221206	4.61372865221206	4.31107366177739	4.59740598421885	4.95409323184704	4.56083885510862	4.93558737508781	4.44513278233098	4.39800662552495	4.62572562937765	4.4540383380935	4.60121247035683	4.52031926381373	4.71634001623801	4.72360948141838	4.46715983356394
CLEC4C	4.21094052434913	4.7612723465008	4.45227728985051	4.63430865077118	4.26316018532455	4.25961168766887	4.27501449941782	4.51778086301811	4.52460565057246	4.17359359497183	4.38375467361518	4.00021088856703	4.49223878936314	4.11575649059879	4.20430859876877	4.47335481753467	4.27901895247178	4.47624492966885	4.25606236847371	4.19644558162277	4.20986755506997	4.60114498625323	4.22367103065108	4.28256943930451	4.35276512070404	4.38010933572124	4.157464017179	4.19891002593785	4.18201203780318	4.12777763126287	4.13059107023317	4.42846874895084	4.50738143966051	4.61240292306307	4.6588483831339	4.45172133397744	4.66075259700614	4.05736749150909	4.47009544136367
NLRC4	4.45545164019369	4.33939966926553	3.98124673111349	4.35304891303693	4.13567153188418	4.51857655607253	4.08913946636889	4.24294991505756	4.14221327660231	4.22352611442159	4.2052942080541	4.04097275830153	4.0136766381874	4.00207166463895	4.58816971107912	4.17959616039887	3.96749262406491	4.01853883989418	4.08559045127476	4.05103026954337	4.5842580318875	4.16267683950827	4.19058526706476	4.17878169332183	4.3248596851294	3.86080837448887	3.95458330407404	4.020743907006	4.01332175534484	4.05000246568922	4.09654573251925	4.2277067620896	4.10388527259478	4.65158403177761	4.30938093565445	3.97872261613258	4.71548825355972	3.92839962971248	4.26276764191938
PRSS36	5.95283767597137	5.94001206366498	6.04688018788197	6.20389100999451	5.98356946571191	6.01746943638333	5.70741578953722	6.00362006788496	5.79883968436098	5.72011864342515	5.84101671469959	6.13324806610519	5.91194206662552	5.98745116651688	5.96530633873844	6.28939664849272	5.7731882740046	6.45137251976802	5.81174009786169	5.62134802274231	6.30355729892995	6.30587673735893	5.84511086146392	5.6283711521928	6.04106363151721	5.6606604341597	5.76924449936236	5.96244354932449	5.86982670806049	5.93971322240505	5.86301842266731	6.11216874586511	5.83121856099427	6.2696621586062	5.89680468694551	5.92347124951901	6.33136557459654	5.86397401031568	5.84571763647296
ZDHHC15	4.66806618025708	4.53115323150436	5.22073778365033	4.72167101164765	4.76009759342901	4.91542768185802	4.70588376414177	4.29250842095556	5.17415886355022	4.16721708787763	4.98937787717709	4.48680284960761	4.63870437148141	4.54937246988119	4.80583429325208	5.31675785250793	4.93588344189155	4.36644692765563	4.81700911170891	4.6529688423192	4.502849989968	5.24065111544045	4.75575519534505	4.8609991499299	4.80364179651923	4.45220985079656	4.70315087048508	4.52061774818234	4.63384414682272	4.63512843272973	4.60991464701542	4.56255164035576	5.24906696186938	4.20434704336274	5.00485134494963	5.06416351048667	4.59610561580106	4.58968634133399	5.00327656469048
RAI1	6.13190674687272	6.2773032848012	6.25547221886776	6.35401041923391	6.57044661257128	6.1891162786993	6.4097129436781	6.55832540805898	6.14613606965804	6.52077345015656	6.47942564884565	6.43299363748152	6.41166071546319	6.49522752191213	6.47402761123991	6.33286705090674	6.26891173197377	6.217121152558	6.41211276926305	6.14965872632602	6.167676132355	6.14096996894093	6.33321901082	6.53881798239504	6.42380894520662	6.32937446973988	6.40749598326846	6.17093411643826	6.23633370297636	6.56704643921813	6.48654844252591	6.32572230768359	6.33045393439086	6.50881202944889	6.3981109346465	6.57100112229603	6.03832116356252	6.33985683431232	6.43116185557943
CDK15	5.50716808914931	5.49124844835834	5.42040088019156	5.34889347937989	5.32958601001267	5.52968241617227	5.27826805288875	5.48111904558592	4.86965192616137	5.16265730396849	5.00781990607435	5.21825265099937	5.46230319762113	5.81823440612133	5.47308155870842	5.35134691393974	5.03811160022057	4.85194688316997	5.6620130989967	5.6779297137468	5.4216083042774	5.29412206790103	5.39729321565622	5.31589815680484	5.65686667237656	5.27015611936975	5.29918767165711	5.10535827925058	5.48744566800169	5.34269015188926	5.46689601085106	5.30231437657316	5.40217819340107	5.3956611249736	5.14111347753951	5.33594927284212	5.26728028765315	5.25759349956355	5.46943194261924
ZNF570	4.85364575619216	5.71382133044947	5.18916610491842	5.06680790419125	5.31462583911735	5.30029508019914	5.01477786216959	4.99795262603568	5.40386850425948	4.79511328629408	5.02054807106335	5.1711092884549	5.05127333725053	5.1614445296302	4.87006983710859	5.38991058099935	5.21938670916655	4.84974011135495	4.95749426195806	5.09642096754114	5.33044572965337	5.32064576052264	5.02503675420565	5.12794972896241	5.19559927205374	4.9171997229381	4.93805707792848	4.74059754731573	4.83085394150677	5.08531797494072	4.82886472126455	5.14128463247609	5.535105472716	4.90520985786843	5.22698450680406	5.2602524009131	5.26864677901546	5.13535445120438	5.59589661332534
BTBD16	4.40249933036642	4.34845304234614	4.40969349696424	4.31858019049762	4.43135451858718	4.27800043838215	4.43449879624113	4.07415970643938	4.91697242594652	4.51524743910496	4.19174581839038	4.62804261561566	4.7868824157748	4.52318241461525	4.4249620505785	4.86212765371509	4.33265724152973	4.47665982998597	4.78903658106783	4.6065941887438	4.55007279720169	4.26802079049191	4.58378085707476	4.33014890907461	4.59128498985292	4.48860611551625	4.52246441427635	4.54334518687899	4.72643182484503	4.49187495080142	4.44215241347562	4.4923514297783	4.30538624365634	4.33832305621938	4.65964462755092	4.24853548735229	4.70789804710027	4.72223931538975	4.18774088378801
RTP3	5.15350055482271	4.85306797343982	5.00505809318819	5.0973781938628	5.29929558502872	5.10495847833227	4.88232933912125	4.91899986952483	4.85391103851325	5.23909477487247	5.17757999462831	5.24370830065896	5.20963809675017	5.20577819935854	5.41773895091194	5.35543250177497	5.33007026060983	5.22578183580707	5.22886843376332	5.34890965686181	5.042135839494	4.98943302161177	5.25062654716034	5.17082888653679	5.24108077738111	5.19015665804317	5.22318092109645	5.1814991319501	5.33317696155342	5.40774218650266	5.08077843649139	5.02211269314699	4.93195839372176	5.0341632861262	5.3574873036481	5.10400123368587	5.17082888653679	5.16346255408449	5.00260114788865
TSPEAR	4.02236239736306	3.98286679443558	4.15828596313248	4.15494688282004	3.99756881489609	4.26291342477093	3.97652146197002	4.07778946146699	3.9866998094244	4.12807377918211	4.09756588024634	4.00888035300362	4.03951323530526	4.18532503671261	4.14734471964408	4.24635259790847	4.28888947077626	4.21961756444262	4.05429559838561	4.19288969545197	4.07666040103248	4.26128731725053	4.00193860315371	4.09625304364667	4.14446133994223	4.04072090098117	4.07717864661998	3.98344804595565	4.06563273028574	4.00031992440865	4.10666796750487	4.18257952821227	4.19297255392162	4.17370773861088	4.39079385944585	4.20268453705704	4.04421791506998	3.98872532338617	4.135224198815
MIPOL1	3.48405883881268	3.88338288882665	3.89311879612078	3.97380043891541	3.55738901267294	3.77854360657168	3.81705517403688	4.0338938379803	3.94336007558222	3.4135373537017	3.83324877034266	3.85961762482702	3.75967474840909	3.58007177964186	3.87174263661136	3.9129964149486	3.77169271341768	3.7732235170031	3.91119398196482	3.49406417470519	3.4490515646958	4.15328593650202	3.82763614548692	3.93888372807591	3.78132658389374	3.86048544832535	3.75327214799588	3.69153455397472	3.70971705202711	3.70117676933269	3.81012892591194	3.72015310763891	3.76202075372588	3.50248516420812	3.9041395483592	3.95610803837286	3.6257068594794	3.64017411022942	4.01380900468022
ALMS1P1	5.89569729665662	5.89234529126995	5.97277512418204	5.60814379395821	5.72239880643171	6.22267281793486	5.91522855568734	5.93803948691202	6.01810134316579	5.54433907534564	5.23906268751318	5.62213249094996	5.44874180993439	5.34029905642509	6.04888287280493	5.51151753460665	5.62983327189176	5.50664732082177	5.29142464656434	5.52868195458614	5.60978061456397	6.19838203634594	6.03392491353707	5.9558303844122	5.51839814767711	5.6921098037138	5.83097765415148	5.52697146734023	5.66316727248491	5.45987460537423	5.64404723756643	5.74048977713657	5.79065789326478	5.39879449097815	5.60063737610487	5.64874764181319	5.59108105185577	5.58514657036997	5.82085228446155
MYO3B	4.22921543478215	3.80394841026511	4.15321354765353	3.82171337794113	3.92809227538948	3.80313919058109	4.16899520553176	4.04887027748834	4.00512372921135	4.11609522437003	4.25480028954142	4.29004709213603	4.23875782200064	4.1243589077563	4.6347403763455	3.98213824211517	4.31429643042265	4.12303318191241	4.41403571831281	4.32773040010435	4.08752376867022	4.01650802630184	3.96115829502614	4.11865160933027	3.96115829502614	4.27118337347704	4.28346634661997	3.95047125710027	4.20505023089271	4.21259122313079	4.38441574299464	4.58930429628123	3.96816314546219	3.9932932083403	4.28346634661997	4.36629958215705	3.86391685408916	4.10676056627885	3.93973566656344
ADAM21	4.37974681812405	4.54705387273952	4.63561829797757	4.22085446182917	4.49658525337428	4.04757276316312	4.99805492833361	4.57165860932996	4.52866407842942	5.01635087528376	4.68337195177018	4.27138227207327	4.46955390987057	4.69260283730452	4.70471983176661	5.19486820845593	4.55509376796729	4.817448998076	4.3347334439244	4.90038362343805	4.47920206578211	4.48968556582926	4.50530112528758	4.71352676453204	4.57294098196556	4.72406796844734	4.78821287225599	4.76395896412059	4.59631171444921	4.75017418216907	4.44107112996466	4.34863664180344	4.89702718200921	4.5251899367613	4.70652736069095	4.17720951500084	4.64237210338692	4.89497345577065	4.39081299082301
TRIML2	5.21222224101145	5.3071044653225	5.41714398610165	5.25953941742705	5.3869552432411	5.59086396090763	5.27379388382787	5.34743201432067	5.31825175588007	5.48640504844886	5.34667399416475	5.16665210476532	5.26976048395849	5.40982595342408	5.45482739403378	5.19589271907346	5.20042823675158	5.20579457848393	5.27815180022609	5.11056519984775	5.27941581031027	5.31900772055862	5.22712893227217	5.27941581031027	5.46782122327526	5.26093927693682	5.27327511053964	5.21133336347566	5.27668249272688	5.20217402388914	5.32944478079781	5.53894230970462	5.34522550169307	5.42514568389047	5.27327511053964	5.1932432917027	5.18727927783166	5.43664768866736	5.43735694070182
ABCC13	4.24138313065709	4.2292605107091	3.99395689582396	4.27796808928147	4.10724997337193	4.01310390881513	4.23824016716146	4.28621071532724	3.93135950161721	4.09191355717187	4.12192533843476	4.06498741215305	3.98965203588739	3.92206166145397	4.21867555740195	4.18300257069284	4.06687104846712	4.68570259425117	4.09253474792868	3.98855354324048	4.26896157349369	4.29218887170302	4.12892164469359	3.98500982858693	4.05869507627191	4.26072199665904	4.14309265634538	4.23899869721679	4.41339990311064	4.14510773201749	4.07573503599077	4.10893940644481	4.2040830114697	3.94313625524066	4.11309673647813	4.19565226118819	4.2040830114697	3.94980808280251	3.86970141247099
IL12RB1	4.57179893033279	5.52704342864883	5.01243726964349	5.4921962245823	5.3569976921209	4.95860449492923	4.41389772584504	4.51795548968743	4.92986881027391	5.37678039128718	4.99231194313174	5.05292155743441	5.16990312040159	5.17785840932702	5.26615348963652	4.88152783086023	5.43361047685588	4.89871373942354	5.11589969873598	5.09695713805197	5.55559645451892	4.98391092227446	5.18610222241824	5.03258139885634	5.68558543140528	4.80926777140124	4.71703593154439	4.98081371269301	4.94546199535784	4.77946330288206	4.86615582978799	4.96745866807024	4.96745866807024	5.64001057299393	4.64591487693866	4.84966680679001	5.93576541144292	4.9114869870948	4.79491862251742
GTF2A1L	3.84090297482019	3.98213824211517	3.97672408114632	4.03026597263689	4.01170163396937	4.09105390372001	3.97667248972815	4.20092527687693	4.08690347633587	4.05133120447856	3.79713783301851	3.99092455440927	4.15828370076002	4.07219431508263	3.74954295599242	3.92698097143066	3.98171358174215	4.02537374168939	4.03346625971426	4.14702041102215	4.05247007302617	3.83138174992575	3.98476408482622	3.85584866535592	4.08108919087536	3.9037764853204	4.11866564844546	4.21402480696111	3.99709765948527	4.0691406657312	4.00481361302146	4.03375770438986	4.0648070061127	4.00456895923814	3.91476314084143	3.92475971161317	3.98042315408295	4.16504618740306	3.93353939757381
TRPV3	5.57945955873728	5.70618771287652	5.57258272967962	5.71571714018472	5.64749368390789	5.86400632287293	5.29187959880113	5.20817363460077	5.50908126735922	5.74378072302605	5.51629398014477	5.40906352602463	5.57123440869257	5.67166297327265	5.41588641075557	5.77176427508096	5.41285589333506	5.24982974306729	5.35619495173091	5.67907636991008	5.45288472020435	5.40497717122308	5.64875166904111	5.72635856519484	5.49028132629118	5.61038014589428	5.75202665580613	5.58260474048509	5.60866206476649	5.57940921964147	5.79227502303252	5.24293041980762	5.44814510593691	5.45288472020435	5.32490809250808	5.28846666905141	5.71884604619793	5.4853150337056	5.73878041735045
ABCC12	3.95575980968101	3.90527050156136	4.05304076434958	3.64979420422812	3.85059292336976	3.83120963766745	3.85899172147961	3.97167703442758	4.04251196756778	3.83820330710791	3.94050853943038	4.06063632067442	3.92849520904624	4.03774162092466	3.7473234813679	3.79461205953483	4.00136279312113	4.26135682385369	3.9586625358673	4.25860567978262	3.8694468452709	4.02756269036588	4.00318335905212	4.57191518623526	3.86440655429835	3.90409142925581	3.85265876231046	3.87507983019246	3.90153456194921	3.88252103361245	3.84904578671509	3.86986417614713	3.90774640786637	3.90327279389451	3.75675201620373	3.88252103361245	3.90327279389451	3.81329044155882	4.45661493437579
MMP21	3.59252664375583	3.78881222795949	3.66933897539219	3.80720889331932	3.87571274228098	3.76418402750812	3.59756704748389	3.62548418882512	3.58133196289565	3.37463013459377	3.38411047056981	3.4056701671767	3.52200915719517	3.46104902203764	3.37842644624366	3.50970698826114	3.45361911082084	3.72016615394893	3.49698559275818	3.57549816253022	3.70977341970239	3.8903224227565	3.72475954463034	3.67525554254992	3.5918265323987	3.36827664874403	3.48589016437424	3.535229556522	3.38417873506565	3.45111942934433	3.49366465750162	3.46171992881825	3.77416798509658	3.5405588043235	3.36182296568247	3.52371373389064	3.74247869844435	3.42811636547635	4.03862088797076
TMEM190	5.9158908486638	6.00383613848666	5.77551352065767	5.73417037145263	5.93668669538252	5.68337717358256	6.44411011457514	5.72388463267469	6.08131832095244	5.84099846759104	6.02387164892322	6.59116027163848	6.40061580022581	6.11829306372835	6.09438525183475	5.95820909560128	6.24475465381945	6.34655362279963	6.09236856500741	5.97978277360655	5.72513930781524	5.84025383227921	5.78466748087978	5.94376954476915	5.77824417204589	6.3929022613862	6.2967381418748	6.10468922962263	6.15483597972974	6.04479197163509	6.64230060692111	6.55880770506458	5.80485663920068	5.87358814479283	6.03413312985063	6.25229538484759	5.74789431086836	6.0077792358988	5.73267122850481
GAS2L2	6.31906113780162	6.26395784832966	6.71682810204442	6.43184990894534	6.48841179035833	6.38592096985214	6.21603806086595	6.37679688405284	6.45104869644875	6.34043835998527	6.40124049169181	6.34874833411873	6.63997235319939	6.42675233677457	6.286218331427	6.22209528572973	6.47529277433674	6.64810472417536	6.53157391099644	6.63323305868548	6.174983304376	6.07853679981556	6.34539209597266	6.36923089908032	6.41227270383918	6.73589573335027	6.68078619428234	6.56870861364086	6.61494327224771	6.54093803840342	6.90805226253355	6.55264210361238	6.16695920569692	6.28689759395666	6.30387803097017	6.40312283379193	6.25930954516168	6.35832485516706	6.26715366712781
KCNG4	5.23520854600041	5.16491657812242	5.34821577375172	5.2637399891591	5.12302904202524	4.99422031805511	5.46777377318817	5.41372090158912	5.38927197902103	5.39341637209019	5.00115355947182	5.16631467192155	5.14505553590493	5.31386873224048	5.33787126376911	5.39574774561797	5.18712993550467	5.74254927577776	4.994132002952	5.06380965496812	5.13146065072882	5.06757159818329	5.12320458239281	5.47546908812642	5.45223630755425	5.17411253394895	5.05341062548177	5.23543861864916	5.25001408417284	5.22460862444671	5.1632463806891	5.4122594766116	5.37474018505562	5.29758615372956	5.51908801657948	5.495987936305	5.15515949141426	5.14496425781213	5.14049329176468
PXT1	4.3028625367534	4.27131697681973	4.13936258233236	4.67436545178932	4.86138025518676	5.03271764861167	4.64563313008954	4.73539550267759	4.70060090256331	4.98557001316037	4.4568082515168	4.27107526901549	4.84936356324379	4.7714457323985	4.43539697090458	4.70049770221883	4.57020849393502	4.01853883989418	4.78778975059058	4.65590590029749	4.8525801115905	4.40221699853086	4.74965919552525	4.33783327377465	4.52639225213592	4.69655927938246	4.41033835436279	4.81809854912933	4.68111222669846	4.69369337076076	4.79508891106616	4.70998494242045	4.55706973835145	4.49241155527326	4.43552955750432	4.29098662859903	5.03769452291358	4.35207754637181	4.45774266487806
CACNG5	5.7948140472168	5.67219341717482	5.82368975620988	6.06210681330988	6.08287372041198	5.32178143748247	5.84584844714326	5.61024147063311	5.69911563222183	5.70923898786059	5.75300061292602	5.63181462603487	5.49884129412036	5.88864431436764	5.95250673995903	5.78586837519191	5.74767902446051	5.86594342822369	5.82635849663089	5.33270506972701	5.89347814006783	5.75841876615256	5.72934281951801	5.77703525190432	5.51384604957146	5.61162409026678	5.92009382639986	5.73886344622168	5.98114312295432	6.01394635864213	5.99047172066641	5.69072249635642	5.62233805277917	5.51384604957146	5.56965547442807	5.67652936422177	5.88399654713661	5.78070988331454	5.45949207060102
LINC00308	5.1701574970583	5.37795836848472	5.39807248385864	5.353222214271	5.52800691344473	5.28584354205271	5.779659138192	4.97656998869263	5.18130613612985	5.27000196345252	5.25358566347935	5.21825265099937	5.41927594649426	5.40982595342408	5.42167371337994	5.47932919977907	5.30983741670246	5.12984897823289	5.14552543440393	5.34235142549631	5.30316681801388	5.27537791183904	5.45303679468517	5.28992638305177	5.25703474353906	5.16367504302852	5.4973548843166	5.19054534375196	5.54013862856453	5.3242345992514	5.29439113262545	5.1281766230878	5.28266602960813	5.24316057058934	5.47669329907313	5.36060681205612	5.40248103263057	5.27260986155885	5.35871846589469
WFDC11	5.33140053895215	5.26472820211491	5.54182672474013	5.14698376599633	5.42827262840195	5.4199937406519	5.42331690254802	5.54362517577255	5.36877917275406	5.63344254494177	5.41656897478861	5.19337916656756	5.48151982439766	5.49548689686531	5.58039980335196	5.2810755316203	5.18715329918912	4.887961571272	5.68324561183939	5.28605372598526	5.30203339165369	5.34121339355157	5.72008808459257	5.18728778190368	5.25357897889803	5.31039159434544	5.41507610494434	5.67320696120419	5.35160347242735	5.42373159848018	5.6584175810064	5.37795505196918	5.16926028164477	5.23040533787548	5.2440463386624	5.39175801618406	5.38903222317887	5.38439929196177	5.37201501539389
JAK1	7.93588200433273	7.68275109518423	7.91484941089231	7.96106658412543	8.01997483994501	7.9067546753107	8.14950021464924	7.61063783748332	8.28786116567272	7.89008056114219	8.28294106556265	7.60569922063834	7.75240573668326	8.32220240628604	7.53548270538719	7.99507590470597	7.66978328732465	7.41566749821203	8.1224763742968	7.95277339083093	8.16843252602935	7.79734984874667	7.95229724810096	7.68678547185345	7.95972785838274	7.78224234264485	7.92388186344426	7.69497071666662	7.92261686114811	7.4682844119766	7.89489038855855	7.75893620976503	7.72864892310847	8.1957315634069	7.59387268870029	7.78021529603724	8.3272744772369	8.36911659520286	8.17523421517046
CDC42SE2	5.99908359766049	5.99788907848005	6.33980244659762	6.46297367362983	6.78752923823238	6.57785001839234	6.4568859682644	6.11971141148182	6.52739161475369	6.5021967591892	6.61828579500326	6.44109367085519	7.11206704268503	7.53292502002923	6.71349154687409	6.87121713746914	6.86492468974668	6.6766097312352	6.71033403384814	7.55686957568326	6.42450352813627	6.35175777442146	6.48125462329813	6.16633490678652	6.4365283808209	6.78958043761655	7.18418693278894	7.11310354724521	7.74234584242403	6.559739279802	6.78734424246268	6.49281393788746	6.33748470724296	6.44058541606878	6.21994809546134	6.71402748130105	6.82576849021359	6.63678699955416	6.27901415218369
ACACB	7.61074324136534	7.56592818704075	7.71865068421909	7.91879962613635	7.76993765550365	7.91863518997363	7.57948113084832	7.55140704235707	7.98598295568547	7.77601862170324	7.30891653868307	7.40267434653793	7.70161531293793	7.59083717022049	7.43298520523802	7.54507845333726	7.71131249331225	7.49425670677364	7.69993655987469	7.44357631875871	7.95031988798705	8.17218495526416	7.86874991081858	8.00088457971219	7.76976019921226	7.26710246656692	7.20395355393282	7.20212678511339	7.14156866010829	7.16221915651172	7.36247311653861	7.97828998170085	7.97290283856482	7.54417844387072	7.90120077373492	7.46073707325252	7.74345248526608	7.48539870971605	8.15274137732871
COP1	7.16438102630099	7.2971993968635	7.07299541680853	7.21121101774837	7.19977715724007	7.05175676186264	7.42102186338754	7.01134803413834	7.23596251234614	7.2895052851606	8.04227114062319	7.53726507863781	7.60040885065498	7.54633131317831	7.51127668352654	7.64026207490374	7.51155169013863	7.69046088697622	7.65553050849548	7.683539615849	7.26617597420071	7.23538188637044	7.28142951153778	7.31911549637529	7.25851454098245	7.46333239683549	7.42817807700308	7.60730257516833	7.38050370384877	7.63024482833115	7.51437401117888	7.71827053574339	7.23185630712651	7.31968459984271	7.48513827007244	7.65668853086047	7.32165358168828	7.51242656568977	7.21049950019172
STX6	6.74773111329463	6.86584331351517	6.60381138379213	7.09720097763951	6.86457753868466	7.05596934190187	6.99621144948557	6.7890658294664	6.96044841474849	6.91908022136747	7.12258078756594	7.05706246869698	7.38104737495292	6.96694367624043	6.95615948260001	7.32144994258995	7.28520466709318	7.24606352475067	7.24762451566912	7.40861583099195	7.45298107573957	6.97138026765985	7.27131489207613	7.08309144589121	6.86961734136888	7.0177476216186	7.14867467889317	6.85221163595361	7.00184277248952	7.1893350586256	6.94318469996289	6.93313812398189	6.79781171897253	6.97870660783158	6.88217314013733	6.97571630024725	7.50765923789406	6.88174114838463	7.09100641778746
ANLN	5.44946563194855	4.67845659128359	4.59580689535156	4.41432120373761	4.34375367230627	5.36049642388542	5.14077702007321	4.71804718574122	4.68353589643029	5.23495841324772	8.25657244246206	6.92933203599431	7.10447473673673	5.29948443975406	6.78308597975124	5.79866065299328	6.62018424714585	6.99456377211997	7.76370422702688	7.38044842386474	4.89882151632971	5.23121403817273	5.14107655931734	6.80242508716131	5.07334036235297	7.04091595904966	7.07077903524929	5.98375730811503	6.49848689014167	7.33727925386155	5.41217070029117	4.98799802089204	4.70219515812039	6.37657331085373	5.60451929536109	5.92489473660297	5.33683425174055	5.3871535445232	6.14421168993329
SPRR4	7.19639980309455	7.31969569154666	7.46408352379466	7.44610235627253	7.55467172752294	7.43135259619476	7.30555800294058	7.09357348587536	7.19091624611899	7.09283725318936	7.17863159021626	7.24036203671424	7.5431761598949	7.51896538127818	7.50065603970505	7.4388815712841	7.42238960937976	7.05173838490128	7.15425225915902	7.4548526558918	7.30531668234778	7.03367546844142	7.27662864846076	7.4607806257837	7.2746942007375	7.29511329367362	7.42019350274274	7.38245030589394	7.45923686366387	7.45009511221216	7.50400596593231	7.25321374560297	7.21119514425467	7.25910710741711	7.25626301294328	7.00155187924518	7.59618660400153	7.45497870766333	7.30531668234778
HSH2D	4.56361247117491	4.65256754743625	4.69087028314435	4.83162393682075	4.411281697798	4.5493003184884	4.68163445364177	4.60947745776905	4.85840851673768	4.88701575346249	5.06635169400651	4.80186306572233	4.79435259433691	4.92200360441161	4.84960001191071	4.90848120343291	4.7106368536965	5.14028049649814	4.76257498315482	4.85796184198006	4.71142269880051	4.3206058900361	4.57633932793008	4.64432056765072	4.77235977908559	4.85612582192418	4.84701439040041	4.91141138424173	4.92210321432524	5.03903315098189	5.07087284796688	4.78716202342068	4.51534710126239	4.79968686052036	4.65841078594994	4.84571887413276	4.75958837129366	5.14662620377823	4.50185946497657
TRNT1	5.73098097306441	5.56583214298475	5.43166006283895	5.11244868161515	5.25874239699485	5.04585378153859	5.02395851692653	5.49841341690656	5.41302229308109	6.34231437109433	6.05562625492581	5.51410915905122	5.83326152357594	5.37545340804147	5.74896726828747	5.55507799584343	5.70444351777597	5.64748818668008	5.49351092214469	5.75297118593181	5.21108857638901	5.75747909490819	5.37350253200152	5.76843618413169	5.52380966898657	5.51586465314135	5.38768275897597	5.15172661158874	5.18510953989712	5.37494021455753	5.26306398068345	5.83337343258172	5.87453959503126	5.76994759107048	5.94310583814725	6.33313336151466	5.44451744297369	5.28719873778264	5.55718055717168
TMEM163	5.28682645441895	5.41395738433585	4.94237051015079	5.50531183053662	5.65088191689586	5.23548034861324	5.31954929473237	5.37357597038217	5.29164834688724	5.47612073448776	5.12858870748659	5.14979129374414	5.38799402977495	5.41699460718338	5.33651595012885	5.24735031998084	5.23605231873985	5.0902147017933	5.19417477451378	5.23236950251614	6.40054534089254	5.32049973376652	5.60296117015221	5.4877353804179	5.81479126870229	4.86226312933642	4.93524856905734	5.01604687123432	4.8683887093652	4.91409917138161	5.15250282358054	5.30735939905773	5.26968239619856	5.71894318943576	4.81440844364571	4.84256284097675	6.0536894506018	5.04602693518742	5.43713705212053
ARHGAP5	6.03982206407524	6.34270229275316	6.88203699016332	5.84067672686708	6.51479530822169	6.15134011293148	5.8308784066727	5.78238138308051	5.96151903470409	5.94350880116174	5.99407267805972	5.89397804018924	5.78891136199632	6.30043053926279	5.38076511376672	5.56202043057208	5.80909824121894	5.28116171998321	6.16367684421065	6.24155582947938	5.66007031593711	6.37219538092493	6.18862480389955	6.02948718252086	5.97814048032973	6.18011632636019	5.94355780958134	5.84978301966302	5.84526706350362	5.62275103886839	5.89675406556079	5.69873106509448	6.4722459846997	5.93319371565231	6.33009261424755	5.95866782024663	5.48799260977695	6.17338795879928	6.15839805544892
HERPUD2	8.33086243999207	8.49774232366076	9.06634379289905	8.38153715443724	8.47934892668436	8.55944045681387	8.42718376063409	8.39528700323526	8.4322988557452	7.73639151275611	7.60937985169855	7.4980343672327	7.8397565053062	7.97544447273539	8.04918856968913	7.90511318289504	7.77284193145194	7.47971697803506	7.65827411721149	7.73046205331414	8.0345117708313	8.74986090377207	8.23272262199632	8.46589088369208	8.43793334383299	8.00051885044568	7.53414798623769	7.9545855364412	7.63097042166844	7.46602772760176	7.64242746211131	8.13603355216306	8.53381397766499	8.30173776287187	8.19089891333356	8.08016071332708	8.15310261359316	8.0324704924347	8.4314850605843
JMJD6	4.7835367494759	4.70491627354309	4.72867383460345	4.4220122729901	4.68775666559949	4.97810797597186	5.04698819967204	4.90413448499547	5.09677291383513	4.84717388482734	4.63802400829872	4.99637563919629	4.58977319279106	4.91335714852573	4.96354602573403	4.88987694426435	4.76586912644167	4.58498991166653	4.47743649135775	5.08592058241034	4.7382488045771	4.63016911294057	4.92961229901089	5.25205856621645	5.15145358150814	4.85225196119473	4.79439906975662	4.62498382951039	4.85985958477452	4.73024932827185	4.79539429965267	4.66744204461516	4.88328195914435	4.65865989138304	4.43986171613962	4.75913231076418	4.92961229901089	4.81395586996898	4.82131705646357
SRCAP	5.57199109882169	5.80163387028485	6.02504873332083	5.92191970309888	5.64192185536576	5.73342538888328	5.88383730204201	5.98501569351439	5.63283282121859	5.86805095254931	6.05550619858869	5.97206696761415	6.03322034922297	5.95701379353286	6.0303791201911	6.04204006044067	5.72187196539765	6.24027892943775	5.98008129729599	6.07895082919531	5.99845917665929	5.42287542782798	5.69133113877058	5.85104632796501	5.77147161712635	6.10078055074352	5.91419767232709	5.93991042525057	6.00740585227533	6.13358701815215	6.04922771673588	5.86728297475912	5.92813724811997	5.89764332121844	6.07533324694617	5.77375669089295	5.8341024871854	6.01156340089022	5.91638585490403
MAP3K6	5.36436826949884	5.529241566288	5.17449175042701	5.62829145973467	5.54509337731115	5.39427026527408	5.65977531620817	5.421949244998	5.7200882643324	5.308242361782	5.53124389103575	5.35973536606568	5.62553071219007	5.70714043330973	5.36550305556484	5.43400164504934	5.2196202359832	5.74559564834379	5.74342653375626	5.48080635434384	5.43256146382211	5.02986362106481	5.32162363581123	5.0818515624607	5.62588156381053	5.62885903175882	5.5400096110316	5.59318876985473	5.57809887319236	5.41768493074617	5.86618639297185	5.46884285362415	5.40011944313608	5.4659268488682	6.03305133339912	5.65558725330311	5.41506118043961	5.70707987903346	5.15949463599995
ARSG	5.66026150932831	5.88068315015023	5.84948051634857	5.69795689656819	5.64192185536576	5.31824474093909	6.13737863505504	5.81229346105838	5.86118082393679	5.40528376798257	6.17322219719887	6.59356218173206	6.57743623032639	6.06004608628173	6.68647733182212	5.84623037750737	6.48109433639924	6.67565745743249	6.19094954085741	6.56101247964543	6.00381252353843	5.68137799046272	5.82596586083672	5.92704222295959	6.19235499866145	6.23223858584183	6.28938173907867	6.08067002109181	6.65738791489851	6.3442213079542	5.97605367525146	6.63824258016918	5.77738464605873	5.6364119071401	5.75392253380807	6.27216683667023	5.75802074048802	6.03385778662821	5.7652661970414
ZNF101	5.11538121951763	5.41431372729766	5.56151778035298	5.58909698528456	5.26540051314988	5.12441383383654	5.35355583994205	4.91034363815478	5.28157696960834	5.62800334968776	5.34345650355051	5.17981026699489	5.80732065764349	5.27663549416439	5.59179429186109	5.43166681483667	5.04619361119233	5.2798373832045	5.1535324139621	5.3327318112989	5.39943967402314	4.85697379221184	5.19688075338725	5.31028716775713	5.6337047506854	5.43184657052682	5.48447139878604	5.20093156164772	5.32544899083466	5.49643474409476	5.3450242431063	5.27013143272278	4.76945868338178	5.54136137673445	5.50045039535396	5.48514721985268	5.50595609542656	5.29565199887443	5.26321177267665
PTPN11	4.65380387978677	4.84876388578857	4.65070040600423	4.91943195239667	4.62713595947725	4.90735958761781	4.76992403919115	4.42316493362577	4.643195515024	4.69040234443107	5.07056763569664	4.49427735083179	4.90830859672859	4.89953915929742	4.9591503864413	5.00567789985593	4.48278234084894	4.95798496775598	4.70384284750631	5.32534622329885	4.71612813451433	5.09178878264526	4.63594159300533	4.73703991014211	4.71763103573742	4.69093263672083	4.73151319225071	4.86518614655539	4.52804751230759	4.71210431784602	4.75215211305965	4.73703991014211	5.07430212985822	4.99648531738265	4.97322803125812	4.7462827058863	4.58040577663309	4.82513835134177	4.99648531738265
KLHDC7B	6.03422011808706	5.61704735304768	5.68162748280563	6.42365927828093	6.32975885232409	5.5424329581977	5.8481061565115	5.25932201997261	5.70291791416047	6.17617801710398	5.81168199897802	5.95330668446814	5.85783224062536	5.90792643936876	6.03152334093571	6.12805104781627	6.02735999072426	5.95556738243063	5.96927323115497	5.86736054159753	6.05462794587845	6.09128847864474	6.03409229912737	5.71268429786083	6.20696251277254	5.71038836084793	5.82639189426065	5.94043257455242	5.9313131618872	5.77076771896908	6.0772426304961	5.68183007109699	5.97998269941861	6.13297285037303	5.81771742418144	5.72870592141878	6.11146188811053	5.67633717717724	5.71726921851009
ZNF626	6.4158921556008	6.67898379743	6.90331700590871	6.35686180906543	6.29592611878726	6.51266493904937	6.43035058088548	6.54270038778818	6.4530916546341	6.25767946392039	6.57872268502888	6.23379221468612	6.68017383381116	6.29697738135673	6.04969610569435	6.40306708787105	6.85191541016021	6.62375860885299	6.78825941581067	6.601993581249	6.06953250561509	7.08901996343561	6.42975309596712	6.71387005009252	6.45002513301318	6.52462624116771	6.41122940167209	6.3523378306219	6.46167621930045	6.44766706015996	6.22868066987493	6.52732974099557	6.72876567389827	6.56847190231565	6.30348495598458	6.63203612830874	6.36007857008147	6.2022194957025	7.02800841316719
PHC3	5.51529866598909	6.0474323813326	5.63393963878846	5.03837639004936	5.42864290485069	5.48802938014457	5.63875605901714	4.94358911222595	5.37299491858185	5.34323749605333	5.01837957937732	5.44089261588532	5.40781441446523	4.90366969674173	4.91311401998224	5.21362646092947	5.11769421162399	4.7286016812934	5.42353178348963	5.3050096199771	5.7329247772939	5.21951704752408	5.78290451238452	5.11564343250823	5.51752593420602	5.10095248158312	5.07943879899993	4.88317318861233	5.27559514905404	4.96532323049398	5.10907363286704	5.01139455382263	5.77984184715151	5.27404961652912	5.41425538925345	5.28294481630216	5.51002547917161	5.52035305029101	5.1832172755752
IL11RA	5.94606221909155	5.66315578703613	5.96162534231745	5.87304453217027	5.91830815791456	5.96532324108238	5.72975885502555	5.85039652117931	5.99877544387309	5.74612903149031	5.78046488645738	6.05780115533141	6.14252996796218	6.0622362316455	6.15559624579495	5.99292691915027	5.70682132767604	6.20231799898481	5.99538020237543	5.8892111662357	6.01701926138738	5.6884715064954	6.02312807491607	6.00887123580523	5.95859188154684	5.82669259258314	5.87049907251287	6.08159641961991	6.03275617778198	6.16273231617448	6.15048547307672	5.75338311404243	5.77172503830837	5.81385685065283	5.72701275497069	5.8231130332549	6.0705395241625	5.98169889449707	5.87468285864691
TNFRSF10A	5.94572932713415	6.19840201780299	5.5630652127237	5.81315360421826	5.95700636187342	5.8718165484504	5.67692413980291	5.67705052695231	5.84000827258835	5.68743195532063	5.92246642542376	5.90302614313003	6.05909543584822	6.55405311331445	5.39202129640731	6.01692753069457	6.22074880967772	5.97903603391945	5.94929392678893	5.75766751352909	5.67649043376283	5.18853474541951	5.45183396504969	5.531461499127	5.7588976677547	6.35314126391786	6.01099456586075	6.19486787629861	6.15764457082594	6.01896103126766	6.24659922839013	6.23426261330359	6.14652492012405	5.83814008410732	6.02853376819349	5.73381703769258	5.74037531421005	6.17951813391188	5.43168773338198
HPS4	5.83202601144693	6.19161862984587	6.27570821615277	6.40555370009137	6.10432994958964	6.12308478460915	6.23367680826929	6.67237074483198	6.32769418965935	6.29746162139744	6.0330434457272	6.3498741723958	6.15485354323199	6.19472967438251	5.83444222739889	6.27800073584178	6.19538453147251	5.86513615297719	6.03121851001513	6.0743592156478	6.60494912883818	6.23767708760553	6.15324008779023	6.2933497284335	6.22290722814427	6.15976191709805	6.21241685434506	5.933478016436	6.15244619876945	6.06677886263291	6.32962782066175	5.94971914891438	6.00883617069636	5.91213488781104	5.99367676196642	6.02689376652621	6.34607874926506	6.4768766319892	6.24049648722791
UHMK1	5.55800399357804	5.35209146331868	5.71359417933571	5.50066647541041	5.74643316516044	5.65483582974504	5.47865224180436	5.69892537007649	5.46062875542771	5.80333435613943	6.05023677272186	5.45083695188369	5.8201305483321	6.03943980143835	5.77459679576441	5.87657155921252	5.70488651303314	5.75561967109314	5.90655787176756	5.89746673665963	5.72068637394532	5.40342908021578	5.6944229497261	5.38834189764562	5.42798249458805	5.70567933858873	6.01304520833798	6.09243091510292	6.1201970660715	6.03760024891413	6.04017444746357	5.47628344430019	5.51667760788043	5.49149898664217	5.6771972927882	5.61551388456793	5.83516159297681	5.81119808929551	5.36978672448351
TXNDC2	5.62688405481277	5.65842735662833	5.65337025492443	5.66626604898256	5.79425978689813	5.76846833567822	5.56217799767066	5.50604820793554	5.49865329777696	5.58540455890615	5.46433565086673	5.42977040129312	5.25623994382889	5.76166627115271	5.63060076496868	5.59023719792488	5.37558595280096	5.75713822002561	5.6294134524012	5.40684411488569	5.73011936389203	5.65027861978621	5.50864645075747	5.55280555759292	5.47559294855188	5.38285201502833	5.41065834237762	5.49201284480333	5.50795199793383	5.45195200994436	5.60151088979376	5.60546850300318	5.74594417221155	5.85240918585357	5.79441462244883	5.62125807849554	5.60926112015449	5.54402778091384	5.54090533977825
NAV3	6.40029079907613	6.6199935227837	6.72092742256096	6.3005811767709	6.27963305117194	6.93690148648019	7.01019044636438	6.7642072010812	6.90417318650148	6.10984101553375	6.54068251600416	5.15338486699383	5.529241566288	6.05557669358378	5.39202129640731	5.86409896113516	5.40668155827259	5.55011099772195	6.46602326071699	4.72573832127282	5.88846926742371	7.19827894897826	6.53854998385867	7.00606413586116	6.29511270831366	5.54313673883806	5.66484286610203	5.90765819513928	5.52580202611823	6.01484002833349	4.91688152271301	6.40430678240986	6.70020931975021	6.27579102762926	6.0314089880983	5.77725837426708	6.04587969479309	5.93815295525515	7.33984858290696
C5orf22	4.61983812626852	4.54386350110581	4.7774876797123	4.69277148215728	4.95543672741188	4.67937582759237	4.78691988656587	4.13856933078256	4.9624753593842	5.29737852916966	6.09634156009491	4.73674594516009	5.61852616734478	5.45463038241561	5.05466938766928	5.18903698819146	5.52842919890832	5.48429889442615	5.48512740467674	5.90724249814218	4.9381802282638	4.9207240723628	4.54476310218023	5.28071026483387	5.08431253610042	5.31424174996063	5.10813083336677	5.27765176773622	5.08652771850675	5.22529087454174	5.1211691317562	4.71084524619281	5.11374233513169	5.09959491752381	5.29412323173539	5.65912672327533	4.92041529237714	4.75801817429872	5.2067505313143
PCDHGB7	3.77447071238553	3.61924255356347	3.4731786699245	3.46767668868114	3.58421619393671	3.39844518775961	3.41551497485791	3.83950766704659	3.51940615805023	3.44267058509961	3.38432014859534	3.58617938153637	3.30164192954342	3.15573668674529	3.20747262893656	3.37412861212151	3.28712679891804	3.41940526749535	3.42041731969264	3.27921467814381	3.42080191191442	3.48467848858734	3.31423581752992	3.47673351065586	3.62614857220236	3.55445509624397	3.43293637737969	3.24810729454052	3.43165905147168	3.50036148273812	3.36231845363214	3.50948253563233	3.48017478531251	3.61460436865454	3.62469440697009	3.56643452585632	3.2484694268214	3.28341328858473	3.39487599597148
ERC1	6.30042294290868	6.64543507656166	7.09801776124524	6.65667769711508	6.73676152855476	6.95351594254053	6.77290202464737	6.45897175188536	7.14565014969211	6.72744183595737	7.15851557548411	6.93600760857517	6.92175812102758	7.35845296778823	6.92408943129097	7.21457344017604	7.31778214962741	7.41336889758842	7.07265056802134	7.21255027398455	6.98190691958644	6.38882045290946	7.23566344728577	6.84078764772492	6.91443823509085	7.16096784802234	7.05394069039655	6.63674114420389	7.1318889460624	7.03925294724706	6.72150435689334	6.84431781661826	7.14399651059668	7.13312516989829	6.91064405097204	7.11586444429261	6.82637520171551	6.78695389418576	7.09091937110497
FLCN	6.87007602838554	6.86843169349065	7.10409307961805	7.15616561479722	7.17513852671804	7.85756305051393	6.75407415398091	6.91606885826277	7.16730543558349	6.73427688228428	6.60011227727287	6.70917233649781	6.5205856818444	6.78991865134488	7.20356178500013	6.66562101672277	6.95502194719394	6.58505170460666	6.55588945339406	6.42294340688617	7.06819139771181	7.15572025829949	6.88586105991387	7.08568688608975	7.11672209659849	6.7010960417849	6.63520132329242	6.82194130259902	6.79034696656695	6.57460392605918	6.69774322095711	6.86189286634155	7.06430812072089	6.31610498904976	6.87021714653003	6.95333755053383	7.09053672030356	6.92224216211315	7.23680113170764
JMJD1C-AS1	4.98427954322537	5.2763626629738	5.72470729089051	5.20095889053578	5.1825931882715	5.29811698345378	5.40205087284248	5.22189988877655	5.57142328470089	5.71423524014484	6.04031045841907	6.10512187611204	5.67697876229229	5.29024317087519	5.72475186793498	5.65678685386754	5.8542991698558	6.47593004555522	5.78133138396207	6.15850749685204	5.12737979773241	5.64108726936539	5.28359659671974	5.59801869649901	5.32168193929327	5.97058285691139	5.82225252606178	5.45220099616532	5.59821867501823	5.96864882407509	6.24707089786062	5.37565584302865	5.80904908520917	5.28992710455049	5.37288884863153	6.2609703472327	5.27082758638643	5.57220234744801	5.49143667479519
LRRC7	3.86564113335304	3.86708031997068	3.74470652497443	3.87452354583871	3.92194506912663	3.7952475547229	3.53876994463493	3.95396648472344	3.36438879214272	3.63799723904916	3.75765674077122	4.14387287673868	3.59697413039582	3.75459038325805	3.47873655539778	3.62171842317895	3.82938654480271	3.52606780979568	3.41615402866679	3.61122042972515	3.55825263917842	3.98799133790692	3.74463011480221	3.74463011480221	3.75596846009405	3.77536484874703	3.62500865620462	3.78062919889442	3.83032939546247	3.68662388797172	3.57190646271965	3.53042921499517	3.39886541453469	3.79900929935044	3.64309370916242	3.83923536850383	3.79709336392843	3.73465285192283	3.81616798464152
SH2D3C	6.60992084247541	5.49124844835834	6.16541555038053	5.75741774618317	5.98131284283691	5.69864002702894	6.05955342689473	5.74576170649509	6.30371445573001	5.72654243119319	6.19125705628557	6.12487007788215	6.00260970521331	6.20827143134548	6.01908138656608	6.11176720805377	5.91236419545167	6.05859682400787	6.06471172828781	5.97496311117762	5.90661882710781	5.89013726497214	5.88140647124043	5.83876304039402	5.79172172278285	5.76578026323872	6.22931660784609	6.01997974346477	6.07694555331448	6.35848685903944	6.26157734303079	5.79984709072938	6.3235391012447	5.66594260025535	6.04797839865431	5.97824647365675	6.41609299210664	5.93516071486083	5.93034014889277
PPP1R3B	5.25832248169941	5.07386289668284	5.26104986181017	5.47589941239797	5.31000929539886	5.32927934152829	5.56496049493983	5.00536971418531	5.15560296460712	5.25311642883291	5.2370213055855	5.22490136510972	5.34127560716956	5.29320695036863	5.17973340881089	5.49716598075098	5.18144648197376	5.56514891424223	5.44628270111535	5.46166213616302	5.13550808829146	5.32826759052667	5.20743944772884	5.07484036137274	5.30811334541804	5.44846243215401	5.17365390186034	5.58874979758782	5.32091223231753	5.03272782125087	5.33415833720349	5.34364904164105	5.25618696466631	5.52072296608568	5.50321716101115	5.23232629603184	5.14658128159813	5.60778528654359	5.25073316793147
SLC9A7	5.10569081538746	4.84788774851942	5.04410336515203	4.71463743779975	4.97219897487137	4.90422622021247	4.94125973002498	4.95985383095158	5.09129607687887	5.1211143548396	4.86990406873947	4.44416750948044	4.73949418866034	4.74719676439621	4.78938668799237	5.07097307189611	5.02456835242768	5.14387161177984	4.52570132847569	4.64907224822668	5.22639756174876	5.05480864510249	4.97364758108034	4.86851944011489	4.9789162719615	4.71672264451344	4.72608061376521	4.78946442880854	4.73059491888184	4.74720485052576	4.99212585943114	4.7258467203456	4.74545150456822	5.33106101969257	4.75322059255529	4.86364704738021	5.10859269875033	4.83407129617019	4.75000582585549
IGSF3	5.05231911417047	5.05569414144063	4.92017666017701	4.91017902698198	5.30680475264265	4.88986327065143	5.02871235378837	5.07706769399717	5.45323921955005	5.12406008648245	5.62257124262067	5.35387961668147	5.70504877780421	5.64451171686621	5.38784294557211	5.70830583679378	5.80369451892719	5.37252674654133	5.87219991767124	5.79127629360586	5.3034035273291	5.52287750854611	5.09588213575851	5.22327018892505	5.37015246824845	5.39845165330523	5.35501402946822	5.25029299033714	5.23218088262196	5.35891592548512	5.26224321049281	5.41157110013927	5.64861816775022	5.48183446312984	5.35891592548512	5.41282584757533	5.31378636635232	5.32147399945867	5.25753147532795
RFX6	3.35459616899975	3.49562507254541	3.34872376418305	3.56576483067112	3.29493784965316	3.58242015688513	3.72508170617232	3.63613190318216	3.84511123731398	3.65049023719744	3.52393826220379	3.70564444029383	3.61028204990015	3.99670852648426	3.65302022202637	3.74958425162784	3.75009589766156	3.65368443817108	3.45699468585266	3.66641927988988	3.65698157644034	3.64730835859926	3.739760444028	3.86388802937548	3.58804348075903	3.69062253961436	3.36589062596537	3.52396081396447	3.63007597560306	3.6495393580038	3.44868804300518	3.48642756449324	3.5421576569332	3.66179848694094	3.51138803047862	3.63007597560306	3.83945121876852	3.53177052645869	3.64730835859926
DIRC1	3.33686534792658	3.33884211543424	3.74058308519711	3.46903403992117	3.41326437483984	3.34797712009404	3.55557679013547	3.43486170851823	3.27344054533601	3.57632307338813	3.39850429156579	3.65554108404798	3.71500354404235	3.49998029855188	3.54716501312935	3.65269757759681	3.29408282661081	3.60508714055208	3.72154830975668	3.75081839180816	3.5333071631092	3.25722663700876	3.5038340745236	3.53658924130031	3.54002674437821	3.57298181879794	3.75759823465695	3.5062149974026	3.61572822960571	3.53642013551253	3.65814558172266	3.52869529337481	3.5729219338358	3.30222520430374	3.27745227643233	3.40306620689191	3.66479999102119	3.61280794369684	3.3994710844265
DNAJB7	3.58873585990591	3.70824297794274	3.69189401215195	3.47519917827114	3.7217543379979	3.72132573557706	3.99236855308731	3.66908313386088	3.66259073667724	3.66611166531078	3.7084078731183	3.65369280628394	3.61502991025132	3.5565341342639	3.7791817517892	3.64467448512104	3.47662444951435	4.32509134010914	4.10668751063848	3.43132717022443	3.92820812505867	4.09823151511106	3.74430030021794	3.63660556641666	3.64543991822304	3.51684380461654	3.6067255019431	3.75443720159937	3.80074241127108	3.82822307017519	3.81298220232424	3.99208736421392	3.64664442504008	3.4127963932805	3.42452007934306	3.67175987843615	3.60415154152308	3.86972986372185	3.50599838116117
UCN3	6.01466337278206	5.62649856633171	5.78656944178653	5.70227734537076	6.08625195452301	6.1882321703737	5.93123004020531	6.13576250966928	5.52579843755616	6.19390457559529	5.53981684021369	5.41938531047476	6.15610087911151	5.68953673830754	5.81681530114767	5.77379337911728	5.81936954945601	5.5759380486723	6.23613553587228	5.54006819795509	5.73046331755169	5.77764321421895	6.06473548342389	5.6460450583761	5.69806001992357	5.92890548932456	6.10018868440343	5.7204715595915	5.85705464078305	5.88430563960042	6.03957165789009	5.91968003612649	5.83855917458717	5.77405452673599	5.98072029504629	5.71111628603381	5.8875027971034	5.73720195939425	5.63836283241645
DIP2A	5.67254479783287	5.76983123332774	6.39312201610908	5.55005782058015	6.14111046201875	6.13491492603003	5.96117114199076	5.36379817666225	6.12905917575021	5.61487427253655	6.04905719115361	6.2731896799157	5.85783224062536	6.13857899622155	5.99391547001047	5.6896463720923	6.15401240469171	5.34215789287491	5.55359544441885	5.64413719939924	5.8343539526435	5.90784486753314	5.27068966111587	5.58044134015888	5.89975330347354	6.41897353075847	5.57784125536052	5.86858344137524	5.90748241054369	5.65110345249467	5.86290949475057	6.02270936529498	6.03886075005003	6.46043730473719	6.00943604324222	5.89504130204478	5.91416039038562	5.88872234191304	5.5197654968621
USP28	6.22047797058385	6.44172805236418	6.47625254567467	5.83808256116746	6.43067483502853	6.37464376578053	6.68211606248123	6.4325285381726	6.6169266517579	6.01730885500733	6.690270639466	6.60121811364912	6.47973112265521	6.17353843105807	6.26845133047121	6.72873330667763	6.41868920408054	6.3986687980917	6.51120551168989	6.68462161559658	6.28643716973663	6.23200424304201	6.39314512743979	6.14737416172257	6.21511331269451	6.46145110827238	6.39759872949648	6.3167546807658	6.3749389495131	6.48974947455619	6.55547470815356	6.38064016479417	6.44324938622304	6.24870821027857	6.48356495456314	6.80508302240903	6.43886242675757	6.38101566130798	6.92104182408909
KNL1	4.84819881963702	4.41770199428826	4.68633210021454	4.30325872685554	4.32583833746316	4.81018338507857	4.74168971053593	4.62571053777359	4.32661205514441	4.67854352167063	6.6092025304069	6.27686045733456	5.57345684521689	4.64579070040746	5.65311334308197	4.68899918298678	5.30246638404928	6.36715174395471	5.71351123263756	5.76957729548984	4.74690239519018	4.66183816248788	4.62428493770799	5.70332787790927	4.81670493041086	5.96319634693784	5.67332195621278	5.041349980189	5.28542067134723	5.99882869934555	4.83292393904773	4.76359386705692	4.52771183309278	5.68592193429181	4.79945137628232	4.86437174244313	4.73676921290165	4.83950207469806	5.30782913219853
SENP8	4.74928780856261	5.23090620192129	5.05163355562786	4.71671933499114	4.95995673850352	5.38131210150958	5.33694137812889	5.07291878134301	5.21711591656404	4.93314887878112	5.41040023191674	4.92270080068927	5.12991247172376	5.18713516266693	5.2882087843633	5.13897935880153	5.07291878134301	5.548124931907	5.51715526409725	5.23236950251614	5.09280030671836	5.08286508935211	5.00118944230744	5.2459411969457	4.8569248830432	5.26059934412681	5.44675385235878	5.45737019772341	5.6235807524021	5.39780723335836	5.12727983463702	4.87600319985236	4.77669863368681	4.96240746084552	4.87210563982188	5.42673274272414	4.95405486829903	5.03775778738924	5.32653564729658
GRHL1	5.42043045768383	5.5238299274538	5.31780475643387	5.58780532379621	5.41675011102379	5.28836262299794	5.4394236728416	5.70206211492033	5.24592590481735	5.44457815444267	5.26972424732908	6.16685360290943	5.94093653069068	5.81591398187467	6.12289693198731	5.967890166617	5.72848294152061	5.55068996901018	5.54632745419374	5.69883499301614	5.68609448982715	5.03047542528587	5.65945234506995	5.16645743482018	5.15793488570669	5.72641185439532	6.0986946719634	6.15331588175308	6.08746476820744	6.13557791747893	6.09875548474675	5.04131818400297	5.11160324302761	5.14301600067123	5.52088596798705	5.52695856376051	5.6706819795374	6.08786935212942	5.20214236360197
CNBD2	5.34285704118827	5.44256983919706	5.51391224910012	5.77399869796291	5.39102931127991	5.35849303856521	5.17504085388955	5.40590967454818	5.44890815139087	5.61627670193648	5.28563943021353	5.41318955390623	5.40000238677435	5.49798528505886	5.45397527091208	5.53726795228175	5.33081221172122	5.63184503076273	5.20527363903004	5.31204395206381	5.37944670866408	5.58608576785813	5.34354981664777	5.33861059162087	5.54447093128271	5.43794729152239	5.20666554052489	5.61587361084285	5.29866659375157	5.29184911480117	5.43614213887942	5.61075526914322	5.37466163958533	5.60241739019263	5.53470931051388	5.48735956334111	5.17121990644623	5.43070938374135	5.42438478877381
CASKIN1	5.89785227930177	6.3094309690563	6.10195655741061	6.11092913874438	6.17288159857433	6.22915893404171	6.01574765630918	5.95776779183733	5.88415774394912	6.27871836452341	6.47967745318986	6.70798950039768	6.78663073003178	6.46103385788145	6.63488784668635	6.4006434637842	6.34185858100366	6.35220148441293	6.32530833373007	6.51760475079889	6.32995192590201	6.01244634363964	6.47683406679391	6.14302146230114	6.30210473823808	6.29677714754611	6.40550289766893	6.49304532932987	6.38286540280729	6.57610861234871	6.46841742846322	6.03853053831902	6.04241800747653	6.14366331812339	6.06111114843664	6.14061796076463	6.5261675674714	6.49042590805886	6.18485944909483
CACNA2D4	5.31771526757692	5.47084762600575	5.74625793867196	5.46934779492583	5.5929291772625	5.58575282097975	5.57266727620668	5.83743442562025	5.40877869620069	5.70989290135359	5.64266177877511	5.45946165261234	6.04785579735564	5.78419261301936	5.69002675516896	5.58075813783293	5.58863024482234	5.90916566213889	5.85700266549354	5.65804843471487	6.14810962708914	5.68841567509422	5.9572212490022	5.68554173269136	6.03505156245666	5.52282169814585	5.31725620917448	5.63927066537175	5.42445674059339	5.18693517031944	5.35749670433363	5.60056358208567	5.71089939043139	5.94317387612924	5.67565625877455	5.24286290446812	6.16631435136084	5.52143943245239	5.55127986980653
ARL11	3.65784313425788	3.56591065989625	3.76034561974309	4.13216519637739	3.7558137355866	3.99026378915927	4.05266550957723	3.90067990952168	3.77735090639587	3.89980024408578	3.30343957437897	3.76990278162307	3.47359094629701	3.58804405000381	3.71819073954557	3.44370503780093	3.49011607213625	3.8235418051389	3.52489714817258	3.66863439437889	3.99787730356187	3.66684591024711	3.67060257885315	3.6953365034226	3.64468243482852	3.58976503490769	3.80451944508887	3.78834803017309	3.81163412325958	3.77261241959456	3.57862428400446	3.73087278383192	3.56663653389303	3.81489450245346	3.58059807070864	3.46447011607195	4.13455230892049	3.78917026407879	3.57685768016159
SLC2A13	3.57692913092726	3.77484450275326	3.77134737189751	3.39944647870215	3.58515304410761	3.55795174968747	3.59719122783518	3.41485155997373	3.79728633745733	3.59719122783518	3.51635648559563	3.56451401696821	3.46765419335336	3.60111884747535	3.57246867950846	3.72085050408416	3.42005911174352	3.50835372679285	3.63882326452262	3.37220987994376	3.66651153102914	3.56955658600592	3.59637058783002	3.35941397141022	3.49113529059859	3.40346086915827	3.67697019703969	3.435987711686	3.57228333491635	3.6410093487473	3.93076518468473	3.40077947953071	3.43780534508689	3.58007497115686	3.76928539595936	3.83265635173226	3.63668270912465	3.61413358365841	3.33502555886867
NIPA1	4.63317961774487	4.28926273193725	4.1123251500961	3.97240647579079	4.29937867682651	4.22905142652228	3.97497370790594	4.11031396101833	4.51356704723101	4.31855727047326	4.38625051750007	4.24482618463078	4.39718578345038	4.52318241461525	4.32165258596425	4.38931032514197	4.59504856930431	4.48024017200513	4.44441562007417	4.59715462995228	4.47897999083431	3.95268286962832	4.05752819011199	4.05598194732465	4.37952017461709	4.32316057177923	4.57329460518814	4.4714741763677	4.64165827467929	4.43165795331406	4.70592962364384	4.33481312552615	4.02278030710888	4.24347048286314	4.47862579555435	4.32369676044185	4.49960819800489	4.45652374192719	4.01000418177361
TUBA3FP	5.16998070442547	5.25676887862544	6.05103618789734	5.9221666816596	5.91255224497791	5.87739452576604	5.75506259196977	5.6449950652652	5.70357278817356	5.40565750668662	5.19153398916935	5.80444508784875	5.59534999002026	5.55391351235677	5.8718165484504	5.35310658830464	6.14112284960933	5.44198668840809	5.76939964729555	5.84747145448037	5.46726018668123	5.6205654135826	5.564235459749	6.10034491284864	5.60748212835711	5.93355114535006	6.03114719099966	5.61345420761464	5.68008865939946	5.94011869116306	5.62202092622998	5.33521243090959	5.20391784789997	5.35385681974428	5.67081082462561	5.64526904982867	5.48160258638629	5.46481369700143	6.21283499576041
CARD16	8.01694174473053	7.99985685049974	7.16085395156991	7.55244370443291	7.890046320873	7.29648567363839	8.0319729702747	8.09519033598892	7.36188395984986	7.20827426056205	6.61482201665439	6.17627908417284	5.96924000228467	6.00167723967081	6.17190274228638	6.11471578680495	6.59282760532061	7.04352649277271	6.87124646696624	6.39961306513925	7.91260566207056	6.95280542233596	7.64435967167221	7.29752515555144	7.40880413243355	6.68119463690047	6.92484630540397	6.87809647574861	6.67240057612922	6.98520073883571	7.06146566490834	6.70408183638163	6.93954323935242	7.14717696957664	6.59174523355846	6.3668534656658	7.92533265023086	6.58871990606595	7.25031774420597
DUSP19	4.37688115046228	4.28729741463274	4.74548313953776	4.11154259372085	4.51516838715421	4.29477453014886	4.27263889130404	3.68873505715833	4.41937492732109	4.14028458717626	4.07412638798271	4.14387287673868	3.79824776986331	3.83850144677935	3.9878919182282	3.92138710390151	4.19973837361266	3.96546607183573	3.61929538331046	3.79767833234259	4.01805276558871	4.37364626483861	4.07507400467323	4.20753929339957	4.03077650987914	3.78230162901246	3.99818360021881	3.91074299719812	4.0052815559961	4.32448925115571	4.24949576286566	4.42821759634779	4.19709104691479	3.86756411567962	4.587521835463	4.19128209221003	4.06153175013035	3.73709554860023	4.15373115222651
CYB5D1	7.23969236700624	7.56555117703157	7.41084884879486	7.2235521974445	7.407119535119	7.60693932740968	7.57574744881956	7.45574393868217	7.35207848274861	7.37189214242396	7.56196683551467	7.49898535382875	7.62044008091219	6.93729989581086	7.64086172823513	7.32972531148571	7.5919581373363	7.50092073278307	7.41038783336302	7.63298756573843	7.29856724853313	7.31494514713441	7.60379311730451	7.49076278728705	8.1646482072503	7.35642019475044	7.44759952144575	7.33639834088954	7.37710105310332	7.42764895533492	7.53894486969789	7.33341580879198	7.49348674580175	7.70432421793344	7.24609677059106	7.31220397121334	7.32233247191357	7.22706193829594	7.57672428937211
NMNAT2	5.92628586474296	4.92090536284846	4.94745394440397	5.54791685259302	4.93534314881795	4.76190940184595	4.80830060778989	4.83448293281229	5.02716188259822	4.7479531409933	4.92254211277028	4.93101861202406	5.22361156304055	4.79583711748289	5.04780507424496	4.65243371942256	4.81760688641099	4.92600653709972	4.47921419625317	4.57205296580474	5.06642825743771	4.77016692507663	5.34932275799938	4.83720294676151	4.84615210417273	4.83958094553299	5.08519207719379	4.93976891336072	5.06207761529703	5.10616726376372	5.35431949607568	4.6336197649388	4.80479287790734	4.80479287790734	4.53188580879038	4.53844798631952	5.30568138665379	5.21881439293061	4.82000587639614
SLC4A1	5.24292839016282	5.67547327863354	5.73226512868577	5.32401128447918	5.21168839566473	5.39356687378015	5.2768502240396	5.39422498405286	5.20386772008925	5.32180870693298	5.44031895374386	5.19957930272744	5.29941234449504	5.36870598923964	5.43462936177805	5.36980530619373	5.24745385206654	5.63230911067045	5.65506841425041	5.51623818630509	5.80448774452719	5.16988457999715	5.44068154454187	5.48919235259924	5.4118797232427	5.18226172068211	5.48928581883844	5.33288757654485	5.47186534063032	5.43754852233291	5.29774058222475	5.1675048240709	5.26899472627163	5.57259450954603	5.50995509569407	5.216671399609	5.5648888337157	5.36922787920688	5.34267318586329
CREG2	4.41395674140441	4.55667434011873	4.67686077286811	4.32169212281628	4.52810136631292	4.15942526319177	4.49499986677607	4.46428846413509	4.19526868893549	4.4423876029379	4.55734624401681	4.13185177615527	4.42030554086697	4.52038390187413	4.43184135303869	4.525238459555	4.31581791198898	4.42643753225017	4.299527482716	4.44578310717464	4.5187113395547	4.42375417072593	4.46532354896443	4.33812877385059	4.44740590162016	4.28846225350683	4.39227092098844	4.30433214537175	4.69788530379196	4.72861456069697	4.34944803290325	4.30326611356094	4.29851546867824	4.35153881653607	4.2868638712743	4.31061791299749	4.54664879382074	4.37959132095498	4.49650108164655
RXFP1	4.70554972807041	4.62940878932066	3.99910782306651	4.01462729034184	4.87095247957228	3.92427512728013	4.52359990471007	4.13021173112423	4.04378980961491	4.37872676298178	7.00531947394988	5.53976833733126	8.14907102800461	9.27064237262219	7.17011514413302	6.66101230439514	6.19447183245032	6.62272827749193	6.68790458049213	7.27747553110714	4.07349775866767	4.03718459177005	4.56621189930445	4.47442748179425	4.40396727080683	7.51413609638241	7.50571221859959	7.52283163124385	8.41182132565431	6.3412414298896	5.69731441050634	5.65187070561389	4.03575730320073	4.11751314029296	5.43505253649484	6.81231310129637	4.23422014810919	7.68606211150223	4.17294680024788
SPEF2	5.87173268286106	6.21438537638493	6.52587421630305	6.36821326560815	6.04137682664714	6.41075993015634	6.0787611748264	6.06263594310608	6.43523336548153	5.78121050491104	6.8456250307049	7.12916903953457	6.60566811172019	6.38267330430551	7.25034645956198	6.73274703344754	6.62283666638228	6.04263963200892	6.61247827197715	6.60100218613097	6.20691801461494	6.7201468032746	6.55031653730128	6.60199127825339	6.40113224122907	6.31088078625143	6.53488930213916	6.19724339287609	6.56123247230856	6.37010175591457	6.32611953770583	6.59177252266495	6.47615442446795	6.33394522324373	6.51529033475427	6.47377157944883	6.28720264289679	6.37306229197012	6.18201544197359
DTD1	5.38773888294007	5.52651917655522	5.38208846794565	5.51295513091352	5.63918526910901	5.31104275430008	5.83555951533284	5.22769910955854	5.5780101698677	5.55128744463601	5.4009769899006	5.57028586213248	5.47649257509427	5.8696493601004	5.84653995081694	5.32418882914996	5.5998043533903	5.39682874541268	5.26851344319372	5.68452927203001	5.39284854894779	5.45775394434328	5.31554337101383	5.49931446618445	5.5362843369723	5.73348800042111	5.47864232096428	5.75061870539035	5.50177288109193	6.04670788347029	5.13133897503124	5.34341795942406	5.43067799661627	5.58590644112273	5.54732496648256	5.74631859583511	5.33625720534762	5.45215610890114	5.57558659822064
GOLM2	6.83902321941801	6.63165312109063	6.9609874370035	6.83479539078258	6.58849502944195	6.92522399890819	6.69855160450571	7.12489281807735	6.83321400202693	6.51587169008046	6.46659335236077	6.60321224321079	6.73767608175	6.41237456698558	6.85723221623998	6.93025785742716	6.43718162174692	6.5382809821793	6.68333615657973	6.48817370385857	6.94572044979417	6.63369627537743	7.01898243671511	6.46060308137978	6.87108630292686	6.37450707749542	6.7981952374951	6.63657853131504	6.63674291815931	6.58746697773412	6.85042992936746	6.92867987380501	6.60581045078183	6.79358400009688	6.48484944900466	6.58823449400383	7.11646973022739	6.58416472693561	6.58790551225867
FGF1	4.71530014063629	4.47895563123106	4.74313641828788	4.25370614357586	5.16182368655181	4.70661182962071	4.14935530348122	4.44135266965627	4.33030956387101	4.6273009917154	5.45266379242321	5.05633380953685	5.02005569602269	4.63297566066675	5.64702674781709	5.66168068941401	5.03611702482222	5.28116171998321	5.20938590831079	5.27261384876464	5.01897724691288	4.9705713225696	5.13447920527925	4.85946183353143	5.18941005109093	4.6003123118359	4.78086269246424	4.71151615881131	4.77329967444296	4.98636472048664	4.86424174589952	4.988890391905	4.67877137448864	5.10183844154617	4.89504222920196	4.9572348608687	4.85205696728075	4.72925727104985	4.72349164862603
ARPP21	3.2622767920463	3.46529460566294	3.30239670431426	3.49573212481607	3.3961192004842	3.51573439948241	3.37068322254967	3.34156283616964	3.34408054408253	3.21279436305155	3.34962139268087	3.33052742334349	3.62064751843544	3.61053636790024	3.21725677757311	3.33626653251698	3.55244888433512	3.35491142814291	3.83351646337185	3.54266888072052	3.28409589352732	3.31796562896331	3.42212695834131	3.57778796824595	3.29892725287756	3.36435067916416	3.41985058095805	3.61614644957712	3.64602842879147	3.37532130629401	3.62825764047666	3.4980387413528	3.21293591332026	3.48629499523569	3.14752332066991	3.3051437006345	3.48629499523569	3.50474733314214	3.43403451402837
RHOXF1	5.57052292063319	6.02691356754026	5.99748887902387	5.95401540370225	5.82881442012237	6.4974031948001	5.94068137656102	6.45998842424871	5.90688398324109	5.86329568372245	5.88885805120163	5.75901936267267	5.98379699480876	5.94247274868336	5.68874333629619	5.99560768540491	5.74182524264473	6.00476258178583	5.54331083292765	5.79882688233425	5.90376787296795	5.79524493325849	6.15199877403278	6.2591483219353	5.75743801673476	5.92040940250998	5.69236492401642	5.91253782800279	5.96014639277346	5.89616612661492	6.00496130581761	5.68773556296904	6.11059729724338	5.92579918129214	5.70129827761073	5.68225504839992	5.84284688015057	5.74901399198006	6.57725287996506
ADAMTS17	5.29572853380277	5.35728793207132	5.31535954176929	5.47582073568978	5.35919029232261	5.63627369123303	5.2846748802554	5.11028033947149	5.41084403335678	5.83480790286001	5.18997119248552	5.44054909045167	5.62939952140335	5.8540152521314	5.07310959095827	5.27588685296008	5.28514706123061	5.09685048479369	5.26556516658	5.47015277857127	5.43157533406885	5.25985291230905	5.50286666214921	5.30346798098886	5.48662225290884	5.15249132586672	5.39430225365446	5.6050293856252	5.57283085783278	5.60215687475164	5.68310039032056	5.29538914146876	5.14813173537278	5.24031402103641	5.02426567926182	5.04033480966468	5.68607728047538	5.52775357468684	5.3094889007234
DHH	4.67704756620197	4.6792776857486	5.27240412375965	5.05561458593156	4.88998365238571	4.89123767194789	4.84379972793674	4.70168012443566	5.1913315656974	5.27937961993669	4.68047852116581	4.63111417975553	4.87393556638106	4.74502677581138	4.8262467481662	4.75136998793349	4.79700628330046	5.49505402489347	4.7036731666821	4.98969140474204	4.84112943756388	4.8035183625165	4.75769144219952	5.3673225801362	5.02345181220992	4.80799318558999	4.75852973546429	4.71062584834366	4.6701171791929	4.72187027100098	4.70739316796347	4.69111493294242	5.18712326476822	5.21134463546889	5.4152505879868	4.81391803561014	5.00577151115119	4.82674157226649	4.81521297378922
ABRA	3.93073695915102	3.70249819546141	3.96905901470313	4.45891333572496	4.12387325037615	3.9631218229239	3.84199052372052	4.26882825125139	3.78786709868657	3.93480576643678	4.00627809356363	4.02861662244746	4.07094646126148	4.21979116557762	3.96783546923262	3.80685174594947	4.38213911310299	3.9717736310933	4.6972740820021	3.83389995208163	4.19309129578979	3.95751086345154	4.21795965433684	3.863347591771	3.863347591771	4.01677456705947	4.02027053807794	4.14730523152602	4.03070470280311	4.02375752036395	4.15183945939381	3.77254302437312	4.37051351975336	3.84461100721996	4.24399818500442	3.75260531010238	4.48569764133521	4.21512167730308	3.71731260687169
KLHDC1	7.25604211428361	7.38274332765895	7.61045026153037	7.53668487365919	6.97743357378939	7.48581900657501	7.24673261912073	7.55246837412692	7.38209915754287	6.28320311566035	5.76241722774784	6.02829884255607	5.89443242741165	6.21947348751401	6.65492997901819	6.33971819509452	6.25584833545404	5.29759877730272	6.29284394570906	5.80392762234766	6.77259129898626	7.43187370840028	6.81919161685316	6.89103337958129	7.02145169339486	6.32949106999372	6.10177127260891	5.9981488981354	6.22097877960949	5.94795970674397	6.53274428262343	6.97590157256556	6.93690243792533	6.30329271014158	7.05264046532997	6.71334373613036	6.8506419822837	6.84732870371319	7.26625722608353
RICTOR	4.85793433065053	5.18936993950553	5.32469822145072	5.11541218370078	4.52258184509736	4.95816802279951	5.17929347513527	4.79516000106974	4.84625154274236	4.51366721859234	4.89603309160538	4.9234249494747	4.97558282013405	4.76414266985137	5.05536864751308	4.8702930516189	4.86341765846634	4.6813905105598	4.65608003404573	4.70469194825407	4.91786605356571	5.31467890973916	4.73283806729634	4.74855260261486	4.79211765704934	4.85066850466926	4.6875889398614	4.63987832665006	4.75209799478689	4.6010288322469	4.74590272988744	5.22232049343723	4.97276449027147	4.72009202932476	5.29904982423094	5.03937761108424	4.82147467994707	5.04908447109081	5.05105462577304
PCDHGA4	7.17521159732287	6.93472961124918	7.98600281556283	7.25075233348224	6.88430156177303	6.97540056289053	7.61662514838285	7.52775926186758	7.3785562732807	6.48739270490518	6.71995579306422	6.88006982442545	6.50142599205141	6.51023595981046	6.7076194839797	7.19134737920314	6.9743932503811	6.48268882612963	6.67434821911183	6.08276189152832	6.89411603890449	6.99766583636498	6.86975299986243	7.1170201029835	6.92068878213714	6.75205648052807	6.82785086383103	7.06358925999643	6.96756093094271	6.9043398657622	6.81011988364997	6.64262190294318	6.94069069629575	6.86544586448321	6.94846415011842	7.17200730048075	6.8306443893951	7.15598291507407	7.43449882772117
NETO1	4.62887634128668	4.12804077526665	4.08664935626467	4.49105118389784	4.39869006970734	4.00168372424073	4.25046874536237	4.33257976794169	4.23029079616764	4.31578060443844	4.16494448652594	4.09425600390182	4.27669452015408	4.64579070040746	4.32777257263174	4.27705487614873	4.34826400972158	4.36183831720525	4.45722805612299	4.44802238362803	4.40925847103076	3.95598990072961	4.34926339806642	4.44489449203679	4.32966137716342	4.21167103445088	4.34562728104364	4.42457845383491	4.56307058878633	4.57169611885815	4.41860218627554	4.01800192899745	4.1581292088064	4.20323696478504	4.26088753868443	4.16383990938232	4.47532991213612	4.25535286435766	4.36963609320895
WWP2	5.04131032220174	4.94488308383065	4.72355899832141	4.81960355707637	4.67550997513581	4.60851754045649	4.98236157006889	4.71870268112841	4.96286246734729	5.04047485638003	5.32401128447918	4.65404026937787	4.92310162876444	5.53184223830982	4.87646390352542	5.0024664318751	5.18796516996367	4.7764397704893	5.29128060247624	5.23236950251614	4.74783916022454	4.55165827790866	5.11403697123312	4.93719092979042	4.84446025255816	5.41980001352709	4.95441276018408	4.98429228022195	4.85013660822921	5.11918642984118	5.11543486866139	4.91580773167872	5.03197590849779	5.11094949884685	4.97610615425021	4.76566407940686	4.87325582404429	4.94345288748239	5.00677877772707
ST7L	3.85599886357382	3.94676267018611	3.91046951872412	3.74255364102969	3.7869205136838	3.85017443322859	3.69481568784915	3.76524702731071	4.00959145295406	4.0945348828711	3.77381587148572	4.02311972726813	3.90259150552805	4.0361730849392	3.85560565816733	3.72003237607824	3.82843335996866	3.42797899959559	4.44930344918655	4.04865897356714	4.00952659943407	3.91658525191974	3.71572926488487	3.75502385004621	3.60608430272521	4.09123363712385	3.88275291213267	3.53196525791516	3.63803373006466	3.67368345456555	3.82561869565051	3.98862148013128	3.99947566556517	4.24364791526697	4.22731503512814	3.93476879464554	3.88810390126543	3.7856012788837	4.19546247901915
C2orf15	3.69225722949589	3.68079197532539	3.66438737812603	3.54969220931048	3.6507887952711	3.41637193840087	3.55566954722375	3.5029562025652	3.45177080190483	3.63000152090192	3.84906400595699	3.67869922833646	3.90360935243768	3.51261045837209	3.83203345715464	3.9966785218741	3.98555708047517	3.96398489556065	3.90808176982504	3.82450932590836	3.09843553914029	3.42062703209979	3.39960853710903	3.43947003106718	3.26746510497758	4.3517732875392	4.2425732633014	4.00078439043667	4.1442383860996	4.37052657369512	3.98086842280035	3.71988665688327	3.24172659523235	3.17053144940824	3.63646684148743	4.34714753370755	3.11195887149382	3.87016394764059	3.47753709444976
KCNH8	3.76652307817773	3.59883562444388	3.74827734207316	3.69524299333605	3.69917425267817	3.60890336954359	3.67922818999712	3.43378611514902	3.28368653755337	3.82185049857342	3.5480308867341	3.59867022112952	3.40618044218379	3.67938416061411	3.73290540821018	3.55734624401681	3.71919888610911	3.63204423134274	3.65183894379945	3.52647676617424	3.65146761739428	3.60030569585137	3.54210813033438	3.38071797548781	3.42798181496578	3.69242172373336	3.74375378935071	3.53321969807019	3.73769317273643	3.61030313460715	3.72751251410223	3.71489822382741	3.57892288289277	3.37786869055406	3.86100908311683	3.85267569090336	3.63824750919425	3.85360457606072	3.21708066141979
SLCO6A1	4.69045821901878	4.49887160352539	4.93924186043371	4.80337930713402	4.45975251701552	4.93579963689002	4.72705000192582	4.55803259523491	4.74027890313414	4.68110789205414	4.60288357753585	4.78809577619535	4.5186549809224	4.58545431577835	4.79024067591098	4.95724359870531	4.42631977737067	4.66683389327644	4.30279799299268	4.43808495010047	4.85380887349261	4.30109870837668	4.63144783299901	4.93319609448153	4.46024445987406	4.67158676190798	4.62716460197603	4.77664990007408	4.69003314829422	4.76853873219742	4.75628003930846	4.39948293326055	4.7998945883782	4.51961673307638	4.53126643389659	4.67594977598127	4.60108514794267	4.77341126772184	4.68732052822051
PP2D1	3.39237897645404	3.66962107426986	3.57103649472179	3.42096470200327	3.43505153397865	3.48442316101805	3.40601917177792	3.86267415123682	3.42376545371734	3.60141472372823	3.44260609791703	3.50914094996057	3.78933196003859	3.46686670106057	3.45305341899475	3.66058822806649	3.53666790445356	3.55201340019938	3.52692778599541	3.62185495504715	3.65216032040253	3.52325464597931	3.40781486717969	3.37696305309399	3.55540523636733	3.53936337531811	3.56126979918634	3.5076951379524	3.39047877488055	3.60927242561369	3.53197990906998	3.59340600141376	3.61964908646727	3.87986805362918	3.60927242561369	3.50391914996336	3.53192169674259	3.50391914996336	3.41389985671447
KLC3	7.56130574243134	7.1792908871274	7.63189920487162	7.53337256472114	7.56624778024749	7.76642819801319	7.58080802506751	7.10903338744739	7.35896699897187	7.75023446181071	7.43281212463967	7.32574851819571	7.49366494489117	7.77043482728184	7.69028291921314	7.64697898348857	7.72341937727978	7.68664626003504	7.62008086546839	7.66743730948608	7.63297749660705	7.76762903302684	7.58402976433497	7.60206478362468	7.60815671150243	7.60232589855937	7.7480010530139	7.68926763542193	7.46347058259463	7.46159059269366	7.27726035696108	7.31197840120745	7.44289456399762	7.6823889342349	7.51223352851801	7.64462199320081	7.45634520809273	7.65788500285793	7.32949524323194
CIB3	4.04830803956424	4.29369271485654	3.95914435715676	4.0896882208472	4.22732536331283	4.45644477324913	4.42240215752572	4.36082229813681	4.23759759800379	4.56165838856207	4.35614219001021	4.24593795659013	4.34027783210477	4.48926328362012	4.31046547838401	4.22042669888904	4.16412607160121	4.20924825440272	4.00325204382034	4.12894225335527	4.28871350567123	4.15862088965823	4.43826263647358	4.19471398580421	4.20647099080732	4.07976014584219	4.55111775212831	4.51894992662437	4.39039581710006	4.37826956063236	4.38711390166092	4.02088016618398	4.14028619105777	4.00515536908782	4.12802760997945	4.09614821008664	4.36799021075294	4.50940101830703	3.98324458168583
CADM2	4.43818444574339	4.35075874721953	4.60166460808704	4.10460303053951	4.17209222436574	3.99745536786609	3.98937056495935	4.57407425288784	4.29749034488227	4.18377335755338	4.3805149535585	4.36964501222263	4.41477594201003	4.29797419277912	4.32396323922381	4.24716534137672	4.24972414416401	4.32554918361898	4.20078940225153	4.4889477911112	4.42149410464678	4.47375586456109	4.06652591132496	4.16764433596063	4.31643787375787	4.38642929045467	4.07050760391945	4.1585827264348	4.32337482034442	4.34998052384454	4.13702857415264	4.36999571137808	4.50046816084064	4.53956856992259	4.45833429539057	4.38859138353906	4.320648339051	4.10202192979601	4.18330657792937
DOCK8-AS1	4.35040049840802	4.38671005083881	4.29660717557086	4.42481549409461	4.27998402243621	4.59425090328198	4.53346118484482	4.51529551167686	4.36179614646849	4.3334061293033	4.17592869071876	4.17444828612125	4.47417545199082	4.521357088563	4.47203234083947	4.23245239509379	4.31663662411728	4.32583876910013	4.578303244068	4.34851585887053	4.54403124391676	4.31055832001264	4.46986903996517	4.36149080081703	4.52381170765108	4.29431764643924	4.28786838685525	4.71954024796886	4.27217520776388	4.12137106314213	4.34960263016409	4.57240646710692	4.46434118586386	4.65781146763096	4.25218833933711	4.15052669469569	4.56165151200766	4.21514016254229	4.33646808452846
HDAC9	4.59639713144751	4.26897852055698	4.56827938535008	4.61898941353414	4.5844732840529	4.27860103313374	4.37885949276832	4.53348685095717	4.26488340171616	4.43332143822855	4.52061289797941	4.468986615749	4.85412354849444	4.46394000574033	4.52255855779616	4.64610043094996	4.59082193373068	4.62136718978152	4.80017741403984	4.39885325565712	4.49735811154815	4.21121036573566	4.39443912830979	4.45625669214626	4.34164612653066	5.05505273279242	4.66898084910235	4.52720431923268	4.6368864163348	4.63014531341176	4.53675549805717	4.42375034489692	4.32786677633826	4.31932178300135	4.86385914846869	4.58068624244189	4.56840410188621	4.54458561969189	4.20494134532371
SLC16A11	5.76965596996222	6.12931228274753	6.37344626861224	6.26061868803554	6.21975581985015	6.3982739167028	5.84552058557541	6.1284882853209	5.94607445767918	6.22076710882843	5.9353252314379	5.80695773981693	5.81246716341556	5.97241626413356	5.86527064360451	5.71967186945079	5.74751495919283	6.09149155909376	5.98605909321448	5.97542016771225	6.00976306826009	6.46056742214811	6.42560211879442	6.41674557432596	6.04264912091199	5.747368644411	5.74953154042982	5.78082224986087	5.73169610380318	5.83827519188518	6.0508962967503	5.95928717507381	6.4798723008634	5.89174400554221	5.64668193546257	5.66653557100385	6.17748808116622	5.86685921265247	6.40928582455896
TMEM67	3.79966851631751	3.43651220745213	3.82454517018179	3.52712389745014	3.52763088532468	3.47313709803018	3.51457021530189	3.87988707186119	4.04670573721937	3.44641597635829	3.60777640006779	3.54811648350931	3.40687825624849	3.5505060853004	3.63639226268399	3.5963159622088	3.52620030131706	3.91665023511224	3.6088576076248	3.79966851631751	3.19496771921978	3.75225912934198	3.60676008101304	3.55487493206008	3.62729568078883	3.97248602356409	3.9316072698	3.39828120926299	3.74023857780692	3.56709817403611	3.7511203700199	3.7575031811767	3.73700587499981	3.45773281553148	3.49382033979354	3.79363927116581	3.37850965655662	3.63154358694135	3.73995856920671
HS6ST2	5.37046684502648	5.64956315323526	6.11055626357867	4.92909935124919	4.21697108531706	5.23363854191105	5.67951790465772	5.36166274971542	5.52579843755616	4.1928965583444	3.92380656485645	3.86563123638666	4.06309294122105	3.95440953426408	3.82368934865201	3.84902656317961	3.6877596884208	3.97669384128484	3.99167620902102	3.87655152171865	4.73194611553209	6.12673086763319	5.67110933684349	5.76899676787808	4.82835245390077	3.83297621585012	3.78679207725336	3.69786636231846	3.71520834519118	3.82206776835876	3.83297621585012	4.86453553792403	6.02365834980187	4.45981301356796	3.71520834519118	4.14237525291772	4.86917702852995	3.73863040571554	5.78917306356216
CAMKK1	6.03422011808706	5.89775689540313	6.33888057802868	6.06742911164964	6.0003201075308	6.20505013728793	5.87129989934093	6.1421317744147	6.10482348724353	6.03422011808706	5.82837110541756	5.94959702826333	6.08125802185348	6.09507542684264	5.9602573070444	5.95541301295472	5.70183024972423	5.79644684249687	6.04433958008322	6.3734769985804	6.14463599288506	5.77707756050309	6.07337493830883	5.89858532747779	6.02533802937234	6.09833152568938	6.13163987716651	6.06094091320222	5.99239312732285	6.1922852109366	6.1506051712361	5.82603513651386	5.73146025113802	6.34888472802718	5.8502177763415	6.00007040831082	6.01084879649626	6.20597876316115	5.91191164301017
ZNF625	4.34319140180974	4.92472325561134	4.83442756305552	4.49919807520744	4.87150993741621	4.72864733527764	4.47651097991402	4.34148512772226	4.41324494208351	4.71698299521655	4.52002836101708	4.6313981476958	4.64548384313731	4.76558778564685	4.83763620775268	4.99731661797006	4.84413338027938	5.33049321914526	4.95928492568998	4.97500136912869	4.93167952367534	4.64834549119292	4.82816704632899	4.76305634796877	4.41688654958488	4.55625661827728	4.90313421821001	4.74467226951879	4.66769188885822	4.79119970911171	4.74414911953718	4.66587764753401	4.97495032700481	4.32839136042149	4.72875128057845	4.97264135041186	4.74471539183491	4.90248447115735	4.52728511101538
ZNF563	5.18854085891897	5.29945733118705	5.17480666773095	5.50568159041419	5.42349010070267	5.4435696222697	5.31602189116815	5.35784807859566	5.48858152512609	5.30496473310081	5.42574988911981	5.1989803133787	5.37535713690867	5.02749402344614	5.34971026863828	5.47042639740686	5.37495123305296	5.14539785499676	5.26886690518504	5.48967991580786	5.2200526414656	5.39527815782998	5.37713909505268	5.56128937855885	5.243400820137	5.14147529177767	5.4541443467391	5.18586921806022	5.45864747662675	5.40461447180755	5.26448939644216	5.32684163286775	5.07197022500749	5.19043745517429	5.34334251860381	5.32299539108586	5.41243876866686	5.50043922582416	5.4248189295873
LIN9	4.25586936638836	4.27463194274094	4.6876806451589	4.35156564795562	4.21138006497506	4.37778745832249	4.476854342282	4.69341698160806	4.41854443758743	4.20547290377359	4.32140069346143	4.29044600579101	4.23741029379798	4.26428119702142	4.32308640243014	4.40942406682458	4.28742043163469	4.85409431775754	4.33653376657296	4.4407236867962	4.14973257364294	4.72889603833768	4.25807742947609	4.5766587909883	4.25361618497634	4.38398335638013	4.46326057645237	4.16230104412639	4.31307946225876	4.53742769634192	4.19469744506364	4.49993867174348	4.50049190288196	4.22903063656189	4.49332298589137	4.60773943126506	4.22611812362528	4.23584855892319	4.66216642955831
CLEC4D	4.47869016088355	4.64956930357937	4.83098444941549	4.58692095181427	4.72914780192616	4.43260075947497	4.57141312091872	4.82843005942776	4.53292614179059	4.34069143643269	4.81453494029762	4.86170912251647	4.72321908957603	4.37883591574622	4.48719555576612	4.85478601953702	4.8152803019652	4.87692374148767	4.57097713344517	4.402205627932	4.52942268155337	4.59857777086193	4.54698062709753	4.5527362386586	5.10245813324603	4.54471128313987	4.64167572554485	4.39215768695432	4.52039001516289	4.78462894375769	4.73403317005027	4.50917708054871	4.63176224239249	5.15378553057185	4.62800623478028	4.48790418483522	4.53923248733177	4.53474227356427	4.71976757578954
SLC25A27	7.16131845107902	6.7940976585158	7.09657475169005	6.83182709045729	6.9476120430297	6.69181232030267	6.57014988810377	6.76575238064902	6.92480851392509	5.94454631213974	5.95180352555956	6.67026789061385	6.18091564044672	6.35675830405793	6.69955177132918	5.95526411445564	5.98568667531292	5.53089994113571	6.02274166674884	5.44535615086562	6.5121504100961	7.39874382529935	6.83107323226103	6.60998905414941	6.91807136418254	6.20970841710056	6.1539558974424	6.17086947133091	6.14197727163505	5.8384574009492	5.83686407419533	6.31446739883437	6.6828065114078	5.97640130312477	6.3257556043856	6.15253308700329	6.24457302925367	6.94942112768966	7.07403401142094
GPRC6A	6.19762973139351	5.96586618124964	5.93000456988105	5.71163619574184	6.00420864375616	5.96377990130051	5.89814852925573	5.87717073829878	5.96019508962952	5.88633543413417	6.00903179461216	6.22157339505574	6.14380705660145	6.34487801779079	5.9359565905347	5.75576687732973	5.87885994423836	6.00672102973244	5.94916662525939	6.04131527290177	5.85605224027773	6.14891842628572	6.04074226521774	5.87074297933219	5.77052829808909	5.95161020563866	6.02259752369656	6.00734077591442	6.11927860823981	6.08445917997036	6.12794256154139	5.95661655643981	6.0725292655674	5.79429580852753	5.94561872324746	6.04571439345138	6.03860122347033	5.81243187734529	5.98341536793333
RAET1E	5.4962467153695	5.09325651233659	5.13316716579876	5.0382406863939	5.16152881772953	5.0932187294827	5.23276695979267	5.11231605789185	5.39039309618605	5.47904102685628	5.29266820613234	5.00169304575892	5.05127333725053	5.13814177510283	5.18420918954524	5.14396856153883	5.11978941854771	5.39975591631582	4.95535846822387	5.01174398320953	5.05048579659661	5.24338798649688	5.15348116062571	5.18444079737596	5.05636091981699	5.0817456366337	5.13682865230284	5.09151973765552	5.18808311821105	5.13682865230284	5.20890514980073	5.30207661879432	5.26228438598462	5.18141013719671	5.44100528932368	5.12349204167989	4.92071798372686	5.22382197707241	5.38862389006813
SLC44A5	3.77903536542573	3.52097319624228	3.61274903793301	3.7793992547034	3.61550469729402	3.7667352903274	3.98183219974671	3.89673345674207	4.09358941511652	3.63729155694986	3.60400642466085	3.64621358846399	3.65471495574925	3.57808612422947	3.56869758593884	3.77269974269879	3.43058582544097	3.62514258189162	3.79737889852847	3.67285955611673	3.62817813527105	4.10398741943807	3.90488829184073	4.04575377806161	3.81556402798513	3.56636264114792	3.72078042177253	3.48351015260601	3.4885476234306	3.56447830088519	3.54259011263767	3.58828253000294	3.79646730262158	3.76957558791509	3.58874392339487	3.776704233382	3.76521495575917	3.51341849973728	3.78792840053556
ZNF417	3.7839118120345	4.01821095237994	4.06140139375004	4.34888116030044	3.76405947313027	4.12232028385084	4.46944483217005	3.99474090968217	3.71286657673164	3.36766600512389	3.46393013446804	4.07860308912495	3.52436412235192	3.80430999463682	3.85257999426447	3.63705803092203	3.79918742066127	3.92133568522485	3.56499231127954	3.70618948143972	4.11538095601875	4.12822858212717	3.95578890130788	3.67986794231336	3.89755619564317	3.75463060603019	3.78203501384212	4.1402625097451	3.63930615152296	3.78191133052918	3.76282333517304	3.68961075422606	3.61411434722733	4.36911755702476	3.2762263269977	3.76570385316841	3.98667288737632	3.84858553599765	4.08527653217197
ZNF781	5.00666942293166	4.61161674903834	4.83588532908788	4.59393634913984	4.49344834770815	4.79903009461904	4.56179938012246	4.42248417194191	4.46454398601791	4.23218082739277	4.37313451210341	4.21814475398262	4.50841077720137	4.17275207601717	4.47245248349031	4.45989569832864	4.37683601455512	4.13983266073598	4.88992185703472	4.41924830077218	4.46114234647013	4.57708910082329	4.33931305568259	4.83711582189933	4.53559558240345	4.61414965314379	4.46963085864892	4.09480722916108	4.37590107792736	4.3588649053446	4.30815265673524	4.48585138871137	4.59148651448636	4.41054019546126	4.56479751747988	4.87966509621986	4.41299449369808	4.32797149433007	4.98751957408064
HELB	4.52524077771496	5.03698709614232	4.85340627667563	4.13539975441987	4.81520569088364	4.40844482905799	4.55231564580387	4.30440130227975	4.51311012455954	3.848792273472	4.56300933717558	4.49501387834457	4.37742107473869	3.54299159441717	4.62601847428201	4.35302695770855	4.68151712548491	4.63991542899165	4.58540455890615	3.82963151582661	4.73891511150832	4.13662962159065	4.34399594250647	4.38835793164047	4.77970011716324	4.68876805708134	4.49752367405506	4.69066567911586	4.43570366684861	4.49472136017165	4.48938313702627	4.32716047343543	4.2284897077474	4.61186366012067	3.80128351642159	3.91554013926211	4.88213485030913	4.67764635021508	4.1678397310331
SEC62	4.72685333673402	4.47513327469566	4.32116275860643	4.97295093761911	4.78603945776625	4.8447727905136	4.92699358637145	4.72423977642118	4.66791442950908	4.80755698826145	4.35662042667053	4.39084106540602	4.7868824157748	4.26798853551395	4.71344937004642	4.7154414419749	4.56783727912894	4.71698299521655	4.69413425477035	4.79560265111425	4.24528124982866	4.83723076748424	4.47575682430204	4.61010911530979	4.7335618778471	4.8519176992384	4.4436719738751	4.63875509934378	4.46814700104019	4.35276294439392	4.8034165109325	4.87873566169249	4.71991327379247	4.67864811778501	4.95303802322649	4.93101865526474	4.50806122856682	4.78303989482593	4.795482274407
TRDN	3.7156509247091	3.46252550276554	3.5941232023311	3.62261589813178	3.38058068368385	3.81453176161421	3.49151950667177	3.68030387538058	3.86313860312575	3.37605653775344	3.69942214838608	3.36196159463626	3.47920908620999	3.57482606536042	3.56126307445381	3.39685901558644	3.71928323165323	3.54236702175738	3.69982610934717	3.55048207464953	3.60463268612471	3.79973980837907	3.46576802667631	3.42289842681555	3.56387546799473	3.51854240890919	3.50979053888572	3.47712679836751	3.5344192418114	3.52939068441461	3.39909864740254	3.52846141748167	3.95585956640292	3.54018193028075	3.79950856339459	3.56449044272599	3.69806092443283	3.5870886611052	3.57544722637611
SOCS4	4.19255471506454	4.17973890166005	3.8192126204656	3.63036551256339	3.86621791023404	3.88774594721275	3.51776285127561	3.86267415123682	4.11663124469976	4.17266920107681	3.85108077521833	4.12888024271088	4.3585292577921	4.20027763941651	3.90886256556243	4.0961204782126	3.94977321481023	3.48158543688137	3.89227735455337	3.95122483750842	3.5436118243223	3.82001287677402	3.69356257811015	4.18041807673451	4.06352671282365	4.15498188388261	4.00050385456322	3.7377814574891	3.83895197913213	3.80078920150751	4.13788785303228	3.80660436677856	4.15254865233632	4.38745355375506	4.02436115281933	4.15990994131052	3.86538137851109	3.73772649099298	4.06327628930654
LINC02904	6.43280511080573	6.08253888898936	5.89521034116399	5.98063178121064	6.0889652196493	6.17839714960376	6.11210625396065	5.96227646755129	5.97873951289035	5.55842340731737	6.89571154511863	7.25640166409864	7.02326311585974	6.16409947518304	7.31798460356646	7.00508733999857	7.02630653783313	6.98234404466162	7.10241017308859	6.9476523655753	6.06644227623631	6.13584852189506	6.26329845655322	6.29034090275015	6.24971572749859	7.01799835828241	6.78762183719324	6.53122212520438	6.76283865229985	7.26980785049902	6.61829078992077	6.31950105751573	5.88442990143202	6.02702425160345	6.34330268789385	7.33057379436549	6.06065081845538	6.98662753126742	6.10383796338602
ZNF547	4.11609772027066	4.26304575198455	4.02922785021689	3.54071347762823	3.79146226067741	4.34857010408539	4.07695460203615	4.27543018095589	4.12971576054894	3.98435187396891	3.83517454701483	3.44562660099223	3.97538540623173	3.56956315199861	4.21121876763981	3.5093435482729	3.95762686647163	3.77293722187034	4.3694695546964	3.70316893356679	3.69554333053873	4.154181654718	4.05362951589723	3.91857724775152	3.72679024445014	3.68576127376594	4.02554200017946	3.76727059703783	4.00979429883261	3.94179774086793	4.22372185222655	3.99566486703044	3.83058172431611	4.03693871619177	3.82302940400429	4.17174799796057	4.11264971340777	4.02927194652466	3.81422674201817
SIM1	4.54133325215019	4.49343220729035	4.61734527092066	4.66410414010594	4.51687785772869	4.52321497754055	4.49261117763685	4.71717684197202	4.37715519926087	4.53664490557791	4.46741969942947	4.77183467139396	4.50655053250722	4.47787079631514	4.5661343091649	4.7031350385277	4.56830085163502	4.62445146319843	4.62616768590417	4.69634058596762	4.50790339359342	4.63052472542155	4.58995913965557	4.5776637886201	4.5867807430523	4.48302900827586	4.53977960656978	4.49744830509201	4.50152496937346	4.50730343371425	4.48537493028793	5.04183049514397	4.62696993405035	4.57915274788419	4.65442079528751	4.62674366381683	4.49996550228867	4.49312511191836	4.56104952877188
PROM2	5.00280736620956	4.81303813377622	4.78720859328618	4.75209452130068	4.83636823067363	4.61442298426972	5.64119854974931	4.50093522856375	4.89129814704323	4.78635369690454	5.77142634608493	5.68012628214966	5.93908432324118	5.06616395026971	5.74518149520089	5.69500086724272	6.25867419074386	6.14438627683059	5.75857914665529	5.88683319602741	4.42588189203949	4.57155010843046	5.26883563308599	4.77061409846122	4.54047392308585	6.03841075604179	6.13766845517737	5.45912360479782	6.02965566208153	6.12766103889431	6.69090189955247	5.34327159971503	4.48077860735514	4.60128323412069	5.54209648871439	5.94570446523796	4.41455332289782	5.79236120405181	4.48334189171303
TLR4	6.14618485635313	6.03821438712063	5.98161751136039	6.4248131095741	6.46195331012468	5.80516799456563	6.64412392912887	5.62449685013021	6.15940960048356	5.95726219794712	5.77056690619625	5.80225612017683	5.67550094223724	6.95525125600995	5.61022363193331	5.79451308252417	5.64144834330369	5.83802445425608	6.09015202043787	5.80556461220122	7.03785434722471	6.48018975609733	6.15470944939101	5.97310840452582	6.42245083279174	5.74706417746914	5.29954280273743	5.90572472344038	5.65100129170755	4.99850043399963	5.4988172553619	6.00906872095423	5.98932202718199	6.58478103950598	5.79315292864212	5.56808303689222	7.1883004027597	6.04483300404047	6.14220714464343
TSNARE1	5.10600582305538	4.98579781888516	4.88134844458338	4.76940980374436	5.35679058855953	5.17013810382015	5.10185468427943	4.96796339286483	4.77961084201303	5.09532908001493	4.55152801440257	5.06000781280465	5.20773526295143	5.1675638632168	5.00997019883488	5.05014141403701	5.04686644034675	5.14452336748149	5.18475944670935	4.90651145362649	4.86142533808813	5.10916025983951	4.902558497156	4.93035378662332	4.98146743807527	5.09021559102621	4.92129525503558	4.86554012400972	5.03192779866798	5.14347758728153	5.02768136812841	5.11470007989517	5.12388971991621	5.33045293268862	5.06341919546278	4.93051417110542	4.79068647639945	4.97078888752224	5.33179007845007
CAPN13	4.97685941966875	4.62964378981889	4.77866402599468	4.61651608595944	4.63985964542896	4.60332154439039	4.88222631929052	4.60285531704362	4.72053463579239	4.86627820666587	4.66997316693509	4.42382568018446	4.66232395304459	5.40616230866852	4.15447651942361	4.65331590649118	5.05982032296806	4.63087656543218	4.91671834726605	4.93102021995985	4.42008585647111	4.3939374604458	4.60963516903284	4.72324571427275	4.41121307439736	4.71168619518256	4.8386235139333	4.97552096096896	4.78841480986721	4.83388664410685	5.47618985193123	5.37835687399972	4.32975225870865	4.39526828075019	4.56680029378368	4.70462925651062	4.43241500416106	5.51477524351473	4.40683608451975
STMN1	4.45952735794961	4.52941793490186	4.37760438226729	4.85301745573347	4.52748964229333	4.40574966706976	4.31528798186519	4.51404819781968	4.61251805119058	4.30434544362449	4.18780764543531	4.35766544525096	4.40148930272638	4.45128233798924	4.3528345695595	4.53727121424903	4.48892903027118	4.29439511947416	4.30486670698579	4.54737714963803	4.25362797269885	4.54798880091302	4.26734132103079	4.59958057018922	4.33227937768461	4.84158380321219	4.47485771293314	4.50306239963032	4.5473562285945	4.44736030080261	4.44364552392616	4.25362797269885	4.35249353087833	4.44501268377277	4.36482096345007	4.49996133921251	4.39385796495127	4.36977967542043	4.44501268377277
SIGLEC10	5.35149289342346	4.8807488927555	4.89839499092086	5.15772393735441	5.22645835829145	5.12043882959864	5.28366787118855	4.58036742043503	4.68951957407958	4.97859423811904	4.77838390787047	4.78857614723151	4.76538999223478	4.87362522243487	4.9001266061157	4.83888431862602	4.55122535758813	4.80588468521101	5.070179778394	4.33664658704271	5.57694325038644	4.96993637324153	5.23793429102997	4.94604253121374	5.45599908000245	4.52203835683656	4.43722424532279	4.59048717863269	4.32282306238985	4.47147029284714	4.53240761600965	4.99247414875198	4.93916373893149	5.86923408857386	4.56907572056411	4.6050078797155	5.85961819918382	4.54588026056739	4.84107936400806
RFX4	4.63211468829001	4.61699849758039	4.82037301099824	4.56991750621347	4.27969429439834	4.72729821940741	4.841764748132	4.80581206246297	4.72261121567717	4.69163733849135	4.36008217188092	4.6107405694573	4.64548349728088	4.27996048095565	4.67120736309806	4.63558550598806	4.7095077405787	4.53003764678092	4.71771491269714	4.67612312026155	4.48706736436342	4.91333737005267	4.6181482781471	4.72462812376656	4.69172580603743	4.48949656662068	4.45478926089644	4.59554947949644	4.32459249522695	4.47416740988431	4.65006714924396	4.75763332259191	4.66149717507205	4.76810989900118	4.79162872001106	4.70370431384116	4.74884836677273	4.49937756451486	4.62650042217916
WFIKKN1	6.43074624611618	6.13112148731416	5.9572642412949	6.34551258544557	6.19483622508552	6.23789827403182	6.36550445533573	6.21477565910943	6.10836575159473	6.05914628284129	5.83715120689409	5.72421532419783	5.97396793341679	6.16409947518304	6.0693930520845	5.9314939154725	6.28904412242263	6.07893789609732	6.2932576312843	6.30376741688285	5.9370362604577	6.02487698038019	5.95628427553832	6.20631409238573	6.02487698038019	6.67925011360495	6.45701469321422	6.51561009933851	6.3396398688282	6.02337397467544	6.05749849793234	5.91284671813186	5.90156899518896	5.86399483257762	6.07114237664861	6.03279241643837	5.96521021728174	6.47120330756982	6.0400252548136
SENP1	5.67312550147941	5.69248812745687	5.74981687949854	5.38665853134497	5.64075122971724	5.68402977939651	5.54695083961677	5.67495934485359	5.7049752395804	5.49941285417501	6.35970089873743	5.79370957875242	6.09151197539672	5.46416794143324	5.73746036273257	6.2122014202688	5.97308107262225	5.96656204539338	6.46941113037701	6.14249819167551	5.55888120787848	5.6303303939134	5.9008040961009	6.1117081534607	5.85881231952654	6.07988439867754	5.90944014729965	5.80362463296362	5.79607681832919	5.94444685963962	5.56288979439549	5.75929080717066	5.67985459253588	5.82763739892482	5.72222606969252	5.98001676090008	5.54199790481543	5.79537448798392	6.04778298190551
KLF14	5.39609021667081	5.48633704799942	5.53590324396034	5.76307282539095	5.7391523421337	5.58431569775642	5.80961642798218	5.47691488714328	5.57993678518007	5.49451529628466	5.49140354664122	5.30451140686432	5.65057682999492	5.45274446683796	5.77733809638465	5.77091235530224	5.73956110094503	5.77563345586852	5.69815990228286	5.57062261444261	5.49881461691818	5.45953971271802	5.76648862923626	5.70590059721035	5.67618859528436	5.53544931003299	5.71634187367947	5.60925599995556	5.65199351613699	5.53913584294492	5.89069983230122	5.84638019865652	5.51313419599359	5.54640694803676	5.63677646412625	5.47494167298021	5.46441927587423	5.46228172284095	5.47122050815939
NXNL2	4.10616235867074	4.22617371172585	4.16641578954442	3.55934557843399	3.99855829804459	4.10759163064646	4.40025496420021	3.93807836015115	3.86313860312575	4.19898644039723	4.85188713382307	5.27148569998227	4.2762577599788	4.00915042770261	4.69976049281739	4.76710229490529	5.2035786199675	4.22271160806508	4.4218036273561	4.75125300031655	3.76287837695465	4.27342352819208	4.35804826994507	4.00449585983498	3.59336673336354	4.98358954828873	5.42253898086944	4.44062043597214	4.85354619063961	4.96910487852286	4.19542387054355	4.33175201027182	3.73602083232282	3.78407068953992	4.33937651726438	4.85466716647073	3.67185921029542	4.83192348477752	3.91928938695856
BRS3	4.08725431431522	4.19052881739732	4.37134265124148	3.89905901114126	4.01576096779015	3.54919414894704	4.02052024719588	4.25345276823831	3.80780641495045	4.11478053271147	4.09602000592441	3.75814410089232	4.1541742298015	4.09239571375462	4.39649477256115	3.94911826547975	4.08595656048206	4.22152339961832	4.01939484210551	4.01770334986097	4.18192967406189	4.1442564837673	4.13458577418849	3.771008331549	3.8201132923566	4.09567227535375	3.97012419736586	4.05676838852865	4.08400322331119	4.2422028413512	3.90784740719227	4.1335080247672	4.17013587115016	3.98170974182101	3.78768561627944	3.91724013299317	4.14826742059412	4.05143200837179	4.46244504012791
TMX3	3.95879164654192	4.1835734546614	4.25514870282616	4.13797453596698	4.2570161263931	3.72035497639366	3.78213163736215	3.91706010136172	4.07211626469901	4.1358309136344	4.30881437672557	4.51081776912418	4.33530488029724	4.0250201099375	4.09503912673438	3.68878931821066	3.85854890719583	4.13192962329062	4.37753171448106	4.00680552627349	4.31524056657711	3.8742598914983	4.00279758767893	4.20010835070215	4.05539952136807	3.74866022930254	4.25009181299289	4.43649061209243	4.19581816836972	4.38177722622253	4.41286747223124	3.85205954271846	3.8470587158867	3.77356567910722	4.23673738830749	4.06309649973862	4.29513375746014	4.02327092369942	3.67954613184403
ZNF396	4.07222304685284	4.05170776336165	3.98124673111349	3.86776661559571	3.85233379521055	4.22350595815786	3.921826849163	4.12932374159018	4.03426555367342	3.65022402154832	4.15973573724977	3.99825012230078	4.11068086525161	3.83330960022752	4.11562491963573	4.18299971133687	4.07130171568764	4.01089609094638	4.11295612586137	3.94094813180332	4.05662672613555	3.84233765259948	3.99712464090367	4.10051222088086	3.93323036610285	3.93325299743301	4.22373783929197	3.83873828562827	4.19727595573281	4.16704141007199	3.94837059319819	4.04095954210401	3.9380587199946	3.81402272439521	4.13154154616192	4.03960761861986	3.92450171624358	4.15980032410041	3.98362782957068
SLC26A7	3.3891956279643	3.31007191729093	3.38155540978662	3.24829163409051	3.27714647646934	3.60040749766342	3.62436940046899	3.5336277572548	3.46178928444406	3.66954783364099	3.64755121646461	3.52760386381264	4.04789203951777	3.73467700004806	3.79772750575953	3.52726580194205	3.65628652954367	3.78665312768757	3.9210339920703	3.74014071550501	3.0335206155496	3.06169447906863	2.99721027906587	3.0284341522447	3.07318551757116	4.90310837308151	4.58044803163128	3.65375283797843	4.56193321156185	4.3259248156734	3.81172670500962	3.11737913919329	2.84901103736699	3.12043700635448	3.82367968708774	4.18856724209257	3.0284341522447	3.57027873571606	3.14010060232061
SNX18	4.98156956509811	5.4488399788163	5.30789269957552	5.13514139113435	5.01626778296637	5.10310959571393	5.09135515385113	4.96588561600304	5.19310976505051	5.25024459419078	5.18336383649526	4.97388739066028	5.1860867376731	4.85440081198681	4.97574907625356	4.89772713201296	5.00398129907161	5.21291503066003	5.14393914270875	5.45101146200075	5.26051138484523	4.87011340344616	5.12439191661857	5.13388196103008	5.09722173768726	5.23029653264081	5.01555535748155	5.37215405045695	5.02679093745472	5.27119177492123	5.28480121413407	5.04527929337324	5.14765158501464	4.96601102917988	5.07820797378736	5.26626308537036	5.10150503769702	4.95795013362805	5.0052831531472
FBXO39	5.38733668956079	5.17363716497801	5.51672969678128	5.42149868123582	5.58930238596669	5.36448509757888	5.42697955041842	5.46242826074999	5.25127296201734	5.37557191350268	5.52413409071955	5.56760498070596	5.38036225278808	5.60399924643769	5.37764876542313	5.53813161895607	5.45338746082391	5.29881492891084	5.54871702899966	5.47529617948452	5.33656477514612	5.36554236611361	5.26923669484826	5.75696225162603	5.38005888486111	5.53427808406632	5.5171579705168	5.30604810657282	5.48371802973338	5.35490270363601	5.3822503346887	5.42384980634704	5.4165696095264	5.4746692177461	5.51364379446178	5.49168664300377	5.35790664932129	5.41389871440405	5.49530586597189
B3GNT6	5.12148324747796	5.18478185720697	5.11628207219194	5.31293184276346	5.44810054204696	5.15823554370475	5.18954045832638	5.36732982522992	5.78114932701742	5.51497007576884	5.32021633200296	5.26814147548859	5.54468784144462	5.28090228596809	5.39202129640731	5.28950214975172	5.30896526960846	5.64748818668008	5.83164078294192	5.53296210001207	5.19976886682011	5.56479874827663	5.4855874157589	5.37354077327226	5.39674201217826	5.26671713710868	5.1807325349359	5.27596404752304	5.30231250264533	5.24158473253457	5.58888300093608	5.56855578100879	5.73912555590417	5.41633396343147	5.39828984624138	5.46048347615459	5.22508254247155	5.44281477903496	5.07904368571365
DENND1B	4.78644884400832	4.95361678906362	4.60243906374162	4.96003331179244	4.68270048261241	4.80260698872618	4.50576138615514	5.04752748300854	4.51170439975203	4.3595403565698	4.69872361091586	4.85043010272313	4.68685009325906	4.84926962356769	4.80164716471841	5.17944098391028	4.78309315838296	4.77125840850462	4.90938526173033	4.92734149710955	4.51703615183517	4.74887090730221	4.54242828525646	4.86961216118571	4.83517756262385	5.18787159679878	4.86917948408936	4.72192354768263	4.85065261609036	4.60760947192559	4.66696399715994	4.9248865687665	4.65666606187141	4.77292335783837	5.00419548564491	4.83930780328844	4.73669325641802	4.66268077054538	4.81678080504727
ZNF619	5.79743316643974	5.68097044275171	6.250928991292	5.84506704093014	5.9140723877559	5.66337297197345	5.82634977573105	5.40919991066812	5.80157921697814	6.3207730076945	6.26775001413808	5.9611887412407	6.22064077032076	6.15617896617106	6.09351834483627	6.05734793685219	6.09371418104622	6.25426106917217	6.01357356189205	6.21182280005686	6.20801227075962	6.21341700907649	6.10705595024679	5.85716993853259	5.78172611364671	5.75905992136928	6.04534345764012	5.85727113089809	5.97131563969904	6.14591935673932	5.88043402112876	6.05190228341483	6.29379267287302	5.83822273627296	5.93506249995651	6.13164886774167	5.90271826719596	6.0608720781069	5.72587193752775
CILK1	3.29228076736853	3.41137838108383	3.33107042287656	3.24544591910297	3.23321386290762	3.48243870859304	3.34873084489907	3.82320835012654	3.42841699157471	3.29282679594115	3.21191538679074	3.25669065453859	3.34115973151425	3.31085965904777	3.26580029960385	3.23434128473954	3.10445659982361	3.12522325468315	3.21592642691173	3.43563019408267	3.39526998766549	3.07951181802213	3.39341416081596	3.24833189294753	3.29015861151572	3.37376646640339	3.39047733234793	3.43191653151443	3.5333655214949	3.44540753199219	3.71637646851346	3.15108719296614	3.03887710148177	3.19201821374093	3.10654590590378	3.35316921490469	3.35580136863265	3.25810536115017	3.34873588370147
FAM71D	4.54639956919136	4.53106300307969	4.62297836188808	4.63567459399126	4.32583833746316	4.44484818737163	4.17425939293487	4.54220758551702	4.68578791198631	4.539305058844	4.53720218323482	4.68136700798773	4.44558727316558	4.61016030867472	4.35950170290896	4.51338835103238	4.78618764494952	4.81978802846776	4.40367286094114	4.87905621129057	4.50435899502793	4.51081409177071	4.72256021925677	4.2935277616915	4.42591579197578	4.63730233985503	4.56952644494289	4.61818715261305	4.73815590662568	4.6899297623635	4.78075213633681	4.46163141225443	4.30482647613618	4.79612119933957	4.39100231466665	4.45091811927559	4.61905194511587	4.52332575259359	4.44858315828954
BCL2L14	4.22726281893938	4.27071266873386	4.53337465179544	4.43391854736879	4.7010512911941	4.73643402542918	4.21652874413953	4.35123686299552	4.27821154492953	4.62052412690691	4.40313933313126	4.26908485207811	4.40811992219472	4.55672963400272	4.38633640658751	4.41439826632228	4.22487501713894	4.59262608431211	4.37519141039508	4.38629908513033	4.52214957505161	4.1602098376117	4.46721675507115	4.48063092957652	4.39794723382733	4.57464539878973	4.3411790390592	4.41268358400177	4.58926257623073	4.3547934815669	4.27579262785838	4.32909762069383	4.41841398135425	4.41841398135425	4.39358289873136	4.44025782267413	4.50022754071473	4.46658387040088	4.43578250416476
HS6ST3	5.18444772620701	5.100335900864	5.02505006256632	4.87533323014209	5.41313199670132	5.39427026527408	4.75703349045955	5.50211861232945	5.08881138524174	5.40565750668662	4.90031908354367	4.94235521362976	5.05383393698997	5.207784098939	5.17789308284266	5.247515717107	5.5109507826411	5.31075101930075	4.91826619569854	5.00229183834383	5.40085141012686	4.95987064415468	5.22923691885198	4.92651154553498	5.06141125596307	5.05888473197012	5.51290134755381	5.09585217967275	5.13151859270522	5.280978692809	5.49948530293041	4.98715140409504	5.27706296715671	4.92811584665236	5.09585217967275	5.13151859270522	5.21252599407528	5.02959113866954	5.02458411574712
SLC26A1	4.30296574229347	3.84218025252901	4.03561212180845	4.26671151860218	4.3861349558406	4.4632691939434	4.21231143600705	4.8796018728171	4.0429083404509	4.38969070200958	3.9315530573837	4.07653241631376	4.36904443187801	4.0655951443194	4.67942531827906	4.23245239509379	4.37008167900109	4.5877975545576	4.21169995824372	4.22285555514868	4.23824474117231	4.21889283567798	4.36417517440668	4.38141027514185	4.28727703675431	4.3371451306691	4.39748515533288	4.27732279723532	4.38299001013962	4.46411634100007	4.23069614686706	4.23210827428776	4.57276907942974	4.23210827428776	4.54609444513739	3.95914508794542	4.225953817113	3.95302063257799	3.98933994443127
CLDN15	6.48293086789845	6.64965089374747	6.73272315907371	6.44275699473208	6.5935512763962	7.29272617495564	6.54886289659541	6.48614171795068	7.0500042432309	6.60981809642547	6.53670491944164	6.63488929837693	6.34485831617338	6.65624250368087	6.50108310906319	6.32612482607807	6.76633993795663	6.46402583720142	6.93066993138385	6.72702284629178	6.75145574877036	6.84522004972088	6.55493529054167	6.4406207275983	6.80546550016604	6.38847097313803	6.2299019061781	6.55837055082119	6.28746362078929	6.23434191706811	6.25660381923675	7.12844221789412	6.86266882418503	6.79504823718188	6.87117175310606	6.56594595268318	6.84545476705894	7.0320014850949	6.82181179473802
RAB42	6.86877194383664	7.09877566904265	6.38057725526346	7.31576971986933	7.0733492887012	6.97484298654462	6.74500291548584	6.85184047165907	6.59330004243875	6.41286544304595	7.09449673233682	7.07311627655186	7.30872372786277	6.94746944411849	7.11752799284715	6.68184488395606	6.87352052103527	7.42694257823734	7.07003956076068	7.18460889070454	7.24881408317124	6.62566317401162	6.94646941562443	6.7843130072959	6.84859188541884	6.97415134309507	7.09769033279359	6.99371542065607	6.86812004914201	7.07322460265541	7.15226086203405	7.22452056087146	6.60262906349663	6.97641736978381	6.83105570400615	7.06805224941838	7.25704476113804	6.92671819900744	6.5153328237182
PTCHD1	4.61922605854615	4.71311620125727	4.65219396816526	4.83676388644517	4.73715316839449	4.33805217569221	5.10109534531632	4.86836970891637	4.6473169850393	4.2302598960009	4.94480748217349	4.96291446246397	4.96673504204886	4.68012875825119	4.78892192997696	5.12207990777755	5.88700366169719	5.32546844905659	4.93965875721381	4.83452940131509	4.50474037360287	4.79187066746477	4.76483143606472	4.56383146980934	4.52711713580306	5.37999047868196	5.14650952291395	4.83073426746848	5.16345404961912	5.39605972639707	4.68317081283632	4.76578437966282	4.34494988101784	4.23901860762077	6.14367651988084	5.18956086430345	4.41526345827501	4.83799444906646	4.34315322565693
M1AP	3.74684760397612	3.62997273787377	3.9171147286648	3.93445894360503	3.83887090924076	3.93399254491775	3.97066392010613	3.78954835549429	3.78952790678206	3.83253967515053	3.92738203460964	4.07165370807904	4.20467787039155	3.65707093155875	4.18207949865743	3.81572829725485	4.08981497675977	4.1126661914899	3.71034050914371	4.26561902180114	4.3978376806471	3.84797345563426	3.80000216718654	3.85401499690194	3.88520466019772	3.9260268817795	4.02466275838409	4.03124327835216	3.91588201577978	3.89871584214265	3.9248244911805	3.83272417096523	3.69387911112615	3.84898316959551	4.06357318306523	4.02281320106562	4.02196386410982	3.72837678080196	3.74986393826474
ZSCAN4	4.6879225755361	4.31445255182161	4.32970285483082	4.06253155734284	4.65513059841154	4.14692887814983	4.54523707831891	4.43596722763398	4.45997836202109	4.29297252567199	4.64648739983731	4.3745913962834	4.19298955915057	4.14209038833329	4.13978928537229	4.20882358928559	4.31986226420206	4.41937748940491	4.52583460518187	4.49941770180172	4.44211084000414	4.35548285001917	4.24337290309968	4.51952076782771	4.53155683756131	4.17781736119638	4.26809648568245	4.36089960096631	4.32102400220481	4.39409019912176	4.64370687447223	4.7896480454349	4.16845223448451	4.14097545118718	4.37594372317428	4.25109984603785	4.62112537893225	4.08827365032551	4.38298085088572
VWA5B1	4.95727954309139	4.46019978036084	4.79318783131462	4.64520707383368	4.65255791085732	5.19158487681315	4.86950274161357	4.8449391122493	4.7280224195565	4.5595990630101	4.86965429482898	4.6627448710368	4.53093969425374	5.00651544419282	4.29154027666722	4.46159220637954	4.74615424401782	4.90088530333334	4.20507982219041	4.28041267754502	4.77562665654619	4.71714433302782	4.60781549558285	4.58015517273027	4.59084081922828	4.75657851092906	4.68974208944589	4.44903720461103	4.90099796150394	4.63058560240348	4.62316126507898	4.58372275460489	4.95836566976412	4.78757008533067	4.86267246804045	4.67729857111059	4.58657367189211	4.8197080378664	4.4142689854486
LINC00311	5.09877535328678	5.13291321295888	5.03741499417959	5.10333678576576	4.76409424962472	5.3824980408366	5.13081500490438	4.79918850882514	5.44998335896587	5.20027332295057	5.07921552674022	4.93027470225203	5.529241566288	4.63225762794061	5.43903729773641	4.73086272778109	5.2365330668503	5.12576957201147	5.49319811890792	5.00175401690946	5.03254259610975	5.09460192236375	5.107571394523	5.68269448803508	4.9294860661353	4.70113361974155	5.265490063434	5.09893188229128	4.96825507556672	5.21468230621172	5.24089294830515	4.93142570635494	5.0550033974438	4.93384454180226	5.45812790535254	4.94107391228519	5.19533333904342	5.08806808930552	5.22665991095825
HTR6	4.45129025178961	4.37066202212493	4.62572695881757	4.66393330556275	4.78917752106166	4.63367642442143	4.41033214880443	4.73322253952021	5.02134686720224	5.09755926486396	4.53575817480165	4.78914663128227	4.7868824157748	4.69657005245665	4.71651379362075	4.76449552565044	4.53044148419474	4.823294167125	4.84674096487855	4.8554226705074	4.63050603037693	4.56516738821581	4.50873293881614	4.41026789589437	4.87640459393729	4.70771214756571	4.62003422415699	4.80691077823497	4.63284682019796	4.58516559814795	4.66204862844003	5.04054183784582	4.84533115057167	4.95521569700962	4.87635164532818	4.6646500709009	4.69493291076224	4.6884209538803	4.65818964626917
MAGEB6	3.26475664661827	3.2666609270765	3.27027940183452	3.41459438860689	3.20897524746064	3.21798940531198	3.15208388751508	3.51550620457869	3.33836080072777	3.29406833905202	3.2830432976259	3.19288425244511	3.4815937028094	3.24398082903338	3.20282766769608	3.23878792938177	3.1833169064378	3.43256875806736	3.35630525905422	3.28495513608564	3.15725527381167	3.1257228922783	3.31938299773634	3.36049952088357	3.14092238307721	3.30878488829027	3.25882445623818	3.50778097979435	3.48555164545385	3.37802948813479	3.47803496416713	3.24129448898695	3.18644638131282	3.28808167860666	3.23801691775142	3.35827730046348	3.25908612745628	3.16408007468414	3.29757074746496
CACNG6	6.55040650005678	6.74763431785314	6.60030841360185	7.00616795553321	6.98709900949394	6.67906552902938	6.61256688169797	6.4835255165115	6.64129558762922	6.83307552775697	6.9441191093917	6.70235958280138	6.89681251589885	6.97619360034447	7.15240187587774	7.18451735147881	7.00190731149448	6.96980644637794	6.85289206483932	6.999644636228	6.57865189394868	6.57370804992689	6.51173740231273	6.62309991934419	6.5513828723726	7.26237953744195	7.55154595636089	6.99952752625722	7.25638549770082	7.10386865498473	7.05842140717171	6.85440368753301	6.43151948554609	6.69753136687719	6.73027662474297	6.95306081095231	6.65170381854356	6.88565418452471	6.44890616174417
LMNTD1	5.4087088044689	5.33699099192204	5.48288683399735	5.28237456346772	5.72735774821432	5.29797624636613	5.99786876073141	5.45715902764427	5.35725147049676	5.91400403093088	5.58619067307512	6.00622332860805	5.74731048251304	5.78256205280446	5.86929241109138	5.6953978547573	5.82801898150015	5.88579577861822	5.47771184045845	5.66643905043443	5.75483728820067	5.59962579579104	5.5627157146356	5.91851683679539	5.7216545476217	5.56194425771209	5.61202791375184	5.395790484398	5.76646276165549	5.86951762938141	5.71747309736479	5.54740698026711	5.27767321699294	5.65527791534166	5.58921277302992	5.67432902278077	5.64028026461976	5.56996360301923	5.65029237634574
CIRBP-AS1	6.31246587447267	6.15439910982189	6.34531014325524	6.36635176733244	6.34713863269307	6.3982739167028	6.22365712327209	6.21149216807243	6.51205317734382	6.31842668445991	6.36913822795308	6.22056890080639	6.12492225576134	6.34899772714812	6.23071122632345	6.37088213570233	6.24082071038003	6.46189079205865	6.01865598174107	6.36250741095778	6.35222352775672	6.02550202829826	6.32342274544598	6.30680588111115	6.26943080724319	6.37353220275791	6.34456625007468	6.45775575829343	6.38707512636994	6.43517089341559	6.59064323026549	6.04931589766065	6.24514045582477	6.4017809640262	6.16113116452233	6.11310838820375	6.28583971999518	6.25226394415111	6.21109387541813
AXDND1	3.7889254787136	3.52251166820832	3.52893294743917	3.38553595665401	3.43280096928778	3.55393789589981	3.55800907699746	3.61266188414496	3.77249822415724	3.79228378202781	3.65325542138668	3.65269505396458	3.45409427856663	3.60010748877431	3.66145558198048	3.40612750392843	3.56843560152753	3.7780875405636	3.74489754335371	3.71598998615838	3.48892472919885	3.61650294977067	3.58891900790027	3.66316040566238	3.51707081668461	3.75598732408314	3.78835136622287	3.53375763007488	3.51535106155873	3.62067394765081	3.4685161301361	3.93341527480571	3.48575150508031	3.56708284722711	3.4685161301361	3.66076530338821	3.56118283508273	3.6201145424117	3.74522785565684
ASMTL-AS1	5.36983286910034	5.78347797507712	5.70770726967986	5.85563234192867	5.95948439262913	5.86255469232879	5.59898377470351	5.97333494678493	5.77055784143662	5.65226379215769	5.61937271670141	5.76932939656699	6.18388921392532	5.39867194439545	6.1358717821222	5.86116662743092	6.04745746609895	5.9241544846274	5.90719581354588	5.78437564750859	5.77325134068418	5.78344539513854	5.72667810515777	6.20652833000609	5.83703631071029	5.88026182959377	5.79065848623193	5.82790841019581	5.78613758160142	5.89359705039733	5.78311748506687	5.80265560249873	5.53000312010355	5.96435282559579	5.68057807342411	5.68057807342411	5.78344539513854	5.88427222990873	5.69709609432142
CD200R1	3.59470045447438	3.49304548781603	3.75822939864418	4.03402955480982	3.83473507851946	3.87169493682751	3.93699252752996	3.94583043855036	3.75285989296251	3.60639318988055	3.8064627515687	3.56034726491239	3.6086195512836	3.69838941301075	3.8806668180962	3.54562408221644	3.71883373351707	3.72247340187005	3.80011102824339	3.70780460066125	3.94377222442816	3.86958846441824	3.70299014615959	3.72537303677872	4.06484236519007	3.57234033542457	3.4214695332607	3.46165696736341	3.45224346852929	3.46045870771806	3.6443316872408	3.88091822317561	3.68274574856186	3.98787855099888	3.87474140349948	3.68662181539828	4.32551877168594	3.68045740242298	3.89132883931238
ATOH7	3.33795109323842	3.3550523593437	3.60232408303144	3.45110927870048	3.67504527203592	3.43680933397752	3.47446330039096	3.48089713223348	3.31782732671604	3.53868478465089	3.56698960607851	3.40765784683905	3.52283377585572	3.54584645128229	3.57417563963271	3.67556721981558	3.34331798863736	3.64909369539419	3.81259905643838	3.69614731392969	3.47753796973695	3.62602327261303	3.44802891992955	3.42803718926648	3.59624698575495	3.34868444769897	3.61604746489412	3.51749071603386	3.56886501754643	3.72292765125121	3.52647083042575	3.63358762014301	3.53222726056455	3.34991117876321	3.46713423767475	3.66264815523943	3.40996534957461	3.5331723718102	3.45227929066881
SEC16B	5.55984204334142	5.0650900258538	5.5405192669045	4.76443814667333	5.19667805196089	5.17121695731834	5.20620192497087	4.80821538756954	5.29692262903688	4.91700934004688	5.24120066563154	5.18299057724514	5.25281565411917	5.07366473254234	5.65517319816824	5.52039238851615	5.72007622199246	4.74608548642861	5.27062798410687	4.85902492955805	4.97974805307272	5.55881997890849	5.23651981109006	4.88726737671825	5.06356172039018	4.94956578729549	5.06138050254337	5.01731031221006	5.22461082777487	4.92116466198197	5.30348779254054	5.60329895336204	5.61845234115736	5.09613951326458	5.56098629558546	5.29699841771473	5.32893169195251	4.96024414149822	5.16729004291936
AMER1	4.93741370011661	4.89743793540218	4.8221282197436	4.61773221365144	4.9450254702464	4.63809857716066	4.90092152069997	4.91329093620595	5.46997923411972	4.92842035453118	5.20385069277773	4.79458638022747	4.76718679977254	4.93940417628693	4.72505230420409	5.08610883081539	4.78810235555524	4.84800822765911	4.69826827146206	4.63453379380111	4.8190053939863	5.27351178110688	5.09045378763995	5.2758789929208	4.75316565097869	4.76302670438629	4.88485543310652	4.53640754822419	4.88694417264886	4.81124890020521	4.63387923650403	4.68787433093758	4.91578411988387	4.72914449552767	4.79908282700158	4.98081321519966	4.77439462011172	4.78549986783726	5.40903894208578
TBATA	5.68633179203007	5.26398123938716	5.51970031179808	5.32016469349927	5.2822130408969	5.54400008898879	5.39729916254606	5.44114637091758	5.41945765336095	5.85113061101112	5.29627164383693	5.50652587424957	5.42972776036738	5.63235721773042	5.51646856624859	5.27379388382787	5.33606314579882	5.68321663632226	5.38662756358854	5.74235174778043	5.49501491751749	5.31230713648557	5.19942591735561	5.21993163509112	5.43915542140042	5.28719282426491	5.72985136687699	5.48567703689427	5.49706615763116	5.47748811018036	5.54412550678568	5.35456667676627	5.59194656033055	5.47868199669828	5.61714544073499	5.4664994725299	5.70307289753547	5.53881657107972	5.58559342094041
EXOC3L2	7.83000737768734	7.55348584277481	7.64941441613562	8.00210170360559	7.62312114116378	7.76823329616275	7.66892893794191	7.76173139186613	7.6863409815022	8.03607429675647	7.73657977945362	7.63749606409041	7.74326606445155	7.73630383148558	7.64210535512973	7.64978888817217	7.63955155284818	7.5674213998634	7.54999885232041	7.68353351038305	7.626784993704	7.56631198318693	7.65076441268403	7.90270281418536	7.67859296614574	7.53394235356163	7.69875431903227	7.60723823160785	7.58056931749312	7.76312309327067	7.71526396067027	7.60558621212975	7.82332665553765	7.89570460999976	7.84768945759389	7.69196442052221	7.95208569870021	7.56187448495339	7.72747818427206
CABP4	5.36149396865744	4.74495721123503	4.99727099741348	4.76109843438375	5.07180539358007	5.4435696222697	5.05889146730149	4.84129165181099	5.01060709879504	4.97923608198841	5.29596563253713	5.20119549755188	5.34482441456229	5.30198374808649	5.16262375262737	5.19278595925112	5.32544448685979	5.23254295746581	5.14403943356618	5.37979096217265	5.08703020828028	4.68405666623156	4.95865052823832	5.00413999532448	4.96964860691036	5.30741235121942	5.50684992099439	5.64301091473404	5.33997183506357	5.5572365057646	5.5575057537176	4.9365127347882	4.72601417909036	4.98482503411209	4.89039999724343	5.16593505446478	4.96313702449961	5.41036720178637	4.83287962938273
TNFRSF13C	6.21777879743261	6.20236208153002	6.51441077032883	6.24823993698595	6.15720523604374	6.50772060109184	6.45134861472676	6.16311466021828	6.27874567977471	6.4618560949996	6.29485027535922	6.16974144689687	5.98900099990064	6.4435980324078	6.04261522934173	6.51559135615219	6.25095892151784	6.13008864019682	5.80690434441456	5.96161112829495	6.1917835267252	5.97088025925936	6.36538088954037	6.23649149263188	6.21083118356441	6.16682714938844	6.45841283356353	6.29863152862521	6.45318219474277	6.43735476493285	6.50596690481566	6.26927428954597	5.97503289911318	6.26927428954597	5.94422344540654	6.01939193745004	6.49028272055027	6.26310347338638	6.02556275360963
CAMK2N2	6.19824248512795	6.2594223236656	6.1660511784089	6.10470965730177	5.98849110273382	6.27053865998298	6.14225065576481	6.14679938667676	6.13359106096368	5.96208157508532	6.2738720437113	6.0626204022799	6.19086193810563	5.94548162103193	5.94895007944767	6.36332362809549	6.06586493084724	6.25632985566683	6.27213638988283	6.24273901439351	6.06673363072667	5.98965856808772	6.15586752994885	6.17700620112363	6.32890799593441	6.2277445596583	6.27657629696614	6.08958898633945	6.09421151402996	6.55238641795036	6.09267440745472	6.00632015274382	6.03761135097171	6.20696356860375	6.13118783904994	6.12302455138751	6.07399060589951	6.08804063537435	6.05599961778182
KCNG3	4.1442015652264	4.72740845196727	4.80443169009986	4.41878269419802	4.26604761668888	4.4994222304909	4.17425939293487	4.6235792420857	4.45118743495143	4.32698524462019	4.88640416339175	4.54939489707685	4.98856972098045	5.51835708860102	4.70987432381396	5.17642183483079	4.65984351866754	4.96395290829653	4.85927431370929	4.90305061397489	4.13357685379306	4.32295159825853	4.3159409417248	4.86882221228266	4.25352795434092	5.2808521785862	5.11652407579143	5.00186969928899	5.25264640686756	4.87931299965857	4.68505097075204	4.41269001648365	4.56466856613011	4.09024834885888	4.53467380573681	4.87130246514423	4.28273232578094	5.03842474320423	4.79666548263476
FOXP2	5.11910837413096	5.05616964788541	5.31801080566664	5.09988007588053	4.7010512911941	5.41502476293047	5.24138286368917	5.20949485226281	4.69925511223158	4.74305684987875	4.96922105020232	4.69870316678339	4.98816067748341	4.791411414519	4.80708964788235	4.32179572154464	4.80555996920155	5.59953516361056	4.98718559555719	5.04062157121997	4.75703738777977	5.23807673563652	5.10092955532411	5.14160609553967	4.98826666438836	4.67753794916898	4.8357020776627	4.81298911934004	4.97569673396539	4.77643622425759	5.13252904501672	4.92248947901008	4.94192807206904	4.70969502223852	5.42022787480458	4.7553383313141	4.93849687084566	4.95371987130422	5.60905057016642
B4GALNT2	5.40866689497477	5.44670948258318	5.2358674171297	5.65114356137077	5.42411437606256	5.47318773113933	5.79993950883065	5.38118236646974	5.64705003919154	5.40498858894302	5.65248333991562	5.57385458744982	5.25547108583834	5.97069815140544	5.61210740852027	5.36413885830159	5.63509434951334	5.8341827476399	5.32703286588263	5.82510430699945	5.69386937704515	5.43480275504279	5.53814850301301	5.72914039635426	5.41392253167079	5.5564145881386	5.66406318051191	5.90308205680647	5.46409863889242	5.51723011784723	5.3245525844715	5.61083176358819	5.4488244706771	5.31764147471228	5.4409152477328	5.64409306290368	5.73338927925889	5.54813223030985	5.33737128175665
FMR1NB	3.72897873227599	3.70206106182773	3.66780279115073	3.5483765728065	3.35836264181894	3.95689348883969	3.87692491986742	3.74499847693755	4.11560378061398	3.52435095718096	3.49018771423971	3.52140910408269	3.78762302810062	3.68062445571345	3.70683839777525	3.50578285055143	3.64256041413998	3.6558888463062	3.8475778630186	3.54068682401767	3.69200305284641	3.79421349313529	3.66125687284221	3.70542164860736	3.54505702281707	3.45564354819073	3.64993970922159	3.61517141377947	3.65078451455133	3.75776016281733	3.80150220067515	3.72983710959143	3.70134927080391	3.84054078928832	3.92112625597809	3.84604473253192	3.63842047311385	3.39454532923878	3.56289074306869
GCSAML	4.10992799700581	4.00913205992431	4.01431618969789	4.01031214002386	3.95494752619627	4.12359601316145	3.8087480986709	4.23658843770273	3.99676559678399	3.94247668981265	3.92020381985071	3.98767440114718	4.00907166860481	4.16850934386982	4.01868927107747	4.02049028926901	4.08701901696758	4.00661256356246	4.16062287591109	4.05965006887389	4.17330805964814	3.94822304414734	3.94654090862827	4.01336951521444	4.10820280339909	3.91089593082778	3.9850245692638	3.97182507843941	3.99723927893715	3.98796064790901	4.27048218132295	4.17913759715549	4.04559508734368	3.96770096970458	4.17290873937288	4.06728582893034	4.01775870537393	3.95402351777063	3.95129227825597
SIGLEC11	7.70096565107252	8.67511639175691	9.27389371778591	8.31092891307098	8.1087925849605	8.38255442971973	8.99497620722341	8.027713624406	8.23104314932055	7.30134172002975	5.17597961298901	4.76104602787647	4.7893174038272	4.82275502529823	4.96099814846279	4.5130450456844	4.69701886440606	5.01056010636778	4.78703030737958	4.91947013844591	7.65374352824453	8.67446783696095	8.63856255335712	8.64181984243837	7.47554611969809	5.09933149700075	5.20819665582301	5.17232139259155	5.10274781098378	5.35708069219277	5.12905880453736	6.9011424233741	8.07756244858878	7.10026613185599	5.2015981427716	4.99083850532716	8.02772337966835	5.07124377702131	8.74915155483106
IL23R	3.7118762343361	4.00807807462465	3.81531432661694	3.91305521866378	3.97402675961065	3.89650562591209	4.39487806238419	4.25303827127084	3.86313890054917	4.59484577621185	4.03038605090774	3.85780427903656	3.7932495934993	3.74642736045197	3.94220519590087	3.76961402840769	3.83691018495012	3.85495976559316	4.00668194335989	3.81557112536242	4.18276865229812	3.78259650939614	3.87669388733936	4.1155117436744	3.98458512930381	4.4690716532557	3.78487182546931	3.85408374631942	3.88367661714854	3.81326296944085	3.84151385620766	4.06336411246737	3.75319705770814	4.29068463109145	3.77701395648507	3.91320275562459	3.99133334248457	3.84450269517474	3.97931025924121
MAGEB18	3.12717002431777	3.44364165762175	3.51790416813902	3.21455133229531	3.58852240333473	3.32341633256605	3.30321042394362	3.59320196326683	3.46212667720529	3.40025851698267	3.39262200537759	3.30086919289662	3.30917152985989	3.15366592285613	3.18249685312177	3.12257333342339	3.32433985096785	3.5811497137858	3.49497670580281	3.52623373534542	3.5811899215506	3.28143178977182	3.39231468530672	3.47665820313127	3.28607992051396	3.484485852346	3.19309189548308	3.37284368578885	3.36132860389946	3.32014902926519	3.22204699965049	3.33955985231658	3.48372368619387	3.65011821056772	3.39780119725587	3.53569792393931	3.31246336808876	3.0075085709025	3.35531273296846
CD276	5.4201992452522	5.17495164079383	5.61148195957126	5.22250280904623	5.46449765561353	5.32561919308896	5.10619724909547	5.22432059517601	5.59074841316078	6.20707563951638	5.93725516265779	5.53582777250142	5.92765799122489	5.76226349530475	5.49447417469073	5.90450076466606	5.80939888012734	5.94861579762357	5.84729099050849	6.06007852063697	5.53472163665107	5.34202230603224	5.89923870482367	5.74837539574395	5.88859201592495	5.59339455835913	5.90998984329067	5.75251099933103	5.65083885656481	5.94535298601378	5.52307950963726	5.4801902778085	5.49715246881921	5.80661485650093	5.17706439676737	5.47533614215515	5.70421764002424	5.49927794371743	5.41338349884069
IFNL2	4.93937323799939	4.32122027936385	4.52518839892172	4.5972126258415	4.71428272497843	4.35896838752216	4.31840311119585	4.46678795428172	4.52994522529388	4.51530232498264	4.71027498332241	4.40732249637921	4.539591554712	5.09133340229601	4.50544039818336	4.41607888440741	4.52047014897835	4.59134646730447	4.30917917125755	4.64624009046861	4.44226146336055	4.45669424664222	4.6829185799606	4.56675119754527	4.45828888537008	4.59916192740023	4.61274847497844	5.00678474475085	4.76602195653264	4.57741637177277	4.55530264616378	4.23463398625259	4.45190101705378	4.44226146336055	4.36947627698031	4.39871499933231	4.87585840077042	4.53809080714103	4.39798082969456
IFNL1	5.3624868615332	5.24858819240231	5.39596266041593	5.37044902425462	5.73928295446077	5.34426082114577	5.28884688423365	4.97169023006985	5.52204319082775	5.62656733811091	5.2338631409599	5.27715242917276	5.16990312040159	5.32560602609963	5.43040049661666	5.40102974190948	5.27344718475012	5.34399877980156	5.44168597917166	5.41541515416943	5.35548601800105	5.51370459675343	5.38523653767824	5.31040175544036	5.13023194618959	5.38617778727803	5.41961306719819	5.30365602298027	5.38271457927395	5.33176580505264	5.42385684950536	5.51370459675343	5.46160884121238	5.46710459995658	5.24053543382268	5.41535965961104	5.18994348135054	5.23053574792599	5.37373963077183
C4orf36	3.85198454996477	4.07509599154562	4.00221067824055	4.18882317870057	4.08778265977583	4.28082242789378	3.8665029976477	3.79670561991704	3.81725772846544	3.70493402998616	4.34985687369836	3.9155016838113	3.71491488277852	4.38565674263682	3.78628656737029	4.38668873978536	4.00765452479818	4.37867481889965	4.08148552590557	3.72257356682034	3.73536419489404	3.81410789581075	3.92270541774529	4.10541801984793	4.11012054259808	4.37629351118047	4.03839620310731	4.20945194807311	3.88853076938836	4.04062872351112	4.37429574030799	3.90441665643868	3.64714103845768	3.61900907049522	3.67747201281929	4.39749852052547	3.79554103279437	4.33838398717298	4.30729538916908
FIGNL1	5.59703588906034	5.72829017264655	6.18374743842755	5.56445060637913	5.44060865356558	6.01004297668988	6.0772171447168	5.38049188843169	5.97604767933737	6.23232882200898	6.36818471118559	5.88313257787313	5.96454280208231	5.57914634965466	6.08791793974773	5.83985616713055	6.16957049573391	5.75466493592823	6.54876418409302	6.28083571314017	5.66607954335677	6.15087730822896	5.98578609500248	6.45248553623366	5.56627885449226	6.04225340364875	6.23630468882981	5.68656667566773	6.07299043430167	6.26800847119792	5.38681692392041	5.65211962780618	5.79977264723769	5.86717838365665	5.67280004077425	6.19588651770942	5.84731942522257	5.6866454374191	6.45544211726503
RIMS1	3.86276509007551	3.61777334666035	3.73009853124627	3.95322090503221	3.78906042860247	3.85118994185164	3.81801477841782	3.52211621600505	3.63910351913585	3.80769947892479	3.78322729266906	4.19937576691658	3.677658423568	3.70001750160028	4.34781069796605	3.79194010616178	3.98138114368439	3.92133568522485	4.087011546582	3.94918518881956	3.78312469194532	3.72798926978461	3.77031662690391	4.42057335549151	3.77266226384883	3.71625593566118	3.81192713542736	3.816366972792	3.73938652622727	3.76833418114638	4.03231010610477	3.88522675021318	3.7335718482178	3.73047572568243	3.69148644449537	3.92864864022816	3.80919541052794	3.74398650686756	4.31691883126677
PITPNM2	5.08738985600804	5.0959919129246	5.30252633663664	5.08453629590062	5.09498678543547	5.60751475976758	5.32893624910002	4.98620989966867	5.23616347799114	5.44911109766482	5.02037307401277	5.09645331122273	5.15769326187792	5.38380778269376	5.2156809260383	5.58896025505012	5.053133498171	5.48722794410541	5.27815180022609	5.30806775976544	5.3508600605999	5.44845697018665	5.19194745115256	5.23184536678667	5.42098710879587	5.31727437254494	5.1408819049396	5.17910940331898	5.15040293403748	5.1664655577756	5.04957744258405	5.08540186071791	5.56870159112249	5.15058139933777	5.25700193062432	5.34449382097992	5.06308727383592	5.06164797121469	5.44845697018665
PCDH10	4.94234015155947	4.90991103186448	4.99700673115631	5.01065708810647	5.01326888998024	5.01149841187251	5.47173665970048	4.40048560361582	4.51797689936427	5.23137518798799	5.31501518831985	5.06290468658121	4.91573188783855	4.93167431199455	5.26528640742624	5.37236863539533	4.86813547702181	5.34038014042479	4.87325549780185	5.19751218184521	4.82279878413889	4.96482422626044	5.07690232076658	5.42257810729288	4.99795284100396	5.13663918963943	5.61132278435926	4.79603512091881	5.31780492944995	5.31341093065591	4.86403878440323	4.91432079492021	4.73208488042618	4.72778986266285	4.74945506421364	5.09595371178716	4.76866316974134	4.89687892323571	5.33451719072493
TAB3	4.1768758858857	3.96546394771861	4.41397833020892	3.87812577761308	4.41771981458663	4.06361265026062	4.02237074280618	4.34559444138223	4.4074735598936	4.22881692078888	4.17012375906718	4.30153358110559	4.49407806732218	4.16926978898134	4.35529435664608	4.55321235528	4.37391139391942	4.06408740876283	4.56154047776091	4.56928254717891	4.23677754417144	4.06191996163444	4.02145584001987	4.28792264200632	4.31329792487666	4.54904079175985	4.26442828131473	4.36051543405408	4.26056648021566	4.1087878673145	3.95827822093727	4.13956870583226	4.24475635260995	4.59731239438301	4.30140844685019	4.51055210775202	4.26055734903799	4.51701928398186	4.21659650206896
GRK7	4.5472536848011	4.41395674140441	4.67534342197621	4.56476049915918	4.45129354919362	4.58170103119155	4.19392341549245	4.78739328302883	4.46198168785021	4.59653363576158	4.64244696971555	4.61081048029483	4.68389914714073	4.76650595780496	4.70543062401464	4.75401627881712	4.61161385745254	4.507319074906	4.44761225517655	4.48320588000821	4.8003041794707	4.58449419318668	4.59637732543452	4.46009210404658	4.45687334198143	4.5094033184828	4.68853342471988	4.47264316264467	4.66505920941853	4.54396463078351	4.77079606584811	4.49592255832665	4.49176779868061	4.39041889504845	4.42571567085549	4.52986589037076	4.66285738879955	4.52732896648176	4.82537166039655
MMEL1	6.20349064530622	5.94054668846584	5.79097435540028	6.03313156973169	6.5087772405875	5.36496540811767	6.37569318907204	5.72008766221779	5.65305571653663	6.72292881489471	7.06277116281286	7.06781293449619	7.22530366161419	6.45919757156611	6.96266076037022	6.64751296721154	6.99536778701089	7.18169096124618	6.71083144478751	7.23493686456133	5.88760942121154	5.78224126676273	6.287341152169	5.97006341385686	5.99044111974959	7.00501949586249	7.06137104031004	6.62293673666575	6.79520509178656	7.32212912901986	7.74677871182382	6.40338288227794	5.81549742157993	6.43992942707589	6.21697331159092	6.95346041031219	5.97349199941919	6.64783818283979	5.94073402480995
PDE8A	5.98406715610687	5.95104071274372	6.28760637796528	5.99104863252709	6.32040488712155	6.43187363795218	6.1660327947463	5.82566513501417	6.12712736052401	6.48461727392102	6.77668174018523	6.5615025670856	6.56411975910787	6.74606199305319	6.77296059826202	6.66502829896614	6.27291395741382	5.84829485743345	6.5009035288104	6.528090392464	6.61057500192174	5.94182937093773	6.19275464028353	6.32501451950026	6.10798573843354	6.30492707397734	6.64597088875699	6.45827218693196	6.51502911723048	6.50339321907455	7.03968114459487	5.98619641594117	5.94020951736851	6.18605567354003	6.17974507839501	6.18506208994652	6.53628839660805	6.5661927913683	6.08293335784923
NLRP6	4.38265203728087	4.58180881144868	4.92940073568941	5.23211580628568	4.84129663416955	4.77985059995503	4.56203099665614	4.81447751784047	5.05015600127614	4.98911538622331	4.79364507936967	4.54132959662676	5.0278927303476	5.02079077377048	5.00332720796754	5.10524338544842	4.88792468600601	5.11264801132228	4.97348945401909	4.69265349419774	4.86020449072054	5.23782089374975	4.90249367060919	4.67354615655163	4.89473564701411	4.9657349812844	4.74999684186278	4.79848924591545	4.71646377872633	4.65369187083105	4.7930448946996	4.85491417952081	4.89473564701411	4.93320129061029	5.09785597495226	5.00696394517363	4.89473564701411	4.70362194089932	4.80116638643233
RTL3	5.50912935576309	5.25564801648508	5.23747920682948	5.59585122363875	5.63331855716661	5.5770190746742	5.65492846145393	5.24239012528249	5.24199900853069	5.67085837512064	5.39452854688398	5.36101365921303	5.38473975855397	5.49206211166952	5.43810272005974	5.49606506160122	5.08522118927084	5.21291503066003	5.28915957451163	5.22459804500547	5.56091590165831	5.41491444057958	5.44908957441194	5.58521145689576	5.71518877089472	5.22335952679839	5.2216865657423	5.09046134075759	5.17902278838547	5.17488720484001	5.23989731886537	5.82541227725991	5.33576760122349	5.81116140952668	5.58827269424307	5.17251548967217	5.70051139823158	5.18606162788016	5.23520514354
ATRIP	5.38952881662202	5.83184089474746	5.56648810606813	5.57978156816162	5.62324971092122	5.62589495698144	5.58160113598269	5.35084331094422	4.94531666291146	5.63344254494177	5.93898278493092	5.91647267940947	6.03130374563924	5.73380749805004	5.91631985031758	5.74903782008389	5.77183857926569	6.1696837305981	5.91905852442669	5.94753564916913	5.46095430595004	5.4501986886703	5.33565836859455	5.82665857451372	5.43055164908429	6.11486932142472	5.88442549468043	5.84267812943277	5.92781639830468	6.2343122336868	5.5538846075858	5.34675254000436	5.70429752809637	5.45668779369227	5.73250764875742	5.90728697291589	5.33399458056611	5.99872193069963	5.79654719825143
ZIC5	5.07618015835485	5.03825837995907	5.03109978057472	4.98834185261122	5.29183437519189	4.89729890679248	4.86971439846828	4.86676785489766	4.86091637867146	5.08286946366609	5.23759993054884	4.8038337501952	5.16691986583277	5.17522956493747	5.13727058347053	4.73866349429578	4.98280693604799	4.87477277326364	4.76352545576929	4.85352285262486	4.88279334603504	4.88842675942068	5.07235692352181	4.94541649822166	4.9579847655083	5.12296127197175	5.11454890911655	5.29846610606943	5.09960886836909	5.07092746756299	5.09147113866746	4.71486768563113	4.78056722012388	4.92178387059674	4.76241114729145	4.85191199945069	5.03930258557661	5.15496794754259	4.94541649822166
ANGPT1	3.37821570170245	3.59030439621117	3.63258778359361	3.40680439563018	3.38331680339239	3.35031633309843	3.56034225087199	3.48885231388686	3.56482858983271	3.34345216849829	3.25813264680756	3.44733281979658	3.36816859122224	3.42029334506422	3.61259866781891	3.50583117602627	3.17177831485697	3.67930071561609	3.53760843080366	3.41560346571723	3.77844139865693	4.04420697015379	3.71386718712914	4.04419811721775	3.87602193981886	3.49817106805468	3.11306668320309	2.89091515555325	3.45413559956614	2.76312681941067	2.92013914442541	3.46951486983587	3.77920771225342	3.5647258138946	3.67031674390104	3.13627202676636	3.8133129069958	2.76002530386299	3.71713306437587
TEDDM1	4.96256817852863	4.68843311586637	4.56368366632938	4.00832064281105	4.79550015750055	4.68586991764232	4.76413698905367	4.72149625125603	4.69246759477079	4.88583886675106	4.92069313051708	4.6742045301185	4.98856972098045	4.81863084804606	4.74419926188586	5.02021832817773	4.8875106000181	4.60790899213099	4.97843604356554	4.73626553691312	4.83504647889075	4.6893232613318	4.93015524452127	4.65021847588953	4.53651188543124	4.50898550668621	4.96235336504241	4.99519433846244	4.95839060102127	5.13985379034885	4.84300679578698	4.71768713703548	4.7059426070657	4.68573432206409	4.54978229374719	4.45614044972218	4.81592971807664	4.70621623698807	4.64374093075595
GABRG1	3.32358696145179	3.82653374249092	3.62120053939063	3.57620683892815	3.67860718091286	3.75193636523916	3.620522953933	3.34335579905592	3.76662696215118	3.45880469702474	3.50139035385254	3.38516028212569	3.45507742747787	3.46294018012499	3.3287366724569	3.34406747347477	3.61844247473935	3.4245750742929	3.17252719867888	3.33685349684865	3.51008943592555	3.96126123348366	3.6711293902715	3.69183843545653	3.55979161927596	3.42419590999586	3.38518745329382	3.3110227109013	3.37668945794937	3.18528731256415	3.45120405366032	3.45157896939669	3.52329308965751	3.40388936416161	3.39575564289799	3.38987529044004	3.57981244867384	3.39546080343789	3.98542753215235
PANX2	6.89244535668845	6.76897163610309	6.9473446000579	6.99068013240209	7.02012934514055	6.74271781341521	6.65351050226086	6.69035172018612	6.71492095300782	6.9918773458201	7.08272940972176	7.00031690725779	6.91155928881985	7.15075076414981	7.03291323265776	6.97238616361878	7.18096475645807	7.15541763939183	6.60671322620726	6.99212028449218	6.94959269098912	7.18660470306072	6.88253178714516	6.71450762546927	7.0427092312171	6.78758128419213	6.88426740092637	7.36037674199305	7.05435525861848	6.78292831617793	6.890630846775	6.81107386936172	6.74035558431191	6.97701847985213	6.65294109276488	6.83425185614739	6.96768850220741	7.05621833627066	6.98677491892712
ZNF114	4.58696243246384	4.35349211330724	4.02395230907534	4.50622076881504	4.69807648025697	4.50353535745502	4.66756353700339	4.75032067070279	4.34611803918238	4.16540107819248	4.64590520761308	5.06685060328158	5.82048595568233	4.57295749773993	5.29905830009352	5.54317888256176	4.89310233720646	5.00676469213179	5.35109471026981	5.42312599741875	4.27755855250736	4.40085425168284	4.45328769719565	4.89888876969119	4.24431975687982	5.69748289137839	5.38913271527939	4.92796682767132	5.29629319076968	5.32845645275637	4.9130382949104	4.43721776626965	4.37413751016204	4.31808052636781	4.51046686616475	5.71836511509432	4.4631530716164	4.87553017253405	4.51137589293833
CCDC27	5.85101096722383	5.8249676479897	5.86391977255477	5.50708567471078	6.10309956377475	5.5789962688374	5.58594338016332	6.17829674876985	5.89143894599426	5.88596353694231	5.43648242480511	5.9297772712241	5.63219991856126	5.96270771990285	5.57098690576602	5.88596353694231	5.47637021595729	5.55181898253426	6.06527825410559	5.75450086152066	5.95814503211358	5.78015298871408	5.92585488855063	5.44564223808072	5.90267925209361	5.58963592879262	5.90767294242082	5.96777555222357	5.82482303492114	6.00288740233254	6.01031014669595	5.63202333596259	5.7359892435888	5.56223818014923	5.54877108908787	5.72111653627088	5.85542262433253	5.80339674660257	5.57693320951769
CFAP161	4.04444797896794	3.57556054486466	3.87017402462103	3.72446168323261	3.52599529746918	3.7364057198677	3.83395276232967	3.86267415123682	3.64224079456145	3.89816132627013	4.11632823967504	3.85060502417071	3.98664120195071	4.21141822539564	3.85401400500479	3.75303603153032	4.17772273620571	3.83953134978186	3.6876361954166	4.01090835102423	3.40861447944234	3.47579398000064	3.42386429907842	3.57804736140977	3.52113282283958	4.61103901629754	4.45707498413635	3.93191288030607	4.28253257834541	4.06870272132241	4.32108654880467	4.22295449558731	3.39753383894866	3.51226851183731	3.97270097346152	4.34933555113444	3.41419060899793	3.84148218019773	3.33936303378317
RBMY2FP	4.33512927026695	4.07359447326321	4.09546496237062	4.27001134810467	4.06749369154655	4.13497347534713	4.21013057148031	4.33324503170976	4.1834237872244	4.10772719979155	4.02244149957026	4.12261052092912	4.50050061045645	4.27192558729076	4.23181353865213	4.35512525182153	4.21800475487748	4.2418395735455	3.53252730065648	4.4300696555942	4.14223650842287	4.12541203825974	4.03476610974271	4.31696407599433	4.27693279659184	4.27088916473387	3.89228815876181	4.16486276170906	4.17859602810131	4.14639596892542	4.23610110353623	4.25250357830566	4.19907312234052	4.11033086368502	4.3268311771004	4.00785720910627	4.10730021228972	4.43187860681824	4.32824693239791
NEUROD2	5.02707724258378	4.92044432742057	4.99913087517013	4.66519343157691	4.98036650571975	4.57980413086425	5.07541090398614	4.98165942878704	4.87206678582348	5.24423343718916	5.04191067878349	5.34847205755791	4.89307742999673	5.02573924432064	5.13211657092357	4.80481679349767	5.04640549476995	4.9057400204417	4.96112931975395	4.92186758950369	4.8382596105685	5.26467949192855	4.98172058194107	4.8687790463715	4.83026819306934	4.92322371015878	4.88517595584203	4.88314018708959	4.94887475602154	4.92209573269311	5.0007581007159	5.27414275031168	4.84784017021503	4.89581385029515	5.07572457974026	5.24613346581463	5.12278199662638	4.83302426482055	4.79669249532187
DNAH6	3.52593555659673	3.8480995947348	3.87385334920397	3.79591081536628	3.75822433423099	4.07371091330241	4.17938683939129	4.23412802934608	3.61786089730316	3.80789428611772	3.99730758431102	5.03480477185428	4.41790698192312	4.06006952558219	4.14375265988816	3.67975239832998	4.00426802530381	4.35774918292365	4.10266812438558	3.78490993244113	3.86908371484911	4.40157469515884	3.78955931412068	3.92373683629308	4.14545131186235	3.78152596645802	3.91731596812716	4.02200594838111	3.76943055689144	3.86282013724522	3.99975403045528	4.62137711142861	4.43545507014545	3.86908371484911	4.01026330454497	3.98253087140347	3.90603454613417	4.01418690953694	3.91444421017432
LRRC15	4.73744584150464	4.9171579897291	4.82437622588426	4.68863279470008	4.59545609899956	4.7206954511048	4.99371756044686	4.89070154953456	4.38386531244342	4.71741256051402	4.69777748854993	4.96800031573889	4.64548384313731	4.50616883765302	4.78605530207678	4.71326569125697	4.88997868939228	4.56340136634517	5.00106855104096	4.50683599176759	5.84972605136095	4.62792401377216	5.2121507231764	4.83031751607934	5.53496963659311	4.08334321450583	4.11401468693717	4.2315061920547	4.03492611441496	4.13820521932619	4.37899717835075	5.5950531689841	4.8560455362391	5.2413202620878	4.29941393825577	4.18918731037144	6.03642399409791	4.55671666039462	4.56762780790128
CFAP46	5.89871061999568	5.73414801130992	6.18703667499481	5.8862232115841	6.00090793585544	6.38307714536696	5.67951790465772	5.81835056080184	5.75665985928061	6.14095387043303	5.92797332590404	5.97495769810021	6.07649333779576	6.17664610596588	6.14412449988238	5.82097250728428	6.11623051675643	6.4111338466254	5.72633656788405	5.94770818414373	6.6502236770846	5.82162428387125	5.88734335236337	5.88434799099423	5.91837686374764	5.99872510341903	5.95867618457542	5.84268190560605	5.83928561398753	5.70306454474398	6.15440284148202	6.33078690384581	6.03027400506068	6.20638747266217	5.70728816690072	5.95794976305865	6.56518819920152	5.69251861687521	5.7264535299512
B3GNT7	5.21537884518715	5.25071999281469	4.90621020448192	5.20858534297961	5.03517026917112	5.20858534297961	5.00220518637701	5.08419866054281	4.9981092819433	5.26449814878087	5.28128937912108	5.12408010911149	5.45344685842813	5.22374233248735	5.2791493277449	5.54671206701761	5.21917045696427	5.55800595345271	4.84648098004182	5.0138698194145	5.30091953484163	5.10937934573949	5.41139346265386	5.12037493021056	5.1827216494873	5.00308919063318	5.05984560591584	5.04857106442548	5.19836235453098	5.12798146242412	5.20318746341206	5.27803421247938	5.55250208929818	5.11056692632792	5.09200435843912	5.04328330759371	5.39235799326494	5.05534690818886	5.23394173335559
CBLL2	4.99311882174063	4.66382221242057	5.03109108836636	4.98183667398402	5.03380338236068	5.22279026692011	5.33307625714003	5.09089364586152	4.92165873549568	4.96940521797322	5.21862088956372	4.76801717424128	5.32407873962251	5.04550557181314	4.92323595829913	5.10359931297001	5.16339753076099	5.26268729072503	5.0741001352377	5.00541629208072	5.16055334257364	4.92182794547263	5.02179815095413	5.09854612317643	4.8822935261698	5.06804769020924	5.17685879792414	5.30162385953541	5.01682118297041	5.1418434894702	5.0922780657591	4.87534436289902	4.78488776365136	5.16712758050671	4.82462506702838	4.97884171610791	5.18663658992682	4.99987924049643	5.34854089395569
SGCZ	4.23369030477877	4.52146337914731	4.63307339854306	4.26341681961286	4.33793967910773	4.56301617296777	4.35301029685053	4.56803855187636	4.41838703982455	4.39491831707148	4.32847193954266	4.03700937510373	4.33530488029724	4.47222988292273	4.22271160806508	4.31044555566103	4.28204630928335	3.94583493222661	3.91553122616659	4.13083756923646	4.35010158366401	4.31380282550808	4.44275539452198	4.53196475585901	4.32651599596413	4.35281715561948	4.2493588859603	4.24496192043806	4.35863894210452	4.29526721898814	4.43770655116737	4.31380282550808	4.64916540746515	4.09824830041953	3.85695185520429	4.26389028942736	4.3296712693769	4.26623340502136	4.35608298785586
WNT9B	5.21255754978976	5.54984706339969	5.24792941172529	5.1397152578009	5.69667770662298	5.40473568107692	5.39088569651223	5.66192485335858	5.34150498220169	5.70249866643915	5.11354757138551	5.24888290656295	5.33329312669988	5.37212056797032	5.25405300653755	5.32214231919517	5.40077822212592	5.4587136992572	5.21004584069169	5.20808800822477	5.43624256364021	5.20031644310805	5.36066127593026	5.34729401677648	5.44469800552499	5.51078535033746	5.4204305952503	5.4120844735928	5.51834015965627	5.56698760676026	5.4397410950335	5.08902163548645	5.24852039638522	5.46167767960582	5.29612038792342	5.34938109545005	5.18628062316132	5.41699907935634	5.20031644310805
DNAJB13	6.12755383852403	6.20877435936206	6.12759263113792	6.06882577598996	6.20571780216976	6.12127437878637	6.39958914131066	6.29227156328234	5.88274036686359	6.30572287841365	6.25677253878999	6.37780952581551	6.13660348498473	6.19675849709344	6.16711281416285	6.46412029166604	6.01752221720445	6.15820564673753	6.22797927872783	6.4140939161811	5.74273541231508	5.84006943530665	5.98853258981803	5.81753366423958	5.73579663517139	6.82513193377736	6.8743317723165	6.71110878439385	6.84187164864522	6.2659880606309	6.91245515418317	6.2219632372363	5.8632155324528	5.65727739794302	5.98620297573671	6.48192385503635	5.65666042905875	6.47456078210071	5.7534870405603
CNPY3	6.94385570540364	7.02020359067195	6.96695862200946	7.28196200923799	6.99841396733748	6.91945545529065	7.19155159673406	7.03008972201594	7.25223473552296	6.99104060293163	7.55637553563909	7.1023979945309	7.71824941216013	7.06578360820683	7.1568870188093	7.12665347434967	7.54972653550217	7.71451184206705	7.70330769000309	7.41778830930949	7.66370240598433	6.97437573951949	7.27264969590349	7.14881315779135	7.19568669234757	7.23632587715741	7.38936302902647	7.39425094857417	7.17938100769335	7.35180388253623	7.17995146565795	6.93856007684338	7.02863980201083	7.39442680520883	6.90448112722328	7.23369239332301	7.80548925499558	6.92229873661731	7.2270986074676
SCAMP1	6.62699391272449	6.87893275688969	7.39331519935912	6.88064414390358	7.11887630567941	7.1835260153376	7.24656922226676	6.55666192628917	7.4282851254835	7.00903889584769	7.17047111843828	7.03621340290798	7.6613490726616	7.00982660235132	6.79501998212272	7.09978373565809	7.10690396502074	6.96429379964047	7.02978602329614	7.51516207795314	7.01918747155196	7.45539097772507	6.82150224870654	7.18327782109821	6.81289923928868	7.26917116582442	6.94542092533905	6.98086893017888	6.76547221471606	6.93234315479916	7.01118027809911	7.47872901345269	7.07503125375783	6.88031058177228	7.45283713005975	7.45396165271006	6.86818624604833	7.06064551155342	7.16939184191465
LINC00471	3.99275220942067	4.11790719299442	4.44974359826768	4.19088220017079	4.04282851438762	4.1945557887944	4.14624382595973	4.26613624457277	4.12224407037297	4.2748240163125	4.3515970948693	3.87955600049115	4.08723784814507	3.99670852648426	4.069143005364	4.46667162039624	4.37234132986572	4.42510180941494	4.41866707854859	4.13051323480835	4.11632369053131	4.45821035300032	4.15251168405621	4.34660922463237	4.1299748380985	4.14214368699009	4.23570081286255	4.21946355233351	4.09204694115525	4.13914471905192	4.0966559971657	4.15251168405621	4.19095514190161	4.19095514190161	4.0966559971657	4.37238315996337	4.30460094963136	4.29469257965813	4.06385180387141
HAS3	4.9313100447574	5.18218047104766	4.92940073568941	5.03169791696156	4.88320730174312	4.81562271528658	4.5082581306067	4.63796815155256	5.06505106712257	5.17087886850863	4.95216659364782	5.0348281847639	4.91999034056066	5.23390634677008	5.18192546340568	5.13896269459949	4.82222878803583	5.40853823812834	4.89124292229782	5.25689441319337	4.8768072472925	5.26911097675377	5.12453676213558	5.0559316163615	5.00863430088753	4.80617713539533	5.19199822514791	5.05276069082181	5.03165703449657	4.90430425318685	4.91025615714841	4.9322247034007	4.96868802001842	5.22072543280856	4.99716019606827	4.81404709160187	5.08990179339031	4.73401653047355	4.97828212882217
FGF4	5.0754911295565	5.09705737649599	5.44768511371739	5.27303037171756	5.25658461318698	4.98337252603991	5.42967504319501	5.3367920267439	5.16888219733821	5.47805278088499	5.50391952999639	5.18895433160155	5.28564819589229	5.48280747280372	5.34433127792558	5.3323534811464	5.26863107388134	5.21291503066003	5.53870709928725	5.38551224690378	5.37633844861427	5.5440547204139	5.25324671924209	5.26729114785693	5.34750776377102	5.21479759946845	5.28144682348364	5.19826546889184	5.33257701945779	5.20125660579787	5.31294671986937	5.22340320352117	5.36691438539021	5.32841375391825	5.47317152949049	5.45396368696126	5.22226508055136	5.39633496513083	4.95627660836234
SLC30A8	5.14116340493729	5.13414958374528	4.90329399793132	4.72555658223668	5.43855401696263	5.02869228874264	5.06396824858342	4.98512030659475	4.87069770942223	5.21125794484578	4.87572797572687	4.99506892667193	5.51092047283766	4.89260838530662	5.10153603750248	4.69612727849129	4.75253479341899	4.94038985753206	5.12505901734797	5.67361860778106	4.96931930518982	5.22726878832499	4.82403573400117	5.0731347799203	5.14112715353262	5.05445420770126	4.83208756468095	5.1155997373455	5.10422211797639	5.17396592522771	5.00130585346265	4.89227918514635	5.14519986613328	5.1654306342367	5.40174874634635	5.11387946595419	4.74374788643727	4.79033469982618	5.22726878832499
FAM71E2	4.14547261056111	4.27332170211513	4.40935529264345	4.17408118422021	4.13114248251706	4.08775839372918	4.04889328891793	4.34915229732465	4.1230533843914	4.31814363521762	4.30431995967643	4.28866360752158	4.47557216430997	4.15262760012735	4.01632662565991	4.35544356690951	4.12675518048901	4.33449018954301	4.36486150261176	4.35352711743295	4.21075054728958	4.1730770776255	4.08747600868942	4.1389899009798	4.29153253370157	4.42457137053041	4.29240205248215	4.22612761540492	4.22901066029628	4.41094065822191	4.27994687263372	3.92965249167174	4.18426104162346	4.33562695265463	4.34116416824032	4.1061166182804	4.2614555774223	4.33515917731569	4.30285513999397
OR5P2	4.67892301315054	4.73598318117	4.71337425154743	4.61721060414234	4.56624831309748	4.54624317139623	4.81289478360953	4.9121399459077	4.33422472232433	4.94633242669103	4.88804030865818	4.54298522006603	4.79499750611413	5.0214664908004	5.01488611779745	5.10962487603974	4.94486036627693	4.64716666315037	4.77427966874532	5.02082441382804	4.86660785477839	4.69579378618241	4.77796604304254	4.59525449309102	4.82679103522203	4.7381840457917	4.78033757028328	5.22585404604212	4.84021553725797	5.05776060077977	4.78121583186087	4.71282836583909	4.57264905253	4.75386093548894	4.77167529984959	4.61202061642684	4.63464091583772	4.71697006328206	4.80474987840676
DYDC1	3.90330055445886	4.01492127904841	4.21814475398262	3.87280020078384	3.91664163727659	4.11484148697376	4.17081158567023	4.46977718411245	3.9693385813366	3.93213479757244	4.00870397966156	4.35766544525096	3.95997124695085	3.86485054775109	3.85971427194884	4.01525134251342	4.02967143797245	4.28744200470651	4.24436847837886	4.00952821446854	3.89325492068684	3.83839659537238	3.95643813229062	3.89012485088029	3.89325492068684	4.47852886732303	4.45355159557733	4.06800113241082	4.22702366103555	4.09424861162054	4.38916751184319	4.39044633013141	3.83086108560431	3.92843992199607	4.01292121844919	4.07796758777559	3.91332208287594	3.8514162974652	3.90949990667202
IL27	6.24537643475566	6.17699070230446	6.38315527279525	6.24618763754782	6.34006282923194	6.52749436521336	6.1030901194168	6.03080108274601	6.22072018051967	6.56083828128977	6.24759907311037	6.19534523582841	6.12728671893205	6.29556884847029	6.28272846340773	6.19153037682849	6.30082578735988	6.32085938347033	6.21799045187845	6.17561840914529	6.31062338578983	6.27178090541633	6.25557281279339	6.15540379169187	6.29923493806109	6.13731970818391	6.16222893949539	6.31940710735457	6.24575386155426	6.60850261815274	6.14065836888243	6.35739907099808	6.33894459854104	6.13783362054849	6.45073043330526	6.20203289192545	6.3183842629972	6.16525293123112	6.03147962771198
IQCF1	5.55820664277243	5.71015910720728	5.98273808670644	5.57942618921405	5.65579327155058	5.57704162017804	5.78769456130323	5.54362517577255	6.07512900944011	5.78717003272704	5.67816009842234	5.94033897073485	5.8758669612068	5.49185726410933	5.81162664618522	5.98097638371191	5.93420124912912	6.08655756317013	5.75273221651144	5.93476628605162	5.75395442894563	5.8368492977714	5.69428265636126	5.72076253978371	5.76295704935105	5.53958412509882	5.93496932649731	5.75564571910111	5.92457297672201	5.9197001648045	6.03023052065482	5.65106481374669	5.84257836607095	5.94495124471876	5.6693540942078	5.6844780852613	5.7385430586562	5.70490749747657	5.79662561554178
DEFB125	4.38744250451475	4.4105631502076	4.59788206220224	4.29070712020784	4.45242503692682	4.32792099288137	4.2584733215611	4.26445761356029	4.17755643552902	4.20547290377359	4.34364211684588	4.40235347586448	4.25336418982472	4.38893143176709	4.73526307546224	4.53623310149548	4.38111223269217	4.48613370335026	4.5341507717691	4.40007799723383	4.42803125342364	4.21300464173546	4.50550931536789	4.2648328417839	4.22143542701465	4.38177598591392	4.58611618975518	4.60263047772279	4.51692864462924	4.63965870027416	4.49674880030238	4.21618003655481	4.18845565706413	4.12586453855502	4.31139746057447	4.25609398005048	4.47837742764258	4.63588990645808	4.33745569407021
WFDC10B	4.55839383373453	4.73913759483772	4.6777912285419	4.72023150573064	4.62553129664491	4.49939531328437	4.47354497045904	4.59142534333928	4.75488477707026	4.84865663838763	4.35769591506748	4.85138865990178	4.8969857528995	5.04691575629373	4.72164914041712	4.49414080650682	4.49583904125799	4.32324856625072	4.56555349223915	4.50148627879644	4.39236049510227	4.82503652444292	4.59783525932308	4.53542571985562	4.75283981086715	4.68935441163696	4.86356772411305	4.70206583615682	4.55401274138816	4.7395923641995	4.59327511887513	4.38499980836005	4.56200726137093	4.73877730447086	4.56282232109957	4.48584255073577	4.94371061000451	4.57594574401022	4.6113016208265
PKHD1	4.85793433065053	4.81390121845138	5.13775244913953	5.03738459427678	5.1806755643664	4.7965278289866	4.83576812746518	4.75424284750476	4.84608085784413	4.71946275075097	5.17317233706485	4.90543779180364	4.95144363000255	5.09024862482354	5.05599614349136	5.02779805019916	4.81964672682425	5.00112680060135	4.71526609005168	4.92734149710955	4.90858765342527	4.79468803615251	4.82529875621095	5.04602849975843	4.95344346027717	4.91760553682837	4.93560164407495	4.88651539416372	4.78369273717965	4.9995270609405	4.8971021237127	4.89026512774149	5.05018164721877	5.28339135856289	4.82812246838564	4.8575987992474	4.82240994864704	4.93448228859196	5.09673082638441
PKD1L1	4.67770058878069	4.0660673130059	4.44995563537183	3.95322090503221	4.57511981730135	3.97332693280632	4.24690336805783	4.04965890697301	4.54608644787398	4.58939833348627	4.03293694068391	4.34676758969929	4.38317404348947	4.29392051351253	4.19658666556872	4.07843862404301	3.94680832573197	4.27491896291326	4.49635317820342	4.15204790646376	4.3492134369978	4.17343162530203	4.3085184777553	4.17343162530203	4.35476705041255	4.47390281846551	4.21233825397248	4.42607348541437	4.3385865447855	4.24057852618622	4.22718539783994	4.01641126379338	4.52497564859767	3.95682066099305	4.41418140115361	4.04678376061382	4.4160899955083	4.33313731219681	4.09439843810344
ADGRG4	4.6211000005628	4.10884122946625	4.60507457322467	4.27320001382121	4.33355397114881	4.99951905155167	4.50181744471924	4.51653286055572	4.2764197645208	4.67148966304063	4.88969742519883	4.56489990786228	4.65268645063975	4.34557457214089	4.39917177756139	4.42590370025573	4.34980911548139	5.13483329791133	4.72332504658705	4.25935482754313	4.57749190708833	4.56946076438839	4.35826191949315	4.57137662507459	4.37987200223147	4.7491231336954	4.36397313447123	4.60105552943091	4.47251933423136	4.61099988626593	4.64131200835091	4.54923770609484	4.74543667722899	4.62713186199179	4.33495588716911	4.28686914890625	4.47376013774915	4.34744294811823	4.84992156766409
TENM1	4.55713740692454	4.65141511841912	4.43260269690693	4.59929743869886	4.67835179461205	4.5512385259266	4.58439883787324	4.54847256831704	4.77460512362641	4.63745635904778	4.64582562405143	4.60059250376613	4.65712651102809	4.81943934696738	3.94961943792147	4.63340179814242	4.60163786866596	4.62030933948294	4.79562550728805	4.53682192531169	4.84888071093338	4.93123392869754	4.54453612477116	4.21599084092453	4.55361563829061	4.55549459307718	4.35159051942241	4.69141889649803	4.51834148765209	4.50521927601317	4.47570390237667	4.72229954583856	4.70721478819082	4.92751572508185	4.56353830926419	4.5641122364241	4.71959272609973	4.45592262247627	4.51166964483378
REXO1L1P	4.74281456209855	4.50469633844745	4.71878442590488	4.77356651092393	4.91951175579794	4.40535443857009	4.69487891164086	4.49483043758758	4.85270267859429	5.14638811309859	4.78788428078643	4.88338005379292	4.96170828552226	4.67838154411838	4.34973751057029	4.74640699004023	4.85615622531868	4.9071754516654	4.95473093925032	4.98788614426454	5.11127376282158	5.09478934494577	4.75349321916017	4.57326874595022	4.60500247218015	4.6188341710532	4.75009172310483	4.58116234772162	4.68944438934489	4.86882182597182	4.78060785691161	4.9072746519827	4.67253654033668	4.70742536793417	4.66674288884696	4.8583839168953	4.78051224357896	4.61152289251638	4.96218841220276
CNTNAP5	5.19004529409689	5.02383683817368	5.47227248840444	5.29525495421287	5.21247265014224	5.32349750629879	5.12276340202857	5.20431055532013	5.09584738983848	5.05417905704503	5.19905469990801	4.94944122482982	5.51225606254503	5.42199225104864	5.3442188437471	5.09042665471555	5.03324590260492	4.82351678849609	5.3104391570639	5.11661951826664	5.54483197606371	5.21192528907541	5.18420881495011	5.14603007842075	4.99335041092482	4.90712839414127	5.16683635860265	5.03053307303534	5.3884547740718	5.3946623940442	5.19274869993327	5.13827061349432	5.21192528907541	5.12487003726543	5.32484577138696	5.07922770573487	5.22296812555721	5.26031926903219	5.07927326042054
RECQL4	6.77770217728372	6.47744899070343	6.51615062975769	6.36880588241548	6.5868924669438	6.41254122548396	6.46830390625733	6.65416168693708	6.35752227071876	6.72321095131885	7.02750309121688	6.89927854695263	7.09628937146159	6.69301755223466	6.9881214032058	6.65087267104586	6.95958714107568	7.0421079324527	7.13313676534938	6.88644601395463	6.44607856980604	6.51605813529082	6.50819685286876	6.89954089082154	6.54174382344065	7.07353431644096	7.07280937635375	6.85969613213877	6.89387847007694	7.20695424775978	6.72393853203839	6.45366267241813	6.43943733370157	6.64388614146452	6.70067755863975	6.71448338359354	6.56239296035502	6.7901069519071	6.69575009143347
ADGRF3	4.88703335460099	5.39232978868326	5.18853583465343	5.06403393237524	5.15493837924642	5.07906137470797	5.14099962310033	4.71717684197202	5.12437404572511	5.28998945805954	5.02287098169408	5.12726451177017	5.29136780428531	5.40982595342408	5.2806720511568	5.25739991224774	5.44359249628709	5.14028049649814	5.18403553925276	5.31444457575464	5.15002511043864	5.34147300883838	5.18481511881393	5.03650379269558	5.15598497438571	4.99426576262805	5.20376003343676	5.13221121021559	5.02930256393863	5.3232527681046	4.93208772336242	5.15829484578274	5.41005656672333	4.9720235737159	5.41886118973245	5.16143759306569	5.28494202631226	5.26635389533709	5.15468362661244
TMC2	6.48457915586827	6.74273551478708	7.00151549876308	6.60181312169514	6.62304554528592	6.4897001117363	6.41281312204583	6.39752541484468	6.60369087540342	6.59405232880158	6.67700414116552	6.76704268818179	6.65818162865444	6.9473929959479	6.71816925397447	6.65638753507188	6.67381475181442	6.81900600873839	6.52484250077558	6.87035436173567	6.72741746040029	6.89622677164475	6.61009222169088	6.72741746040029	6.65239586921104	6.64260732109826	6.72055938951205	6.83505644094771	6.70711031799271	6.53398915359805	6.51339299890116	6.47082716950621	6.64358551379053	6.6280455519014	6.66445713072682	6.77351883357316	6.58138609849163	6.78057918005456	6.42189625924294
BICD2	5.26228370857465	5.10700184030481	5.52277296251839	5.10380561676455	5.46560401641953	5.08423183225191	4.91155070852543	5.31398877903895	5.34800028589237	5.1913564013129	5.4549413320375	5.00169304575892	5.52413311885371	5.37662656546671	5.29878080748894	5.45406498832346	5.372814053522	5.33351436447311	5.39899570340643	5.37830651015263	5.31454237537005	5.40935267047241	5.08844617908758	5.54232089700919	5.49278189290463	5.20199087172382	5.00867527217438	5.10821470453419	5.0782770474208	4.99204882810009	4.91814362131382	5.43417916875985	5.53132552039707	5.4143603658319	5.6312036797372	5.45341040195022	5.34702571905419	5.24959173314933	5.56902127135118
ZIM3	3.28897951097364	3.93387096581259	3.3705586655927	3.77484186779633	3.72298551973308	3.52058543042274	4.07695460203615	3.72619712001805	3.60066986508231	3.82584188943949	3.54073244478143	3.64567203438323	3.60903225190133	3.56039067843596	3.71701448200176	3.63824208385178	3.68308124106728	3.4737865220477	3.44300292702719	3.86930171534242	3.78091020363582	3.49091776242641	3.85740180987288	3.47665588262819	3.51914117757263	3.42566412248621	3.77404084850263	3.93419219029649	3.74381393266926	3.66907038712597	3.97573858443606	3.44126718367275	3.56573621109406	3.65138865136353	3.40950580396495	3.53030969778139	3.90034401190518	3.72018318189939	3.53144647886832
NOX5	5.00653608933798	4.97971304822643	4.59137387691625	4.63761123151403	5.32605748451884	4.55059048880166	4.74407049363026	4.69093273053299	4.40139529959468	4.94537692655168	4.75314848786083	4.97889502075685	4.77526887880479	5.17290249467074	4.66803372033212	4.97251207609491	4.72692023859469	5.11854096517757	5.0419574055335	4.9473052041372	4.65532308686549	4.91089568739747	4.93365221713196	5.1055081079103	4.64934473585565	4.69488417784316	4.96762895162765	4.80925080400003	4.90356584247785	4.79819361258658	5.3543628951064	4.44027389506069	4.80499837076882	4.55345498658845	5.26026491367284	4.83629350144161	4.82259242627228	4.73761219143863	4.86485704854137
ADGRG6	4.7584979470049	4.71787543957155	4.86645725094667	4.77223834085847	4.42474946492948	4.90323845909109	4.55624945055161	4.74609037859367	4.71409645895839	4.8002646119578	4.79295777382926	4.96527073233317	4.98776024792605	4.79309572946416	4.8976689585409	4.80155461843471	4.99319619167397	4.64310169384203	4.46734880903054	5.04233519286944	4.69025943872958	4.73090772778846	4.74373283531642	5.11368330877193	4.93625210346589	4.78446860604642	4.76161095601793	4.85714765471961	4.64764786874953	4.75267266481125	4.6613569655786	4.58455498594695	4.5881756132049	4.79825563659496	4.7476796469298	4.54237302663729	5.2159677772965	4.78945455044288	4.94878993638908
KLHL4	5.77059967628073	6.03063447524763	5.93152303761186	5.79701427522319	5.93026708425166	6.01303385424159	5.93257045279045	5.60690528497743	6.20832372217609	8.83674634275388	5.40240890640553	5.55806447285881	5.11246669748226	5.27828069252409	5.41049239511706	5.528990439655	5.36728662637473	5.1799708957365	5.15780795814571	5.26520526759003	6.07598787437723	7.19527138986962	6.81190547205899	6.8910847136023	6.36146314271781	4.84507450643523	4.9809669945163	4.99960468693171	4.93822480791515	4.73877234921494	4.64544354932792	5.03532427358629	6.65966548846014	6.21100823035169	6.61488043673849	5.08348403372169	5.69566311697184	4.97574433885981	7.2874674554071
GPR156	4.85183097917117	4.66705600523241	4.60427045167148	4.79859658194085	4.59657424464405	4.99161630691311	4.79309401225518	4.78098073334185	4.89662516409079	4.9447196499947	4.57039000507753	4.52941637310653	4.8564009263411	4.71769638078089	5.20442219174597	4.93713249252654	4.57494513501846	5.09008700683057	4.58783960993639	4.45243782075295	4.57487618509878	5.21655162447357	4.78766614543502	4.71846875728864	4.67387720046063	4.66844577793596	4.58694768222179	4.60067562081015	4.7080612087859	4.72843797349518	4.65253745777465	4.71569678789065	5.02583334559865	4.57216079182977	5.10108576280037	5.02805406343043	4.84857622410361	4.68508040615277	4.80628183098773
SUOX	6.04013034442869	5.88650520262561	6.15748518490783	5.80752739109279	6.20285414721308	5.9780570062094	6.04815390678519	6.14608045692455	6.3981372478593	6.03252924499054	6.48368262406907	6.1128525250003	6.5795811427851	5.88125047019098	6.19873438636468	6.36552947601131	6.18314565039383	6.58110053150989	6.59514571721458	6.40729751022758	6.42367937390024	6.23483809226788	6.26416191470539	6.06831372736352	6.02903890808838	6.00723256329548	6.39227977751554	6.37975690034459	6.13753420370879	6.34585887857394	6.29579261699306	5.90198357892439	6.0875838313016	5.98601797395523	5.97898884968996	6.39366567029025	6.20435640801269	6.3104726425921	6.32284065467459
ADGRF4	4.53646419624877	4.37503178330475	4.80237584333512	4.36162043349198	4.92226246369954	4.71660449661279	4.503751653902	4.44665741538935	4.71662134161017	4.73833566600007	4.7965997266438	4.8984837542177	4.71726492558046	4.76558778564685	4.54621495253887	4.79197999759087	4.66783843463604	4.83115267236494	4.82929753715693	4.76884807649834	4.60899569345428	4.70769870349124	4.85017319308081	4.56754257479509	5.20577511548318	4.64717544959927	4.537337866774	4.59712393308649	4.46342629832804	4.5687395413246	4.69692279684211	4.62536955036212	4.61647401436127	5.09039388276774	4.61099784778992	4.58557011763232	4.66154715217147	4.67651625785358	4.75081488863651
IL31RA	4.49296412067753	4.1977300930434	4.47167131301426	4.32857261126776	4.50218889694717	4.13039774821948	4.3175310636624	4.23372879981103	4.30690680188826	4.45487482543922	4.0716568826562	4.15054464842377	4.41738436454636	4.25465556486487	4.24588647922954	4.55053378940101	4.15429819970408	4.53554985920974	4.02971401380934	4.1310367623912	4.31593051271121	4.50848505393464	4.31315956655366	4.32597964770338	4.38634141297197	4.46029736089621	4.14225437383302	4.24026922720933	4.34252166954016	4.19845995254576	4.36149540795213	4.11325708215737	4.38634141297197	3.99341257078008	4.30111706856457	4.4132272372135	4.44461817605955	4.2548885836805	4.21148296635179
SYTL5	4.46887430283804	4.61646697724237	4.61395579476812	4.4198910279227	4.3931625944616	4.48564604863514	4.00878912192422	4.42782524199396	4.44139310911834	4.4631378590551	4.60287769987403	4.12804811870315	4.64315885331916	4.86041585021944	4.68841062299099	4.63270660019927	4.65736698763644	4.52632620707786	4.71060401523896	4.28058163943365	4.21238825089465	4.42646627792868	4.42934093620037	4.53553489789952	4.50145943602163	4.49736797562451	4.38183818252525	4.83749216636566	4.55121747943003	4.54767611547066	4.53623578339251	4.19900850028677	4.40571301820758	4.22616309415307	4.73536154577674	4.88120843397499	4.23603044892053	5.19152752974589	4.10558713964092
SDCCAG8	4.60926929443134	4.41395674140441	4.26448043352828	5.1616515124066	5.39972502338448	5.0654573670252	4.78372725216884	4.6297200168771	3.97646033155625	4.38650244432559	3.44973673228639	4.54526309189276	4.61728655046208	4.58545431577835	4.42517453775415	4.18846240717018	4.73148435100971	4.57315981505059	4.24815528941557	4.44161978817066	4.99472017993856	4.58788083084885	4.26406878595685	4.68630337041912	4.81595860229518	4.64320289259124	4.13101987561368	4.03097525083749	4.31367328548454	4.20441277558937	4.28056620882128	4.5800611341174	4.48079054277073	4.68968470523389	4.85205986937228	4.36107979251858	4.9818006177105	4.611641153395	4.61097276267889
ADGRF2	4.33625074830543	4.4973524144084	4.6359493682602	4.31103250623175	4.26459940679097	4.3993370967599	4.3405269489129	4.3812350511025	4.08026709373931	4.46989977816461	4.21803669385396	4.28866360752158	4.40644639690188	4.75008131541993	4.34471610156379	4.43828972396197	4.62941234492093	4.80042185521372	4.23170634396023	4.47914388305759	4.52303901010868	4.37858866070606	4.46098270050737	4.39809699480603	4.30569010757615	4.23610151780259	4.47950111008285	4.1672090190714	4.53049296676681	4.48255677511781	4.4305317632447	4.36379096219374	4.77151895322085	4.30997678742449	4.41145286933477	4.4399819624562	4.63991444518455	4.31420377880811	4.23721397619514
SYN2	4.90376078679689	4.83581258437392	4.91705289078519	4.88057048704778	4.793419933118	4.52745780127663	4.35312677763321	4.91471596025718	4.73132880737245	4.3561620551302	4.57842166478948	4.80735234581416	4.61183519453887	4.87848542812238	4.5114111096391	4.75199590334056	4.58012684748161	4.51882434139459	4.73105732617149	4.77860195158922	4.78713692815695	4.56917981246575	4.71398363961117	4.64118350539654	4.65704306514993	4.55664386824991	4.88631712937459	5.00767889360355	4.92349500481328	4.85810055267249	4.65166124215179	4.25912332187613	4.64262774587149	4.63160499578512	4.64342107804411	4.50145104931626	4.60678105447218	4.88161017957689	4.83001459910882
ASB10	6.56026518838226	6.67544356789696	6.7973420226811	6.69448499898786	6.69268572567276	6.56725970342725	6.57171139055621	6.63682738107005	6.62005489055575	6.67558181289379	6.45183076053088	6.68136057001542	6.61939305454804	6.60359622980367	6.69214888220214	6.71343353279661	6.65064388917079	6.67535225824547	6.67826786727214	6.85273379741109	6.6298554828746	6.64324027220654	6.72379099459384	6.61683990242333	6.69681731378131	6.76480175134767	6.70911427914308	6.65046815054693	6.69843796963343	6.69982407400383	6.82579887456592	6.59672898305173	6.54414243702585	6.64324027220654	6.43122276961168	6.56811335327246	6.71713741191363	6.63839692412355	6.6023520244244
HTR3C	4.9099004261993	5.33621375115092	5.57582795359852	5.08022304142697	5.45835608213724	5.27063695358781	5.1560472676729	4.65068455394508	5.28608223379791	5.3284452625123	5.55744265552011	5.30342890683101	5.33348227046141	5.56735545473306	5.39202129640731	5.26837607673582	5.7512157969091	5.17989890156708	5.16797026870405	5.10920240594923	5.0544401457152	5.22816478017838	5.43153674884906	5.46650292792724	5.17816954247647	5.24636999103683	5.41125929019743	5.32485130130091	5.29220379225789	5.400699109606	5.49592843838888	5.02966737375388	5.31502909541676	5.29858110583675	4.91514070474694	5.16199403120794	5.51550505683173	5.09976444496363	5.48350527154229
NFKBID	5.56559687123108	6.22957427244314	5.84675089201116	5.70461415925718	5.75297974657386	6.05250045175791	5.65963850205642	5.88907996019189	5.94727298518992	5.78257586486412	5.8302634382902	6.38931142663128	5.87379910101432	5.7867883948192	5.8711058524835	6.03874695273691	5.63181933953704	5.96805940880933	5.93774378540517	5.60565946035897	5.9252176818452	6.08271453199369	5.88590102877921	5.82310159927562	6.60352949605715	5.86029962033951	5.62468582523896	5.41072519414396	5.45326925294792	5.51280635691111	5.72430979277799	6.06255923282807	6.02752539115836	6.54557326260195	5.70617823634903	5.74150718003528	5.97533700597907	5.84234426868937	5.78819833622801
CD300LF	5.69896491867484	5.82562321338946	5.32614397604091	6.64904545319406	5.73652683996117	6.19596525771085	6.03892359713222	6.31004704341531	5.51067581967083	5.29873382049375	5.59992259893709	5.36485803663201	5.69762460586306	5.50924475505784	5.61337087304132	5.58030180812548	5.33081257018073	5.42842623783012	5.20722795016359	5.87346242139895	7.0003269070796	5.57705604850042	5.8441778616619	5.73515515913994	6.19076090718845	5.19311445167322	5.22574580043195	5.36479566700215	5.30219815391812	5.32882507050609	5.39133261384367	5.59904917467206	5.83708439612317	6.29107205340697	5.37953975197715	5.33991158897724	6.70861224162272	5.48541177825603	5.58124026558521
GJA10	5.08865579614762	4.90887423538302	4.80237615355282	5.17859645642901	5.06049058969076	5.06172522722079	5.03750597040847	4.57600162172633	4.98193227324934	5.07411255502979	5.16604274003548	5.47057493299805	5.18116060732432	4.87023094965706	5.12093621638809	5.265302124694	5.11680621504662	4.84377214617365	5.11426943982489	5.35697213581875	4.97639991556011	5.14139107237139	5.09498214690202	5.20231481183254	4.84646596499087	5.03481943348038	5.21869026451703	5.00857349439145	4.88107813665953	5.07467683545798	5.06703880074071	4.90660859370426	5.14791174752579	5.00331585540386	5.19339931585127	4.81185544358346	5.27522695793032	5.05551365959835	5.22923141608161
GAL3ST2	6.36144185658678	6.44273928200841	6.35526475239739	6.32244890394891	6.48374920220283	6.43939690922727	6.41562972800266	6.41078102424225	6.29638104897179	6.53428420415113	6.39819634717704	6.56801385809129	6.46680964758885	6.54450377837865	6.43861705553553	6.49266478466014	6.35634244889428	6.75936524379364	6.54046145735495	6.40858246096783	6.38066609047183	6.51552782902984	6.33043877830243	6.3925757140421	6.35551689395363	6.40008806471444	6.3361499298998	6.39489206611511	6.39214777792005	6.43549889942728	6.54297125957499	6.58805118118244	6.56599890828573	6.41670292218335	6.68297734000526	6.52900294138033	6.41126399279413	6.34093754599722	6.52698105534625
PIP4K2B	6.62126839181153	6.34927691123227	6.96788539537273	6.48286431650878	6.47531523194885	6.78045407261431	6.32259626861126	6.8795316669826	6.38363241509829	6.44126833412624	6.20757937491425	6.57667374595654	6.41098635328984	6.42065486304762	6.36778654951731	6.5267205853703	6.78536968042701	6.44139483557261	6.47829380550652	6.6507957157096	6.75225890276282	6.47799012051136	6.66645342225993	6.44205253784289	6.32592767826429	6.38138843208805	6.7704080316618	6.57428311872219	6.58185535563298	6.66733769821809	6.89027252683787	6.13274869051489	6.37649484828014	6.244195113637	6.3695375596229	6.48824937612241	6.62626538613704	6.63226430003365	6.62498266573021
ODF3	4.7921682952413	4.45699468585266	4.53302310853166	4.36968855923403	4.68698698355837	4.93385784447364	4.63939772789872	4.56377023051166	4.41251666827644	4.66858163903766	4.41968773760383	4.7415059790897	4.49223878936314	4.82275502529823	4.57067761916179	4.86636961105291	5.02013034547999	5.14135582279613	4.89179833055325	4.97451348129686	4.8769826046967	4.59237049541594	4.74824811511106	4.56695463683648	4.81307819379514	4.45193407237121	4.72488805295213	4.66455967007186	4.89274801079162	4.86221479212319	4.49838299233908	4.613267582175	4.70310573332602	4.59657024575785	4.91908576223829	4.62585429375195	4.62155593677401	4.58625906116745	4.88409668652471
WFDC13	3.94141698291012	3.99677052198511	3.88405375531813	4.12173789415756	4.05739264987989	4.25569982643262	4.26179375592415	4.19349902460824	4.22868480218357	4.01071539932224	3.9883379439048	4.2679161220468	4.22437111122503	3.95118752942407	3.99644840553532	4.15085655201757	3.81569674129954	4.27315136547564	3.96069991171932	4.18015852534758	4.04651262489112	4.0094093301564	4.20074341374207	4.01309118588077	4.02115979191714	4.00679742833537	4.04030750110079	4.0031032118779	3.9207342049128	4.03164600019659	4.09390024958307	4.2274647998096	4.25660976557097	4.40236344729976	4.22485289798856	4.15801305936501	3.85806757987333	4.04891339005888	4.14070835996021
CCDC197	5.52249509642324	5.57979833940205	5.4208927377353	4.92376359776386	5.53153127466786	5.21224197179308	5.12599718794449	5.9018883813519	5.51606023051927	5.42210736500563	5.34499355969864	5.60313810481669	5.42085741095748	5.64104307897471	6.02202307870609	5.67386533795257	5.33930498869095	5.57328756702988	5.76939964729555	5.74486854247331	5.67814279156104	5.86391446149562	5.22624353411125	5.32399839911899	5.71297536222206	5.3558419988414	5.22339095188256	5.73376493399845	5.34700253995812	5.43662537035536	5.36828011442394	5.7222285294243	5.59596698081045	5.97497829459267	5.61384159509896	5.39455801893658	5.42823205684309	5.35362086182513	5.41638006243715
SLFN5	4.85793433065053	5.03139413754591	4.79093203888001	5.40879075201222	4.93723901129435	4.53025643729645	5.53771999063101	4.86691440548852	4.89948666598077	4.5655495320134	5.62201930352659	5.45932416664386	6.17391154583492	5.16003557271133	4.87592928780436	4.96846184107174	5.74703159663774	5.84297762535294	4.95056788762327	5.46686272141762	4.76343102903061	4.86041976768459	5.13951952689379	4.97964275303929	5.088159356624	4.90678232058634	5.90949002447125	4.81856042140974	5.314636358574	6.17646258971812	5.4417789389817	5.46070649553041	4.89791930064956	4.62479978832054	5.17897053966442	5.57872487929797	5.16081357799482	5.405724696729	4.57604023296874
SERPINB12	4.66661822284324	4.87307778758072	4.66727813977661	4.67719097232855	4.54387178889851	4.62078708358546	4.74168971053593	4.88209070932413	4.57335816514429	4.83404977841806	4.799030405557	4.8186941377748	5.01701379303465	5.15226902074873	4.84613031490576	4.91227137124439	4.95040682300832	4.63023124015822	4.65498097397589	4.99476308145639	4.66447153720456	4.63368735742329	5.07560948568012	4.73102031547192	4.70250378271623	4.91742170784621	4.95952115232867	4.85096682237503	4.84565051483439	4.87850352098008	4.76370591234083	4.68706030091628	4.7838319571355	4.54269385276702	4.63815571775338	4.75954452062527	4.91570069970421	4.94573983828194	4.70740549159935
GIPC3	5.57158792799694	5.15404441460373	5.01554716653712	5.21157420535419	5.29693943660542	5.23363854191105	5.07885086144238	5.2766367223464	4.84729743066929	5.21596485543005	5.01038246116308	5.24131356477401	5.33690911040098	5.15420963928531	5.1378587436691	4.92316054509844	5.1747481951333	5.13201947966597	5.09721395878189	5.39224047699134	5.13097827428862	5.21052790223062	5.35890132233355	5.10117616826034	5.07312765665227	5.30087400816786	5.02141655547017	5.26119816361772	5.0871188960946	5.38103787351275	5.19746188534288	5.03246686596581	5.15573842189895	5.25225810107483	5.13993064135141	5.027510564372	5.35128466322123	5.34190540116221	4.89630826897537
PGLYRP3	4.63761256455066	4.56554295192195	4.57405487109792	4.62201004660536	4.79971316728685	4.66438129062958	4.65244731503375	4.6424218420706	4.45988383265177	4.48211371528066	4.71094878176904	4.90124304275938	4.60854101836991	4.97263866679437	4.7186202741992	4.53124270557279	4.57357496762846	4.75556215164233	4.67267595310654	4.54181421346104	4.79223169151707	4.45166842869203	4.79968827063001	4.57751154618046	4.58579001253506	4.73827649606316	4.65607242488136	4.88986120571689	4.65786209668939	4.80489400521925	4.88986120571689	4.52758960845003	4.42225230531332	4.51101038910647	4.56439228083986	4.57768316283295	4.67622942663942	4.73704421888796	4.52758960845003
PSKH2	5.99293029442816	6.07191408599397	5.91838604361366	5.95362686867254	5.80338850383159	6.08149579448744	5.70793507349916	5.98283754990863	5.91968224092791	5.97667455158754	5.9457089635611	5.80935836120594	6.10172948600198	6.11830323978118	5.88779021977585	5.87949836396276	6.11412723610669	6.211940843695	6.09236856500741	6.12277354659877	6.16700468856683	6.32139213726895	5.85717923214723	5.94553655573412	6.02953384276333	5.91819827076028	5.91457005582286	5.76703061406695	5.93546462543303	5.78711188187559	6.03629668487142	6.06732563855643	6.00588948619285	6.00385631695601	5.95776938672877	6.05785265138726	6.05566893053527	5.86548155210113	6.00994589330045
OR6W1P	4.7556108056634	5.12390796334292	4.81549196940945	4.84502751150116	4.89017704986298	4.59543789750759	4.91394607941608	4.8557560375126	5.21422942804222	5.34235007420087	4.82279310517066	5.27378351688404	5.11126322701275	5.14613309555146	5.08132343454102	4.77480392388299	4.71624719367958	5.42964451656119	4.44243491425373	5.08548031995567	4.87990857334364	5.10677544344469	5.11465060981416	4.97414223659357	4.85441994255976	4.6337369120121	4.84882113563302	4.95114265672994	4.87807976783581	4.89228374763148	5.22144773745827	4.94527532939075	5.13383107521195	5.27412692800565	4.99340480126919	4.96331116097565	4.96355663553871	4.91728298320965	4.71829930525232
MOGAT1	5.67014521445159	5.76927673272702	5.9707962858301	5.89065987087261	5.69627661929562	5.47745083645255	5.39709102017243	5.47691488714328	5.28766377491186	5.75370684120881	6.69027125415435	7.3289740255638	7.63833866908505	7.3441091888998	7.77028562104683	6.70019915643208	7.11566222426003	7.36830983998679	6.96701189964856	7.8044941989568	5.74613591249196	5.46780190849539	5.80951863164014	5.50950877314172	5.50512750868779	7.67115276664378	7.55670032454073	7.63389067486177	7.89190063409513	7.36650094763564	6.8017344232455	6.00227752891843	5.38549294247119	5.51771555328236	6.50705581111783	7.18153174913806	5.69454063986188	7.12572044657306	5.39310155927137
GPR78	5.33116474946339	5.33758408371029	5.4219108480589	5.1616515124066	5.7079711467288	5.69756044590225	5.58702258028865	5.60690528497743	5.67047191225128	5.59854246415741	5.47759314631434	5.3838413679074	5.87696240657086	5.92016810715636	5.66659612573704	5.6404657131381	5.20524677372236	5.79867350833097	5.64849385946796	5.81046917083654	5.68522841074518	5.4345605188671	5.61672668992013	5.55727150221866	5.79280996198869	5.34376415822109	5.78475472086359	5.63284443035831	5.4248916403349	5.76563145638411	5.6234563513169	5.33135404180342	5.44125818919855	5.36815115173355	5.48772278471268	5.36153904642813	5.79280996198869	5.83641991393308	5.63863255522509
H1-8	5.32063413868063	5.18004905449315	5.41778299387089	5.01861926467039	5.56880330254061	5.40182294049812	5.64010709621675	5.31545240130513	5.36797562669274	5.24986561081051	5.10853574739083	5.3659974401543	5.25970090008228	5.25970090008228	5.38073928250881	5.07311627655186	5.09259555002601	5.68024093807518	5.48055812357011	5.30167543470546	5.39554305942819	5.32192010937924	5.11570177060603	5.46729579523879	5.30475510657634	5.18223631869206	5.42239734469395	5.25614002558653	5.25507284891727	5.53283520117252	5.20625604052349	5.11011261163456	5.52969876736298	5.24012591487213	5.45450316266826	5.39135197032197	5.36468058233226	5.25079774493513	5.35911146711998
TAAR9	5.21033470001824	4.60914492585071	4.74492180894853	4.15387066112831	4.91929855549338	4.82947143694468	5.09979164505413	4.95787040729727	4.65187314746045	4.77232814129527	4.61587236447075	4.92162841392968	5.03644983610284	5.19400369907439	4.80590588334946	5.20674167143413	5.07193956361503	5.12990653864116	5.1651912151499	5.06400426075031	5.29105122634555	4.95401914774189	4.86859671880385	4.83338830062656	4.80881332735467	4.71143723634675	5.08631090753087	5.17940100894816	4.93771554656786	5.11452541242086	4.96572195781874	4.83592676600541	4.70896705236622	4.67135204291294	4.67224902968412	4.75078866597616	5.04208435621773	4.96905177897009	4.76598599330608
GNRHR2	4.974833191714	4.92996133738172	5.05413593783677	4.67272884176697	4.7645429239538	5.09654177824081	4.66394184207938	5.07618109919228	5.14571763817587	5.11598981022455	5.02550547858921	4.61801442127406	4.72918653066555	5.08881791368161	4.84960001191071	5.00704602040558	5.00033214229675	5.00782483852191	5.11917188546552	4.7291779364564	4.82710272046555	5.12168555519368	4.72692199857253	4.83863571395749	4.95819168684224	4.99832977153988	4.80187890472266	4.99588963326249	4.77225558808565	4.70904320008711	4.91937510760364	5.02438512797493	5.33826367376279	4.84239379368162	5.18246384346465	5.04367775997214	4.93930445898278	4.72464705396888	5.00110840214885
MYOZ3	4.90312240879727	4.85583774801285	5.13596254213333	4.86826934258805	4.98849878297101	5.11602754221852	4.79981893587882	5.05929383715993	4.94527479997339	4.77075120181535	5.22425626087068	4.79809822351991	5.27071543416743	4.91669508632405	4.84174744123674	5.04634961256993	5.28063059459632	5.4036850958159	5.22904965710074	5.27736551977738	5.01474394067378	5.35415798004902	5.3515578542482	6.14110916161286	5.12941306243652	4.64239726542763	4.53609156226164	4.31751521087643	4.53146646888136	4.71656174093005	5.02491903593424	5.4628617632269	5.1359627943443	4.92974465854841	5.05167220034622	5.14122093894384	5.10169741850844	4.45556393620944	5.85614206803507
BNIPL	4.30842735496041	4.19541618770596	4.10957978892799	3.96047139786885	4.55972783789497	4.187789675464	3.78006133345217	4.10379504425494	4.02594454425109	4.16706218027229	3.92380656485645	4.42817482578652	4.33929953644005	4.46322772794449	4.17044083299083	3.80926368398849	4.55736854760026	4.67426069653291	4.07551765649699	3.89810007374725	4.16946653597963	4.04421455269253	4.11774077141944	4.4764886683834	4.12514477627662	4.57489430745821	4.3715965482081	4.82200149245463	4.33167293747648	4.22450698891444	4.01623342741444	3.90652349364444	3.93779625814441	4.0890075271761	3.87821526192226	3.90433372646737	4.24909169407968	4.21109762174139	4.04421455269253
ASB11	4.50604116030861	4.36340463740959	4.53736664682717	4.62201004660536	4.50445037316833	4.31917352609086	4.22867556804883	4.77494346825049	4.11749474679356	4.57000551933617	3.90519539517205	4.65145380970282	4.19074047824072	4.70262208501254	4.28762078281902	4.5271760808833	4.4076158388285	4.86755210297506	4.67652626664528	4.23996468150233	4.58300932319678	4.63668954814272	4.35275791584098	4.43466551894176	4.5057981071092	4.38258561582905	4.28732198914039	4.21344959261143	4.31728911203628	4.52463692840776	4.32322726847528	4.53962195387525	4.87546454593891	4.42820287363621	4.48614104952863	4.47246659855867	4.20803998764345	4.34289156942127	4.66819741188482
SDR9C7	4.37875048048546	4.64231618564355	4.25049125709966	4.82343322670767	4.33606553875042	4.51899210886657	4.56203099665614	4.85315682440233	4.28092566365713	4.21094675658929	4.10784459907289	4.07124575969311	4.54585929822546	4.63083964756516	4.35330705722325	4.42295315908256	4.31291561970795	4.8812327249291	4.67651633745075	4.67722672295347	4.17026448445672	4.72187189790574	4.43679526616572	4.27964445437707	4.5420972697862	4.31353322908269	4.51165348282257	4.35815451423564	4.58103543414547	4.36729829902226	4.44911285653602	4.53223809637348	4.76888625134442	4.14121003446206	4.75656766940811	4.67931445161299	4.4743636571756	4.33040931403665	4.64448848325342
OR5P3	4.43766739289699	4.73182470714479	4.69348048975054	4.7908335387241	4.57252349262459	4.29565360602601	4.43661880696648	4.75746212398048	4.39401866207456	4.57100748205125	4.33356706579971	4.76566336325741	4.74401019685071	4.78827643660664	4.54122984063266	4.6729413950312	4.51422946389782	4.29657781048259	4.75311403499735	4.73894419143722	4.52270281064466	4.77359859235824	4.46917582223798	4.59798517595597	4.79004142440367	4.92170717287827	4.43737347576145	4.46102683193602	4.72641376715094	4.39770885600508	4.55607547246225	4.51000188725119	4.67839900053776	4.75457490804387	4.56701803480868	4.48574160723973	4.54362617362429	4.3611013618627	4.69096014947579
TRIM40	4.43360647117222	4.86052411414615	4.75948471799361	4.44183315529815	4.21866385687658	4.50353535745502	4.52033109497977	4.01808282185874	4.49931966176356	4.39844860818477	4.39305094974708	4.52493462305799	4.72919245955215	4.58545431577835	4.42317206172949	4.27163199541681	4.41275951221803	4.29515097511411	4.22383452419372	4.41311811491409	4.59477560357713	4.6919225312706	4.41060617955382	4.30269149918023	4.33794227726708	4.58798272576169	4.30611387660949	4.50216274693826	4.28616988789976	4.41478817597232	4.60817803923649	4.5289619846482	4.61728753886919	4.49645009045888	4.53123232157802	4.31600552092732	4.19253909697202	4.3147713319232	4.45880820147555
CSN1S2AP	4.37283825141267	4.11293611500716	4.13839665253673	4.22762248907162	4.39880538239649	4.2022192100076	4.05597406907922	4.23159169211176	4.07142649317231	4.30379981354002	3.99521160209717	4.10785940928008	4.31138831143619	4.38916326876801	4.11001363646324	4.18567382960279	4.1725743210241	4.18169445918554	4.48632436795861	3.98521805705239	4.26988720133837	4.0553092945961	4.23444543928351	4.11486093725178	4.24312077939396	4.0563521154468	4.09761750063058	4.34993877217549	4.1407498369559	4.3665338967411	4.51799962815647	4.13642774667868	4.04316876260446	4.13240920935337	4.12826777904399	4.23874786504078	4.30220340052671	4.27833311564657	4.12433709074765
WFDC12	6.46983633395069	6.27877559588512	6.14543474413177	6.59378131669481	6.27855000196545	6.15631257425112	6.21793017616472	5.99618941296796	5.92244810953579	6.64816945309727	6.49498739060739	6.65254887650613	6.1661046202944	6.68178698846624	6.36766687867022	6.34132037481662	6.02904002864294	6.67227187065983	6.2488569929514	6.56310900226059	6.12506286490613	6.58786365310217	6.10582224866401	6.29996233811924	6.34435303855724	6.3677811971723	6.17385552164435	5.97574537758611	6.45027078636963	6.35872959371907	6.45348471091519	6.58190224145666	6.37856011816591	6.50964370582839	6.54436057242071	6.5369218965044	6.26983999665763	6.26972276177394	6.17698715883023
CRYGN	4.973096138677	4.75039919631544	4.79918586614003	4.85301745573347	5.54461149907677	4.82499381015769	5.27379388382787	4.84140548686045	4.85571717357749	4.99518523037231	4.54762707034524	4.78902473542816	4.66204937017837	4.85396511679232	4.48803124455185	4.68231540941502	4.75090851739907	5.04768691693672	4.41179500785204	4.84704997751934	4.6403574217646	5.02519069133355	4.82257648921304	4.89681799385727	5.09812664476571	4.70476515403252	4.59615086432948	4.66777184981114	4.57072194886085	4.70476515403252	4.63988703854259	5.14522861185909	5.14590486811116	4.59722191526943	5.27308534576299	5.00266759618619	4.76114430207029	4.75362417514152	5.00271417868518
STARD6	4.17049571488146	4.00512372921135	4.01723307933559	3.60664475977031	4.25606561515807	4.25961168766887	4.41338231996114	3.8313049126837	3.89688755150153	3.83235525734905	3.95920103143659	4.08772470906483	3.89946356058226	4.22064980453938	3.97729100701924	4.02792589567459	4.15432558508261	4.08519399017332	4.10886564517063	4.12312077913997	3.95712433089935	4.15145156761923	3.981747826421	4.02233634920184	4.04187955593835	3.99252430039098	3.96456526629819	4.19795026798404	3.89420303461181	3.9489559298764	3.97791274244843	4.09188590870913	4.32857053247477	3.76231559943799	4.30308816653922	4.34716478069865	3.93294333834159	3.9560718255866	4.02120426348469
C11orf40	3.77112653818152	3.80594606096161	3.9464367711202	3.76673783413986	3.80594606096161	3.76802961721945	3.60496312232353	3.90267205297635	3.75183859320636	3.91594332196412	3.91321859230172	4.32065168304732	3.88949106503653	4.25028553072066	4.00136063112017	4.16489285153346	3.9608515856395	4.22271160806508	3.83684698258526	3.88521686749433	3.79279790107311	3.9788096291425	3.77838415576589	3.92440447716917	4.00159438194024	4.04367544978588	3.83171842579143	3.99220334889443	3.80905422157142	4.01885194004984	3.87943824544768	3.99965790395455	3.8732237064054	4.18186208282056	3.70591994751196	4.01885194004984	3.78128044212504	3.79756364783927	4.11958951104673
ZBTB7C-AS2	4.6941313010074	4.61646697724237	4.59020108204472	4.55895477128964	4.82678275685941	4.71604926980724	4.46222001252979	4.69563086731825	4.42386775655914	4.71698299521655	4.88382440176947	4.1420055697123	4.72243941087392	4.81142597129517	4.54016425180782	4.79139682717554	4.84660152657077	4.56223814956277	4.42128632527239	5.32623128945724	4.7581828068737	4.60374444985513	4.55198445731522	4.7333531150048	4.73695996417186	4.70245491126414	4.51851631420128	4.46608273100528	4.36563043777169	4.37094268938117	4.54296804334899	4.97417551631147	5.01357731882928	5.07023735381009	4.90492359301586	4.79674674292377	4.35387882953429	4.37472430835486	4.8777617457542
BCL2L11	6.67593742062158	6.52241675449862	6.72628683475081	6.65490071551654	6.47804080466235	6.37111657743052	6.38131331296111	6.52307816439215	6.23527538117773	6.72635163736625	6.59298886761911	6.4713768911108	6.49748143781682	6.7871666625479	6.58443693338937	6.72820379382062	6.74862519070155	6.52903083906429	6.44755655095174	6.50200757602839	6.53674075274577	6.44728178131919	6.56504823896976	6.7024334119457	6.97840417002	6.32601863774413	6.4062896458686	6.30549894397303	6.37168617033134	6.42700855201555	6.48707979438183	6.9171498065695	6.61058569435173	7.07385396296593	6.41930036455616	6.47801420079423	6.59263268489499	6.4608703178246	6.5568998972678
DEFB119	4.41678969249482	4.8590090215919	5.05017746819862	4.69637063457781	4.59619828554104	4.56964796679336	5.04506547209297	4.4593581704747	4.67233068675646	4.52738567158085	4.55538917192137	4.52757296359293	4.47326577214987	4.38787113078125	4.5348412117492	4.58388626967959	4.72938614124605	4.61303475693216	4.74125555541142	4.60291391538932	4.46541355215032	4.77685910007791	4.59949388164147	4.66456625782937	4.52624616244167	4.72109473655514	4.72564848900292	4.6665193799297	4.56830405870841	4.74195218770148	4.62605064855116	4.48689061947834	4.63068166616072	4.76981133972378	4.75632780399763	4.71195434723026	4.49845125164592	4.46023061722145	4.63068166616072
TAC4	5.09078866011772	4.90894540483811	5.06384329880194	5.04415426229965	5.19605876931373	5.3876570058713	5.07319834397444	5.05310568734141	5.22395469658069	5.4498106058887	4.68473919641935	5.04038945945738	5.00101989531311	5.18685825539495	4.98387479787863	5.50414190394845	5.08670251037256	5.16385388781187	4.9665196177893	5.23713556501802	5.22982262497906	5.11871349965188	5.35928383724925	5.07388282777829	4.93170842472865	5.05932723615707	5.36581065366295	5.12761445618234	5.16683874906244	5.42513944212128	5.13286100027807	5.10274574024435	4.92085863365473	4.90303743445437	5.04449918329481	4.93181948899273	5.33767015919139	5.11276313905859	4.88007430280111
TIGD1	5.82117114428059	5.60690528497743	6.00612914597848	5.88562268115674	5.49543806373894	6.29881800749568	6.13043650562678	6.17926281689762	6.13318763795138	5.80735306716279	6.45703886029623	6.10885318652379	6.10407367951315	5.42988606766221	6.60165863632598	6.22120283472605	6.1922042278094	6.2224203088773	6.42194530776029	6.29742163500661	6.22273419485478	5.84503930333225	6.19459366481215	6.03009346868852	5.86396331694997	6.12681399980019	6.0227611956796	6.11611900401359	5.9306124871545	6.40235976340456	6.04235088913414	6.33928778447182	5.95592178947142	5.92270527840366	5.84316458977312	6.0227611956796	6.10293462513434	6.06725175699916	6.1977699144425
ALKBH5	7.85442385253412	8.04678460706925	7.92319791934635	7.96252328506947	7.8292443786034	7.76031743345253	7.84293321274828	7.70192125696058	8.17190594387984	8.15992551249104	8.05008246484819	7.94440501466906	8.07758717909904	7.7259663214913	7.94279081948791	8.07447974712065	7.92427492534635	8.2099595847822	8.08429445240581	8.08521696069482	7.97677834050587	7.80566692685674	7.97140717031728	7.65861656103685	7.70540115103316	8.11157602990338	8.18432624527808	8.10217129780517	8.21878762707817	8.05571243575051	8.2809282349834	7.69214030680084	7.98107207509999	7.86332382270436	8.00619199260181	7.93084854778552	7.91253917262362	7.96087720185249	7.96209350256187
CCDC69	6.83876478922083	6.73026789095998	6.62953730996095	6.58421029987171	6.98915201018922	6.38131331296111	7.00841434632242	6.69613170300787	6.25836722270385	7.55730064008094	5.51653115868451	5.21620805704007	5.43148867853426	5.30573892723212	5.22695082682829	4.68011159427822	5.03120906849231	5.29995747551119	4.88876657532317	5.08910712783604	6.89941138617928	6.41854750898133	6.51837078703445	6.60696708002879	6.43112106903058	5.17056038852997	5.36487960474577	5.69313010967698	5.22130316382128	5.40059931331637	5.86709208040364	6.19162316844764	6.42354780378479	5.97135071489533	6.36388016512331	5.16614810668295	6.54987079980318	5.33746126119685	6.39433326077615
NFX1	7.78792945463199	7.55972857197063	7.69884875546928	7.73668590964095	7.44827739908255	8.08840961738112	7.81563901926577	7.93865130125729	7.83936203487373	7.29608998729038	7.42130224968727	7.62179665224638	7.53395348030745	7.57904102612205	7.6026645739296	7.30544464012175	7.47097669963977	7.63871863279319	7.47322168583063	7.52036928587361	7.81392035039744	7.6727132744594	7.52476767728491	7.4325684799793	7.49356892565538	7.64155657422619	7.49334438733798	7.57387971354908	7.56782348043819	7.46837444692363	7.67681523318024	7.48225008344866	7.92401265771404	7.22866771257191	7.85209824624519	7.63056511443967	7.67541613154259	7.90471165313008	7.722559043207
DSG2	5.43587291150245	6.11294153464092	5.9520783228379	5.41491875382763	5.42230863252639	5.60511402359479	5.80578823232719	5.51128009968639	6.17754499467706	5.82200504973386	6.81586332435868	6.16677496695821	6.99491467748872	6.26079385969218	5.91784614845122	5.77306428355977	6.71694680376395	6.21909473779554	5.95912422843977	6.32385451922168	5.69653121058189	5.87884723037259	5.99339356663843	6.10412523682338	6.18801650777881	6.58542563342352	6.37674617830705	6.04614387870122	6.43719248621055	6.27690304154263	6.22300249216271	5.61274768243673	5.95586694850291	6.32082715769211	4.92407344029169	5.9157614190586	5.74785801159052	5.98516319397669	5.94045060060789
C5orf24	5.16223864174673	5.37273783621827	4.78311144539289	4.82724066230678	5.12638185119406	5.07791619923943	4.74168971053593	4.14028458717626	4.87697495101966	5.54517114632891	5.45900015551969	5.12258774473091	5.74795620135403	4.92799455744756	4.72527364975182	4.30585068041803	4.71591132177833	4.32181267466722	4.60268301105763	4.71709511575736	4.13149774756192	5.43866387300593	4.39845658275231	5.20352119174794	4.81935097820403	5.02966689083072	5.03015152468293	4.51803480998418	5.09240981741468	4.8417504433669	4.6469505948542	5.09697738866086	5.21338222661303	4.60797264714294	5.32981284608139	5.52395548726	4.50833400818646	5.09259976409037	4.85075795076681
KBTBD6	5.00085454367815	5.42724250344108	5.64539443648935	4.88932756205442	4.98365329999603	5.26720444952402	4.98799339073128	5.73575421375019	5.52340964960212	4.65733199923802	5.92995111472944	5.82364449111055	6.17668890579785	5.24092246122017	6.42352464035559	6.10460051467332	6.15748053638107	6.20679206455341	6.35407567497287	6.32673093844012	5.41483394176157	5.28143147879367	5.45220358945719	5.9107093251871	5.15727381575867	6.12747700681104	6.20525845781181	5.50839599738434	5.97605843283103	6.06352430716619	5.57450850532474	5.09414192115435	4.88502528911937	5.18500385614845	5.48348704794037	6.51071498312331	5.37251603280126	5.81265886819343	5.84234497792008
CDK8	5.84756809190015	5.68887892838759	5.82949909050881	5.71419412932755	6.04390789292132	5.92673168516273	5.59132614914482	5.62680867045475	5.89444467535321	6.15535479301321	6.42151147276559	5.99407267805972	6.47151573697681	6.02914562882024	5.92091569742288	6.0075791148676	5.95374798142243	5.75475952409388	6.12809972798047	6.05516267599493	5.90532205479613	5.7735149308046	5.90353405703523	6.0707448888698	5.86083001450445	6.0029548340417	6.05945553463845	5.76607683392932	6.22544623880851	5.99666997995768	5.85907078099485	5.60654849312883	5.58669741626612	6.07439144294327	6.4072831526395	5.88603209115158	6.09686663374412	5.85329584063861	6.08626382393857
PTK6	6.87463358397308	6.81939803603706	6.89900773336099	6.74024800099501	6.95967175467634	6.74142707578069	6.98694001603541	6.79937902848454	6.5858808744788	6.92753620894242	6.95046911403435	6.72454577623149	7.12166343174766	6.94142796978073	6.95425151568522	6.87867225697589	7.03188521645644	7.050529885012	6.69279820244016	6.8652321836341	6.86269962395905	6.86546626512882	6.89602761362037	6.86546626512882	6.81173400899232	6.87959831150406	6.85969867303176	6.82872745637348	6.95801671793552	6.94369558508974	7.35263462692747	6.86131402539035	6.86131402539035	6.77134758011372	6.73084601138207	6.86256832306492	6.81085543197991	6.83889242430532	6.71849306702937
NKD1	6.14079591240599	6.2897232715892	6.23698389293094	6.28993311234763	6.5027974414655	6.168700114417	6.29896342649531	6.31094572179855	6.26824704515564	6.35455609562211	6.39718420867798	6.11532596927389	5.94275892174497	6.22820320169853	6.34941825234953	6.14461827503755	6.12937740733262	6.54582963581964	6.47325083329021	6.01784865819508	6.11763857936235	6.22578585856073	6.6294736325015	6.86721393788366	6.48610855489861	6.21921755429674	6.27384644246691	5.9565156792222	6.10409335236515	6.22571119575213	6.04752708696077	6.34558598756057	6.26662392630683	6.25643725685023	6.15806422386796	6.09870465563595	6.19937814958177	6.04170133704106	6.48925375836903
STK38	7.24928519077212	6.88458656594887	6.6295475095214	6.77385895670815	7.305992857786	6.44320713671389	6.57272970528636	6.44975936019246	7.4150158023348	6.90705404369749	6.68162354764133	6.26274106559221	6.426886254622	6.95474082499414	6.17221606456796	7.26197021369225	6.16982210556421	6.35526008262412	6.63082223644515	6.50947590600701	6.75795488303719	6.82567423905978	6.71774341897593	6.76192600953786	7.08039008984098	6.09189237775596	6.16963766457171	6.67189738943502	6.17264356337647	6.37329377158216	6.93015386960291	7.16142611728768	6.54961547020458	6.79766120752366	7.12970303149755	6.97491401201828	6.89734055108504	6.91650995327852	6.5423433951025
THEM4	6.49100566490213	6.49777664723365	6.50826082488305	6.40447973145703	6.96057258179892	6.45950366961882	6.46830390625733	6.71675801475669	6.70765357748824	6.69591101718191	6.44117868071594	6.18889362147243	7.28323673688288	6.99001538505336	7.28504954779906	6.25721027655252	6.46034965106513	6.65092521654769	6.8534989493345	7.06816259674663	6.43404653041086	6.40865464290312	6.63296160724261	6.63441241658306	6.79174262443029	7.27091364885867	7.12667044790813	6.63790534681943	7.44970242120671	6.52039691423389	6.59192444368549	6.77304302169563	6.42590682128202	6.81822627528959	6.59597699342046	6.31882618017617	6.11760958379203	6.64607942471647	6.36391475559224
CLSPN	3.79469117387967	3.63224634221534	4.05882005201945	3.83078143055373	3.92827091814302	3.61278536028487	3.79310150551573	3.74047493412504	3.95445485540077	3.97438889067491	4.24564914256129	3.98692384275758	4.12615301535623	3.87818533314117	4.07485407978701	4.1153412647509	3.85480705962777	4.02248411175639	4.11767368464153	4.19568822943525	3.86756287103901	3.83033122275931	3.62728956003986	3.98064474291534	3.79215533541056	4.19380671581725	4.18638143626552	3.9405120848881	4.05928701385313	4.32116681130245	3.93087761428757	3.69790862542216	3.88145276331682	4.04993374025026	3.95692146595225	3.83914129430619	3.90749820509283	4.02545191202486	3.83754535041585
RBAK	4.82803978070735	4.64788635052075	5.71364179523913	5.1616515124066	4.99386353892254	4.88154109428052	5.37272707703289	4.6082256017932	4.86136372796011	5.6825491960492	5.34407429293707	4.70309172704107	5.51912691911329	4.12927370122691	4.36754566032623	4.33775133291242	4.63727451337952	4.23720575338638	4.38739762889247	4.58248705788496	4.67830185579477	5.27002824819505	4.60595734166185	4.59838068252333	4.38398058138072	4.61789079619141	5.09961768047491	4.81996680390199	5.07970151844701	4.81799547309485	4.56162526936254	4.59618572385732	4.96272075463992	4.60595734166185	5.01035621160846	5.35176141191054	4.8182589629076	5.63835747619683	4.67894497956013
WDR62	4.49583405370543	4.30622512179304	4.52669334338584	4.55929111902013	4.45555474537503	4.59669749544193	4.66095188448427	4.59458760210775	4.15213635624447	4.75194129114654	4.45687907049752	4.38988360547452	4.717177280758	4.52318266558473	4.34231600691334	4.20469797846554	4.48892941577035	4.78424798130793	4.49962607056743	4.67357852780831	4.45951491083923	4.18648482295947	4.35090436235099	4.72021612746216	4.38394606102464	4.75466523061059	4.88145899516598	4.66889150319326	4.70566878109081	4.963124110054	4.53325450240308	4.23665862947247	4.16769840044909	4.59603967610992	4.32429066068159	4.36035469935495	4.41612115756025	4.55588059968808	4.33837006139927
SLC39A12	3.82991702607323	3.79504479626885	3.97237430706039	3.85953458760442	3.61346859256534	3.95798803124141	3.77782450762039	3.81684870096862	3.95870795556431	3.73224792257796	3.83574170526696	3.85780398051133	3.89960131742162	3.86313860312575	3.84390668392151	3.90554658022796	3.47030661419591	3.67417915845579	3.74415172878862	3.67593073261834	3.95216034871947	3.63394180312251	3.72002496086882	3.92638977872287	3.9948577451632	3.87322824205742	3.61867990503742	3.77153420292746	3.89634518886153	3.81804127025092	3.73186724692165	3.72220587316222	3.7429815947654	3.97071858446146	3.92370543914451	3.59537681168872	3.95432423825985	3.75599655195505	3.73943855129147
RNF168	4.4581283421041	4.23725777090037	4.54281396846016	4.56799932140441	4.81863539804649	4.61101735873779	4.3310110713767	4.72070694113507	4.6447916761219	4.50022581582578	4.35047970833193	4.56512286063741	4.49849546658792	4.09598803216691	4.46770453023879	4.51770497286049	4.6728528255502	4.26255057103043	4.64204377704261	4.64592266815485	4.73856987816789	4.21354552537554	4.56118419211332	4.46998430536464	4.61137534928356	4.38482066154245	4.47732586484405	4.37760637253923	4.53982570550142	4.70457453538655	4.82033878251477	4.38771134508572	4.33869091139272	4.49459560051695	4.44028396009902	4.29844522668537	4.71154247317463	4.53379635420684	4.56686630258743
LOC652276	5.97957290144946	5.91072434048298	5.92458683182845	6.32814657535	6.03535623858016	6.35457504819417	6.00220271053006	5.83743442562025	5.81478144637095	6.1136146615897	6.059659196318	6.11425602812206	6.2953209752136	6.03453653049854	6.19466034326654	5.85721705999822	6.22411932383527	6.31559195109909	6.00033843008398	6.12309627232294	6.05246817386303	6.22982982161029	6.23773418259091	6.17256233873783	5.99614746484284	6.02976293717105	5.88426674878283	6.29425271987378	5.9767917447791	5.96127022995718	5.95517736795314	5.8058820949717	6.14979107233895	6.13980383522804	6.18984506867356	5.87921026122917	5.99885179241198	6.05592806366516	6.43103167459637
GATA4	6.64063235086855	7.20373873809299	7.58775419303857	6.693167438348	6.7053676674112	7.49144227050325	7.21418601754264	6.7257819804884	7.61453214613998	7.21858164057529	6.19580712823695	6.04334691111689	6.06803970851071	6.04302181365037	6.28715088880441	6.10637260991619	6.02547823741256	5.83551358528737	6.11182424275994	6.03523283359275	7.02457382236049	7.66010094371304	7.75053596752573	7.98818484151576	7.23071364327849	5.79175498524225	5.76640448093534	5.78017986505824	5.82545184823363	5.77398531136306	5.78406163468383	6.78378095896405	7.49517629183868	6.75130691721631	5.88358725680896	5.96306422807573	6.99105426152829	5.72452625831057	7.91046038434981
TC2N	5.31988830580841	4.58557461455541	3.86154566591682	4.50735358371756	5.23039121713902	4.21720961859054	4.91700633155918	4.21069097891413	4.61616505423257	3.93480576643678	5.37064402941479	5.2914045696704	6.01684627629906	8.42755555689605	4.94748989974625	5.43166681483667	5.39473836236343	5.09007912876123	5.14259090458988	5.17902887707431	3.96763229606982	4.87013940836095	4.59301420591839	4.00590106791863	4.50156858818134	5.33059196113723	5.38539015948133	7.36798835076916	6.00861263515271	5.09757996104287	6.85526902024582	5.42711682054511	4.24880478987528	4.03778188925981	4.91042507849879	5.22660247269004	4.44627653362391	5.53250738916948	4.15533541340655
C9orf72	5.23934564285992	6.17595207687483	5.42040088019156	5.3617099768043	5.28878695095588	5.43559125950142	5.79988616379332	5.54752777970586	5.35243509689041	5.30089949548208	5.35494329573202	6.00081248186687	5.49542239329569	5.39283649350414	5.39301043692096	5.33333935936049	5.5954305571688	5.31461409394149	5.23255339479757	5.25071415739735	5.84016401511898	5.57284917222721	5.40139919351662	5.02763175994088	5.72218917807847	5.51834954826363	5.45776151515856	5.1571259930896	5.65419113374228	5.05447656623002	5.34620585611658	5.55407793144973	5.77273693648848	6.12094883005284	5.17753905766638	5.20194172510112	5.62989095265565	5.43482699455142	5.27724696220038
KCTD18	6.46093861154532	6.54701110516674	6.8660343343757	6.57179040711602	6.64358868931609	6.53005091627188	6.71903383664213	6.24606751629316	6.71481066861456	6.54557645371821	6.59141904478553	6.62939975455923	6.57915781708229	6.63921847147575	6.75606709090955	6.88511869166605	6.72045112951563	6.44139483557261	6.47157897732718	6.50060003611882	6.80795066933857	6.86175366672127	6.8497733099941	6.64172464167025	6.59201672997825	6.51122104458064	6.48648436877595	6.34835569981196	6.75307576131372	6.38390293074209	6.36880333762595	6.6168424753521	6.49668604020743	6.38568907951752	6.74359482136373	6.62985399836418	6.84634834635461	6.55004269917814	6.64718867342946
KLF11	5.02978869515213	4.94158844367912	5.32621647387911	5.33704274549957	4.9568421124274	5.5694932185713	5.36670733618292	4.78611203687712	5.43596332846734	4.75560642633463	5.10887551167367	5.11171659672996	4.87900311444543	5.34814529392098	5.25015703160243	5.07109259909607	4.88911949365851	4.85217266939362	4.89011589527491	5.13499778123803	5.26565565366161	5.65281005441234	5.46396475474873	5.4624357441349	5.03810803694375	4.94051035063008	4.9218703800753	4.92258449497124	4.90837237411567	4.76838851970442	4.47811152227862	4.95910409640489	5.40224408109413	4.88220236610053	5.36675393995321	4.9951318466632	5.23361063671962	5.02332747756367	5.42001003115961
ANKLE1	4.38354767813106	3.96503767571718	4.43670314825074	4.33386506219863	4.3647951224008	4.58170103119155	3.88486055158376	4.52811518511504	4.18673388328886	4.716340437919	4.30386153683733	4.49787948534799	4.71717684197202	4.20361565620423	4.38662756358854	4.50465452095305	4.52021183229804	4.42510180941494	4.10483782540591	4.56836634311416	4.36626185017248	4.14435352560232	4.30544658588994	4.62018730364449	4.35407692930706	4.57325241812082	4.46671465480939	4.48548635424048	4.5076001297779	4.54401574625996	4.55224328375772	4.03453278253278	4.12288765103474	4.65566057199243	4.12521716457589	4.10458906662043	4.53932954762632	4.21942831742682	4.48820103403895
PLXNA3	5.86715911772273	6.02548089511097	6.17412853554408	5.92992205549817	6.04071076760167	5.95247219077363	5.90746707753389	5.90484918120034	6.25870950012829	6.23057490063761	6.34826174316292	5.94396901719486	6.04374672866911	6.45192733515647	6.06272616292883	6.30846973147925	5.87691239953336	6.17507283987349	6.10805184447767	5.9459924829017	6.07339004813908	5.83631261765311	5.97855188549431	6.08556685102238	6.02957649617149	6.13569896296666	6.20813664315305	6.52701653425145	6.40027692232015	6.04215243178579	6.2728788398394	5.82398889108168	5.66109749598959	6.23485581115555	5.89180623120142	5.96533080638159	5.90348519554174	6.36710172014128	5.9878561294825
PELO	4.55388083653455	3.98547647626791	4.12470819868081	4.1644943473879	4.52190617230962	4.43024980740403	4.21487611699779	4.5399328807739	4.68171079333656	4.55553445853	4.26788451958065	4.14988723699602	4.32618382153385	4.32521772576896	3.82818838853941	4.21897082864982	4.24540195457365	4.23824574748192	4.1111044471586	4.10622041118032	4.21427859972446	4.10976344343225	4.34109731712198	4.14970923503764	4.23325245802907	4.23647861798508	4.3209600590947	4.53550228284743	4.33043433685944	4.20323709085823	4.20374730004205	4.11655219251771	4.39215171822701	4.6220740262708	4.71914592180343	4.19593600262634	4.33062349809735	3.91602447305673	4.28337646125685
LACC1	4.64086006568766	4.84563170409778	5.22637234591671	4.74726439472024	4.7601052068049	4.52589616634536	5.15577327199893	5.040758322141	4.56359605979698	4.86709005869633	5.04277678263929	5.1661488188544	4.81664716417531	4.96925573025146	4.8195876682404	4.68769743941539	4.69531048622564	5.14861609103428	4.73686411503483	4.66969130695335	5.73070737361998	5.26995719578928	5.01639714556015	4.71240176284815	5.07609027570746	4.44819767300481	4.53613205905636	4.4469233862172	4.77328629604231	4.41762476436801	4.74101616329867	5.05559699080995	5.18542901572481	4.97305716768572	4.86853903414381	4.51861399356444	5.58943229021138	4.48908989695612	4.61323071462403
TAPT1-AS1	6.71766627961667	6.81975937079335	6.68749443973553	6.76733513490433	6.60059372278906	6.45140169986774	6.89505669746445	6.82996210748063	6.44904736008758	6.32236678781131	6.23312092613327	6.38126710401788	6.39605927940482	6.60001977613477	7.21611840401995	6.55565743147445	6.88260783739215	6.76219996691508	6.21394095884558	6.62396217628281	6.4109046910518	6.65733101842312	6.59906707586848	6.71945644535532	6.60346358328408	6.93481277727944	6.61729833988973	6.45786651905806	6.69278276750926	6.16627863426109	6.07046553400264	6.60328522520556	6.56112155793711	6.75272601305955	6.78055207335642	7.04507335851215	6.46210047372395	6.83622988410763	6.81661751932345
TEX55	4.20296319382969	4.00542855389956	3.97780451111048	4.02650812746293	4.32166925217814	3.76802961721945	4.08254974615405	4.15162205442044	3.85372554060127	4.04763453033095	4.30828987754677	3.89106381623685	4.2086241626062	4.0655951443194	3.93658008871586	4.00752814422233	4.07214474071283	4.4630416395046	3.91349760624954	3.9512386412551	4.24843885626096	4.10533329846885	4.28227422818166	3.91961412945894	3.96776218808881	4.02615715801361	4.27582215262109	4.1481066500487	4.24104000482648	4.19532821560901	4.09277769651022	3.77005086836113	3.96776218808881	3.9358451019598	3.88029714303424	3.93220795537815	4.17150839879215	4.01932115024128	4.00052642243576
RANBP3L	3.65554509100297	3.77347219836191	3.71495300669105	3.41837037476119	3.87411558152861	3.84424905051394	3.4279662652815	3.76256950877834	3.41330960407441	3.62901581234509	3.84212915093609	3.65648698900092	3.52422318609061	3.45385467349581	3.34438312396308	3.79120092570161	3.36616845847949	3.78153607877061	3.70439919416702	3.77265963124657	3.77273058748615	3.63166062463843	3.83319325065147	3.58456633284806	4.13053991463419	3.38033754556505	3.50087477548179	3.45213742843778	3.59872163372232	3.51977418625159	3.49677356179582	3.54695780796456	3.65790398117704	3.70631998959187	3.51102020453535	3.43807544655663	4.42897480586191	3.39842086075033	3.66891412649534
SNX13	5.78459072000583	5.67378911894329	5.8123719198119	5.70811888023885	5.72948185750377	5.81263401710585	5.84856247740924	5.67771992348617	6.10966206453396	5.66957929582179	5.76979638331642	5.6535637829296	5.74260631941737	5.83419556848229	5.85223393029084	5.49066125866051	5.71422051073535	5.4043290013558	5.76793282390441	5.88693939811496	5.87783515722883	5.66800162675636	5.55480253432434	5.80642479116622	5.85895340816332	5.90916033466813	5.69820088082083	5.60324419633909	5.77318548860328	5.69028236625962	5.83465102588491	5.77335127877428	5.62538577565895	6.00745558439858	5.5711807762262	5.78829844831138	5.98230161630848	5.66608022934903	5.58330327638571
KDM1B	3.98890868470637	3.78418682736871	3.9468520152396	4.19121030331725	4.08290998737763	3.97336211131534	3.94616817420606	3.96869554314285	4.07818753526671	4.07141104675124	4.5228556780707	4.42817482578652	4.28894888317649	4.42505325466007	4.35118589886016	4.17162045387436	3.89031992840301	4.66047721931219	4.42284251822738	4.45319601531718	4.35183474681807	3.91753882464203	4.1481095398153	4.36307247602734	4.18365330548623	4.28390678177741	4.41793721924097	4.30770700772248	4.37895257684368	4.17162565195099	4.16750725474191	3.99984509303951	3.90532263460135	4.3369879582594	3.8905458036528	4.05362255704208	4.36640857165681	4.09816705914511	4.05436529934113
ATP6V0D2	3.62971168338105	4.57907349918293	4.1101705314708	4.46284780728928	4.16305691979048	4.96815320602187	4.0793826342016	4.236068625695	3.79560083299396	4.27422311431645	4.23245239509379	4.03617185383846	4.04983086680071	3.80508243427667	4.25272347965473	4.20941242370226	4.05315904889814	4.22271160806508	4.03781399941392	3.88362853800676	5.13291473104767	4.03080038278116	4.44509807767731	4.14481212862103	4.00308931831139	3.99538056225225	4.02289713146602	4.09608889722462	4.15941846169457	4.06453133320828	4.03158054894564	4.05218381416952	4.13641951605561	4.11969227889836	3.75531845872046	3.9559513418141	4.89197916637996	3.9876724810649	4.03606581130256
LHX4	5.27405463644102	5.14776418527356	5.42040088019156	5.0462449149343	5.20162574598722	5.49091760610874	4.97088171669431	5.30197365488378	5.22395469658069	5.12436246477964	5.21903683222022	5.32873505706568	5.32967386872754	5.22609577675617	5.12178546189901	5.29892762282459	5.02842160433194	5.24646281436587	5.09984827169749	5.17505363239516	5.26891826682973	5.23122182363716	5.1182421807352	5.35101631962295	5.37772513783628	5.11759740988185	5.27752248396875	5.15447472291559	5.46687508751024	5.15447472291559	5.2794953393164	5.13681660527263	4.99311964892334	5.07249438664009	5.24349536420014	5.15628939222308	5.28407644367177	5.08621249834547	5.28995764888613
CEP19	5.11598011706127	5.75148086029798	5.18057026989083	5.57929662608185	5.34890155044387	5.33383708964432	5.58896523055546	5.44103538971658	5.58038641608896	5.63888389446391	5.76727249165998	5.25805242312579	5.82048595568233	5.45069890539797	5.79388584501782	5.87333386056227	5.77453633826172	6.07697930693255	5.58248657616068	5.55088789329317	5.28321213487146	5.49704362680893	5.2986685156641	5.81984713932437	5.78853225120528	5.80988456552003	5.73706856527416	5.27400099455639	5.49266415214038	5.73825337074393	5.59786911921378	5.60428272766591	5.41642233141221	5.7336152939503	5.54817517680901	5.75597765976217	5.59617836616619	5.08187112755966	5.82262329096803
PROSER3	5.05807331257081	5.19865141925693	5.52727224612689	5.27303037171756	5.36193616119664	5.45860445499044	4.94939098315573	5.00781183476014	5.67429798892007	5.40852743695236	5.57488672128963	5.54642303048535	5.80157515604877	5.76908560847125	5.77898439468445	5.74981393032508	5.54087025907438	5.9335259717979	5.6009153601896	5.70435044215811	5.53082500145345	5.20302673351596	5.448332214147	5.6208467639313	5.56398292943445	5.13091193306844	5.68097941287104	5.56069522406665	5.44538572401646	5.48262931950562	5.52066641351358	5.57015519225941	5.53614702563218	5.40895519294431	5.7172358829304	5.53603158318509	5.62480168604552	5.33478368244377	5.37832710836519
ADPRHL1	5.4773910912689	5.09256350028295	5.34357638745656	5.27717557007393	5.37387914236851	5.29984482539354	5.58441435282206	5.49890079566613	5.71750249415328	5.72416128768082	5.53255734691372	5.4850524507612	5.60194020321834	5.37222663403117	5.43650634425031	5.7272633070431	5.59885101468067	5.90640095801143	5.51637104774743	5.69085151488569	5.24107329532381	5.5205388936544	5.49819104307504	5.49322656372381	5.28719231364638	5.76418792035898	5.96581734348689	5.82185954153445	5.83924049673589	5.877069978181	5.54242314438821	5.23948582885192	5.28008235312824	5.29389727512886	5.15704962911952	5.59169162870631	5.23302413182727	5.53524234208086	5.43979989766034
SYNRG	5.81736196280186	6.32461128320411	5.83370892875915	5.73689868763228	6.03941413818412	5.60739521137146	5.91522855568734	6.3210732973633	5.79286446025698	5.46782456227828	6.07137590552722	6.13336739399783	5.96454280208231	5.67193785500108	6.20778620693002	5.84990233451676	6.13485649751948	6.12291245792464	6.09236856500741	6.03229770117076	6.21583695016286	6.00085724883902	5.93515973263777	5.81997202511441	6.09526470670941	5.85909926871788	5.93956474059873	5.77994910338382	6.08135995767315	6.09546712286452	5.77448347297514	5.82572514158359	5.54743797989064	5.80050003400278	5.71969877563152	6.25705713359338	6.1159319092076	6.25449054512437	6.02302353014509
CDH24	5.47414591750843	5.78822918512889	6.0603177771571	5.84561456897048	6.08116639649021	5.46799901798521	5.73839198469937	5.69973531681687	5.56795577129	5.92007540250105	5.96659118336776	5.72611990964683	5.64926106434654	5.64584925177993	5.65677807473281	5.78640673434714	5.82008866986114	5.82066035921757	5.91695977083054	5.84875720183477	5.78460332590165	5.60333377145332	5.94663000686396	5.58654270803593	5.96182941338276	5.59011215633746	5.94450597790233	5.90188972828732	5.88947076164245	5.92308453361903	5.71382581573152	5.6188934844072	5.80676963669451	5.62129900979475	5.68850663934634	5.8268407790575	5.83354806080012	5.95737892972976	5.46527070264914
SEPSECS	3.9611177408473	4.19615321932534	4.49337500983222	4.19088220017079	4.05383202594065	4.30356655598098	4.14864675677008	4.41864569470898	4.34969767349322	4.84906410607007	4.93138687710415	4.6856410973275	4.78765186118729	4.86259525690276	4.79561491037977	4.38264802590449	4.81530756274405	4.48693828869257	5.32182104294365	5.13272373675033	4.62465818798846	4.36680631999611	4.39975498050355	4.6779172532986	4.55960033790662	4.8339474140555	4.87669357711808	4.75285485389815	4.66440150500345	4.50950468243306	4.48556565879106	4.12910640546976	4.01993471396459	4.51373234430874	4.13217401895851	4.79062641131679	4.81632288157767	4.60123730515148	4.69182789637013
GRIK5	5.82333768519609	5.70772143083491	5.96889207791994	5.93763756281811	6.11885845271375	6.17260832176037	5.95392054312546	5.67084585812156	5.82822782342034	5.90281577318001	5.73331710666923	5.85745969005983	6.04864445836232	5.8974978123295	5.90990244176158	5.87165965374128	6.02151304048891	5.87788686851633	5.88440531274099	5.86428959394414	5.56152253965182	5.73892922276989	5.69907566019519	5.89401081572723	5.92540334013746	6.03889774553951	5.99405156912151	5.86806985706234	5.89553201339598	5.99923596617395	6.10155013302819	5.80425654655543	5.85498112205732	6.03624348060014	6.16502998062383	6.03674056654526	5.74096441040856	5.78684361845118	5.95905877133571
LRRN4	5.99243939172013	5.74016662669372	5.42709577606556	5.48129086770334	6.51348695566622	6.05921603767274	6.1567369835428	5.68621308008085	5.59520009331215	5.77505633754365	5.69822742557346	5.69522105189813	5.66654855048432	5.79369667910656	5.33723011361379	5.69406068755311	5.6694208441721	5.86288601894241	5.76730123107595	5.82529751616879	5.79681668116688	5.64039647617136	6.09318879695937	5.73141607141215	6.16354037978038	5.53403533664964	5.62595283748315	5.6785582945256	5.61233097763111	5.66606837701448	5.65435496006301	5.60098419381958	5.60280874738935	6.78858346660202	5.51090867433793	5.52930110972528	5.84402127662737	5.8709518937263	5.78497584138103
ZNF777	5.49690393637688	5.90562773297562	5.56497826219689	5.63971635743018	5.91458724480522	5.65654613752562	5.39437567582391	5.82277814352004	5.96993051267535	5.65561429508384	5.649875235737	5.96416571196036	5.26478347700125	6.51907510438985	5.86129439095497	5.89561614074323	5.83039924164204	5.80560446400051	5.68067232848087	5.78676505848558	5.69963576760442	5.96132686845968	5.55378417843479	5.47551937769978	5.41822136823627	5.81778026728752	5.77185974687846	5.70835645747783	5.70437249918216	5.73061025273449	5.83839068277106	5.62854558237237	5.97286317972355	5.26503012722309	5.93495702505158	6.19503967409087	5.59739598857093	6.18633520552724	5.98148327838163
JPH2	5.91990422512913	5.82326812699571	5.88416724594264	6.26219446777696	5.97673823868181	6.02807866743583	5.92031895689435	5.4316240962196	5.72482677827471	5.92496096887823	6.07349177717342	5.6786237994562	6.04764307981532	5.92254016236053	5.81761266747705	6.02896480037123	5.87691239953336	5.54899272576611	5.99975532973407	6.12130142420948	6.04043552510054	5.77271973763362	5.90390731984591	5.8760349735258	5.97961343271898	5.74901179789446	5.80956721703172	5.73588113909872	5.75116467525463	5.7770196831966	5.76600068458429	5.77070870852068	5.85848208272101	6.0014953160623	6.63025960679817	5.85022595099158	5.96527056725716	5.93531770926751	5.91667822888952
PDE5A	5.12702363704045	4.90883836118917	4.70895926312064	4.68745939056724	4.77707647897513	4.84873870189107	5.17078022598955	4.95727150908798	5.05630909542717	4.82336657761657	5.21426354925484	5.20539743979109	4.92742731199119	4.88721783671623	5.13773343495151	5.33418255917474	4.75994393307274	4.8671605018355	5.45356189317492	5.1416094791874	4.82382567358419	5.04509011401486	5.00868631390392	4.94962853002189	5.16264021967733	4.99354361246163	5.03444165540641	4.79702794867392	5.08479995389191	4.84617947826681	4.95817999115263	5.00868631390392	5.06965089192017	4.78226199898626	5.06906656346059	5.44882434797934	4.98270597828625	5.01752667205573	4.84000247714654
SH2D1B	4.18710118577371	4.34131994778681	4.17983378931832	4.4220122729901	4.37513968647781	4.17601800304206	4.07695460203615	4.27206918730007	4.05153707116671	3.93480576643678	4.32554947143465	4.09673800554299	4.18396632727795	4.75797588960962	4.5320575751104	4.63554197564704	4.1542498284016	4.12831534485487	4.32596530510164	4.51967575148444	4.00956230244298	3.7977183329028	3.86415358060183	4.12116821014396	4.12856280258796	4.5249876203755	4.38154484664874	4.85091272003702	4.4882558651194	4.42909538142319	4.26659191410934	4.06485441670436	3.73931669680054	4.14386277073848	4.27811806810961	5.21449212616747	3.88786040830112	5.05061300205223	3.91794889388003
SSTR3	6.25559656343852	6.20492654140503	6.08458051432705	5.99392361944481	6.07987471213089	6.26248370970601	5.86952297594973	6.16311466021828	5.78029736778096	6.06744404143634	5.95461095581091	6.24825217820784	6.00522644516668	6.2544681947508	6.24847013048299	6.18138426234238	5.99862580989135	6.02072731324364	6.01716257899471	6.0391417944159	6.08663406416205	6.14174581054251	6.0286282278989	5.84366076898199	6.14903566026277	6.18969990234892	6.0926118430492	5.95413451824068	6.00970756609942	5.98623810342422	6.02332681470556	6.20776851696152	6.39940364650303	6.10908948245491	6.05325334348875	6.10378806926157	5.97116514688145	5.9641816365916	6.33035428938447
ADAMTS19	5.85016595514822	6.43876590877999	5.55735209567715	5.15817203211016	5.78752727931466	5.64520269213887	5.62940966364941	6.07706820686569	5.57993678518007	5.40565750668662	7.56221799743158	7.89439489470557	7.59510356089875	5.74747145594332	7.8994011548218	7.50039735347717	7.93483179129697	7.08449930444509	7.8297916023133	7.4063740789449	5.57002732051804	6.08787499548746	5.62294335770024	6.34261602801244	5.55497752484746	7.26264561897433	7.42719885755984	6.78396749748285	7.01322726815801	7.66896561539274	6.12482414787813	6.37011898779966	6.24791248910383	5.43369497297607	8.02535356777991	8.11130869803405	5.74146606859773	6.94174341940423	5.84822056135826
DDX31	5.32640672741727	5.25957361349036	5.37685865212507	5.12480412928902	5.23842835729163	5.35014943786483	4.91080445913484	5.03220216336227	5.29310028467946	5.48640504844886	5.24810316985362	5.43643171960016	5.55472583981132	5.71685641030839	5.28529826708997	5.20628586579691	5.20205915829112	5.54746611674835	5.34062678296928	5.38971788761253	5.21499350153943	5.00572963467515	5.3766370892268	5.23033624380827	5.17594233762201	5.13492254565101	5.45825718584431	5.84825322630255	5.47316022105046	5.47494616521484	5.59707094205251	5.13562280011745	5.08670468031001	5.04611660882231	5.32287855173694	5.30000033644251	5.45874616945358	5.40720650869374	5.14089492102808
UMODL1	3.71928323165323	4.15464461074485	3.83832777480073	3.8364406443978	4.04308802046099	3.76802961721945	4.08432709035588	3.7741569320006	3.64626394185652	3.80527697595714	4.0335023806197	3.81257061497674	3.92565161119843	3.68805858058439	4.0710532441959	4.20232007579273	3.7650619741206	3.65565155744474	3.85253834812748	4.08247463844824	3.69205133898861	4.03748308050259	3.71348956806583	3.85690876814923	3.99174791109495	3.95467320535883	3.61215384421884	3.95593536262494	3.98835814992397	3.86728453193758	3.79864027205668	3.7337797553088	3.83709332617268	3.9379796915458	3.91367392735572	3.83904000263504	4.21491823251585	3.8596776142387	4.07785547018773
RASEF	10.9067150570331	10.3270313833576	10.5626124013384	10.3517117996268	10.4589196169697	10.237916313939	10.4365613316522	10.7052070319872	10.3841575471484	9.97547261789914	10.2424122012925	10.5521154459184	9.88923193233231	9.77405383271057	10.329871105327	10.2487779307953	9.79739624009776	9.68064275978081	9.6495962397659	9.63166708854172	9.13779105285884	9.24166149856022	9.62107680168961	9.49991625729892	9.34441510288656	10.9658748679869	10.901084584628	12.2000647037685	11.4647405881596	10.5292612063617	11.6324039850153	10.6680942472541	9.05230023209355	9.07292397753358	9.66886287714038	10.5717608882497	9.12234392177018	11.2211318844073	9.40787754487874
PARD3B	4.66011538329022	5.50549495974436	5.10054460608155	5.379685866625	5.1917226868574	5.54337771617108	5.29765280706	4.97309646020694	5.29598303880847	5.13255525143386	4.73943062181567	5.06073051272726	4.93491057053378	5.31463490168769	4.6914147914823	4.80508501457672	5.03324590260492	5.02511377629716	5.03834508846234	4.72858040462843	5.17280774494153	5.10010433365707	5.19894262801997	4.99719402541853	5.02332080382348	4.98440742057902	5.02241372691591	5.29111784821123	5.252393650117	5.23236780170548	4.92284484699007	5.07764987937922	4.92180522775617	4.98679946069751	4.98989111074893	5.06584343778816	5.32165084458834	5.22479485635637	4.64506538480164
DST	3.53387166330086	3.67073917603232	4.60578007106075	4.42497743075783	4.6092464785651	4.3836743670402	4.78983591089495	3.91541343556825	4.58262085057829	3.93942970692729	4.0351282060516	3.80538677463963	4.35351773132935	4.07650197449589	4.16384511462379	4.17401301156799	4.13613912210452	4.40589027858513	3.97592324406497	4.31511709332562	4.46825156371461	5.13241516176692	4.15450609770579	4.13120950045322	4.1910297996727	3.74044642157304	3.98719377375887	3.77592998733975	3.7637914296384	3.93816554279022	4.17915967319779	4.13743899235043	4.76841742530296	4.12207982653462	4.58141791849781	3.92963441382002	4.44890263932162	4.38744794506372	3.98650602113303
ZNF441	4.63603524261966	4.07165400837718	4.6372316137058	4.58884713260599	4.20865279872659	4.59449301427667	4.82735454428925	4.01776302468372	4.40596629565735	4.11904162195014	4.88059570906739	3.95143104054135	4.57673393128937	4.17436782576142	4.4019923235995	4.24536224843211	4.4827320110995	3.83652709172723	4.28918222845531	3.9231877913061	4.12335997407812	4.73347062002877	4.07794123541575	4.5434058834855	3.94113865505779	4.24801831598313	4.27876397846094	3.87324737370724	4.29646978096466	4.18935620596862	3.97984064553656	4.39665910266212	4.36351292156426	4.24169669587919	4.56816452614012	4.93517915887477	4.4677166145057	4.68681737896866	4.6164104390319
NEGR1	4.73763355158604	4.29048832398444	4.5483975357624	4.28491679979907	4.25960121831143	4.55069852546516	4.6376019581816	4.52279486565662	4.79159942175534	4.2969371980541	3.77750461765915	4.03853670674568	3.98772460030755	4.37248237965596	4.11866562660595	4.4291693625583	3.97252861852322	4.3149648854715	4.19443326053513	4.10136038194774	4.30232314542249	4.56668030632629	4.38894184974015	4.61178869975087	4.33279373487106	4.03565949151711	4.11132371955248	4.06708930157452	4.1619101728535	4.077591619209	4.25609461915822	4.71691731573273	4.39391427721206	4.25145401546796	4.87998947841042	4.12370000065544	4.35539632547925	4.12229235260892	4.29506535703765
FCRL3	4.77107555143206	4.44945711384507	4.80237615355282	4.62307929681012	4.84850892233235	4.61884298063354	4.63518149395318	4.7303763886807	4.72028339096671	4.52204997234126	4.63810917987933	4.68605504382545	4.64548418899367	4.77288487426506	4.46229396961386	4.51896681284491	4.50443193997258	4.80467381133875	4.36744934930199	4.4190561820861	4.63599995703701	4.5301132093136	4.50171004722218	4.62834606512271	4.96781830935811	4.75978772204649	4.50477926601443	4.65404164407603	4.53156211774931	4.64823449757936	4.58964704052226	4.54437605842118	4.4315983420449	4.84868415941837	4.4902149209835	4.60619589442327	4.63178015805517	4.7158220173277	4.74158296728406
DCAF4L2	3.95137247478874	3.73052714416519	3.59875786700432	3.97459116716662	3.94573812785379	3.76802961721945	3.71532188865363	4.06536352617594	3.9385690329675	3.84189263160306	4.0697796604353	3.69996987794272	3.71549542169337	3.83706474648052	3.7473234813679	3.87602042670019	3.81798255638242	3.67709313288676	3.8702572902914	4.077554922372	3.85812934906415	3.91240911830205	3.87190982582486	3.79322477183826	3.65284053640592	3.66941135882185	3.7903549133562	4.12474136483762	4.04153815624463	3.86815052756861	3.9797482519283	3.82526497583923	3.83254949413644	3.67315180820606	3.65005375829288	3.8379026811094	3.83979395071897	3.94495155742007	3.90860448324304
STOX1	4.47573939625491	4.52271810907409	4.58894868543522	3.98122001152625	4.38655645248292	4.72610205773741	4.19329029170961	4.14140148096802	4.35260423484734	4.32669502643608	4.98324527736018	4.8429200168892	4.92070646739977	4.55709322125904	5.2515221759076	4.75401627881712	4.7265677158851	4.33245810739583	4.74606425101436	4.86183405954817	3.99332242299317	4.13029198508593	4.02641134535921	4.24430628737424	4.31362472637259	5.39181176371506	5.38603551243515	4.7479584992047	5.15094015335199	5.2832107972652	5.11273937837213	4.62702960184492	3.99579614916879	3.94016563579628	4.48817311328892	5.06443419673486	3.91801279621647	4.62642991342961	4.29453039581901
ARL10	5.47670538268542	5.27312420525626	5.37700467674734	5.0647343591076	5.2357975081943	5.51728923809944	5.33612650410413	5.10410455177356	5.0685255021188	5.28624343469447	5.33257489885266	5.58232151590855	5.41734554208817	5.35153010151776	5.31531363514022	5.64869342030054	5.63344216712366	5.62066763306917	5.6629605517506	5.30833247655714	5.11391947521821	5.64255729578839	5.3084866597645	5.49222669176543	5.37713278654736	5.22519182883851	5.23442495295028	5.09824348791446	5.31566919666428	5.34190441310194	5.14601815157841	5.57244094985004	5.6023005352332	5.68974365104995	5.43409752850111	5.49634891614383	5.3333329756061	5.25129295148007	5.55501120912434
RNFT2	5.35832416760381	5.24219661940937	5.04847989890597	5.0908570710502	5.19421189532382	4.9380881488889	5.12134349385993	4.44139662842678	5.16149806181052	5.47290969805845	5.06935910774434	5.19238514399887	5.04403191372096	5.33618089573955	5.09064429224437	5.38432823112504	4.74572476451156	5.34350020867725	5.23359705359032	5.36247279938627	5.34716436852251	5.24276194365885	5.18402179941007	5.27780395352574	5.26195322466311	5.36739248667225	5.18790206293546	4.82846685888841	5.05393761981899	5.43672861977555	4.912323483932	4.95279327192885	4.70496234857546	5.5318326735184	4.66241152961626	5.33968145267194	5.4533461882525	4.76587626012875	5.27468081821954
ANKFN1	4.91755778280752	4.82405803956968	4.33587987677254	4.80546050224197	5.64192185536576	4.45889004732049	5.06947155068291	4.01499061737976	4.50773534579942	4.81039436193489	5.2821570580031	5.92889424124753	6.37160033078649	5.13730390980334	6.14419365081749	4.91658125992073	5.92094208120802	4.90088530333334	4.93462547803076	6.09276644178098	4.85795937047351	4.92918478179521	4.96928858256409	5.66230876187358	5.01695324863398	6.22122642822887	5.38052720059338	4.79805690189074	5.46862517312887	5.03784149306791	5.77993493395573	5.26671597894458	4.8471272801894	4.72961363056434	4.58910244163713	4.94330260551528	4.87673760962527	5.13465594757703	5.04115475775128
KRT78	4.90039763246489	5.28767082933395	5.33559451509494	5.28515749483294	5.78075155497738	5.32356030201861	5.14874964897224	5.08438067027547	5.43712494722504	5.40742053309889	5.33341443060217	6.03846164282152	5.83239232509336	5.50096813822402	5.66452476665788	5.3009617821312	5.56697901538207	5.58871475549457	5.67225721577101	5.46038807064185	5.68940235937016	5.35628367614974	5.42198851318904	5.37679045680515	5.50401708233832	5.27445794623256	5.31657438753421	5.61207078918497	5.41868097308919	5.08885558427747	5.58568044517192	5.40706440843723	5.34852511964107	5.61819236080551	5.41003932474498	5.22842668936802	5.44655572061223	5.58441375144109	5.74170881635222
CCDC7	3.82887840683139	5.0068250454824	4.83624379581346	4.45619951165977	4.12277996455532	4.75887323394886	3.95005729013985	4.20274979316402	4.57816717807209	3.64042970506008	3.61087708138764	4.67437742979144	3.9633429807345	3.87005987181023	4.07691613336215	3.85215733503185	3.65550273120151	3.78846313007054	3.68924558970218	3.55947871998452	3.87395245697018	4.21958530459865	3.85340393189686	4.75382467342642	4.66539369315849	4.35461575459242	4.02512100081495	4.21185962065963	4.20133027501653	3.98824935759961	3.87751656912361	3.90733876000401	3.9664609493524	4.00669296123488	3.73539232728423	3.89855756852377	4.05710110642744	4.26357950526617	4.29511200058977
ZNF41	3.96733869530996	4.1749344684368	4.15535378097184	4.16233662112655	4.19815387007318	4.18345078409022	4.183550826894	3.85215099145343	4.53262953017755	4.5832128336703	4.72028049025909	4.15430792238319	4.47669469121373	4.34390301522091	4.53700464059817	4.58225201754442	4.28597895962941	4.3046592462891	4.72143101142823	4.39684175755615	4.44452170391417	4.60431302826985	4.29655174408712	4.183384792311	4.2941139163148	4.10005191466617	4.25047603361604	4.1718219736258	4.23492695269348	4.40400911605343	4.23548885077198	4.44452170391417	4.66871096360508	4.51554444052655	4.41860957276064	4.34795545505347	4.13828437236819	4.18557978744222	4.21885530795262
ZNF512	8.05294989332814	8.10695294535561	8.39208180628707	8.3034204859883	8.08916352907288	8.5159087380148	8.1689334090323	7.90991689853944	8.35148345873991	7.8513347223528	8.29266259315434	7.9771245964225	8.43837158045358	7.91175287114466	8.4557399528931	8.3339211398132	8.19092616945326	8.04632407193748	8.04000937526535	8.4446068594358	8.07135890507832	8.49885472422321	8.21312514595267	8.21421621712256	7.77329632035341	8.20121762692132	8.26306844511597	8.04489143272789	8.19170342071909	8.27809931619956	8.16175784805546	8.2361189542504	8.30872215685247	7.60087126131561	8.31877003203481	8.48948997406432	8.10231410301295	8.29886804938875	8.43259130469469
AMMECR1	5.24802557540793	5.05017711985354	5.07846518223887	4.82148517174715	5.030993705579	5.300861543955	5.16389779319463	5.11542908054196	5.31108901506423	5.9129473302077	5.40768177318504	5.4114123475165	5.60323275079683	5.32612290207715	5.1920585708327	5.31237558183596	5.19132386617493	5.36560985418258	5.2935384503945	5.69017759498215	5.1275524346467	5.86428590726372	5.50092507371378	5.30083492456647	5.03979052002552	5.05798130501316	5.40512527540299	5.42971484697625	5.47834003888722	5.39181337962459	4.97574393223595	5.1770436928299	5.49377679972834	5.01184648305588	5.12800410515192	5.35710024272042	5.15088774942472	5.14850489845923	5.47742895685884
FAM117B	4.90494371211987	5.52407214080064	5.29905734735761	5.14838668740118	4.842241712874	5.05842664193175	5.45297704348249	5.3673627477607	5.36491573185694	5.12770962169412	5.7638838257509	5.7353563444846	5.3275876006638	5.40312555942023	5.83444222739889	5.69778343674886	5.66574407817689	5.50637851888828	5.44651188853344	6.00970703965078	5.17615787593495	5.77698805763113	5.31021600331176	5.45562523010691	5.11677392119289	5.65896050156334	5.67973726452244	5.26104449941587	5.54833801179831	5.66289083584011	5.04120082691462	5.61820332720657	5.25166752997631	4.96767813170732	5.5047713369174	5.83045468981146	5.21424198604125	5.45238015984259	5.51326180851394
ZNF583	4.98258112164937	5.00586788943091	5.1274157861339	4.80223520444456	5.23886976632138	5.32020593222918	5.55451683791085	4.97348183122365	5.26677653547642	5.04659277167288	5.51629398014477	5.14042538124713	4.91195905478474	5.26849259577482	5.68267160849634	5.33211168742451	5.42144838922717	4.70145085940762	5.23523305897514	5.53593859944155	5.28433025906964	5.63177789595502	5.13111380074397	4.73645612310075	5.01315278488468	5.06506430516316	5.10344823060434	5.31394278051624	4.96955299067818	5.09437160496605	5.10018274879203	5.18304868294163	5.22884339731407	5.5792789785295	5.3698657559263	5.07123670206964	5.32312414208708	5.43210690516827	5.22762765691296
OXER1	7.49552224948229	7.51340989176153	7.50843467431318	7.54702097946638	7.56931214146994	7.70535681493032	7.1986211500025	7.25606939036326	7.19227929993085	7.63233729450539	7.59244814186709	7.72242107616972	7.55404973553609	7.84195651878414	7.67541032784414	7.52084823641944	7.32312818838453	7.71017729527513	7.68605623476622	7.53663840988312	7.86418106168813	7.64261240138714	7.29643589388922	7.72229544351959	7.47128700797797	7.70747286625727	7.4677408893387	7.33615960054801	7.41073699611481	7.5765163936109	7.28916922545738	7.32683653395347	7.63322325972461	7.52563237515751	7.52140153141214	7.59873979202187	7.47799634935638	7.49675296544361	7.82626318442096
LUZP1	4.60364580825741	4.61771740548114	4.75357544249234	4.71628747768662	4.59430399918101	4.53754475832717	4.69703733012729	4.92237850704073	4.8453862735304	4.664860417516	5.00776685877688	4.85216802414814	4.60095287344216	4.8850865670453	4.91369596632557	4.72093863721681	5.06351899133636	4.52441320857318	4.92248997408091	5.33902493728514	4.7334636713211	4.46523269797824	4.85134664705607	4.74337790521436	4.94816904026058	4.86064814909791	4.85433483634165	4.7242276020915	4.74854708035699	4.90183224878431	4.95474159677567	4.39263014046943	4.72777198471767	5.14604458731263	4.69209020277644	4.56244324723969	4.99097008389995	5.00101057764243	4.73463399095242
ZNF75D	5.19397737191196	5.08648839605969	5.44980456542784	5.37419498169196	5.29173884118114	5.22329750579704	5.33358177030699	5.13624988382524	5.46997923411972	4.98814531336787	5.51119020137815	5.10481195791603	5.92002057743837	5.78419261301936	5.45993798130074	5.36615649590162	5.28783510266546	5.03943427400678	5.78140973482917	5.25444627410756	5.45083380418678	5.26023744697925	5.27430126456541	5.5264019438287	5.37140414969646	5.6209180888399	5.25528458445439	5.07224087496305	5.38303770327416	5.25085394421159	5.25826586691546	5.27191079095343	5.24382430043509	5.3997306223244	4.9785875017376	5.22379922632674	5.40708181357722	5.91468992928606	5.51028962769674
LINC00052	4.85793433065053	4.66444836545771	4.92670445836834	4.9487004498137	4.81127793897746	4.95302404010526	4.50887616087268	4.31070329373425	4.89237732753182	4.71398102681198	4.59284431526336	4.89022521274959	5.11080361911071	5.14452773165303	4.73199214071419	5.00567789985593	4.94904886367816	4.75976304438405	4.56638958752297	4.79238978430412	4.76911193876511	4.97194154013575	4.70922091823674	4.6551124636137	4.63252972812872	4.5346532067809	4.79784543981913	4.72524009745845	4.87698082560686	4.96548989900952	5.12115303042739	5.04338430843098	4.8490087388918	4.61931234417905	4.71922982201331	4.90168120094403	4.93295707254236	4.75580336127971	4.7104380845007
BRWD1	6.26992622969282	6.21992270756601	6.22370994045156	6.09980498154393	6.4335518258601	5.99064371737458	6.22182450602326	6.2644534849091	6.747293535483	5.99561996304124	6.31426383350723	6.3307228449862	6.27780105226785	6.13975556626411	6.52201658249806	6.27886515469356	6.28139465880318	5.80654224980352	6.00966035377168	6.24268203106281	6.08681552702605	6.81190817422833	6.32773504718246	6.14149978100725	6.40268749254949	6.55424347965978	6.143950932175	5.95774059456231	6.21930146902185	6.06382383357562	5.94566172595335	6.24230100646589	6.58954589389739	6.09779976344673	6.24556340776619	6.09442550157439	6.07381562466022	6.17896939554176	6.38381059083007
CCDC89	3.59090341265625	3.72495711190339	4.12849566772225	3.57559019216723	3.86923507879873	3.87017974682324	4.55369551622633	3.71369658457374	3.57302471775287	3.76801140278093	4.21135631155053	3.58266101005022	3.60810191223	3.45509242416013	3.83135386537805	3.56028024654206	4.25140673993178	3.92285851994567	4.12279362849675	4.15372193292688	3.47049628988346	3.99880610409629	3.94095470087709	3.95718336077033	3.50978061216732	4.13489805095125	4.13173704130139	3.42368861443546	3.82086916542343	3.94473761302238	3.42270384803239	3.49370232349407	3.97947286275749	3.6143850755949	4.15567878891462	4.13249315184422	3.62420111714644	4.02643862928291	4.43314200406222
ZNF572	4.37570979851387	4.26314095093944	4.41934148496755	4.58783960993639	3.99827747623721	4.43624114271031	4.21993037209137	4.10633642543058	4.22738428502655	4.51178041648646	4.38556149510483	4.17614426000346	4.6153386043479	4.15950970970921	4.76817786572412	4.10167839526132	4.3994787447911	4.39552008330854	4.4221240542528	4.64548384313731	4.18355473734611	4.45306021293751	4.16222319367915	4.66269571045522	4.0514141269188	4.50826066679987	4.65131213410495	4.41544226769505	4.65368295023348	4.55856010802542	4.20404738543138	4.11457538176217	4.07415331635476	3.93122364544051	4.2920612874618	4.58421157604639	4.34618478517948	4.38471126304138	4.54764528713442
RMDN2	4.82472397092598	4.93443346638845	4.84687808362031	4.88335385390728	5.15327492658502	4.84694215145718	4.68876906844838	5.17544615690539	4.64917752603581	5.48915867315323	5.10570761697421	5.02605329355069	4.8564009263411	5.23380264298394	4.95614570261824	5.06867399181275	4.9227692936786	5.28920296351215	4.98720924831933	5.05134273413767	5.01736303363065	4.95047805522811	5.1455207139909	4.99689466069368	4.60269973514079	4.9995877333487	5.01256339352686	5.08109962152742	4.90875828666332	5.11952930634435	4.96049160926283	5.27184672322002	4.76855689960522	5.08457128847021	5.15434328389646	5.04676966595108	4.91501599374148	4.96615671101751	4.94635100116416
ADAMTS18	5.02365815933616	5.32070388169144	5.51342148319382	5.53758799379793	5.44803699114687	5.18311269129873	5.67647687386853	5.43285487489015	5.42006598564496	5.45596216231788	5.3748909130227	5.06487875693191	5.77635472668916	5.39063106061398	5.31667774662406	5.42642485141725	5.51728388315818	5.23046088896791	5.42523819722475	5.45130621115498	5.33363410432138	5.31267540025845	5.43224525818243	5.63318279136307	5.60045794732623	5.20021228472373	5.30111128140628	5.85979105878099	5.39564200200028	5.21104596439432	5.40243271986211	5.30843431129747	5.34965862614357	5.23416466034294	5.3710341295259	5.15142295809508	5.55996244314864	5.47322976938269	5.46382131818292
PCDHAC1	5.2025630025058	5.78026290093357	5.31361322779456	5.50640041844034	5.58348006147965	5.49620867960933	5.03567352351194	5.38714868515389	5.53985516998262	5.64031001874114	5.45618189748648	5.48060991857485	5.60353964716457	5.57054247136296	5.29756084889163	5.53287703275434	5.62029432310937	5.56151778035298	5.62146357795791	5.58865311925312	5.34851663710769	5.24660802003799	5.37737049562523	5.49388379772686	5.69047691030159	5.55061144299631	5.63221014571484	5.67860640767267	5.5929433371316	5.82939665493736	5.8602670445353	5.2131615616821	5.24660802003799	5.23122287578105	5.38512512717197	5.28210385990258	5.52146100069737	5.73662445841233	5.30685235127783
HIPK4	6.61522985666954	6.7108040923308	6.7407823393337	6.82865557055835	6.61474090588833	6.36261821850983	6.46819848184455	6.64022367529666	6.58887553394754	6.82542770720212	6.53635571004767	6.73497943992437	6.49220507098049	6.68086394428238	6.41808079698666	6.58863869911031	6.43904677547221	6.45172478468862	6.44880797226671	6.54452557044576	6.57242057012854	6.55860488012046	6.69238691794472	6.53589871010609	6.62051793682904	6.6892643802505	6.61615168608311	6.61286404999816	6.71085786916978	6.56147012552989	6.56245097402236	6.49545872121296	6.80885463271873	6.77444856131605	6.45166004362732	6.32020425958046	6.49545872121296	6.58383166787871	6.48916993689049
FAM124A	5.78125174343387	6.18746609851846	5.77706353498174	6.01070734419098	6.04999474965764	6.01303385424159	5.84034219851223	5.60658050939104	5.68528675222782	5.83099471365538	6.18158313708027	6.31456892487426	5.92407945206825	5.82448791565828	6.07903563842036	5.90590918115578	6.07252388129502	6.01869122924981	5.81462127476204	6.0352972870688	5.9366572186057	6.10714416568623	5.71678594320952	5.76505804921038	5.92099540323018	5.97315912290444	5.81365634577619	5.94636953958939	5.9720466495507	5.78239510187968	5.8418551721544	6.18136228217495	6.06454827550463	6.28021523254726	6.21950129817403	5.80356745870146	5.82694692853249	5.87432016611216	5.95799200417479
NKAIN3	5.27285712740411	5.13300489932482	4.87124649161263	5.205531981888	5.27196576387644	5.6132340074303	5.2329551746653	5.48142672833693	5.21342213660963	5.04025903089025	5.25917529960734	5.06000781280465	5.17167372988448	5.15991427397226	5.25859844411162	5.2645279489481	5.226954293778	5.15558734129687	4.84765227167283	5.24898465946361	5.06397291965489	5.26548523883294	5.08127676483213	5.2368435540633	4.98208054114696	5.08500793817446	5.18319724689897	5.12640212449906	5.25596799637868	5.18319724689897	5.06966375429149	5.56569936609301	5.35206619441075	5.09611206976891	5.33388392417172	5.36739037055886	5.26467452379586	5.1938747185584	5.09611206976891
ITIH5	7.31745467291316	6.67189187050859	6.46207506528348	6.33369314045568	6.20564860616611	6.58758131896062	6.78702343572037	6.20207238556906	6.22488072654973	6.44134038486614	6.65271096998029	6.82150626945222	6.73184346566589	5.9290038799835	6.92669568307251	5.76329736544518	6.49256144596924	6.90182024104997	6.30899824120537	6.28834610283648	6.63078885457337	6.64710496134787	6.5387305255067	6.61842248892801	6.68943590267878	6.37783095919734	6.74959355230069	6.73823308464855	6.59911508015645	6.65758847747818	6.34460721174643	5.26228333009077	6.61011449194329	6.49595644013192	6.46815456367896	6.56159163471457	6.49595644013192	6.6947771948524	6.28641077057601
FANCB	3.54082541741562	3.6594729607055	3.64837950002129	3.73195587594763	3.66543825251416	3.6843547792889	3.62408749727619	3.95521300552561	3.7285499855266	3.55554182063757	4.06310165851619	4.28866360752158	3.93562173544813	3.64072052052737	4.18456348876796	3.97775259203652	3.71382589344801	4.06128015350251	4.27623944398247	3.77245641793805	3.6688400826079	3.51084882831628	3.61003997019684	3.86624252068356	3.59268564781022	4.08433223989902	4.38176748414585	3.94480794538137	4.09675244454861	4.36840973036787	3.86170469436382	3.54574673140228	3.44365140429675	3.69722970650233	3.71193240650663	3.93612778981133	3.82587789503073	3.86431630601641	3.73950729355912
POMK	5.4123893028116	5.26306386055686	5.56269311586724	5.60930582270942	5.23039121713902	5.39520301662732	5.24310991305863	5.25061677065014	5.58976690199827	5.44966701431826	5.7901124065821	5.45529785643487	5.72469847898611	5.77769707557834	5.57906015996571	5.62183708358478	5.6077172592495	6.06162824896749	5.5668099797789	5.61963553120066	5.60535618940926	5.32471990887696	5.62856364364871	5.58319025228822	5.45088668063925	5.57347698130028	5.62467456122628	5.72201113835496	5.71573076286957	5.58901714819244	5.6699550308359	5.10751906035709	5.31763385780424	5.42968159611419	5.57075908077269	5.35978070543423	5.63941762392806	5.55004129948684	5.70613789335449
ZNF709	4.1691385183089	4.48899090156915	4.63733886049833	4.18505745802857	4.43138541024626	4.42373816277167	4.59281537913971	4.18124951683104	4.49852776179875	4.24598319736248	4.67750824226472	4.23781974643571	4.15529168075463	4.06194265944063	5.04609855254396	4.64031620865891	4.68015914642383	4.28449103572495	4.04853840139814	4.79984452221862	4.07677287027813	4.34354003793252	4.39856330483959	4.85466848145497	4.38477597123697	4.56915673720563	4.54053527323673	4.2779688809996	4.58856671536397	4.51652325008857	4.34579867597795	4.39856330483959	4.19225064397317	4.17876547599044	4.25998212301748	4.46191197958123	4.23664253618603	4.48185441515866	4.92070360113204
SMC1B	4.89076039366995	4.48042883796828	5.03227614289177	4.62471382204611	4.48875156121561	4.82498953466072	4.63513557105701	4.6620592854723	4.94382973735292	4.40682133085744	4.30778070381076	4.10766025365776	4.32028342318616	4.85690877386584	4.37914855734248	4.63521052157853	4.50430538018984	4.37178514586977	4.44702469046119	4.68172968088511	4.69519217095786	4.47188973648863	4.68859403289306	4.5307633855734	4.54713637166839	4.55695729980799	4.86706927324114	4.80857314032198	4.61559678620584	4.88857497697387	4.69942648572852	4.36545089210028	4.39232454635955	4.45894187335419	4.35823922356681	4.34842923574265	4.79975931704269	4.65842619633704	4.29406580282254
BRWD3	6.65149792453695	6.89548847269478	6.87718178367996	6.66351484050644	6.36272561656862	6.52428045878093	6.82262793218376	7.08402949422808	6.11515845758044	6.31407509050346	6.4069774112433	6.16551665064471	6.34440918832198	5.92605506090212	6.15649632836254	6.32490328856019	6.02450962331119	6.29621400088177	6.05738918380326	6.12072786972124	6.52697213384816	6.2409795587367	6.30950590477626	6.39201691745958	6.35423605363732	6.88753629207302	6.32027296761312	6.52248696963701	6.49447736061018	6.31669984202933	6.23147088237994	6.3888020774713	6.40647152465043	6.81942241002353	6.35902304147362	6.26978484627013	6.46361203459626	6.15503203975466	6.37500192750378
ASB16	6.91126949588698	6.94497683094094	6.92685191092988	6.94394511348322	7.26973851397447	7.05302398992895	7.03881991717417	6.81328610157833	6.88704230135778	7.37727622033036	6.94389402383051	7.23879918128107	7.14141041214243	7.25440876257902	7.25121235638783	7.10560223720389	6.99940510379123	7.21332569947638	6.85319762912032	7.23870824661253	7.12379123933565	6.95490143853936	6.97156460672944	7.1091414865122	7.410821940874	6.94233972822607	6.89886485595888	6.87326347708645	6.95403161795357	6.87433608831636	6.94864868164243	8.01890289539197	7.11353617577955	7.3601623118329	6.86746998292694	6.71491441860509	7.26082543002712	6.86574669267193	7.10337011409635
MAGEE2	4.29402524322017	4.38490542771025	4.11120354052645	3.99787641378365	4.05305849461324	3.88527652154703	4.04088909999837	4.20196681871479	3.69564990754165	4.01302554397082	4.0624933929203	4.07420981115306	3.98645007408187	4.08475146532128	3.81312661062265	3.95139047375239	3.95238370567489	4.24249961592598	3.87821201949944	3.79857470589755	3.87133740495246	3.83799705732968	4.12420505802045	4.1742891052333	4.00245230395927	3.97084442890209	4.18965868310104	4.27968313968746	3.89030634021763	4.15974610956925	4.07101762460575	3.72963204117054	3.96832742285498	3.96970032281603	3.98173313729576	3.97902025872225	4.26594517295236	3.89855586184474	4.16484332472486
ERVV-1	4.49174729481391	4.56827147983889	4.64162480872105	4.65120643166156	4.42141385032627	4.49632780170547	4.66021649198973	4.73866516945514	4.39966125336109	4.43723126839701	4.61779297256846	4.52523413648999	4.68890751073763	4.52318241461525	4.44480777839745	4.45034714876717	4.62333136908603	4.86447995394437	4.5883875376647	4.67272561759397	4.52196217235579	4.69081831927081	4.603921477042	4.52196217235579	4.59446927892016	4.46140262460692	4.62704742198774	4.72098274702299	4.500240718614	4.80359504525733	4.56959167034173	4.6298313030067	4.55301904953922	4.29124008514507	4.51596017009945	4.53880397793138	4.70930066719568	4.50491352223636	4.56143471050244
GAL3ST3	5.83766690906176	6.38055552442956	6.26239951790867	5.9446484434504	6.06511549498659	6.19800904838964	6.01923718862118	6.22966934119876	6.12371399031486	6.02867821210677	6.11045470358482	5.69837443757673	5.73222631966624	5.9418663903115	5.80893208464993	5.91256101092264	5.99435569990813	5.85785052482321	5.96103034026177	5.99540392469654	5.92188476577287	5.79632801323429	5.98715259080076	6.00774274654715	5.89263541400374	5.94013288631023	6.00903268180539	6.01223467934585	6.01159555278839	5.88754944348771	5.94456289855794	5.85063565917796	5.86096825521059	5.9286873456363	6.60061151368019	6.55281707401348	5.86911655276648	5.92209857935353	6.03347072779327
FLJ30679	5.32495133851223	5.10569291035908	5.2582114712776	5.12397991044399	5.09403924849053	5.11040500673928	5.330845082088	5.7776237562938	5.17364252119987	5.01891328655354	5.11181965336444	4.98140169496151	5.19808627532992	4.93516009815972	5.36093836055255	5.00752693328321	5.07024642530539	5.3349168228893	5.0707513731527	4.90781184690981	4.97687377124368	5.27737609992736	5.19393862694668	4.99376751150446	5.1158442939905	5.34801806574571	5.06285315272912	5.22808341980946	4.88548279190092	5.06377709925311	5.07756202609598	5.29252906205594	5.47586479717783	5.42674139196357	5.1643625972305	5.17377084987176	4.96894465694649	5.06179724296735	5.39808021133847
C2CD6	4.77915185570947	5.00697230603601	4.56955409912214	4.72031557201097	4.3355382791836	4.58049369161119	4.65362809543528	4.28819257626614	4.64723114630792	4.76083271108781	4.56624502464869	4.44734763268489	4.22615420910663	4.34647557991487	4.5977653473499	4.38981816020454	4.30728140651516	4.3255237117048	4.32709867048938	4.10425387022971	4.55809910268214	4.55809910268214	4.53288455034065	5.08116276066458	4.64250301436831	4.51102553830353	4.35207266402084	4.26421918119063	4.42286500039088	4.29637829772311	4.24545961620007	4.44655838627787	4.55809910268214	4.51488714248022	4.28312198898812	4.52330507134935	4.53288455034065	4.2566811044332	5.04933756138273
UTS2R	7.45028006707092	7.318163614646	7.40504468441771	7.4181082963836	7.48991947139471	7.4753382567189	7.608688692782	7.51200053886193	7.4725704641126	7.65794620245365	7.66692392628498	7.45197018189607	7.67405904667803	7.5832628016008	7.25968207141253	7.28183620816963	7.75628823987581	7.876028189208	7.41439671022652	7.56842936901453	7.53079005498907	7.81820445182328	7.40327150373916	7.41835469708926	7.49220093892952	7.60738324109219	7.48289165874866	7.53467265429759	7.41353853597343	7.46628721514634	7.48515068327015	7.81612507116181	7.62577375394203	7.17742107906075	7.60003543712287	7.60118745494882	7.5142010228064	7.37366169805642	7.39870175474402
USH1G	7.56689033046467	7.19585259100587	7.31866951727526	7.42942733037244	7.60908290010768	7.47836111820199	7.34125122992543	7.13307458528848	7.59478462524731	7.54574354808073	7.55267439955288	7.60622411950719	7.33454923720018	7.38346808581866	7.6083423606893	7.69182941540957	7.57841292396956	7.24529123865165	7.57315939080791	7.61814393156754	7.47822054080502	7.35586080669052	7.49991835605638	7.47245246166145	7.37385072281001	7.66422489971909	7.30591364616337	7.36263999666127	7.4969919853592	7.40417580821831	7.53067884102772	7.4918840241825	7.29667945905379	7.86207092642801	7.3906042841002	7.31477388007921	7.40630515210218	7.34570844260822	7.83613501208232
SYN1	6.26992622969282	6.22244214193375	6.1702331442228	6.35689155657982	6.43871293874317	6.3022704240674	6.34754979671805	6.37604670651617	6.48115279797406	6.49603165629819	6.44371438547877	6.15614639669369	6.41707713216876	6.50303573562571	6.41223245169676	6.41981847085599	6.2444884747819	6.46507527435564	6.42326082384481	6.23552048083047	6.44389356246781	6.25268689917642	6.38915094611386	6.3374003493286	6.16601176407623	6.36829725294436	6.35314077179572	6.38872359564291	6.45170529231938	6.48563420391475	6.44412484659888	6.2490985299931	6.21896579689347	6.35663960475242	6.41617699314305	6.16432653470935	6.57312618330295	6.32743077997555	6.39955227624641
SLC23A3	5.55607952100875	5.89161069092985	5.89105951333403	5.65695507693386	5.95240453440927	6.31862848765341	6.04354136576864	6.14806773947329	5.89049411697342	5.26696789667219	5.11583770741744	5.55028061570375	5.7521681323764	5.68710952408459	5.42004543123438	5.85125091961694	5.57223958179854	6.03857335934799	5.87569930231694	5.30852736009125	5.47234838086339	6.0388798930937	5.85957033172514	5.7293890222165	5.73053592875302	5.67734986154042	5.48690542509822	5.72355029661008	5.47698014223051	5.2823116479486	5.60682333309293	5.69613542219424	5.91393747993847	5.57444465939349	5.9895822938474	5.74421852040474	5.61486141951326	6.64720885082354	5.80974254216938
CNOT6L	3.59789367954985	3.2996036747681	3.39919324688165	3.39919324688165	3.34940292985806	3.26880834388444	3.66868930326582	3.41391924785392	3.52220443151733	3.38972270526088	3.42334433593975	3.42875973342598	3.23511508646316	3.35609886619338	3.43897677177971	3.20210610968005	3.28098243646772	3.20566447853711	3.43701821859431	3.43695867357437	3.58895160365383	3.32757976131537	3.4707853143532	3.68899135241287	3.55462056142494	3.30850659295506	3.30559521374166	3.29385486251775	3.43040187193605	3.45815872690484	3.21465362986643	3.38874206827162	3.4486602624102	3.5739394714926	3.16208534395741	3.19974839312662	3.43565494638662	3.35440767616744	3.27163937393637
RHBDL3	5.62359679936071	5.55600721362819	5.40190954538224	5.37419498169196	5.36526010475337	5.53887365674775	5.33769279076206	5.74129439199788	5.55393203037483	5.48461121634343	5.50826012754142	5.58637865220028	5.72432803021746	5.43499260805239	5.46783463512669	5.33374393927452	5.42935920188906	5.16990095632459	5.24292789489598	5.50014236631633	5.41944240899438	5.7706636157315	5.61043871270364	5.67082240167172	5.64608619358813	5.61353443977007	5.43051446427897	5.04162039956676	5.35887880531091	5.38128255283207	5.3623289800241	5.54712992143218	5.91876046573826	5.40391502071837	5.14162455641385	5.36533093893892	5.4287959666459	5.08485182671795	5.86421044702978
DIP2B	4.47408009562956	4.81526641516741	4.66303259001268	4.94865410662513	4.32220376756999	4.59686205193579	4.60888273547308	4.65749538550099	4.80988308964454	4.34927043483027	4.67604208242214	5.29605611347889	5.05127333725053	4.61481289008082	5.06396824858342	4.79491435483038	4.74944936605402	4.71935289516346	4.56599093886774	4.5879399139651	4.9685705940398	4.78317574532339	4.49042487437136	4.95599176998528	4.76998625658035	5.06797275136447	4.65377075873644	4.54497825200045	4.58504723428226	4.67672985858457	4.47549879950096	4.56951835691042	4.54492106335826	5.12347341364792	4.47355782579393	4.43335318970805	4.87150784207474	4.67880949746909	5.02042670702625
SLC36A1	6.35457169845536	6.41664132392988	6.34732141625837	6.46396733116167	6.59538803617886	6.23685764675208	6.46830390625733	6.3822356245666	5.82344112452283	6.55033369227528	6.42531629039687	6.49312066825433	6.66596225198392	6.74004421922431	6.22519432366582	6.63419464273861	6.49180901330771	6.28086020517319	6.40520768089347	6.45336513670181	7.24534409826532	6.58210483782026	6.40905372888062	6.76715040276991	6.72132188124542	6.03762539678033	5.97143815471753	5.8221591008583	5.8839650721202	6.07989007431207	5.63178995904645	6.86626885694115	6.39301784104557	6.98630192333559	6.63395229081135	6.35151628885728	7.28790344046631	6.16389455917299	6.43316898961665
SNRNP48	6.81358612566078	6.37388672694047	6.88030582515313	6.89208180914395	6.36211864057857	6.96655194040022	6.76796697764815	6.92577255590782	6.59257902580515	6.16748578782564	6.08098355453658	6.32592520179991	6.00559288814596	5.79813239653691	5.9572642412949	6.0514535881957	5.85955280054626	5.79246693823431	6.04037214272984	6.14515530073024	6.3669490098099	6.55322400022444	6.29702559505613	6.83760145109874	6.38744967713923	6.3998904556467	6.42740796377309	6.12273263115415	6.12863019383135	6.28754440397905	6.00984815387042	6.26383041146016	6.01659147198785	6.53588088400313	6.29251550765439	6.42702866501034	6.22185442348159	6.09925956867833	6.96621681523797
ZNF560	3.36785453910064	3.56317424162802	3.30683179639574	3.44421171393063	3.66012040465696	3.58362702921675	3.5926404347585	3.98499375865376	3.4753019195726	3.50344211293565	3.55965724254068	3.42801800611087	3.6375202923241	3.40264742104325	3.45316749718021	3.40356618479569	3.5919224384061	3.44477280053546	3.93716451491039	3.53387166330086	3.55700687425512	3.56787876590339	3.6025614233841	3.5528078394844	3.45075755025055	3.48260028324824	3.65255547929808	3.80687438701692	3.4282017778677	3.30282206231132	3.52120944345067	3.34748221964442	3.60528452987152	3.68254637958809	3.68928008488938	3.57013797097069	3.48250898337972	3.54752616018221	3.48948947737969
RTTN	3.39977402801442	3.55942867097163	3.44380726230634	3.43673499146604	3.40441801066194	3.15747014788015	3.36393106082933	3.39442386779873	3.46242263281494	3.52986116655707	3.3411739673542	3.26891176939121	3.54346890997302	3.42418120708969	3.4723182773325	3.4302390337269	3.51212939699081	3.34306224478938	3.55941288498146	3.80369397654206	3.33373196402643	3.58433078636142	3.33871903681176	3.5038908088714	3.40612946572292	3.54379191061755	3.40344141387448	3.30426023480601	3.39681685824624	3.47771894479618	3.23560678038849	3.45323706390283	3.64157278381461	3.84197222962393	3.56550169954551	3.38112335184884	3.34264273804464	3.23046104511329	3.52760858747164
BTNL9	6.857973595078	6.80453459659142	6.89477836143474	6.93799378833871	6.9759798818957	6.99500470907881	6.73086136952029	6.92879098851319	6.91101081431718	7.19563805714509	6.80371441915513	6.92755398628851	6.7798037019195	6.87729303049867	7.01299799910203	6.95298166662107	6.89393114273505	7.07171591135891	6.83831130916839	7.01782127205552	6.90458528027033	6.87067950166692	6.9542454200708	7.21716671633297	6.87984042869401	6.9419500103851	6.8234242259076	6.80478275592093	6.97556014701051	6.74431576055899	6.80868541859686	6.91765783219433	6.99730693200636	6.89574644638465	7.14476729462985	6.77126062341278	6.86932650035099	6.79934921350736	7.12497581408661
PUS10	4.8090161045727	4.75272488520706	4.97290564255567	4.9344877228826	4.94732652716671	5.29713318657512	5.15879143362173	5.20093939706239	5.03834109340026	5.07762874862537	5.10488846900267	5.31737426198882	5.03675901361193	5.15790591560289	5.22369758572903	5.06184565261017	5.17283550611454	4.89877322489681	5.27279305569342	5.16564587983114	5.17485227301775	5.12115240204165	4.97250816510923	5.10912473868422	5.13775601287197	5.16834834923383	5.0890074259137	5.03328396053837	5.18173322011008	4.91047360215669	4.98841086096816	5.03193671623373	4.93487463010042	5.47809693893156	4.77952639340182	5.16208188181373	5.22080188873988	4.83616334309696	5.21710091673214
PLCXD2	5.32195550583274	5.60591948221652	5.69052864585375	5.1524398843921	5.87503451897423	6.01041553911321	5.31211803343089	5.50798186132964	5.29003470266319	5.40386983322108	5.45721955088941	5.53194454756551	5.20796713134875	5.39740322247294	5.55945097297729	5.35590273039476	4.98866233050572	5.85357512409798	5.05084026007224	5.56228700204579	5.60745568492494	5.66396984706864	5.27102164460996	5.36408486922334	5.48868575011208	5.31970666054756	5.24929850525999	5.72334696342438	5.59317001489701	5.44825204433867	5.7757019884276	5.37594755146532	5.21960220358665	5.26134332693772	5.49902497806967	5.46649146720822	5.46030301483715	5.75859743420987	5.11678174643366
UMODL1-AS1	5.31025747596108	5.1343467182245	5.19229372201198	5.54705677323606	4.87151028240256	5.09057189118555	4.65362838202648	4.97158732844774	5.28019858866602	5.14595659375528	5.35503931726437	5.26078358705429	5.04411289757234	5.10430486984702	5.03769273703865	5.18713516266693	5.19948095422822	5.27274181866697	4.99617675594412	5.17392185658173	5.03603210538459	4.92087919063401	5.19354612157321	5.04669874342457	4.95524829278933	5.34481728577541	5.26448408025101	5.12439334815617	5.21012778201556	5.47330537245386	5.2490865396652	5.42648742743159	4.98359109675254	5.42297473801021	5.01319161565642	4.96226662341565	5.12455140317526	4.96175095933845	4.94131778161604
LMLN	5.47027010128014	5.0656580401481	5.87796932226066	5.44296637979547	5.73787046622019	5.84273425665523	5.35668489549567	5.60932574146167	5.55890678516373	5.69263380070499	5.61914181948484	5.63824011413512	5.84985700892529	5.95711126084762	5.75627593543469	5.75582388133351	5.5741233118799	5.78146646900778	5.52556246460017	5.45986908236491	5.57517085851238	5.14723125797767	5.49390685743236	5.40514655752439	5.44705166797177	5.98407278927945	5.98512378872561	5.69130260333159	6.11109131650438	5.86752915922673	6.05086511687977	5.63658046323191	5.33894881030504	5.41497731551076	5.3724827071869	5.39033190003516	5.63790372275321	5.78823585267322	5.47883314168545
RAD9B	3.84773890156039	3.76080759413974	4.00548721156189	3.87662135707291	3.70120835882635	4.00907166860481	3.95791812645438	3.67053286951947	4.05241685061451	3.65595328415469	4.07219877497701	4.1386326464217	3.84961362216764	3.65987513611973	3.51257386288736	3.7811692652094	3.73838004013015	3.92477346125615	3.83390187432763	3.56689197395472	3.76696221331009	3.95450843832541	3.70052945327603	3.69818600632097	3.63883299628171	3.82504366197907	3.71313703569205	4.03245278152277	3.7389435310763	3.70848026930309	3.88257060347268	3.89402718603183	4.20824369801925	3.82841111089923	4.02944846648131	3.74623669586915	3.89402718603183	3.77349171578082	3.7758964144023
ZNF555	6.30745366284138	6.52242014438149	6.76100170697898	6.50950719627378	6.20951009752117	6.54366198176205	6.25668008849019	6.33650452463809	6.64964261711085	6.27081642491722	6.42946522649498	5.8529450955222	6.44392253793232	6.5367987735088	6.3405015620472	6.60402253103986	6.2794763101525	6.3159132410757	6.41745593016608	6.33815624683867	6.27060155597087	6.38330255097143	6.29697272418568	6.61394635016554	6.47931120549513	6.65660153739692	6.39204361184129	6.29568630603303	6.4170510483375	6.67269007476472	6.19361674306489	6.48358822861815	6.31888680302262	6.19051924978188	6.76926343240575	5.98856961806561	6.37005798674084	6.26999050576917	6.44857441121755
NYAP1	5.05159810334086	4.96288286778994	5.16855138294454	4.64715088736766	5.07949630400739	5.00887407993139	4.82735454428925	4.96888604314355	5.0829385490997	5.0688519099717	5.0092652434169	4.98605927530241	4.80311200895684	5.05451654082882	5.1069914586391	4.94710851238559	4.97627889553347	5.21814785458422	4.86051045744722	5.00765089229599	5.10235889233414	5.09566640981821	5.12573864602264	4.93660543312301	4.84766275483891	4.89876106204653	5.02128149132902	5.24596603050384	5.02838645382613	5.11922885951238	5.06320719491838	4.71016781357038	4.89651291846825	4.96515453092621	4.75032318588412	4.87548153900265	5.04905179126836	5.09139012466243	5.0546520704318
RSKR	4.992137657545	5.19553170344183	5.36717988190888	5.180426377556	5.45812922819406	5.36911117537521	5.57312454187556	5.58858032753784	5.45462140128158	5.65793720178184	5.59212941111944	5.77085705412588	5.46118676946949	4.93253603701074	5.70202425852986	5.78406288844754	5.94729599211687	5.39192385685408	5.66263192052959	5.1744271926774	5.50062331978907	5.52939357670919	5.63092836141711	5.41360398477582	5.37501282813158	5.13263276313327	5.43041677804337	5.33101586613444	5.31159449893996	5.43587425959853	5.45079318820334	6.01427246100618	5.39266224208945	5.30327630625191	5.52349670731342	5.74758463045742	5.34999372110173	5.37979623129851	5.49754247753313
MRGPRX3	4.34732301097187	4.61746499682342	4.556231667452	4.54763496641839	4.39750296234466	4.35631617662562	4.35130888829422	4.2550238096256	4.51356704723101	4.36011230969696	4.50689348295311	4.89199780149884	4.41477594201003	4.79797028790611	4.75045483167114	4.6603179359222	4.39353948604371	4.47549298337027	3.97638260878929	4.39408686754968	4.53699144097859	4.50027092309706	4.53600486253222	4.35335041573399	4.72196397782595	4.45361313984597	4.44525600017621	4.8615640756177	4.50641152902637	4.61451406592103	4.22117250263859	4.21388171293506	4.28292584510529	4.31718542151558	4.55738231887316	4.44943924446232	4.68606912612327	4.40661574537516	4.38427898463278
ABCA13	3.14383260969825	3.37653488720017	3.38674418924897	3.52709561499263	3.24263055170894	3.54068434458701	3.40901245910149	3.7222877531836	3.42452965940411	3.41332267153835	3.48588004560353	3.60382939095129	3.51365319754678	3.61897966745955	3.58999652811688	3.40985931166589	3.41298294672556	3.71374551659076	3.44318558297988	3.56950956300339	3.28456374617074	3.24158351158234	3.48447337854201	3.40086011068921	3.42844756239314	3.51597449696614	3.56892065279834	3.76708333847656	3.43601054856401	3.53254081222226	3.76514804769265	3.73353271058455	3.24665479381132	3.26940976125406	3.43601054856401	3.58576451477261	3.25641969149974	3.78410987412373	3.3259780665453
ADGRG7	4.22281151489277	4.11508844196019	4.29262620948539	4.05395332911996	7.12746211460451	3.89263767167778	4.21973503011857	4.62691345422866	4.03953481730813	4.00838137933753	3.82027915602161	4.19301740300949	4.09856180228967	4.00344491677962	4.05296314842479	4.12877592357897	3.89390229506984	4.7439118323204	3.91661555686167	3.94342918893437	4.32428010948151	4.01769944186946	4.68679876774996	4.07651006778791	4.11001308830784	4.58916116590284	4.38763996294969	4.08375334710641	4.44397144171334	4.46204043500356	4.32476658050764	3.90401983515993	4.40622337213874	4.08997272448491	4.22304275041849	4.07842539147115	4.35312135303469	4.16733052744889	4.46946983367101
CSF3R	7.13773230802518	6.95723154738315	6.25389985114939	7.00414887764889	7.14750198266946	6.61248166313151	6.97456384222391	6.88865205794999	6.63419667608179	6.77137787916128	6.21618186030513	6.37445354344623	6.18334974175684	6.78845302856763	6.40874616198681	6.22109289544488	6.10492452213562	6.44139483557261	6.67092656537113	6.5098446636403	7.38631366811894	6.4769334971705	6.72742020578228	6.81357656029009	7.00351090635845	6.25035493508101	6.19175639713096	6.25035493508101	6.2846682632038	6.23417537043244	6.84001987367184	6.64890342946147	6.53710951047425	7.1790173763236	6.3386658870522	6.17032475096538	7.18250025684309	6.5343212015256	6.82409815881301
CD300LD-AS1	3.61369500766662	3.62259668911084	3.60061991666707	3.41470004951409	3.48488623050647	3.51359534350325	3.7336201842051	3.88379532686862	3.77523400184602	3.33132013118304	3.62051544687737	3.53291560966347	3.54702875542978	3.61279220010595	3.62348033211079	3.54371412712783	3.29966272084092	3.53383666195406	3.51408147267964	3.4269153640946	3.48494005970438	3.72557873747753	3.33079210686896	3.44558235945783	3.55764312141919	3.33609987892603	3.5122408101525	3.57084691294669	3.51902616916528	3.5527485353389	3.47860490673315	3.62411126060307	3.87653883245952	3.63307439221051	3.61799997835938	3.57955613119073	3.62186020590811	3.6527626298304	3.61054254237656
DUSP5P1	3.89231165121487	3.81771401143004	4.20892773897559	4.07818300843537	4.39907085380055	4.00907166860481	4.22717593013754	3.96274870993018	3.95090787461362	4.66001831911949	3.6227740114528	3.76641436300983	3.99566753506889	3.73313065130526	3.74631943161815	3.63132643331111	4.21300254920628	3.48935719211286	3.77034330978674	3.74666382966991	3.86622871399968	4.09998477707449	3.90403417434139	4.11312489549171	4.00307327500834	3.81453883798699	3.82472781801693	3.86650446044299	3.8926213430309	3.86108288179396	3.94269410770073	4.12129184385164	3.9131427180292	4.06561659052995	4.20123880143332	4.03871582545008	3.7892681342777	3.92889524763671	3.839029574178
DGKH	5.01562048868426	5.2406622135242	5.33859317099401	4.75076823624663	5.0961123799499	5.17294796513036	4.92997397361568	4.61561098203742	5.01060709879504	4.91624603365771	5.32401128447918	5.50258211568265	5.84792366788524	4.84176308788652	5.30306579783996	5.17541310128465	5.33886353911892	5.48386574684162	5.0741001352377	5.40808842639088	4.82106930622606	5.29548547619696	5.16911657107203	5.08981141941381	5.32385851244072	5.30018593842526	5.48625661238126	5.0580780786067	5.10277600293439	5.10056719049947	5.10561256996649	5.15537237364276	5.32867800980461	5.01065497645773	5.36656236779075	5.07665023236569	4.96806336190504	5.16238699815285	5.18471269759149
TMEM182	3.87641331436519	3.67140411828974	3.94544186986325	3.83356696019302	3.71204985204195	3.4445259440124	3.92604136999944	3.65353151095747	3.73152681845993	3.6035891978922	3.85139855510534	3.76456006763749	3.49616063805218	3.55427928364168	3.625147960314	3.7438066766125	3.93413553828403	3.67087363891599	3.80628899504017	3.5775166862438	3.59085535315574	3.84888433929499	3.77448426193399	4.01415118382451	3.96203044754879	3.53317781031424	3.64964570366099	3.61122010227812	3.60308502292485	3.63064668407497	3.59923006104622	3.86162622892269	3.59474104204691	3.90998284936354	3.56222714987782	3.9901709885694	3.67631418512258	3.42820792965086	3.96365624342452
C16orf46	5.8770192853209	5.8801637149645	5.81556928100129	5.84450599811758	6.07120651625341	5.95776238349141	5.74811962592528	5.63163398837303	5.74088998177776	6.05093740042728	6.31800142070409	5.97177321731843	6.01489017834101	5.75368020946892	6.23513213178919	6.11980157565202	6.01872238163406	6.21319709364001	6.29286308254846	5.93197090556339	6.04292476320036	5.7240187780637	6.11881474393967	5.90405327632196	5.81690379104776	6.16603858038321	6.29299368005107	6.14641833930895	6.15680719022379	6.11687444111195	6.16201471708051	5.71514561473776	5.80077932368356	5.87729212256329	5.71165181260683	5.96776062231626	5.96188871093158	6.11483284888736	5.57831117460494
LSM14B	5.05739438291508	5.72424769055648	5.57972564250844	5.63307383459846	5.65075278548274	5.98396492838964	6.03805860129407	5.8628129868538	5.25569824044142	5.65097063958677	5.65645106395501	5.43990832419399	5.38850436031712	5.27681405341169	4.97650537768197	5.32860923048097	5.28514706123061	5.39226029779417	5.64125347219882	5.43231556115477	5.6974838623265	5.25626817244779	5.92688491934488	5.37464464469397	5.48976092074499	5.42356651959098	5.56027432832533	5.71955573696463	5.64472606470627	5.63129211030474	5.8130861993186	5.34371096949673	5.28499871383721	5.18275989412461	5.42787800184336	5.34960897631067	5.69098143860518	5.65652507740672	5.29300938813888
CASP8	5.12785816745956	5.39751001301492	5.60475522560011	4.94334488332958	5.24983402752749	5.46293475044061	5.66683457482797	5.54362517577255	5.13371981197822	5.32015833786338	5.34408494828238	5.62213249094996	5.29447603105066	5.80135553844917	5.64765539664631	5.61848106203854	5.51052382397674	5.12946334255496	5.08741022435406	5.24194780978528	5.73622905660968	5.1104589439489	5.231729999851	5.05788708507118	5.36732295158175	5.31505544051875	5.65623984358772	5.49642109605815	5.41654441240933	5.57260147086697	5.1473302509255	5.58142236753641	5.03242867529655	5.21513309245158	5.4037109898281	5.66185887936752	5.74640048909539	5.31811472839529	5.26277341661648
PLB1	4.34672050906817	4.05478146216773	4.23814376945178	4.20188058796748	4.14169354462891	4.13178330670379	4.05044327451532	4.07415970643938	4.40667781721442	5.2873581486618	3.87797064697738	4.20401391183883	4.33714125062762	4.40077426083371	4.22971995866997	4.10689726672604	3.88531625700226	4.06234590643181	4.79974295109781	3.91299737268303	4.52452069991779	3.8660720307691	4.48911071014504	4.14578978031622	4.54053545155877	4.17476321095986	4.35209806886203	4.30323548817824	4.41395908886946	4.36757500725133	4.49791593275286	3.80939892461511	3.77410003991229	4.42556951471274	3.79974282146217	3.75625574769032	4.7287247563588	4.41550682943273	4.16000211075885
LINC02910	3.46705373189739	3.48639851565323	3.70080644899594	3.51020557167605	3.31302435061632	3.22397727845296	3.79952833851831	3.4497904709208	3.42426695056024	3.40092368963359	3.55220317970964	3.68024771866786	3.4206921819595	3.47847900493783	3.44813646375624	3.48108693971072	3.73115380073294	3.65752088077856	4.17316853850766	3.55701226176423	3.52021225615193	3.7223175847637	3.38801760230153	3.27566109858768	3.42398733417159	3.41855722242138	3.48657850683221	3.38920917014724	3.35846691145153	3.71281570751726	3.46721451702919	3.6597865678798	3.45126892086706	3.58215110860485	3.84173115301141	3.8971527246944	3.80820130855005	3.38895384486041	3.61322256927726
SLC5A3	5.4807233247246	6.23386678302578	5.80272365888158	5.47356331551357	5.69589506972298	5.45896988234246	5.2157215351701	5.33298212703727	5.38500569008859	5.14372295098973	5.67147851024021	6.45789784177515	5.38794500235955	5.37355923195744	5.72376746955669	5.91386675719831	5.50212593380356	5.68062040530066	5.68742495644971	5.48876788259785	5.58577099580349	5.36451997732763	5.34093720337295	5.25988875848104	5.26103961668943	5.31712767175448	6.39908268064588	5.57461387089314	5.95097023114112	6.6336752537825	5.87111579825241	5.27222009317082	5.00279422974151	5.31680079951279	5.50143247345631	5.77210680792877	5.53284682981966	6.30695536124529	4.99988729531633
KIF19	4.53332923388479	4.49209878240414	4.679675335715	4.86508179877255	4.44516982894188	4.68214418906649	4.8825339872755	4.48342872844992	4.85391103851325	4.64565854768022	4.51714370262561	4.89443887881561	4.69886487862023	4.32997726123566	4.67449991610479	4.58825733745648	4.59677596022726	4.4796455738755	4.26582707308726	4.76132501076404	4.65844790565192	4.48223957901442	4.544233032311	4.63632559477866	4.39157101090718	4.57189001077818	4.60938105581938	4.46306267053752	4.75644762002528	4.91504709776216	4.8228712527397	4.58768306318649	4.51392520418941	4.65685696785861	4.58266395515697	4.41407564557742	4.90337388377537	4.55215022490317	4.70631001078467
SLFNL1	4.51486885894267	4.19599871163211	4.61938278294417	4.58688499294892	4.4330930507515	4.49468485847608	4.81750241395098	4.25163745117503	4.48034869511264	4.37953238495811	4.1340623660445	4.22197720032953	4.61434252842163	4.32802414529992	4.73526307546224	4.27476558452914	3.92380656485645	4.5018002514365	4.43616630441137	4.44404416726333	4.44916486951068	4.82683087353071	4.37323839247478	4.74493755759516	4.71494095937563	4.30994277636569	4.30760191862232	4.14133917373876	4.28161868891465	4.22832098560475	4.27206224327811	4.4701982924793	4.48888964673166	4.28405478527555	4.29111712845409	4.07209404085673	4.46601416402494	4.56687734496318	4.77979121430168
GPR82	4.80103601145299	4.62719930093083	4.95042408745723	4.71540635132902	4.84389698837934	5.10656817470311	4.94526271849694	4.5093598917371	4.34749891476824	4.82914483108906	4.92097484595905	4.73258864129709	4.86454730570149	5.02004204618068	4.75114339616735	5.03662456426148	4.93785357739992	5.02249396564525	4.82533326453485	4.49577023708815	4.86639258334124	4.67284836847627	5.04286170642679	4.5611194436555	4.66160989532119	4.83944714001546	4.60307929138776	4.85268348863442	4.83702884419133	4.83339460409136	4.79535448531027	4.74511938247733	4.7087306654757	5.07279684845393	4.9768191831811	4.82325560062687	5.08256152348643	4.69072152252506	4.77819086770036
RIBC1	5.12702322419577	4.697618768203	4.70945717576743	5.18284744244563	5.40846527766973	5.03887102299897	5.06396824858342	5.00272542511927	4.85391103851325	5.1981873911752	5.28411357578687	5.34657879702319	5.21553936748902	5.00121085962611	5.01724746855528	5.01052179521827	5.30859372297516	5.11738407347263	4.76529164237545	5.33902493728514	5.0575620599719	5.15821983851743	5.0969539434303	4.90498452927394	4.77888073673912	5.05672388685183	5.3148847218705	5.03099868132777	5.6642504760398	5.16235842310529	5.23539068191833	5.06410973973137	4.91243051616773	5.05427359523661	4.84619800414178	4.89094432276912	5.1984193439261	5.16235842310529	4.94030898438035
OXGR1	4.52260670120898	4.54782797495454	4.76372154000063	4.79056864939127	4.56118570974672	4.59977897767406	4.56194438912985	4.4980891617162	4.60759166202698	4.71049623813612	4.73991796805039	4.39529906948093	4.75940061302289	4.77649646357111	4.72919381938509	4.77373454923653	4.80555996920155	4.77099402172463	4.93714883344946	4.77010762385984	4.49534565417255	4.52496430911493	4.67194884169978	4.5654621718132	4.91866611648572	4.77751147860017	4.96543826640359	4.69488941972331	4.84309558685877	4.74440507799329	4.79759410015454	4.77738043866084	4.55341757142593	4.54934380456279	4.72196466675831	4.65228803840718	4.51617106888014	4.63150968302264	4.48261713556653
CDC14C	3.52575594335172	3.26412202827103	3.41072601618841	3.17761742529944	3.24084840929486	3.30797416875537	3.63681681241945	3.16231688075059	3.30794590817524	3.25623458366828	3.32980932353861	3.32779024593083	3.35773679849848	3.20952308120754	3.26498328199105	3.0786410859195	3.31381468978666	3.48876235648123	3.18040839497809	3.52740856830168	3.41503953741507	3.40028653669593	3.14561728899669	3.14008347320575	3.2238697762632	3.04431479152871	3.4845004367937	3.53602694352597	3.46658890899154	3.36386830126152	3.43860266864838	3.21725767206091	3.25879386256317	3.41151210880571	3.26423764620707	3.24768435837369	3.3982248682987	3.40467921503755	3.21128612313323
SULT1C4	5.88356937781683	6.35750865274015	6.91347436512659	6.18439337251983	6.10493206802616	6.46229203892402	6.1862740094799	5.97595700698932	6.46875891892717	5.21796479140013	6.87402931579875	6.30412129358282	6.5330783816431	5.40910084040594	6.72833190423081	5.52753749633065	6.36341133103221	5.57982699484732	6.06884275453526	6.00670487475852	5.90990904619889	7.06417695964924	6.32533844251127	6.4908346798057	6.03593019333212	5.84011259033913	6.1738902713229	5.82399613776173	5.73750190779743	6.41173850631862	6.38692073155373	6.23195518148279	6.85115159084583	5.47246168189508	5.96531944226664	6.13832217728902	5.7253118513103	5.61911675840437	6.84215931745227
TEAD1	4.53556895657636	4.90336708224433	5.31399374752803	4.85502387434788	5.01370048581328	5.44743538270314	4.96592499250367	4.36894745282141	4.77108215603488	5.13954419006521	5.63360999581008	5.00960524681635	4.97880471019715	5.18681468676899	4.72991206716574	5.20106255059851	5.21222784504787	5.38325143977608	4.85315028555735	4.65005239728887	4.89286617509723	4.90100629493101	5.36074174244863	5.085643260844	4.8286430676149	4.72132587842944	5.38321953456141	5.1635318094561	5.0875279154136	4.9992844263191	5.18396662254334	4.77901345708419	5.13666880238409	4.61299355609088	5.05243728750163	4.74421759283555	4.99041547116363	5.43600473290737	4.69594978666285
CATSPER2	4.61390400641315	4.69790945497547	4.80178749887374	4.85810963799112	4.79893784673413	4.90717309572679	5.64276827616673	4.71014689902707	4.68951957407958	4.65120384800496	4.88262475880707	4.96725845032143	4.92310162876444	5.177338206567	4.65743438936508	4.75257616406263	4.64856299996759	4.79956760625221	4.608053758571	4.62415413178401	4.93772714867511	4.79602195972694	4.72501147388942	5.02875907073104	4.94310374757916	4.60468846417806	4.94958966097031	4.68811037904362	4.87446555807659	4.96303255652296	4.88269774802533	4.97119482142247	4.79602195972694	4.50015844785348	5.05900623817041	4.78940318648472	4.43812962675938	4.83604768048809	4.80189341656702
POU5F2	5.37725235709108	5.49931867303699	5.42040088019156	5.4638029132192	5.20701135178671	5.79500244307088	5.265106790785	5.43324871877098	5.38218477524532	5.22070528539518	5.1937243228869	5.49852246441255	5.54389238447571	5.4081993551596	5.60795008077231	5.32916558456606	5.31270020233791	5.53507396077837	5.30106241586429	5.25294860805884	5.19545235282485	5.45716071513587	5.27999861522444	5.12189351371383	5.20841146523902	5.52770662437281	5.28788839706537	5.57825247495352	5.41019405531373	5.36027903461358	5.47666139706695	5.58133881627288	5.34218533876859	5.66594952306504	5.45791972787033	5.57195277206665	5.36861324015785	5.45557076817216	5.26906365584564
RXFP2	3.60389856957782	3.53953107147415	3.75054808843768	3.75389389126378	3.62856679797953	3.4064412946249	3.51484393226296	3.63046802884993	3.81384479663626	3.50148220243456	3.96827593979733	3.72942355835735	3.54979593998142	3.65584821350117	3.84141776561292	3.79373683407647	3.71928323165323	3.98085657600131	3.71174697080807	3.80265676983574	3.66151442492495	3.81065770015405	3.77905859291938	3.5527983903388	3.84744314335863	3.70624814268266	3.75280163161364	3.69201122938471	3.57197876088802	3.70270088490057	3.782344308547	3.67449245351822	3.5418556523965	3.63523267909718	3.85924938870682	3.58775544837303	3.63025612129658	3.62631360787226	3.76018998336025
BEND7	4.81032628503402	4.9264885705952	4.99424435367469	4.77726336466795	4.25589081233959	4.42373816277167	5.00918662498117	4.61561098203742	4.91510170300609	4.83298441901456	4.74498072260787	5.03400313462381	4.77815426400633	4.88389877221085	4.85979675228954	4.95331194655849	4.80555996920155	4.86335060089319	5.22137309354252	4.81343782741184	4.62296673787747	4.64672473456512	4.93260453149413	4.87388183593754	4.70231688918027	5.1184167604701	4.74829258997378	4.90695481108453	4.80050455743386	4.89858788653016	4.94912700009074	4.8064965294685	4.53938594302414	5.11539537559525	4.79823405941654	4.61470426782551	4.79852700556731	4.78397437965961	4.9870583936575
SLC18A2	5.09188504567551	5.47698446686355	5.6317495664934	4.64553145524846	5.08485995193876	5.08250056893148	5.25356161163386	5.12650678685155	5.29781393063482	4.78284623485513	5.77837418239497	5.4114123475165	5.48151982439766	7.5814451789853	5.33000487833585	5.1626892837522	5.38793804260546	5.15046950531744	4.93253504491707	5.1744271926774	4.96311381341168	5.02872732146591	5.18283273249888	5.16535486365832	4.88821312867778	5.61388049488325	5.69103305280266	7.68597830251511	6.26096690624572	5.39931549035931	5.2642805675983	5.0782411490151	4.9738816316726	4.71229862678195	5.01665075940796	5.13910709661195	4.79191897021451	5.21685688940257	5.07791009842416
MAB21L3	3.63090725196227	3.74616182381734	4.1413673907597	3.66645268513489	3.78013431893934	3.97525488269503	3.38555970052576	3.86267415123682	3.46128114801508	3.6549340735704	3.89624413794476	3.71293203996346	3.93998120890991	4.16602542112401	3.54810797339446	3.27213429918299	4.11802700716369	4.09427357267203	3.64198143070462	3.65358447559051	3.78560901501111	3.55806768326392	3.8467182579116	3.72962550999624	3.79520759073547	3.74027080983244	4.00818781718272	4.24296958586869	4.00889090268536	3.94278737645336	3.55359504858222	3.50665987369439	3.87911720487082	3.61536275745282	3.53846512740504	3.65122342741981	3.7878289598216	3.79737560498442	3.55214885296401
BASP1-AS1	4.95739034276009	4.8866860703018	5.06546150312054	4.84216576722193	5.39678912613738	5.28766377491186	4.79757764609831	4.29428291653937	4.96616173663662	4.83298441901456	4.99884267483699	4.87671009515317	5.08282033990969	4.88377416779089	5.269131916801	4.87356606892337	4.37281562030419	5.40698149154978	5.04361100434517	4.34763135999942	5.43631878672452	4.93653713098777	5.13123503542319	4.63799917588035	4.5100267763048	4.36920330109276	4.83975377263676	5.05045709009337	4.87009915735958	5.28314917569828	5.02592698104264	5.19309486627243	4.9658619858664	4.38798367380141	5.36180163627739	4.76191742288945	5.10642904124713	4.98898681442811	4.70172703196047
MIER3	4.11498695074218	4.60806629997359	4.09359102070667	3.96251959497553	4.16059302837615	4.24212046008892	4.65362809543528	4.3387960587821	4.41937492732109	4.08157108098606	4.46332949410525	4.49335694700589	4.30639757719271	4.72211541790657	4.8041789940302	4.3966045071982	4.14830663159038	4.64214546686358	4.33855997753306	5.04875874530236	4.17990771062441	4.4961493602832	4.28510314797252	4.26486260045865	4.28985020241846	4.36507122280619	4.50281331747437	4.30490390015116	4.70039632097391	4.11475370275521	4.48055402047711	4.14468929128789	4.54023507679106	4.14607040375356	4.36936087885007	4.9268326767331	4.17389553121627	4.42978748531276	4.84108779878853
SDE2	5.18439912537924	5.41399288047486	5.11528865595371	4.96139134872086	5.06249369513123	5.21280471083075	4.81227682396809	5.03080426023848	5.37859717669452	5.41917776806668	5.21513006634253	5.84486423720946	5.42863453087959	6.08654325446967	5.01653416072746	5.25466622132836	5.44722476046516	5.11038312287953	5.54203311421817	5.32388763853965	4.87687129100903	5.26095390641711	5.06452674101608	5.15593955162642	5.43263548140495	5.7744373349584	5.17203673751764	5.22316038229835	5.37437540157477	5.04018173074967	5.38419573581825	5.52133090475479	5.75135500094583	5.48777068941159	5.40668124870095	5.30822624181533	4.74808087190247	5.43093490365504	5.12520342913505
UROC1	4.52559109031769	4.71906633314744	5.04016068652976	4.79497703055528	4.57852932802401	4.64643751508071	4.49131682707578	4.69041100513388	4.68951957407958	4.78773010459492	4.74498072260787	4.76687302071955	4.77610003908498	4.79125193558834	4.53206773936047	4.6935582123295	4.70436754151794	4.6784885921908	4.58210903551091	4.85162112927633	4.80775903843192	4.74811613762613	4.74811613762613	4.82853754694809	4.80016291604302	4.68326289978418	4.63554970659995	4.80061800099756	4.69461068589167	4.7004463837803	4.796805145783	4.90747874014686	4.5735569471137	4.8027000516983	4.500244829194	4.56126063921407	4.62593497415797	4.63554970659995	4.54794240368941
PCDH15	3.36322267112136	3.57338325239763	3.52740156169345	3.5851344717425	3.46820102385302	3.47015860425128	3.43422561785143	3.56660670908742	3.65123462192511	3.3565821876556	3.24537091998158	3.50985137608738	3.20622420024714	3.41605225861382	3.3172940817746	3.45323757307099	3.42512316493078	3.65391345475978	3.15795602328191	3.37702390951186	3.34990666807513	3.41805861876181	3.32376475262189	3.34114928234004	3.37060867150429	3.55216205011724	3.49434801727469	3.70350483288376	3.35588900865613	3.68073139758275	3.39844115651911	3.46238653052768	3.48171913052622	3.33674993518166	3.36239086597483	3.33620004370831	3.49161484074911	3.49762339478169	3.3907712565428
TNRC6A	5.9836006333916	6.15018169132739	5.89859161724959	5.98898001143337	5.56526586018346	5.95240311321883	5.79400608276647	5.25160473271858	5.9020432775716	5.71567906391231	5.94144745483692	5.64788128639169	5.80283918250337	6.03818255513855	5.91897793293257	6.21186552265367	5.7422796285006	5.84829485743345	5.98008129729599	5.62416861078056	6.0218634446769	5.88282279373206	5.99830845542747	6.0159080192834	5.70062344632208	5.68088611234034	5.80007864298118	5.74253297685711	5.79392128114814	5.49139204109948	5.64258636520911	5.7033749177221	5.7098552758886	5.80171668202983	6.07945182155677	5.72824017272419	5.93874539917066	6.1170664824436	6.29284461041066
ARID2	7.35713945801392	7.3230338574424	7.19000004316534	7.29015066544122	6.54089892353718	7.16606484043264	7.11711838960266	7.46661928992505	6.92722240272464	6.15329341272641	7.04748974846076	7.31582233087767	6.96586749691223	6.68845174775877	6.93074502403238	7.21135111300299	7.31554748284168	7.03754058467601	7.33043972416111	6.94276607534426	6.85855210467412	7.32555090109171	7.46733229262088	7.25828255256444	6.76546406927375	7.1208952906053	7.2487193624858	6.89876754364178	7.18250039049339	6.92233995495988	6.81780676503361	6.8454378168488	7.33653464517327	6.59487906971967	6.97252791423634	7.20107174912293	7.11293993712564	7.08622700178429	7.22055520339385
[truncated: 16,732 more rows]
