# Supplementary material for: Identification and validation of an endoplasmic-reticulum-stress-related gene signature as an effective diagnostic marker of endometriosis
Source: PeerJ. 2024 Mar 25;12:e17070. doi: 10.7717/peerj.17070 (PMC10977089; doi:10.7717/peerj.17070)
Supplement: Supplemental Information 9 [file peerj-12-17070-s009.zip › 13.DEGs in training cohort.csv]

	logFC	AveExpr	t	P.Value	adj.P.Val	B	symbol	change	ENTREZID
1	2.296572850398	6.66370533703188	46.9151896382143	3.28438976823092e-37	5.69053371243689e-33	72.8372738676153	LINC01116	up	375295
2	4.52435752939852	8.19417416936546	31.3168151232151	3.20819566070414e-30	2.779259900868e-26	58.3197144910057	PTGIS	up	5740
3	5.6125023922675	8.50049936046077	30.9683906029662	4.98051771694165e-30	2.87641499879103e-26	57.9061420973599	C7	up	730
4	3.65947430039545	9.09102104737049	26.3101027259323	2.87809723529827e-27	1.24664781746944e-23	51.8537987967588	SERPINE2	up	5270
5	-3.60011379527668	6.97316906273076	-25.3878415620825	1.14187672189977e-26	3.61049630087767e-23	50.5263171783326	CLDN3	down	1365
6	2.64336123206556	7.30180967171141	25.3281458643782	1.2503161609873e-26	3.61049630087767e-23	50.43875203453	LY96	up	23643
7	-2.92017912917908	6.61157703231412	-24.9886388233559	2.10219600956134e-26	5.20323543737996e-23	49.9368470154437	RAB25	down	57111
8	2.7631022151829	7.1529231285855	24.7918325372439	2.84917652841257e-26	6.17060406640953e-23	49.6428297572124	LINC02381	up	400043
9	-1.96797951238157	5.80607216822475	-23.3573047311269	2.79184446178288e-25	5.37461079387223e-22	47.4287596596227	GRHL2	down	79977
10	4.14184022925357	7.01459170907406	23.1462267507255	3.94609570917947e-25	6.83700542572435e-22	47.0920290972307	DIRAS3	up	9077
11	3.39544860383543	7.51513691975587	22.7064188650219	8.18682605443074e-25	1.12188769502392e-21	46.3809764088126	PDLIM3	up	27295
12	4.08501079489517	6.77774449647374	22.6833956770339	8.50847872747097e-25	1.12188769502392e-21	46.3433978180495	CHL1	up	10752
13	1.87682832921745	8.26259938624778	22.6811222901792	8.54093290589586e-25	1.12188769502392e-21	46.3396852401162	NID2	up	22795
14	1.15657623568108	8.479142303552	22.6455716608671	9.06523590576875e-25	1.12188769502392e-21	46.2815834551776	JAM3	up	83700
15	3.01010280587351	6.85345606482767	22.4090227073396	1.35029812425251e-24	1.5596843533866e-21	45.8927931402914	TCEAL2	up	140597
16	-2.98724986935212	7.22771868103618	-22.3506358767128	1.49067584056698e-24	1.61421560085397e-21	45.7962390314892	DLX5	down	1749
17	3.15948992836625	6.60812692736796	21.3105013605752	9.01559925925597e-24	9.18848663328641e-21	44.0358678010166	SIGLEC11	up	114132
18	2.83255573711149	6.96167188454123	21.1426089864159	1.21382939337487e-23	1.14083477136883e-20	43.7443627772176	DPYSL3	up	1809
19	1.8393712920039	7.40932272170429	21.1256166019597	1.25105971695762e-23	1.14083477136883e-20	43.7147425010345	PLXDC2	up	84898
20	2.65495079045777	7.57780174041284	21.045831470543	1.44211876389593e-23	1.24930748516304e-20	43.5753756476515	ZFPM2	up	23414
21	-1.466615997943	6.55011263519549	-20.9296459391092	1.77514661800594e-23	1.46458049064624e-20	43.3715679755138	KRTCAP3	down	200634
22	-2.48350638851326	6.48367983543995	-20.7105938568742	2.6332831858105e-23	2.07383020351603e-20	42.9845251288704	HOXA11	down	3207
23	1.49471972169651	7.23139708485655	20.4095804949603	4.55312972365643e-23	3.42989241704658e-20	42.4466297610626	RPP25	up	54913
24	2.0184307983726	6.88348319060515	20.2031673798879	6.65372217353368e-23	4.80343293244352e-20	42.0736759830748	STEAP2	up	261729
25	3.55590979730242	8.08335630487791	20.150995088445	7.32700979369105e-23	5.07791086741964e-20	41.9788741162879	CFH	up	3075
26	1.74240818034434	7.95920227881996	20.1064929066345	7.95618642149234e-23	5.13548950298395e-20	41.8978376711631	NUAK1	up	9891
27	3.09415806672932	7.48786708232681	20.1033337143456	8.00289833663665e-23	5.13548950298395e-20	41.89207889707	CCN5	up	8839
28	1.41699927145616	4.76467687330908	19.9472459034577	1.0697154668597e-22	6.61924649243258e-20	41.6065523962679	PDZRN4	up	29951
29	2.61579699826119	7.29503197178151	19.8074374254957	1.38941729199034e-22	8.30104965552576e-20	41.3491298703096	FMO1	up	2326
30	2.98346235196425	6.9421077544001	19.5019964758106	2.47302599545035e-22	1.42825494657242e-19	40.7811536247817	FIBIN	up	387758
31	0.950755161234959	7.35916522356833	19.469429370914	2.63095995534362e-22	1.47045200600915e-19	40.7201373735576	MAPRE2	stable	10982
32	2.02362578805201	6.60274953785842	19.4260870609448	2.85727308416997e-22	1.54703479551028e-19	40.6387954815096	FOXC1	up	2296
33	-2.7057703521088	8.16133823956849	-19.3742268089655	3.15440488906675e-22	1.65615815478699e-19	40.5412604528406	CAPS	down	828
34	2.418394341241	7.36029957948227	19.2886234759004	3.71571753891533e-22	1.89348594350726e-19	40.3797678969015	ITPR1	up	3708
35	-2.06784771914245	6.79751696323447	-19.1406468782548	4.93849538858321e-22	2.44469631721693e-19	40.0991405445877	ALDH1A2	down	8854
36	-4.10977986112091	8.65362449435165	-19.1021335573147	5.31957699399452e-22	2.56019419438747e-19	40.0257961335563	MSX1	down	4487
37	-4.68484636757285	7.33790946949385	-19.0825144243655	5.52512698910159e-22	2.58725270846417e-19	39.9883847298457	GABRP	down	2568
38	-2.92410404664213	9.57552052542385	-19.0578508117361	5.79509096151266e-22	2.61589099231367e-19	39.9413071661971	ESR1	down	2099
39	1.01626559629532	7.65921276853935	19.0496118832292	5.88824591366923e-22	2.61589099231367e-19	39.9255691524448	WWC3	up	55841
40	-1.54477194375853	6.48284390879134	-18.978820348856	6.75449459414512e-22	2.92570933345396e-19	39.7901018324619	PTPN3	down	5774
41	-3.39873976416285	6.54383486561273	-18.6178262245636	1.36881818540572e-21	5.78442533666817e-19	39.092512005915	ELAPOR1	down	57535
42	-1.95760335632166	7.00567332526651	-18.4797961007096	1.79840515070863e-21	7.41884943837563e-19	38.8227419920358	PLLP	down	51090
43	2.29843364948147	6.53231402928094	18.4621772014963	1.86238419793267e-21	7.50410897985614e-19	38.788184704824	INMT	up	11185
44	-1.21136049856881	8.00651141443293	-18.4380765652135	1.95368585543202e-21	7.69308207527617e-19	38.7408692305427	XPR1	down	9213
45	-1.73193400804717	7.98806494652786	-18.2543532152706	2.81847991929532e-21	1.08517740181579e-18	38.3784550951892	EMX2	down	2018
46	1.39617630136614	7.15557034553814	18.2375449779061	2.91500237821253e-21	1.09794198271544e-18	38.345146419447	ARHGEF6	up	9459
47	-2.06137819757194	6.46507322299997	-17.9815407635527	4.88307106450901e-21	1.80008700561028e-18	37.8346308588983	STXBP6	down	29091
48	1.8353698605797	7.46187017665412	17.9622615812602	5.07769957377626e-21	1.83283797531766e-18	37.7959405051604	PODN	up	127435
49	1.13142948936287	7.42504244029584	17.9327763677342	5.39081186582254e-21	1.90614706912737e-18	37.7367015422083	FZD4	up	8322
50	0.818349007133809	7.96048368267412	17.8855609306237	5.93386419925732e-21	2.05620262232665e-18	37.6416723571825	PLD3	stable	23646
51	-3.35223981925408	8.72881708486007	-17.8664584097507	6.16916429783286e-21	2.09582236518142e-18	37.6031662488979	ASRGL1	down	80150
52	-2.7774553494076	9.28975909192313	-17.8162973735355	6.83346897928292e-21	2.27685929875107e-18	37.5018913728732	APCDD1	down	147495
53	-1.90604440242505	6.78424809783612	-17.7499613821142	7.82578104524061e-21	2.53604452049666e-18	37.3675973727659	TMC4	down	147798
54	-0.890381680078987	8.19770984078737	-17.7405254393208	7.97843764839614e-21	2.53604452049666e-18	37.3484611792122	METAP1	stable	23173
55	2.30211352605498	7.68795503343631	17.7361368350396	8.05047031209258e-21	2.53604452049666e-18	37.3395581874634	PLSCR4	up	57088
56	-3.61295436359073	7.96571375671131	-17.7014178230651	8.64426633955428e-21	2.67447426069853e-18	37.2690611065095	CDCA7	down	83879
57	2.16411906914361	6.68650028742405	17.5930973367346	1.08008460535334e-20	3.28307822321965e-18	37.0483836066209	SLC16A4	up	9122
58	1.07572584791046	7.47578328672338	17.5101882410185	1.28175952413906e-20	3.82892508883333e-18	36.8787226056805	PLBD2	up	196463
59	-2.20733076335197	6.42183529047075	-17.4485126963059	1.45643236283686e-20	4.27697408788329e-18	36.752086805495	TMEM30B	down	161291
60	1.47815428808607	6.098938792439	17.3960072644229	1.62421529207535e-20	4.69019235841626e-18	36.6439918918248	CPNE8	up	144402
61	-1.64275126621974	5.82004617952049	-17.3500054693063	1.78739980167543e-20	5.02516664632657e-18	36.5490679974422	C4orf19	down	55286
62	1.54057625207254	6.80101715683941	17.3471074767295	1.79822424144204e-20	5.02516664632657e-18	36.543081199587	DHRS2	up	10202
63	3.18727820928221	7.51346673732641	17.2484434609451	2.209618135878e-20	6.07680060670194e-18	36.3387714740531	VCAM1	up	7412
64	-1.98908166653674	5.32725362060336	-17.2380662001439	2.25813850839211e-20	6.11320434318775e-18	36.3172276878522	HOOK1	down	51361
65	1.45932602843438	6.62818811446119	17.1097771722458	2.95617431675028e-20	7.87979634031004e-18	36.050023912987	NIBAN1	up	116496
66	1.96936499644638	8.04980977511833	17.0583470034039	3.29468523458794e-20	8.64904793552586e-18	35.9424506575907	PBX3	up	5090
67	1.27236202594915	5.90408157515959	17.0373143663958	3.4442940482499e-20	8.90684159402654e-18	35.8983829560541	RYR2	up	6262
68	2.28473139956367	8.19542061728678	17.0223471952646	3.55496785081282e-20	9.04668878078841e-18	35.8669970669351	SGCE	up	8910
69	2.7136096512205	7.3537174055131	17.016024906761	3.60280229640079e-20	9.04668878078841e-18	35.8537326937886	WIPF3	up	644150
70	-2.7387025716509	6.22568910146043	-16.9942199360595	3.77288035801243e-20	9.33841786898904e-18	35.8079548143732	PRSS8	down	5652
71	1.2894666700126	6.77371100212722	16.9425638928455	4.20928370053372e-20	1.02718379430207e-17	35.6993189441238	SNCA	up	6622
72	-2.60906313443435	5.48666982864532	-16.9133451630564	4.47862396647846e-20	1.07773109504452e-17	35.6377528405403	EHF	down	26298
73	2.31769261632263	7.94099643511993	16.8585597604619	5.03205736617594e-20	1.19432090310088e-17	35.5220866597986	BNC2	up	54796
74	-1.30918383690253	7.19879353462004	-16.7570952804048	6.24868959216099e-20	1.46303778207813e-17	35.3070762434013	KLHL13	down	90293
75	1.32257153882645	9.39443859261435	16.7460287257188	6.39840917995983e-20	1.47811783269312e-17	35.2835629385561	CREG1	up	8804
76	1.86043190672592	7.98539765180228	16.6815239107089	7.34703024229884e-20	1.67492955234302e-17	35.1462628335155	TMEM176A	up	55365
77	2.1413641867922	8.20487251823953	16.6656123158745	7.60236680709083e-20	1.71063126363189e-17	35.1123300146608	CCDC3	up	83643
78	1.21544315512348	6.11167381467493	16.5609959280461	9.52280783567932e-20	2.11389256238572e-17	34.8885876006844	TRIL	up	9865
79	-1.66651057719073	6.43294992044138	-16.5553984242916	9.63854971883137e-20	2.11389256238572e-17	34.8765848964088	MOGAT1	down	116255
80	1.44468724965127	7.49223233736758	16.3756574517067	1.4229659453886e-19	3.08178849622536e-17	34.4894629107341	PRAG1	up	157285
81	1.05670790161401	6.54979026823074	16.3338847301796	1.55851501558319e-19	3.33368285925857e-17	34.3990180503929	MTARC2	up	54996
82	1.67242785767893	9.28642271990895	16.3200282026429	1.60633322404732e-19	3.39406456583463e-17	34.3689765381465	RNASE1	up	6035
83	0.877496504201161	6.92061559686373	16.2765116834587	1.76647465916751e-19	3.68746264394412e-17	34.274501659139	SLC8B1	stable	80024
84	-2.97450421650807	9.35904083583631	-16.2512467590103	1.86683756670337e-19	3.85057472389317e-17	34.2195610457569	PAMR1	down	25891
85	1.23836904934412	7.03298840121422	16.2351493283182	1.9338012700718e-19	3.94176950650164e-17	34.1845212756571	ST3GAL4	up	6484
86	-1.39455717773101	8.3601474914453	-16.2154887400145	2.01892496166672e-19	4.06742952160903e-17	34.1416888787439	CD248	down	57124
87	1.77666251641556	9.7713734581227	16.2031973764785	2.07407624751795e-19	4.13051092695357e-17	34.1148905513401	HTRA1	up	5654
88	1.34726016605416	6.70089571233015	16.1588274580254	2.28628741785756e-19	4.50138815929546e-17	34.0180215276029	PCED1B	up	91523
89	0.701761178188278	9.85600598815352	16.1301866086953	2.43492130128012e-19	4.67699677444979e-17	33.9553830860726	EIF1B	stable	10289
90	-3.35998132600461	6.49743054426771	-16.127412385026	2.44983261752943e-19	4.67699677444979e-17	33.9493112067274	MAL2	down	114569
91	1.76328081678589	8.01889928417624	16.1261844233298	2.45646257921581e-19	4.67699677444979e-17	33.9466233377098	PDGFRL	up	5157
92	1.37364407688327	7.271923917805	16.1002270101189	2.6009786059464e-19	4.89832123115515e-17	33.8897684919163	RAB29	up	8934
93	2.45671165742598	8.68186120274378	16.0872691811174	2.67633904357316e-19	4.98604841601598e-17	33.8613603279736	BST2	up	684
94	-2.09188100458434	7.24625731266181	-16.0726140386326	2.76426157135308e-19	5.0950634026876e-17	33.8292097831595	SHROOM3	down	57619
95	-4.3715176811128	8.18282013143221	-16.0034044545142	3.22107895923444e-19	5.87456989975746e-17	33.6770716844639	EPCAM	down	4072
96	0.774602480737799	10.2061178696693	15.9840740720648	3.36194658668174e-19	6.06761318342164e-17	33.6344888572911	ISCU	stable	23479
97	-1.99526010778981	6.74868790830388	-15.9426080487736	3.68572492208513e-19	6.58338865979866e-17	33.543010073882	ELF3	down	1999
98	-2.0765603176003	7.93531289827194	-15.920503221007	3.87115927513139e-19	6.84405159193127e-17	33.494169787433	TMEM101	down	84336
99	2.64468678210553	6.81873448511424	15.9123200709819	3.94219796678359e-19	6.89924464368611e-17	33.4760760771976	KLHDC8A	up	55220
100	1.71513768269681	5.96901949971046	15.8521871419633	4.50673924231091e-19	7.80837641122788e-17	33.3428979549168	DENND5B	up	160518
101	-1.73847467624343	5.29792886777531	-15.8039036784427	5.01936802574944e-19	8.61045251625097e-17	33.2356839430959	UGT8	down	7368
102	-0.930937826989626	5.05338400664065	-15.7387965723472	5.80633740363893e-19	9.8628041034753e-17	33.090717548936	LRRC8E	stable	80131
103	4.64246907704317	7.71302950724252	15.7142130880907	6.13528937656557e-19	1.03203906542112e-16	33.0358619679792	DLK1	up	8788
104	-2.30963401960226	6.64035015918646	-15.6873753022161	6.51618493395891e-19	1.07645632070073e-16	32.9759018451887	C2orf88	down	84281
105	0.931368712309056	7.63260557068938	15.6868687902062	6.52360115858111e-19	1.07645632070073e-16	32.9747694658085	FBXL7	stable	23194
106	-1.76850244834765	9.87226939639995	-15.664171419949	6.8649269126649e-19	1.11841069457158e-16	32.9239978633321	PAPSS1	down	9061
107	-1.03787669548281	6.61959708204762	-15.6614564585054	6.90695742347677e-19	1.11841069457158e-16	32.9179210590526	STRBP	down	55342
108	1.6604600598991	8.93655244643539	15.6340100294377	7.34689492263882e-19	1.17863242064482e-16	32.8564439289458	LHFPL6	up	10186
109	1.44888112088858	6.77984250130297	15.6146916641839	7.67360707513733e-19	1.21975152462229e-16	32.8131239374005	ROBO3	up	64221
110	-0.800529324045918	7.1130185769218	-15.5990600430298	7.94879921219729e-19	1.25200813773209e-16	32.778041599375	PRKAB1	stable	5564
111	1.75767397995942	6.81519163836217	15.5737108334608	8.41665693479921e-19	1.31375673921019e-16	32.7210935507318	HERC5	up	51191
112	-2.93593906030193	7.05508815498001	-15.5099783468815	9.7211059356142e-19	1.50382037000403e-16	32.5776072562232	SCNN1A	down	6337
113	1.69129046898711	8.206066202633	15.4983594690762	9.9803001268575e-19	1.53025380529144e-16	32.5514010080661	PAPSS2	up	9060
114	0.745034593492459	6.32399102558199	15.4896125034768	1.01800723697305e-18	1.54719240243816e-16	32.5316626040352	ARHGAP31	stable	57514
115	-1.46861761398925	5.69668469205431	-15.4795939189077	1.04139075379673e-18	1.56896836524193e-16	32.5090443979653	TMEM139	down	135932
116	-1.61271864137844	5.95462985953185	-15.464311857319	1.07811983299303e-18	1.61030208848597e-16	32.4745221061312	CHMP4C	down	92421
117	-1.47767163510325	7.99703147630481	-15.4543361009899	1.10280624518384e-18	1.63309581231242e-16	32.4519730183839	RAMP1	down	10267
118	-1.35879697826866	6.65043838351808	-15.389373567842	1.27831526885758e-18	1.87695680917173e-16	32.3048657045768	AP1M2	down	10053
119	-1.32081134737567	6.67416642898647	-15.3081044776373	1.53868209955295e-18	2.24026941654239e-16	32.1201790030443	SLC22A5	down	6584
120	1.29148005497535	9.01520893466934	15.2936089193001	1.59052742115463e-18	2.29645650824376e-16	32.0871608018929	CTSL	up	1514
121	2.63731442252233	8.1341928458924	15.2830491024375	1.6294154364313e-18	2.33316131005031e-16	32.0630928666809	CDH3	up	1001
122	-2.16426362753171	5.54457700739847	-15.2446233729525	1.77930084355535e-18	2.52689888651147e-16	31.9754087557529	IRF6	down	3664
123	1.60986756450671	7.93050199151004	15.2093794124803	1.92913434409327e-18	2.7174131419317e-16	31.8948411967504	FXYD6	up	53826
124	-2.94275924681992	7.87537207923633	-15.1402173428375	2.26170150893677e-18	3.1601806728902e-16	31.7363354068397	SOX17	down	64321
125	1.00765419891123	9.32372412371854	15.1329643704594	2.29980912716433e-18	3.18771943497993e-16	31.71968213551	PGM1	up	5236
126	3.48381877314849	7.68939291205742	15.1224898110174	2.35600269496754e-18	3.2031653441176e-16	31.6956215332664	TCF21	up	6943
127	-1.65321075875803	5.41913452176357	-15.1219676597112	2.35884029581507e-18	3.2031653441176e-16	31.6944218040941	EXPH5	down	23086
128	-2.35778715042315	6.77938421082632	-15.1205768520309	2.36641558378768e-18	3.2031653441176e-16	31.6912260442672	ST6GALNAC1	down	55808
129	2.33814343347006	8.07473250829366	15.1070939650515	2.44115176297587e-18	3.26155994368651e-16	31.6602342270427	PDGFD	up	80310
130	-1.39480870874646	6.02855395097023	-15.1060203648195	2.44720531385921e-18	3.26155994368651e-16	31.657765571563	HPN	down	3249
131	0.968932151119948	6.94577957717635	15.0876003951709	2.55348635457323e-18	3.37722935720121e-16	31.615390276403	SLC9A9	stable	285195
132	-1.67822981999598	8.97888557938191	-15.0610489051549	2.71503334555816e-18	3.56368695038944e-16	31.5542414825257	REV3L	down	5980
133	1.11584612658993	7.82877929168568	15.0182494960959	2.99770850218485e-18	3.90513515104171e-16	31.4555067778791	QSOX1	up	5768
134	-1.03015938841635	7.85309495008784	-14.9631280032673	3.40654666373269e-18	4.40461399222631e-16	31.3280424668885	CNOT11	down	55571
135	1.76299749563388	6.93373647309465	14.9512144355047	3.50214329784896e-18	4.49467665026156e-16	31.3004482187211	MN1	up	4330
136	2.57758979767022	6.80140050806647	14.9023045392312	3.92418259499399e-18	4.9992932088872e-16	31.1869948579585	GPC3	up	2719
137	2.01410489471403	7.94695576890273	14.890521912732	4.03339255914048e-18	5.10091675034072e-16	31.1596229396006	CCDC80	up	151887
138	-1.58285577846974	5.29785623646763	-14.8824178019845	4.11030253805676e-18	5.16051462133127e-16	31.1407873550964	PLCH1	down	23007
139	0.96837063747318	7.62323424963708	14.8098057369187	4.86982765623181e-18	6.06032650819834e-16	30.9716895836637	NOD1	stable	10392
140	0.846299301134135	7.97520341690539	14.8074314170853	4.89695088969045e-18	6.06032650819834e-16	30.966150183075	SCRN1	stable	9805
141	-2.97633442797632	6.22954431663343	-14.7995131477557	4.98852488923494e-18	6.12987108020457e-16	30.9476718438221	FOXA2	down	3170
142	2.10727910910956	6.72784205215595	14.7962262418374	5.02704892352039e-18	6.13370772175453e-16	30.9399993114456	LYVE1	up	10894
143	2.34479868862874	7.83244170939714	14.7591085919357	5.48374208545939e-18	6.6441479281587e-16	30.8532710955659	COLEC11	up	78989
144	2.44102854903411	10.0363322508812	14.750113818613	5.60064829952089e-18	6.72700795130805e-16	30.832230445898	AEBP1	up	165
145	-1.1116845318613	6.26589669086611	-14.7479020228118	5.62978271349225e-18	6.72700795130805e-16	30.827055178213	FBLN7	down	129804
146	1.4234691812021	8.3101021430295	14.7422882586354	5.70442493834078e-18	6.76951140285565e-16	30.813917308012	CHST15	up	51363
147	0.938295012563776	8.92331391301245	14.7186988750361	6.02927554039464e-18	7.10634204169235e-16	30.7586717666627	VAT1	stable	10493
148	-1.61021674495742	6.08263562465167	-14.7004504713668	6.29347717701396e-18	7.36762064655027e-16	30.7158909134234	ESRP1	down	54845
149	2.38043977790932	4.66749286035652	14.6705849525977	6.75161765568723e-18	7.85090788606959e-16	30.645792965533	ENPP6	up	133121
150	-2.03591140979875	7.1611291515431	-14.646481884579	7.14608319320363e-18	8.25420249369641e-16	30.5891454992738	TSPAN1	down	10103
151	1.10399475147938	8.62919033007715	14.6174515008105	7.65255771142672e-18	8.78067648398539e-16	30.5208290667149	WBP1L	up	54838
152	-1.85983543025972	6.65849541701561	-14.5695426322381	8.56984602200245e-18	9.76849685376411e-16	30.407874009908	HOXD10	down	3236
153	1.6722772749023	7.38281988737335	14.5274258354022	9.46862570404219e-18	1.07224450292964e-15	30.3083559835017	BOC	up	91653
154	1.21271348359968	7.20890967278454	14.4921680959704	1.02946825920421e-17	1.158218640193e-15	30.224887326413	CMYA5	up	202333
155	-4.26205751390367	7.54842369258707	-14.4747135881112	1.07304679006315e-17	1.1994586248151e-15	30.1835124152549	MMP26	down	56547
156	2.48340421175109	6.46318585655058	14.4261399119146	1.20449294850405e-17	1.33775928370392e-15	30.0681849124936	FZD7	up	8324
157	-1.92800522839699	6.89019825530749	-14.4189957670379	1.22516670462932e-17	1.35205339645908e-15	30.0511995476531	HOXB7	down	3217
158	-1.09661592082517	6.02422441412372	-14.3508593521453	1.44148635117528e-17	1.58070838737107e-15	29.8889044737419	HAPLN4	down	404037
159	-2.95907227889392	5.31352946660891	-14.3194068178029	1.55411825999196e-17	1.69350018695728e-15	29.8138041497174	C9orf152	down	401546
160	1.82221031274384	6.46404386854029	14.2890835595814	1.67120783649306e-17	1.80970918594242e-15	29.7412904698338	AQP11	up	282679
161	1.21048205052891	7.24520898206118	14.2617081112157	1.78463331394725e-17	1.92053147810249e-15	29.6757333369245	AQP1	up	358
162	-1.37656950260614	7.78917869137515	-14.2551332485224	1.81302542391944e-17	1.9390418823968e-15	29.6599751197034	JAZF1	down	221895
163	0.887908947929869	6.35723649660943	14.2007261892817	2.06637960400573e-17	2.19644742447873e-15	29.5293803960365	MRAS	stable	22808
164	1.26575565775253	6.43103727605867	14.1748664127103	2.19918368157716e-17	2.3233571016467e-15	29.4671860954828	NGF	up	4803
165	0.86256805243728	7.84818903853303	14.1558179596251	2.30254907990169e-17	2.41781608232585e-15	29.4213229019899	KLHDC8B	stable	200942
166	-1.08967475104218	8.13497259137099	-14.1025593920718	2.6186436867222e-17	2.73092082768685e-15	29.2928637032903	C14orf132	down	56967
167	-0.866412359495374	6.89044768465373	-14.1004164552878	2.63225082664034e-17	2.73092082768685e-15	29.2876879230781	SLC25A35	stable	399512
168	-0.766459986699978	8.57589968037937	-14.0502019263839	2.97259836349325e-17	3.06566900273119e-15	29.1662499566163	DDR1	stable	780
169	2.7709491225636	6.3188428543278	14.0389858944418	3.05456200528565e-17	3.12306308440859e-15	29.1390843372538	FABP4	up	2167
170	-1.83474934709808	7.02132106735732	-14.0376736897727	3.06430061381426e-17	3.12306308440859e-15	29.1359051535534	ADAMTS9	down	56999
171	1.99475203015906	9.83485571644628	14.0273747094223	3.14184278680367e-17	3.18336655696845e-15	29.1109458665517	FHL2	up	2274
172	-1.34536353419802	6.27913953640867	-14.0229712934751	3.17560439235891e-17	3.19886754081457e-15	29.1002704571769	VSIG2	down	23584
173	-3.00268311686601	7.39447785114826	-13.9992676668667	3.36380397141634e-17	3.36885939935026e-15	29.0427649295906	EYA2	down	2139
174	1.40757705370106	8.70369015669017	13.9855522308837	3.47785561134732e-17	3.46306473116113e-15	29.0094603663422	FMOD	up	2331
175	2.40966615770663	5.93785513266499	13.9665521433429	3.64239941155347e-17	3.60618355454717e-15	28.9632862154274	PRSS35	up	167681
176	1.34301908777167	5.30460553551107	13.9426138275945	3.86106609065674e-17	3.80095631174538e-15	28.9050497169095	PLD1	up	5337
177	1.12779161071287	8.01351814906552	13.939723090365	3.88836234537674e-17	3.80620146870041e-15	28.8980125693382	MPDZ	up	8777
178	2.06328333094951	7.85225415070854	13.9172354369452	4.1075372537566e-17	3.99815676733634e-15	28.8432349514496	SERPINA3	up	12
179	-1.01013022293572	7.44363469421995	-13.8800062501035	4.49845877078065e-17	4.35420651746064e-15	28.7524152256833	ST14	down	6768
180	1.10617866073684	6.75559569565503	13.8498138929188	4.8432244363856e-17	4.66187258804539e-15	28.6786394836998	SLC4A3	up	6508
181	-1.55137724700516	6.11977011059306	-13.7713943553072	5.87014014799189e-17	5.61911868530981e-15	28.4865068707542	HOXD11	down	3237
182	-1.11721347984346	6.61646695216518	-13.7604866784293	6.02961275623876e-17	5.74005882497762e-15	28.4597236378896	AADAT	down	51166
183	-0.796798742064895	7.8824832741387	-13.7580239557896	6.06622531539908e-17	5.7433562740221e-15	28.4536745615304	LAMA5	stable	3911
184	-1.48640685951256	6.47903167399323	-13.7339190227256	6.43677575244674e-17	6.03794912603691e-15	28.3944279725662	DACT2	down	168002
185	2.24693878949812	6.49211846706569	13.7332692808977	6.44707715754835e-17	6.03794912603691e-15	28.3928300243805	FRZB	up	2487
186	1.30798891140846	6.91521732332791	13.6588533662849	7.74543653157744e-17	7.21491577129628e-15	28.2094761963824	HOXC4	up	3221
187	0.721238938388761	8.52751584673609	13.6383321048913	8.14834352714649e-17	7.54963636103423e-15	28.1587955167203	PPP3CA	stable	5530
188	-1.23422989579386	6.43209681987002	-13.6353736782973	8.20816523156086e-17	7.56461014904381e-15	28.1514849664809	ST6GALNAC2	down	10610
189	1.37891949530591	6.17543106169455	13.6072531488907	8.79962735830751e-17	8.06679066719767e-15	28.0819433277004	DUBR	up	344595
190	-0.516823658007342	10.0678492455145	-13.5852002582895	9.29374049465177e-17	8.47491304264929e-15	28.0273394943452	SPCS2	stable	9789
191	-0.704304867702361	7.30976348520282	-13.5793339746434	9.42987976338464e-17	8.55403648064933e-15	28.0128043608927	USP54	stable	159195
192	1.20697893572812	6.88185489726482	13.5431771673503	1.03150512487331e-16	9.30825926747659e-15	27.9231244405456	LDAF1	up	57146
193	-2.3808272650931	5.98401776919389	-13.5337813833911	1.05586396886731e-16	9.47870420963471e-15	27.8997938916573	VTCN1	down	79679
194	-1.84778233322504	6.87922495446602	-13.528728451253	1.06920546377231e-16	9.54899683779336e-15	27.8872425595386	CLDN7	down	1366
195	-1.14319819619311	5.54061451193595	-13.4963901116877	1.15875680124497e-16	1.02957027376259e-14	27.806841133547	ARSJ	down	79642
196	2.81106932716081	6.07177957702665	13.4732133288758	1.22761012569167e-16	1.08518229784356e-14	27.7491389153233	NRK	up	203447
197	-0.788715403023455	6.53083483830205	-13.4505083187609	1.29910790674516e-16	1.1425555122978e-14	27.6925473840953	UBXN10	stable	127733
198	2.42346929770019	7.15415745208293	13.3755334373946	1.56681102080594e-16	1.37103877507494e-14	27.505224963069	AOX1	up	316
199	-0.973554200658883	6.17245683594448	-13.347333554996	1.6815034716359e-16	1.46400648992782e-14	27.4345893415181	CHST6	stable	4166
200	1.03612362673967	7.32279991408454	13.3367796038787	1.72659693518496e-16	1.49575092495073e-14	27.4081283751479	MAN1C1	up	57134
201	1.04067021809486	6.51995480161013	13.3267192148739	1.77072885957587e-16	1.52635065776177e-14	27.3828920737463	CCDC178	up	374864
202	-1.2282788208496	5.90179553253225	-13.3048034083566	1.87088988604786e-16	1.6047048596864e-14	27.327873397755	BCAS1	down	8537
203	-1.81046905332523	6.38258192190086	-13.3008725118999	1.88945681820928e-16	1.61162177231359e-14	27.3179987757686	HSD11B2	down	3291
204	-0.776445407977688	6.64627683823902	-13.299169758686	1.89755766796706e-16	1.61162177231359e-14	27.313720775695	ARSD	stable	414
205	1.4962949596833	7.67318676222797	13.2900139511973	1.94172721264388e-16	1.64109100908623e-14	27.2907115621189	PLOD2	up	5352
206	0.873572113219486	6.30198694463633	13.2792936081442	1.99477830448206e-16	1.677744121527e-14	27.2637573767286	GBP4	stable	115361
207	3.48911665132578	7.03403049833016	13.2619337152588	2.08383836610759e-16	1.74418277928406e-14	27.2200791854694	HSD11B1	up	3290
208	1.22776952083646	4.99160385906681	13.2417487290224	2.19250308814206e-16	1.82631290890141e-14	27.1692460075417	LPAR4	up	2846
209	-1.07448886800444	6.81100508853232	-13.200742548508	2.4313862363174e-16	2.01560755648016e-14	27.0658218458758	GCNT1	down	2650
210	1.18834782307063	6.32519362849369	13.1982319877435	2.44684584159547e-16	2.01876433578491e-14	27.0594830275314	LTC4S	up	4056
211	-1.06238494168668	6.48487416200201	-13.1816306622599	2.55162653144806e-16	2.09523607980422e-14	27.0175472661094	TLE1	down	7088
212	0.966327027428365	6.25161278568843	13.1705487768275	2.6241049721971e-16	2.14458692208901e-14	26.9895348111807	SLC45A3	stable	85414
213	-1.3992415430862	6.31015580718717	-13.1601682434583	2.69389891894258e-16	2.17719428566278e-14	26.9632813560969	SDK1	down	221935
214	-1.94896368794299	5.85754878202518	-13.1590711366183	2.70138503114605e-16	2.17719428566278e-14	26.9605058746479	CTNNA2	down	1496
215	1.56993056277274	6.58194120643552	13.1590248513908	2.70170132412269e-16	2.17719428566278e-14	26.9603887781186	CAVIN2	up	8436
216	-0.746290063661398	7.0261469629713	-13.1503029674629	2.761981473356e-16	2.21546717626695e-14	26.9383186124799	JPT2	stable	90861
217	1.33723362091742	6.56430731053436	13.136740905654	2.85844871602248e-16	2.28228029741039e-14	26.9039818728087	TRPV2	up	51393
218	1.08209974239363	6.10078649978359	13.1272302103038	2.92814031195067e-16	2.31837950786168e-14	26.8798888073073	SUSD3	up	203328
219	-4.39679060383374	7.84888464514934	-13.1269225916578	2.93042313414353e-16	2.31837950786168e-14	26.8791093410538	CD24	down	100133941
220	-1.06928777043563	6.31428420334488	-13.1220840112299	2.96656951286875e-16	2.33499546972226e-14	26.8668474460089	TRPM4	down	54795
221	0.726504125820131	6.99488850715869	13.1205161534172	2.97837930744903e-16	2.33499546972226e-14	26.8628735661598	CREBL2	stable	1389
222	1.01008055817132	7.05294680456248	13.1121228693542	3.0424207601269e-16	2.37445865270084e-14	26.841594803188	LYSMD2	up	256586
223	-1.43746528858379	6.72969510601383	-13.0661003132464	3.41937300329678e-16	2.65668415493812e-14	26.724761555328	ADRA2C	down	152
224	1.12403766113187	6.53660304356107	13.0390477369657	3.66282845554809e-16	2.83313240271546e-14	26.6559621565899	APOL3	up	80833
225	1.57737157105766	6.35235376352925	13.01305734987	3.91336398510531e-16	3.01346419581931e-14	26.5897778372261	PON3	up	5446
226	1.71390711381546	7.70825339917423	13.010441456138	3.93952826606702e-16	3.02018879371138e-14	26.583111798498	OPTN	up	10133
227	1.74267742478491	6.13344520905347	12.9873774805943	4.17806965452034e-16	3.18895307639733e-14	26.5243011370145	COL8A2	up	1296
228	-0.905865112585594	4.66803055265878	-12.9843025869822	4.21096527651661e-16	3.19996422723363e-14	26.5164554498184	ABHD11	stable	83451
229	-2.0344522284701	5.8341171766959	-12.9520416140819	4.57242433991897e-16	3.45946830189677e-14	26.4340690444195	RORB	down	6096
230	-2.94725158934534	6.10518201755813	-12.9471543861423	4.62987612996986e-16	3.48770581860251e-14	26.4215768966989	KIAA1210	down	57481
231	-1.5543048859771	8.33210034344146	-12.9207319209225	4.95347011110605e-16	3.71531701926509e-14	26.3539869675174	ECI1	down	1632
232	2.17681889024712	7.25415761753886	12.9061349252713	5.14202650567262e-16	3.82736187025239e-14	26.3166095066047	CPVL	up	54504
233	-0.915761151624933	7.06757896416607	-12.9057546559297	5.14703518278198e-16	3.82736187025239e-14	26.3156354203495	SAPCD2	stable	89958
234	-1.69960845014165	5.68027130126707	-12.9015019149088	5.20338945769426e-16	3.85273186940217e-14	26.3047404897624	HOXA11-AS	down	221883
235	2.72538712986325	7.38267583152444	12.8775809025945	5.53229386670013e-16	4.07883078869985e-14	26.2434157566422	CSTA	up	1475
236	1.61351591621856	6.12060804330057	12.8755204305967	5.56159709815187e-16	4.08306064926183e-14	26.2381300877516	APOA1	up	335
237	-1.45432265547919	5.01781700787811	-12.872653510164	5.60263257497212e-16	4.09583172970325e-14	26.2307747700622	COBL	down	23242
238	-0.880091383624671	5.79560179084643	-12.859932548016	5.78846685955285e-16	4.20079334612197e-14	26.1981256092282	ZDHHC23	stable	254887
239	-0.865400084470024	6.7038189945111	-12.859513156716	5.79469935197478e-16	4.20079334612197e-14	26.197048867305	EMILIN3	stable	90187
240	1.05049380045605	4.95135420563605	12.8184628426671	6.43904551518412e-16	4.64845427483667e-14	26.0915492213409	LHX9	up	56956
241	2.6475940589365	7.09410062607518	12.8061968906772	6.64540249691191e-16	4.77752048387949e-14	26.0599843368107	MGARP	up	84709
242	-2.22633343312161	5.87331195404543	-12.8012324376118	6.73082581740932e-16	4.81893752530719e-14	26.0472035367326	SALL1	down	6299
243	0.628495605266597	6.43905710499791	12.7902645504252	6.92353755310597e-16	4.93651076728865e-14	26.0189560734515	NAALADL1	stable	10004
244	1.72431461536563	7.44532392903956	12.7859416386011	7.00102918203646e-16	4.97130457409688e-14	26.0078183650295	BICC1	up	80114
245	-1.98102532392399	6.38303614578761	-12.7613041878568	7.45985353129062e-16	5.27548662380169e-14	25.9442963989353	HOXB5	down	3215
246	-1.38736498503113	8.85542475833043	-12.7449234709367	7.78175755652941e-16	5.47066781376231e-14	25.9020199810823	SPINT2	down	10653
247	-0.865390119940734	5.74926930890725	-12.7440655744835	7.79900121204715e-16	5.47066781376231e-14	25.8998049295956	HPSE2	stable	60495
248	2.56219331537918	7.7703746748563	12.7015068317955	8.70515445891292e-16	6.08167363528731e-14	25.7898029837566	PROK1	up	84432
249	0.840148237791269	7.37584181605959	12.6880133346511	9.0143041452328e-16	6.2430648864862e-14	25.7548782516724	ALAD	stable	210
250	1.85434057063595	7.02243174310122	12.6877401697117	9.02067681384606e-16	6.2430648864862e-14	25.7541709900009	RERG	up	85004
251	1.19142588209688	7.31757243014083	12.686210023526	9.05645854769007e-16	6.2430648864862e-14	25.7502090554755	MCUB	up	55013
252	1.73337634882004	6.36280380961842	12.685194002571	9.08029753777285e-16	6.2430648864862e-14	25.7475781566335	TNFSF13B	up	10673
253	-0.921718404067509	7.28676554670989	-12.6715914737648	9.40568041740225e-16	6.44121813881073e-14	25.7123429507224	DYNC2I2	stable	89891
254	-0.918387938473825	5.30598861639479	-12.6629921878853	9.61748481758774e-16	6.5603362972254e-14	25.6900557286117	KDF1	stable	126695
255	1.38280783073636	8.10396113062366	12.6597749627448	9.69796967768e-16	6.58929500531309e-14	25.6817150610163	BAMBI	up	25805
256	-5.45755156039263	8.3090017033672	-12.6526151898707	9.87955575392108e-16	6.68645246064206e-14	25.6631486020596	SCGB2A1	down	4246
257	0.798069444976988	7.7579004019537	12.645944376609	1.00518566151011e-15	6.77659407444517e-14	25.6458442296593	RALGDS	stable	5900
258	1.25074398469474	6.2565845638156	12.6368580338156	1.02914838293767e-15	6.91124995456516e-14	25.6222647662823	ENOX1	up	55068
259	1.83889238603129	4.97489706944478	12.6010020143465	1.12952842748296e-15	7.55606545736287e-14	25.5291142570944	SELE	up	6401
260	-1.03974087208307	5.7901865667152	-12.5983547596411	1.13732363095573e-15	7.5789497038227e-14	25.5222304524536	BSPRY	down	54836
261	-1.46509214173821	10.0017663638394	-12.5958368656749	1.14478875004583e-15	7.59946738823526e-14	25.5156822032659	PDLIM1	down	9124
262	1.50188551954316	5.31651155943266	12.5892426151172	1.16457692966415e-15	7.69017966791623e-14	25.4985288059077	PHACTR3	up	116154
263	-0.691191541731466	9.10644391903029	-12.5883339834005	1.16733074723651e-15	7.69017966791623e-14	25.4961647790213	STT3A	stable	3703
264	-0.863224650274302	5.58846380446284	-12.5844653328585	1.1791300080374e-15	7.73801164241433e-14	25.4860983637827	MANEAL	stable	149175
265	-1.13565699996568	8.37615645815597	-12.5830348422445	1.18352365533868e-15	7.73801164241433e-14	25.4823756750776	OCIAD2	down	132299
266	1.01696256547943	8.76723791670093	12.5701009163678	1.22401405739507e-15	7.97265697685225e-14	25.4487047634193	HEBP1	up	50865
267	-0.720733867991569	8.23632100934464	-12.5567142883134	1.26740880997171e-15	8.22439140133703e-14	25.4138328609955	AHCY	stable	191
268	-0.581898038778563	7.46673577956011	-12.5499214979596	1.29002466235998e-15	8.33991317166009e-14	25.3961290305234	PFKL	stable	5211
269	-1.11827967688577	6.50727641192892	-12.5366948352966	1.33524783216472e-15	8.60018733832193e-14	25.3616399054707	CELSR2	down	1952
270	2.06853584792	7.32083735548803	12.5127897487296	1.42111975101736e-15	9.11937807634325e-14	25.2992496188097	CD163	up	9332
271	0.735626752828919	9.53862888146899	12.4898906626504	1.50865284107338e-15	9.64535761049352e-14	25.2394164157982	LTA4H	stable	4048
272	1.41160392425745	6.46230154559303	12.4837677532772	1.53297515858222e-15	9.7648263226454e-14	25.2234064540421	PPP1R3C	up	5507
273	1.62556513914717	5.52511272268615	12.4401141123989	1.71836132956598e-15	1.09056147970916e-13	25.1091234203947	NR1H4	up	9971
274	1.28432710650183	6.6083558026487	12.4196884559248	1.81279338541174e-15	1.14629409473153e-13	25.0555662401015	GATA4	up	2626
275	-1.78855479844764	8.22743267162126	-12.3995308611545	1.91117044297486e-15	1.20410687618118e-13	25.0026594793584	DSP	down	1832
276	1.03241155248281	6.99801352257709	12.3944509631018	1.93680899421538e-15	1.21583886354259e-13	24.989318267723	TSPAN18	up	90139
277	-1.2009583116652	4.91983574500038	-12.3920708095255	1.94894198823681e-15	1.21903858802133e-13	24.9830661893281	CXADR	down	1525
278	-1.12780048801324	7.09987408823713	-12.3763097455907	2.03126217083453e-15	1.26595857452802e-13	24.9416473952185	FAM174B	down	400451
279	-1.76925176190981	4.71089686800796	-12.3657710514292	2.08827296325361e-15	1.29682499502982e-13	24.9139347673609	HOMER2	down	9455
280	2.27849889873907	8.69388817292221	12.363367196874	2.10150362143611e-15	1.30038041946436e-13	24.907611575357	LTBP2	up	4053
281	-0.926992021762274	7.8232039294598	-12.3600015651523	2.120171379085e-15	1.30483756511673e-13	24.8987572400362	SLC37A3	stable	84255
282	-1.3471486329806	7.39082852190696	-12.3593564389497	2.1237688639208e-15	1.30483756511673e-13	24.8970598697706	POC1B	down	282809
283	0.643352898720266	7.37172290965331	12.3312635365667	2.2866075480404e-15	1.39992093206177e-13	24.8230936739232	SESN1	stable	27244
284	1.08431383719414	8.03395451784185	12.3096023676969	2.42080504602721e-15	1.47686155730519e-13	24.7659923750693	CTSF	up	8722
285	1.91331406542813	6.35978936600056	12.3071283433697	2.43663419700759e-15	1.48130259990714e-13	24.759466724284	FGL2	up	10875
286	0.899787802411701	7.68354655246642	12.30425295467	2.45516380346914e-15	1.48734853352819e-13	24.7518814182066	C1QTNF1	stable	114897
287	2.38434091711044	8.23084766313759	12.2987208456091	2.49121842558528e-15	1.50393207113904e-13	24.7372846615917	PROS1	up	5627
288	1.67833451775951	8.39547377057966	12.2849439190367	2.58336844062912e-15	1.55414727785903e-13	24.7009163990219	DAPK1	up	1612
289	-1.11641174844265	5.44394394922602	-12.2830487128797	2.59631370719356e-15	1.55653049449258e-13	24.6959115304205	PRSS16	down	10279
290	2.02740019168541	4.83977909310614	12.2659815589259	2.71590858024434e-15	1.62261489866598e-13	24.6508196676731	HS3ST3A1	up	9955
291	-0.895534575947535	6.05469848157066	-12.2416934625784	2.89584529222425e-15	1.71938253682623e-13	24.5865851511269	PAK6	stable	56924
292	-0.998257253812894	5.93709974953367	-12.2414480274896	2.89772423382926e-15	1.71938253682623e-13	24.5859356628356	SYNE4	stable	163183
293	-1.35850018526767	7.05378339787385	-12.2163484199348	3.09658037570125e-15	1.83110414980887e-13	24.5194742051766	FAM162B	down	221303
294	2.3834786729908	7.22616509162227	12.2139851720013	3.11600519520258e-15	1.83346151953876e-13	24.5132123533603	NEXN	up	91624
295	1.70863508659925	7.51670435458525	12.2132914001178	3.12173120318558e-15	1.83346151953876e-13	24.5113739426722	UBXN8	up	7993
296	-2.17429120546687	9.4228182825872	-12.2026159036681	3.21120382734475e-15	1.87963910515457e-13	24.4830773463815	STX18	down	53407
297	-0.626422551570292	6.17496205198067	-12.1949772117128	3.27682322165013e-15	1.91159054337745e-13	24.4628211065242	SDR42E1	stable	93517
298	1.57213238951626	6.42796656878132	12.171519124586	3.48699862895588e-15	2.02737376662046e-13	24.4005679621564	PLA2G5	up	5322
299	0.973728774888596	8.75623486363164	12.1574557729424	3.61953069199197e-15	2.09739092874424e-13	24.3632124936248	TCEAL1	stable	9338
300	1.13905652178586	6.96857669966222	12.1553817084348	3.63950592721828e-15	2.10193598983279e-13	24.3577011414616	HOXD8	up	3234
301	1.4032326212564	6.48487635884188	12.1340972214759	3.85109714766436e-15	2.21674781330341e-13	24.3011103289156	VIT	up	5212
302	-1.00006311014577	6.05269457408284	-12.1186096443673	4.01289719670306e-15	2.3022336698701e-13	24.2598953886332	RNF183	down	138065
303	-0.744852277565558	6.62867784745404	-12.1115664802966	4.08875050980912e-15	2.33800961494894e-13	24.241142121664	ANKRD13B	stable	124930
304	1.03455822093308	5.81802197803168	12.0866665605211	4.36881672721907e-15	2.48993811236176e-13	24.1747915995106	SERPINI1	up	5274
305	1.99498309409597	6.47171795881636	12.0784785995922	4.46511769333624e-15	2.53647964441782e-13	24.1529556858574	FMO2	up	2327
306	2.02164355490426	5.13988614538288	12.0740359362498	4.51827058266605e-15	2.55828614755791e-13	24.1411042140596	PLN	up	5350
307	1.04826212584469	7.20851136912762	12.0406327934135	4.93910404566914e-15	2.78745656987829e-13	24.0519143542308	WASF3	up	10810
308	0.981349621582203	6.4115493165157	12.0236574523254	5.16804969751511e-15	2.9071957486736e-13	24.0065329592056	SUSD4	stable	55061
309	-1.23412555891187	6.48404123369065	-12.0224349305242	5.18494902905587e-15	2.90726300574181e-13	24.0032632603916	SOCS2	down	8835
310	-1.08326044371861	7.62379016668086	-12.0210285048512	5.20446011295411e-15	2.90878954571106e-13	23.9995014610212	BOK	down	666
311	2.19029946115315	8.815374744215	12.0108726020889	5.34758733338524e-15	2.97917357357661e-13	23.9723296098134	KLF2	up	10365
312	-1.98207582874496	10.1428931699476	-12.0028973916357	5.46278590838293e-15	3.03359707207188e-13	23.9509827555626	ID1	down	3397
313	0.825007104023209	8.39499365888472	11.9982204796953	5.53151369490446e-15	3.06194908236149e-13	23.9384604524553	GYPC	stable	2995
314	-0.969230646619675	6.03447828382734	-11.9946555923735	5.58449071412498e-15	3.08142949404234e-13	23.9289136564759	HOXB3	stable	3213
315	1.56756679248102	6.85728746958053	11.9844224832222	5.73944968178743e-15	3.15687952973489e-13	23.9015001388374	SLC46A3	up	283537
316	1.17285928991378	7.13998859519528	11.9774008563335	5.8483027863059e-15	3.20657259732709e-13	23.8826820026731	ADGRF5	up	221395
317	-2.18636518389439	6.87932877590873	-11.9756416074875	5.87590329741764e-15	3.21154260350341e-13	23.8779661678569	PGR	down	5241
318	-0.815926444700311	6.66365380079431	-11.9659195079193	6.03083995005615e-15	3.28585952750544e-13	23.8518978956338	CRYM	stable	1428
319	-0.716967844911758	10.7550991434607	-11.9597496843516	6.13131609355886e-15	3.33013111714736e-13	23.8353481164066	HMGB1	stable	3146
320	2.46718839543776	7.59141155007393	11.9320934828197	6.60306388652677e-15	3.57514640306134e-13	23.7611029892155	PRELP	up	5549
321	0.900273874735142	5.93251153444736	11.9146395586811	6.91964181670318e-15	3.73488205969468e-13	23.7141954156661	TDRD10	stable	126668
322	0.669472575474955	6.27437264148357	11.8968469147011	7.25828084843986e-15	3.90549608633755e-13	23.6663367132505	SLC48A1	stable	55652
323	1.12048090499455	6.68846049280957	11.8888266147034	7.41639648726429e-15	3.97821936651211e-13	23.6447502094578	SHE	up	126669
324	0.666414632486826	8.06677391730809	11.8726512022209	7.74603463170705e-15	4.14221592681964e-13	23.6011888665724	BEX4	stable	56271
325	-2.15714708247055	8.14091413055533	-11.8695791271322	7.81030587556868e-15	4.15535553601761e-13	23.5929117347332	CRABP2	down	1382
326	-0.947289869280649	5.78410961654637	-11.8691858533797	7.81857269272619e-15	4.15535553601761e-13	23.5918520433586	TRAK1	stable	22906
327	-1.73292924240587	6.78800401516658	-11.857650634429	8.06505116785903e-15	4.27324393071332e-13	23.5607609827826	GPM6B	down	2824
328	0.63731824599999	6.62684737328936	11.8527390661495	8.17238560646369e-15	4.31691320175579e-13	23.5475174897872	GNA12	stable	2768
329	-0.862151298498097	6.67969772992921	-11.8152912787108	9.04003374377276e-15	4.76071807430416e-13	23.4464403147122	EDAR	stable	10913
330	-0.641156401102731	7.0548582111683	-11.8115590449884	9.13149224187803e-15	4.79431013887209e-13	23.4363564346281	DNAL4	stable	10126
331	-2.15891382194377	5.43041503652858	-11.8010681038434	9.39364884436435e-15	4.91705014735519e-13	23.4080019065359	ATP6V1C2	down	245973
332	0.963118124465536	8.39313436905085	11.7900845329668	9.67632986304243e-15	5.04976178334558e-13	23.3783005258051	HSD17B11	stable	51170
333	-1.30907309305008	6.91513669485856	-11.7864458142744	9.77187521819347e-15	5.08430961052313e-13	23.3684573599193	LAMC3	down	10319
334	-0.917312991749399	4.64030071960739	-11.7829449760237	9.86470624935251e-15	5.11724252922999e-13	23.3589855455078	RNF165	stable	494470
335	-2.13810032313826	8.6290181023181	-11.7487533932659	1.0819927653796e-14	5.5960019859603e-13	23.266393175471	COL7A1	down	1294
336	-1.4729231803479	5.41530842143163	-11.7470276717288	1.0870563074675e-14	5.60545761404223e-13	23.2617157944616	MECOM	down	2122
337	-1.23700843256341	6.33839294020154	-11.7238595216544	1.15741771340843e-14	5.95056952596867e-13	23.1988833546256	TMEM125	down	128218
338	0.958569864689876	9.37885348000816	11.7093992561792	1.2036653296619e-14	6.17003121352727e-13	23.1596312945776	TCEAL3	stable	85012
339	1.02381393322548	8.82068072290819	11.6942968821828	1.25397645642457e-14	6.40896639646374e-13	23.1186070575537	PLTP	up	5360
340	1.41730300576703	8.51906622142088	11.69200749693	1.26178782045928e-14	6.42992228743456e-13	23.1123855454124	TENT5A	up	55603
341	-1.91961632799736	8.78057662223155	-11.6877408270445	1.27647803166615e-14	6.48570626881166e-13	23.1007888399038	KRT19	down	3880
342	-2.67718629078689	5.65366257152405	-11.6838861677938	1.28989927129802e-14	6.53473531418404e-13	23.0903099219177	RXFP1	down	59350
343	-1.76912684322355	8.38332431683969	-11.6609960990732	1.37261022840396e-14	6.93348245403121e-13	23.0280430647301	TSPAN13	down	27075
344	1.26030897647869	5.52773836285816	11.6464712264793	1.42787359839198e-14	7.19166801329635e-13	22.9884961279579	ABCA8	up	10351
345	2.21630479862315	5.49962910516666	11.6435935685245	1.43908824721555e-14	7.2271428902193e-13	22.9806578380561	ABCA6	up	23460
346	2.39439906591829	7.88940271265126	11.6279599914657	1.50159953736558e-14	7.51928138277341e-13	22.9380554771187	HMOX1	up	3162
347	0.731420739576535	10.3487482623907	11.6243305179536	1.51650303404237e-14	7.5720263884202e-13	22.9281603841757	SDCBP	stable	6386
348	1.37339176606579	6.45150384339285	11.6127991666849	1.5648597553985e-14	7.78068277249863e-13	22.8967108253852	LINC00312	up	29931
349	1.4516453099912	8.13535195779433	11.6122330828961	1.56727362784372e-14	7.78068277249863e-13	22.8951664914868	CAV2	up	858
350	1.67192098672504	6.87738208749416	11.600641841381	1.61754216088509e-14	8.0072958512843e-13	22.8635351816176	ZNF521	up	25925
351	2.0062857787685	8.18346235180868	11.5886968026735	1.67106264381096e-14	8.24567267422339e-13	22.8309199800379	BGN	up	633
352	0.898709670830236	8.29605166417348	11.5877864740681	1.67521458001076e-14	8.24567267422339e-13	22.8284336165061	CPQ	stable	10404
353	1.27387101398795	5.98332632788456	11.5669668798866	1.77309020594881e-14	8.70270847259745e-13	22.7715398044226	CCDC69	up	26112
354	-1.84244451114069	7.42606060031548	-11.55583845918	1.82777254469866e-14	8.94575907046583e-13	22.7411058125784	HOXB2	down	3212
355	0.762017873599552	7.03251875265213	11.5485466192629	1.86453029907379e-14	9.0999582990852e-13	22.7211552932264	LIMS2	stable	55679
356	1.29043525094746	6.28028147060269	11.523105422151	1.99877126081494e-14	9.72772777103362e-13	22.6514934223001	NTF3	up	4908
357	0.831257614155379	9.60880360161801	11.5138413784981	2.050060444562e-14	9.94939699229166e-13	22.6261059773906	FAM162A	stable	26355
358	1.13789678969238	6.95795348309633	11.5074674340551	2.08612460354056e-14	1.00961438214927e-12	22.608632103887	TMEM51	up	55092
359	1.88712457601709	5.80100532192552	11.5050075695127	2.10021466397449e-14	1.0136022080229e-12	22.6018870738289	TAFA2	up	338811
360	1.9367455703723	6.65529520896905	11.5006567957427	2.12537329536747e-14	1.02289493654269e-12	22.589955164292	BMP6	up	654
361	-2.03832612936754	7.89102724131967	-11.4949184987339	2.15902488056999e-14	1.0362123291068e-12	22.5742142022918	ACSL5	down	51703
362	-0.708257167129804	4.72037192646898	-11.4924982516558	2.17338017654142e-14	1.04022057841869e-12	22.5675738261234	TMEM184A	stable	202915
363	1.41163174336648	7.24505384454392	11.4874352675585	2.20372524058359e-14	1.05183866441739e-12	22.5536801475261	CLDN5	up	7122
364	-0.976329083996482	7.83305545795896	-11.4858073094789	2.21357371814839e-14	1.05363676485272e-12	22.5492120424987	NES	stable	10763
365	0.606738664757932	7.3984405502288	11.482780593451	2.23200326630826e-14	1.0594983175906e-12	22.540903972321	UBA7	stable	7318
366	0.978839541714697	6.73724732986214	11.4765744559753	2.27028182725033e-14	1.07472412401473e-12	22.5238649091057	EPHA4	stable	2043
367	-1.04068801907331	7.69195742892545	-11.4511137287362	2.43444039636201e-14	1.1492946677757e-12	22.4539091076507	ELP3	down	55140
368	2.4162836934646	7.68198125645393	11.4462728045268	2.46699328035602e-14	1.16149797759371e-12	22.4405985738261	ITM2A	up	9452
369	1.19420780333673	7.13388665338056	11.438296633379	2.52159801468546e-14	1.18398935507968e-12	22.4186607000939	SLC15A3	up	51296
370	1.25911491734278	6.05970629421923	11.4366209783102	2.53322490436161e-14	1.18623391062079e-12	22.4140508719529	LRRK2	up	120892
371	1.10528562696082	7.16380304318099	11.4327811625102	2.56007436637079e-14	1.19557543050513e-12	22.4034859166895	CSDC2	up	27254
372	-0.966567755982251	6.01888717194408	-11.4175714970558	2.66930154694622e-14	1.24323437103199e-12	22.3616186783654	LPAR3	stable	23566
373	0.910629935255724	8.68490620999186	11.3952958707362	2.83789128621664e-14	1.31821191487908e-12	22.3002463245149	MFSD1	stable	64747
374	1.60299663595346	8.25353249771131	11.3487586224057	3.22591676285613e-14	1.49444475489961e-12	22.1718195714975	CPE	up	1363
375	0.91788337186974	8.5362846384847	11.3401063074787	3.30380578954518e-14	1.5264463762576e-12	22.147910791234	CNRIP1	stable	25927
376	1.68157360430914	7.84086094133251	11.33892645376	3.3145741446549e-14	1.52734871357157e-12	22.1446497611344	LMCD1	up	29995
377	0.940747467302944	8.81436486535572	11.3377262808947	3.32556457431322e-14	1.52834832399339e-12	22.1413323826642	LAMB2	stable	3913
378	-0.905656172924783	6.77860265712205	-11.3339595456082	3.3602992600972e-14	1.54022605768371e-12	22.1309195808158	DTX1	stable	1840
379	-0.648128507336112	6.45633578772336	-11.3309243352154	3.3885565348352e-14	1.54907996101727e-12	22.1225276570734	DMTN	stable	2039
380	0.792242742107827	5.86858880433955	11.3188566373655	3.50331613863558e-14	1.5973277741579e-12	22.0891502151356	CD40	stable	958
381	-3.96348291238892	8.68634954347423	-11.3178556490185	3.51301094198832e-14	1.59754403099448e-12	22.0863807716983	RHEX	down	440712
382	1.22292053901748	10.3508760170892	11.3084979666908	3.60497262037627e-14	1.63507213666595e-12	22.0604844164392	TCEAL4	up	79921
383	-2.37250762318932	6.60732374516779	-11.2934604497338	3.75791060796826e-14	1.69556491915868e-12	22.0188456293443	PIP5K1B	down	8395
384	-1.03102948573639	5.54937502254758	-11.2934597067896	3.75791832481203e-14	1.69556491915868e-12	22.0188435714022	FXYD4	down	53828
385	0.868295475018401	5.64502341286019	11.2871733608274	3.8237940161071e-14	1.72080662657329e-12	22.0014279068966	CLIP4	stable	79745
386	0.624485540167366	5.9872631294906	11.2851007623635	3.8457695839594e-14	1.72621253398136e-12	21.9956848504359	CPNE5	stable	57699
387	1.31374663220346	6.42885624316706	11.2824952071989	3.87357836874642e-14	1.73420203661242e-12	21.9884641988371	GPIHBP1	up	338328
388	-1.3660258294402	6.00865592139161	-11.2790938928427	3.91018817216009e-14	1.74608041935169e-12	21.9790369541647	DNAJC22	down	79962
389	0.438542649477027	9.73804607639008	11.2718707830881	3.98910505984534e-14	1.77674124079384e-12	21.9590119937838	AP3S1	stable	1176
390	2.1149848355014	6.92884506928404	11.2629945865222	4.08830528870791e-14	1.81625583159367e-12	21.9343947083964	MS4A7	up	58475
391	1.41897839792766	6.70859678787476	11.2474650567842	4.26793812004997e-14	1.89120961299196e-12	21.891300114641	RAB9B	up	51209
392	-0.878745442617498	7.69753703512537	-11.2411671223735	4.34305632334275e-14	1.91958657801624e-12	21.8738142461921	REC8	stable	9985
393	1.20388411000347	6.7099116043142	11.2246801344269	4.54613481417024e-14	2.00423236107668e-12	21.8280143255468	C3AR1	up	719
394	1.31542363105751	8.65598858255485	11.2131381909118	4.69402575167706e-14	2.06417995364357e-12	21.7959301814869	COL14A1	up	7373
395	-0.916995750434642	9.71831278392385	-11.1940919055001	4.94885315359684e-14	2.17072986681567e-12	21.7429472453172	TCF12	stable	6938
396	-1.1116117864679	6.84473341763363	-11.1898564280125	5.00740758645252e-14	2.19086726875951e-12	21.7311585121905	PTH1R	down	5745
397	1.1749151114037	6.90560724646527	11.1845179828554	5.08221504086279e-14	2.21799641808536e-12	21.7162964935619	ANKRD6	up	22881
398	-1.54423723896149	5.9769694850457	-11.1818857996282	5.11951702630571e-14	2.2286621104968e-12	21.7089672201959	ITGB8	down	3696
399	0.846939964536466	5.55488369520174	11.1736998921021	5.23731242707655e-14	2.27422744640422e-12	21.6861678621128	ELMO1	stable	9844
400	0.704735449715948	5.44109188189773	11.1574928359995	5.47872803212863e-14	2.37311104711652e-12	21.6410020242398	RASGRP3	stable	25780
401	-0.812603343473804	6.3506594604635	-11.1553641322597	5.51126651742901e-14	2.38125196211908e-12	21.6350671830386	ESPN	stable	83715
402	3.70685424065188	7.80695709042437	11.1484495048018	5.61832274261626e-14	2.42146915021317e-12	21.6157850385022	STAR	up	6770
403	-1.63825912925887	6.07568429473772	-11.1223510023903	6.04180895311068e-14	2.59752808738451e-12	21.5429500150028	CYP2J2	down	1573
404	0.57094486497318	7.12564271721193	11.1163807217357	6.14316385180195e-14	2.63456576476041e-12	21.5262757139217	VAMP5	stable	10791
405	1.40388956545172	5.8201443337154	11.1087319677263	6.27554426182718e-14	2.68469333038069e-12	21.5049067778087	GAS1	up	2619
406	1.66884577379905	9.59059676059591	11.1032093733088	6.37292626295235e-14	2.71816773070058e-12	21.4894730779492	RARRES2	up	5919
407	-1.95222053603939	5.24001819239309	-11.1025211956945	6.38516833888453e-14	2.71816773070058e-12	21.4875495834839	FREM2	down	341640
408	2.18543713376812	9.86305003082078	11.0942991756299	6.5332936016604e-14	2.77440796427373e-12	21.4645637628249	PEG3	up	5178
409	3.07636001519569	6.84663425924802	11.0894333830017	6.62259496342456e-14	2.80545428695095e-12	21.4509565608835	COL10A1	up	1300
410	1.35963324118696	5.86054295896321	11.0802262165485	6.79498385561309e-14	2.87146073859396e-12	21.4252001702329	CAMK1G	up	57172
411	2.123672849772	9.75379849517405	11.0725034573089	6.94309424551029e-14	2.92691121405624e-12	21.4035877001817	EFEMP1	up	2202
412	-0.745616444526878	8.53918824235398	-11.0687343466872	7.01656755219498e-14	2.95070508275073e-12	21.393036833963	PRKDC	stable	5591
413	-1.57548356754895	8.31839160116246	-11.0673524699639	7.04370282610715e-14	2.95494419286035e-12	21.3891680799985	CRIP1	down	1396
414	1.06595177402715	7.63933181085334	11.0654417580252	7.08139843322873e-14	2.96261470465752e-12	21.383818365171	MSRB3	up	253827
415	0.758896995409089	8.29175944247057	11.0640697792515	7.10859205548819e-14	2.96261470465752e-12	21.3799767283216	TBC1D2B	stable	23102
416	1.69181602344819	7.35711255085211	11.0638335619011	7.11328475780635e-14	2.96261470465752e-12	21.3793152781684	AOC3	up	8639
417	1.3514810538775	6.27393831733417	11.0588530385226	7.21296461491679e-14	2.99692625702754e-12	21.3653672266617	SORCS2	up	57537
418	0.970027132103138	6.70445024852966	11.0499544299986	7.39461014021211e-14	3.06504821266304e-12	21.3404383762437	ICAM1	stable	3383
419	-2.10131436984646	6.24292490742896	-11.0376996799805	7.65240388807804e-14	3.16433292994845e-12	21.3060904661758	HGD	down	3081
420	-0.515789949966451	7.82182975292577	-11.0325358130962	7.76375105248257e-14	3.2027321603646e-12	21.2916111369848	TSPAN14	stable	81619
421	-1.21352121420379	9.93142915265076	-11.0220462770444	7.99503265004809e-14	3.29030726115756e-12	21.2621879866832	PCOLCE	down	5118
422	-2.45378533686335	6.45634112951423	-11.0196410816514	8.0490441949157e-14	3.30212854073504e-12	21.2554393726935	RHPN2	down	85415
423	-2.04897138160613	7.95720867438512	-11.0186661834601	8.07104221212225e-14	3.30212854073504e-12	21.2527037392215	HOXA10	down	3206
424	-1.38531011954374	6.73397396483553	-11.0182287152585	8.08093328680398e-14	3.30212854073504e-12	21.2514761317683	CITED4	down	163732
425	-0.69765951686059	5.08514146376672	-11.015445547936	8.14414941028665e-14	3.32013018076768e-12	21.2436655185064	PYY	stable	5697
426	-0.830364091133871	5.44126189978452	-10.9993269732329	8.52027889274286e-14	3.46531342947565e-12	21.1984106969387	CBLC	stable	23624
427	-0.786058080341704	5.4401775995423	-10.9951131567429	8.62148922673156e-14	3.49144223091957e-12	21.1865742677281	MACC1-DT	stable	100506098
428	-1.46235031217076	6.42353925979005	-10.9949751089705	8.6248255502342e-14	3.49144223091957e-12	21.1861864579517	ABHD17C	down	58489
429	0.916065234988084	6.56628937469475	10.9855296559608	8.85624739263528e-14	3.56516483411399e-12	21.1596459274711	CYP39A1	stable	51302
430	-0.661899848299488	7.40886152930179	-10.9852135785244	8.86409979781354e-14	3.56516483411399e-12	21.1587575868	HSD17B8	stable	7923
431	0.64510370572366	10.2377705037423	10.9850296835191	8.86867161204623e-14	3.56516483411399e-12	21.1582407409092	PSAP	stable	5660
432	0.954018492469983	6.41098073913757	10.9837062599829	8.90164402188583e-14	3.57013621118504e-12	21.1545210632146	S1PR1	stable	1901
433	-1.88861340133273	6.2457148309329	-10.9653031716067	9.3732782436232e-14	3.75061013508119e-12	21.1027725782837	FZD10	down	11211
434	0.865122856694009	7.82119680743309	10.9620864071441	9.45828932644419e-14	3.77590601082885e-12	21.093722636419	GAB2	stable	9846
435	0.875085410737337	7.06272131766294	10.9511639050233	9.75283709190908e-14	3.88454380354981e-12	21.0629834608529	KLHL21	stable	9903
436	-1.80758483550101	6.64672518973811	-10.9423353860174	9.99771978030301e-14	3.9729470851727e-12	21.0381259079572	GPR160	down	26996
437	0.874883477723875	5.81325153621256	10.937841785897	1.01247528738514e-13	4.01422124238786e-12	21.0254698027253	FMNL3	stable	91010
438	-1.13057382628644	5.04553881396954	-10.9325603152834	1.02761583001819e-13	4.06494791572948e-12	21.0105912855637	ZNF165	down	7718
439	-0.768159881954599	5.39290319870939	-10.9127508456577	1.08648431141387e-13	4.28802441447762e-12	20.9547530151235	SSX2IP	stable	117178
440	-1.57710459709608	9.57390640908709	-10.9104609857814	1.09350662820074e-13	4.30593087277409e-12	20.9482951066472	ANAPC4	down	29945
441	1.51688728804428	8.09315185123595	10.9089059914135	1.09830161651124e-13	4.31500539856549e-12	20.9439092873509	OLFML1	up	283298
442	-1.32699277367136	6.50466779223315	-10.9021950915137	1.11924176235474e-13	4.38732641958332e-12	20.9249777289308	ANO1	down	55107
443	1.02476586688332	7.18186677739157	10.8984094940614	1.13123259416972e-13	4.42431962225386e-12	20.914295883585	FNDC4	up	64838
444	1.37063435285018	6.20614979282842	10.8761940058062	1.20427948139546e-13	4.6994023186166e-12	20.8515723118502	DCLK1	up	9201
445	-1.13006869436884	7.91124399978135	-10.8685911614038	1.23036497053331e-13	4.79040527628316e-12	20.8300914113253	AMD1	down	262
446	-0.568363168194639	7.54450456496669	-10.8660019423686	1.23937912039628e-13	4.81468220627489e-12	20.8227741568643	HOOK2	stable	29911
447	1.31933876813963	4.08998707628443	10.8635652981735	1.24792339632422e-13	4.83702925385088e-12	20.8158872809673	TXLNB	up	167838
448	-0.825618062596992	6.0001673127069	-10.8571902983052	1.27056214144308e-13	4.91378563898278e-12	20.7978654330148	ELMO3	stable	79767
449	-1.63671021365095	6.3115599199917	-10.8472325860208	1.30676208024504e-13	5.04253002278964e-12	20.7697047213945	SPA17	down	53340
450	-0.451068950322233	9.63658900899562	-10.8302742690368	1.37084216306308e-13	5.27804695938467e-12	20.7217160852746	WDR82	stable	80335
451	-1.12477807023641	7.44389752146337	-10.8177585973241	1.4201757731251e-13	5.45586816965976e-12	20.6862750002056	KRT8	down	3856
452	3.03152221270426	5.62310847508421	10.8022146866513	1.48396684263702e-13	5.68832068927632e-12	20.6422300791719	TMEM255A	up	55026
453	0.927678354858904	9.25247126900196	10.7991927424234	1.4967028837533e-13	5.7244755328719e-12	20.6336634707306	VWF	stable	7450
454	-0.58827301111944	7.01937361796829	-10.7866694329089	1.5506778376329e-13	5.91785114864045e-12	20.5981495989249	SLC37A4	stable	2542
455	-1.46152030175027	8.98964595625992	-10.7834892421631	1.56469657684683e-13	5.95822700888972e-12	20.5891278644963	PLPP1	down	8611
456	1.1976791705701	7.58680127917577	10.7806666221181	1.57724695476379e-13	5.99284665312223e-12	20.5811193926476	GPC6	up	10082
457	1.06350712144462	7.56135936248798	10.774915070627	1.60313795849832e-13	6.07789240020611e-12	20.5647975778636	FAM102B	up	284611
458	-0.904975855654794	6.83690879572573	-10.773393050458	1.61006142644646e-13	6.0908131603955e-12	20.560477645474	SAMD11	stable	148398
459	0.879791529024004	6.71080569615154	10.7711059758105	1.62052220584008e-13	6.11703000836281e-12	20.5539856955349	MB21D2	stable	151963
460	-0.812813990483956	6.18973175325105	-10.7692128410301	1.62923338767728e-13	6.1365429728036e-12	20.5486114393883	PRRG4	stable	79056
461	-2.56300481096028	6.33463394945824	-10.7518643342339	1.71131192494807e-13	6.43171158604128e-12	20.4993403449573	PTCH1	down	5727
462	2.40904517234843	5.54027583375775	10.7486263790085	1.72709047257156e-13	6.47070980997917e-12	20.4901399256022	SCG2	up	7857
463	0.997365694992964	10.3230623463864	10.7482043855099	1.72915770634905e-13	6.47070980997917e-12	20.4889407596915	PLS3	stable	5358
464	-2.33346622693055	8.7629868954384	-10.7454745351264	1.74259139704681e-13	6.49559690329844e-12	20.4811828630959	ECM1	down	1893
465	0.681448947896731	8.63623262367667	10.7448224089909	1.74581619640937e-13	6.49559690329844e-12	20.4793294565981	ANKRD13A	stable	88455
466	-1.08454015733929	6.5374263691518	-10.7445721433658	1.74705538320274e-13	6.49559690329844e-12	20.4786181622944	HOXB4	down	3214
467	-0.714622748411865	6.04437192511501	-10.7286164513791	1.82793338971397e-13	6.78175030196663e-12	20.4332525973168	E2F5	stable	1875
468	-0.72014489540139	6.82238869615192	-10.7217248028939	1.8640334990432e-13	6.90090692402188e-12	20.4136477783306	TBX2	stable	6909
469	1.1428514261255	8.37754260244185	10.7201202797791	1.87254183987615e-13	6.91762471592625e-12	20.4090824624885	LAMA4	up	3910
470	1.01000875170594	6.50924695248321	10.7176495400505	1.88572072745546e-13	6.95148879231772e-12	20.4020518578638	NCAM1	up	4684
471	-1.42604005496197	5.90817474367485	-10.7033330684129	1.96396171705908e-13	7.22454367510946e-12	20.3612978998154	SMIM6	down	100130933
472	-1.21260777904574	6.38792439663264	-10.6860927606462	2.06257524633164e-13	7.57122430464873e-12	20.3121851086832	PRR15L	down	79170
473	1.68105388199031	5.07866162829437	10.6719867712182	2.14699435271399e-13	7.86444485309147e-12	20.2719721011894	SCN7A	up	6332
474	-0.727900427391135	5.53013857212748	-10.6603698750131	2.21914850625995e-13	8.11159641760758e-12	20.2388353399148	BICDL2	stable	146439
475	1.47485020884432	6.95237773462736	10.6546243148929	2.25574082322475e-13	8.22799273751412e-12	20.2224398029949	COLEC12	up	81035
476	-0.759876068417486	6.06023939221162	-10.651843864051	2.27366849610197e-13	8.27596226123167e-12	20.214503950863	CNKSR1	stable	10256
477	-0.670169733609126	7.58550659689574	-10.6429139932749	2.33223127133767e-13	8.4713289323263e-12	20.1890098129224	NDE1	stable	54820
478	-1.49424055997412	5.6150171109127	-10.6385710624968	2.3612641837719e-13	8.5588416836887e-12	20.176607279358	MFSD2A	down	84879
479	-0.480396206859677	4.86219505166616	-10.6348652012018	2.38632845556826e-13	8.6316339918947e-12	20.1660221323682	FANCC	stable	2176
480	-0.980777646022962	7.21859542663186	-10.6270258263917	2.44024387281459e-13	8.80826361258034e-12	20.1436243919819	HEY1	stable	23462
481	-2.2581405766936	6.49970436231799	-10.6197232651525	2.49158054731263e-13	8.97486997146332e-12	20.1227531253669	DCDC2	down	51473
482	-0.55842998215758	6.61326793844388	-10.6156868612947	2.52042578917021e-13	9.05993718322885e-12	20.1112137817787	PROSER1	stable	80209
483	0.645893743198963	5.60451485810195	10.6141127910583	2.53176626990602e-13	9.08185970856973e-12	20.1067132229445	POPDC2	stable	64091
484	-4.47506314190518	7.5094279898443	-10.608933173428	2.56945040745204e-13	9.19799540485828e-12	20.0919014431783	SCGB1D2	down	10647
485	-1.79453183669287	7.52180514728509	-10.6070052524754	2.58362203222953e-13	9.22965676915646e-12	20.0863874086139	MOXD1	down	26002
486	-1.21202505718071	7.09647852246763	-10.6045115139492	2.60207069249698e-13	9.27643555930095e-12	20.0792543603951	RAP1GAP	down	5909
487	2.11564613199261	7.45517469698373	10.5910226240811	2.7042068281437e-13	9.62075718776544e-12	20.0406568418741	CCL2	up	6347
488	1.33176307955997	5.42477880676622	10.5787202983885	2.80090772643514e-13	9.94437034184738e-12	20.005433813539	AGTR1	up	185
489	-1.10310765128675	5.31372690799172	-10.5773954162611	2.81152918854881e-13	9.96166763206478e-12	20.0016393354792	PROM2	down	150696
490	-0.831365330754854	7.03759579495399	-10.5698615884303	2.872709936356e-13	1.01576678280212e-11	19.9800579939919	LMO4	stable	8543
491	0.958746919533659	7.17936967543765	10.5691009425916	2.87896168854722e-13	1.01590407771424e-11	19.9778786411073	GGT5	stable	2687
492	-0.760571036784956	6.03647768426585	-10.5677658859804	2.88996796503961e-13	1.01771514150968e-11	19.9740533407544	FAAH	stable	2166
493	-1.0087398953869	6.86398998454026	-10.5606061173014	2.94972703027531e-13	1.03665254617749e-11	19.9535346746035	RIPK4	down	54101
494	2.06526788919826	8.72118466471385	10.5507034583737	3.03445476503306e-13	1.06427051131504e-11	19.9251442978034	RGS2	up	5997
495	0.778870210850596	6.09853772340848	10.5497555104884	3.04269404047901e-13	1.06500438273413e-11	19.9224259103916	SELP	stable	6403
496	0.824542729270251	8.03180031615223	10.5325977291214	3.19581622208369e-13	1.1141224363562e-11	19.873202988643	EMILIN1	stable	11117
497	0.511152837765381	6.74647929597644	10.5325903277269	3.19588393667916e-13	1.1141224363562e-11	19.8731817469184	FLJ20021	stable	90024
498	-0.694148769302736	4.78594002861376	-10.5080092611195	3.42901209851507e-13	1.19299324535888e-11	19.8025954797979	ENKUR	stable	219670
499	0.905050938843781	5.97379636694397	10.5031912295168	3.47669407499569e-13	1.20617013904043e-11	19.7887509007184	ADRB3	stable	155
500	1.00473354053965	8.3102946416041	10.5027785281117	3.48080958975076e-13	1.20617013904043e-11	19.7875648650923	TSPAN5	up	10098
501	2.2466142520066	7.75854891821055	10.5005842188243	3.50277479356763e-13	1.21135880385934e-11	19.7812584089551	RNASE4	up	6038
502	0.73416791545558	9.01780708189402	10.4917989255347	3.59213590399713e-13	1.23978778232379e-11	19.7560031265732	IL13RA1	stable	3597
503	1.16028128754845	6.26882318173481	10.4693575293952	3.83106327693109e-13	1.31962231284509e-11	19.6914445459225	GIMAP4	up	55303
504	0.819596946195203	9.89342580577036	10.4682771964407	3.84296435763806e-13	1.32109524723089e-11	19.6883350239837	APP	stable	351
505	-0.967359481749738	5.93211827999125	-10.4656380726059	3.8721954377734e-13	1.32850808227449e-11	19.680738193762	SP5	stable	389058
506	1.92653709956231	8.60663082765527	10.4607687466537	3.92672248751887e-13	1.34455323752474e-11	19.6667192443054	LXN	up	56925
507	1.74168466939127	7.43796835276048	10.4592121302442	3.94431759359207e-13	1.34791413464647e-11	19.6622370413382	THBS4	up	7060
508	-0.975305198450128	7.79779327960885	-10.4392553211077	4.17712401654254e-13	1.42466241556331e-11	19.604744329283	PDIA4	stable	9601
509	-2.30280586597034	6.4283855772066	-10.4308520483891	4.27928398073993e-13	1.45585197829239e-11	19.5805201488077	PROM1	down	8842
510	-0.76138754218291	6.39087026881594	-10.4303572767049	4.285377518926e-13	1.45585197829239e-11	19.5790935793186	EPHA1	stable	2041
511	0.679589129686932	5.31252200689563	10.428047992823	4.31393510387879e-13	1.46268570664978e-11	19.5724348252781	JAKMIP3	stable	282973
512	1.40879258312253	6.97222958661172	10.4260470210152	4.33883624144217e-13	1.4682554046724e-11	19.5666645176214	VSIG4	up	11326
513	0.68474997994842	7.69375106744424	10.4233117971807	4.37311115786181e-13	1.47696927721469e-11	19.5587759636868	CLN5	stable	1203
514	-0.568818880320354	6.68485090597811	-10.4215532526884	4.39529248144913e-13	1.48157271466124e-11	19.5537036976205	SRPK1	stable	6732
515	1.02138050923815	6.00696994391662	10.4188547685125	4.42955212546658e-13	1.49022175001619e-11	19.5459195276225	ARHGEF4	up	50649
516	1.20954376488218	7.99118439874099	10.4177810044597	4.44325983115461e-13	1.49193643090281e-11	19.5428218348883	PLAAT3	up	11145
517	1.07055602401047	12.5889503594182	10.4123955231868	4.51266380684726e-13	1.51230973147844e-11	19.5272830373623	FTL	up	2512
518	1.90879648375585	6.08470561074823	10.4088435349374	4.55904075351205e-13	1.52490231844305e-11	19.5170323703749	FCGR2B	up	2213
519	0.643069683256948	8.31591016615492	10.3993828032604	4.68494189947793e-13	1.56399428420722e-11	19.4897216604964	RRAGC	stable	64121
520	1.36026560704861	4.77966053711993	10.3970227875366	4.71689508172619e-13	1.57163315742285e-11	19.4829070807918	SHISA2	up	387914
521	-1.39462398763245	4.42644843268298	-10.3839156497625	4.89842968898252e-13	1.62898642593687e-11	19.4450468173022	NUP62CL	down	54830
522	1.41247588509606	4.58205389393376	10.3779410589011	4.98351711957436e-13	1.65410761712156e-11	19.4277816480956	HS6ST2	up	90161
523	0.683485374041324	6.7664132709373	10.3766210151807	5.0025181658987e-13	1.65723957442373e-11	19.4239664033974	PHACTR2	stable	9749
524	-1.07166670886363	9.10108208143373	-10.375250619386	5.02232184024615e-13	1.66062496572719e-11	19.4200053888905	CPXM1	down	56265
525	-2.53934143070072	7.64444328845248	-10.3652660711195	5.16903327541091e-13	1.70587943866228e-11	19.3911385023489	P2RY14	down	9934
526	1.43149064793436	6.16326992451014	10.3635013064306	5.19541360137801e-13	1.71132578056037e-11	19.386034942029	ANOS1	up	3730
527	-0.904304539771759	6.56019470130491	-10.3510645149296	5.3852418660189e-13	1.7704876768623e-11	19.3500572224264	PRKCQ	stable	5588
528	-0.804786045992817	6.58383737841415	-10.3487818062891	5.42084163393934e-13	1.77881632859153e-11	19.3434515111765	LSR	stable	51599
529	2.17899515990617	8.65037299016651	10.3451941348421	5.4772764861936e-13	1.79393747447619e-11	19.3330681227111	THBS2	up	7058
530	1.09285495172739	7.38596996957644	10.3404093329319	5.55347221984529e-13	1.81444678010139e-11	19.319217409062	FOLR2	up	2350
531	1.63323776593778	6.35218121001959	10.33995016759	5.56084058775158e-13	1.81444678010139e-11	19.3178880923096	GIMAP8	up	155038
532	1.72400503771935	6.49413794090872	10.3313477951215	5.70073582135969e-13	1.85439181455934e-11	19.2929785327035	OMD	up	4958
533	-0.749430194699999	6.22440503102374	-10.3311090872975	5.70466834329981e-13	1.85439181455934e-11	19.292287178335	COL9A2	stable	1298
534	0.968575311842283	8.67528349097895	10.3235925027676	5.82991748079611e-13	1.88983610216774e-11	19.270513578647	ANO6	stable	196527
535	0.792354504757801	5.91544800020958	10.3228174211089	5.84299050985794e-13	1.88983610216774e-11	19.2682679497538	LRRC8C	stable	84230
536	1.80615670683383	6.02279114762566	10.3226138973893	5.84642820478997e-13	1.88983610216774e-11	19.2676782715194	CCN4	up	8840
537	-0.749677404676726	8.23522876957731	-10.3139217441257	5.99517960771704e-13	1.934310649596e-11	19.2424890854996	PRICKLE2	stable	166336
538	0.824497634262982	4.68526167613603	10.3037558589594	6.17403647383113e-13	1.98831516627506e-11	19.2130166761941	MAP3K7CL	stable	56911
539	-1.3299346999341	5.39317491926682	-10.3025937309991	6.19482493599285e-13	1.99130866124327e-11	19.2096466392196	TNNC1	down	7134
540	-1.80671030834555	6.07590088246086	-10.3005790978034	6.23103181079475e-13	1.99923809544129e-11	19.2038040195516	C9orf24	down	84688
541	-1.30820145263307	7.65370327034257	-10.2875316085463	6.47078103145157e-13	2.07232443901904e-11	19.1659523447274	MLPH	down	79083
542	-0.832840390609115	7.42944603510047	-10.2804098807562	6.6055743867217e-13	2.11159007055978e-11	19.1452823865988	FEM1C	stable	56929
543	-0.863743914745734	6.65878690247583	-10.2721907904016	6.76468664603636e-13	2.15847073350324e-11	19.1214192785515	ZNF592	stable	9640
544	-1.86837026738308	6.68665180691086	-10.2694903349226	6.81780941641734e-13	2.17142216817733e-11	19.1135769271825	MSX2	down	4488
545	1.26240677436225	8.06871475274317	10.2625641511395	6.95600470264499e-13	2.20863158126729e-11	19.0934583755002	TBC1D4	up	9882
546	0.936477238798892	6.01788063556456	10.262359344096	6.96013415313368e-13	2.20863158126729e-11	19.0928633757608	RASGRF2	stable	5924
547	-1.74250651860248	6.95536291896761	-10.2597873189559	7.01220538488278e-13	2.22108721203801e-11	19.0853907362608	PLEKHH1	down	57475
548	-0.5547730301158	9.03728313485107	-10.2429764991892	7.36242688805733e-13	2.32776292449784e-11	19.0365282420252	RPN1	stable	6184
549	0.775842865169851	6.6848455073309	10.2390412635173	7.44694435084537e-13	2.3501959530555e-11	19.0250847526029	ASAP3	stable	55616
550	0.580234469595678	8.32487467342527	10.2355987643044	7.52168682248152e-13	2.36946810702391e-11	19.0150724721429	CLIP3	stable	25999
551	-1.07755557158617	5.49243488205033	-10.2036046632095	8.25383502390236e-13	2.59538921277917e-11	18.9219462842182	LRFN5	down	145581
552	0.829688763127257	5.68137634700324	10.1935364399264	8.49889405615748e-13	2.66760576842363e-11	18.8926129790789	SEMA6D	stable	80031
553	-0.558820318505078	4.08232702615869	-10.1929043418141	8.51452345824271e-13	2.66767872400566e-11	18.8907709525446	LINC00472	stable	79940
554	-0.609535879133214	9.08464134511403	-10.1824151135762	8.77818481475886e-13	2.74532184296953e-11	18.8601962560016	RBBP4	stable	5928
555	-0.900619150198373	6.49837390611728	-10.1738555035187	8.99947552680803e-13	2.80945789148605e-11	18.8352355906919	GJB1	stable	2705
556	1.23998946577242	10.0694192561539	10.1691045874391	9.12473619240268e-13	2.84343847607138e-11	18.8213773624755	TPM2	up	7169
557	-1.11016094116678	8.25068112014531	-10.1672499956117	9.17411263013269e-13	2.8536925570858e-11	18.8159668018026	PTGR1	down	22949
558	3.30353884707171	8.74642562480611	10.161947658479	9.31678313838384e-13	2.89287786121216e-11	18.8004953833415	PLA2G2A	up	5320
559	0.81743069805802	7.89244325416999	10.1575230301236	9.43755999573358e-13	2.92513711066333e-11	18.7875822048107	TIMP2	stable	7077
560	-0.357524779892219	8.83308494044069	-10.1533668626179	9.55245645421081e-13	2.95546179510101e-11	18.7754502187181	HDAC1	stable	3065
561	0.982989400368112	6.82058898184044	10.1526257241618	9.57309379532805e-13	2.95656725664624e-11	18.7732865773134	TSPAN7	stable	7102
562	1.03944874094366	6.7059076748966	10.1490700893457	9.67273334622186e-13	2.98202451880142e-11	18.7629054533347	RGN	up	9104
563	-0.918297414046383	6.03320426821073	-10.1337474485363	1.01143095194381e-12	3.10882023641757e-11	18.7181503903907	SKAP1	stable	8631
564	1.71517039297867	6.25863232347334	10.1335576984173	1.01199042672256e-12	3.10882023641757e-11	18.7175959696041	ECRG4	up	84417
565	-0.830627351682378	6.48822380775329	-10.1317323221106	1.01738859004089e-12	3.11987163027405e-11	18.7122622621664	LINC02904	stable	286122
566	0.737910241036809	8.63588976813091	10.127470813082	1.03010516874397e-12	3.15328659958623e-11	18.6998085569282	RNF13	stable	11342
567	-1.05379045437973	8.45155536315487	-10.1220137787855	1.04662519442412e-12	3.1982060173884e-11	18.6838576623305	CHCHD10	down	400916
568	-0.778097298994916	7.65988379703009	-10.119056684396	1.05568927874159e-12	3.22022402173886e-11	18.6752124791056	POU5F1B	stable	5462
569	-1.57060416916428	6.70146756478915	-10.1152980982984	1.06732521267799e-12	3.24999589364829e-11	18.6642224746682	TFAP2C	down	7022
570	-0.593916739949789	7.8352011099013	-10.1140525730376	1.07120979668485e-12	3.25610191883537e-11	18.6605801903639	PHYHD1	stable	254295
571	-1.08431253875154	7.09233431686682	-10.1115679389677	1.0790018799382e-12	3.27404318245346e-11	18.653313787631	MCM4	down	4173
572	-1.59011286290576	4.75872073298952	-10.0833588842389	1.17161011379001e-12	3.54883161390309e-11	18.5707595675944	MPZL2	down	10205
573	1.32751660589883	7.50951761334448	10.0735790186197	1.20556748197221e-12	3.64531626398787e-11	18.542114710825	TMEM150C	up	441027
574	0.453347193116966	7.62161078992113	10.0648925537048	1.2365655425896e-12	3.73253215869468e-11	18.5166620575371	FBXO30	stable	84085
575	1.40119332502661	7.32697293597503	10.0613685031439	1.24937085997732e-12	3.76462600347252e-11	18.5063332884845	TMEM47	up	83604
576	-0.928821467023306	5.27250109366414	-10.058253695592	1.26080114617401e-12	3.7924723365644e-11	18.4972026544326	ZMYND8	stable	23613
577	-0.855265865889422	4.73587272763195	-10.0566109137352	1.26687229431365e-12	3.80412987370507e-11	18.4923865604478	ALCAM	stable	214
578	-1.133150333877	6.5604174043271	-10.035672140132	1.34690551121442e-12	4.03745413275105e-11	18.4309705879323	C9orf116	down	138162
579	-1.38870653247594	5.52038930944923	-10.0340019581273	1.353506280006e-12	4.05023312735475e-11	18.4260693137759	NLGN1	down	22871
580	1.43237161047909	6.88434377952331	10.0298532378284	1.37004498024296e-12	4.09265505649819e-11	18.4138930325153	IGDCC4	up	57722
581	-0.605283874091472	6.76383449651159	-10.0258329269898	1.3862674825596e-12	4.13398802114074e-11	18.4020915169193	CCDC24	stable	149473
582	0.804943865476942	5.21136565889381	10.0199391376331	1.41040286795301e-12	4.19873541067934e-11	18.3847867026513	CACNA2D3	stable	55799
583	-0.841016828643056	4.90941102680848	-10.0113765923799	1.44622909279685e-12	4.29800433307001e-11	18.3596381809211	TAF7L	stable	54457
584	-2.11642698700664	7.06352157334574	-10.0080462469197	1.46041172791583e-12	4.328968912582e-11	18.3498542875188	CDK1	down	983
585	-0.801657501306917	8.00667381361936	-10.0077581121352	1.46164539643338e-12	4.328968912582e-11	18.3490077378618	MANSC1	stable	54682
586	1.80408777539651	10.5740985245923	10.0030755868866	1.48184286638742e-12	4.38129855000484e-11	18.3352488285072	C1R	up	715
587	-0.329153853336619	8.12790271163354	-9.99981642052193	1.49606784755751e-12	4.41457365947174e-11	18.3256705888979	UBE2Z	stable	65264
588	0.711376697901589	6.66859515550517	9.99933220098044	1.4981930692424e-12	4.41457365947174e-11	18.3242474183209	SAMD9L	stable	219285
589	-1.35885020509423	5.78842174992443	-9.99454905521132	1.51935145667534e-12	4.46931805405042e-11	18.3101876498746	KAZALD1	down	81621
590	0.876971962213852	6.53949575022707	9.99192768828397	1.53107554261078e-12	4.49617200869057e-11	18.3024810554371	ZSWIM5	stable	57643
591	0.88998091951278	4.46310687082129	9.9900954587758	1.53932468443852e-12	4.51274779739116e-11	18.2970939343788	DEPDC7	stable	91614
592	-0.852728701757099	5.88481905373288	-9.9871965826533	1.55246837451816e-12	4.54359240826041e-11	18.2885697799444	FAAH2	stable	158584
593	1.91525493442288	9.21029834634678	9.98342557621402	1.5697369870664e-12	4.58638499796161e-11	18.2774795116144	C1S	up	716
594	-1.56116120918885	6.55802123889473	-9.98078007568333	1.58196779657126e-12	4.61433906454439e-11	18.2696981903918	ADAMTS19	down	171019
595	2.29988259444252	5.89716036028575	9.97673145777326	1.60087311925732e-12	4.66163490155501e-11	18.2577880851417	KCNT2	up	343450
596	-1.08234477080105	7.26561822543279	-9.94526750512298	1.75583391376036e-12	5.10429167614295e-11	18.1651568201998	MCM2	down	4171
597	1.008004531421	4.97973751806337	9.94247609030142	1.77029658008617e-12	5.13555569473421e-11	18.1569326545424	ATP8B4	up	79895
598	-0.789187479979094	8.26974362274066	-9.94204965297589	1.77251662556335e-12	5.13555569473421e-11	18.1556761819939	ARMT1	stable	79624
599	1.00485247664809	8.1843726387166	9.94027738684244	1.78177340819852e-12	5.15375727386435e-11	18.1504540547603	HEG1	up	57493
600	1.0366211054686	8.86896857648341	9.93939025056226	1.78642544911063e-12	5.15860122188179e-11	18.1478398842837	SPART	up	23111
601	0.865871651023997	5.75715788878274	9.93303454026592	1.82011655579187e-12	5.23710912157313e-11	18.1291082411325	LAG3	stable	3902
602	-3.04077163944045	6.13593112990763	-9.9329745022257	1.82043786817816e-12	5.23710912157313e-11	18.1289312715201	AGR3	down	155465
603	0.611763492208675	6.73057506695547	9.93255569900155	1.82268082668163e-12	5.23710912157313e-11	18.1276967839639	GNG7	stable	2788
604	-1.36283100123936	6.4636596244761	-9.92721373634606	1.85153769931226e-12	5.31121559243116e-11	18.1119485532203	CDS1	down	1040
605	1.51667499807763	6.8770539345411	9.92450298417877	1.86635786616665e-12	5.34487874201709e-11	18.1039557981286	STEAP1	up	26872
606	1.71474820623307	11.4018364654703	9.91242961656184	1.933841277904e-12	5.52899900675984e-11	18.0683456208306	TIMP1	up	7076
607	0.73694205744077	6.86077988770628	9.91044861309722	1.94514816524768e-12	5.55216426871191e-11	18.0625009101324	FAM20C	stable	56975
608	0.674583325473765	5.71663588387865	9.90783471747987	1.96017011530328e-12	5.58584003581327e-11	18.0547881614285	GCKR	stable	2646
609	-0.463707909432002	7.2922135610979	-9.90017471289262	2.0048733745602e-12	5.70384829025124e-11	18.0321809796105	TRIM32	stable	22954
610	-0.899152441440106	6.20184032158823	-9.896626735922	2.02592833668383e-12	5.75309418177174e-11	18.0217072016583	RAD54L	stable	8438
611	1.31642916613293	6.81995716789858	9.89614170794682	2.02882404771011e-12	5.75309418177174e-11	18.020275253853	RNASE6	up	6039
612	3.07603008663235	6.85034146249107	9.88886723291961	2.07276141476288e-12	5.86808239741531e-11	17.9987952272196	GATA6	up	2627
613	-1.21021422251552	8.53408958338073	-9.88672566274767	2.08587942966979e-12	5.89558678604547e-11	17.9924703263275	BTBD3	down	22903
614	0.863211965584926	7.01612171224272	9.88124481530525	2.11983693688179e-12	5.98180696553973e-11	17.9762805615114	ATL1	stable	51062
615	-0.393779497266885	7.5644808730831	-9.87638057697174	2.15044378903924e-12	6.05830716892582e-11	17.9619089805202	THAP4	stable	51078
616	-0.645352945840574	8.61589082588224	-9.86099413430163	2.25024352642087e-12	6.32917521733246e-11	17.9164293011107	UBE2D2	stable	7322
617	0.865225106920455	5.39308539055118	9.85277141090563	2.30549192369572e-12	6.46990470829762e-11	17.8921119921941	NECTIN3	stable	25945
618	1.01113708565332	5.25008367739271	9.85244015845382	2.30774622516907e-12	6.46990470829762e-11	17.8911321890864	C3orf70	up	285382
619	0.756861363858778	9.05275811210034	9.84864134952375	2.33375905151385e-12	6.53226321914847e-11	17.8798947923401	AKR1B1	stable	231
620	1.01189585871173	5.3028908298806	9.84660647056873	2.34781530872147e-12	6.56100774821099e-11	17.8738745872432	LY6H	up	4062
621	1.9590992933101	7.041760499858	9.84508828112453	2.35835837647572e-12	6.57985784715271e-11	17.8693826691902	DMD	up	1756
622	-1.70193993389553	5.93431417623732	-9.83651580220397	2.41879790645963e-12	6.73763545455299e-11	17.8440134914203	PLPPR4	down	9890
623	-0.6393895187143	6.08884023412081	-9.83076164022522	2.46024642184305e-12	6.84209141329899e-11	17.8269795329919	ICA1	stable	3382
624	-0.964348379817369	6.26931895471691	-9.81079557155097	2.60973794010226e-12	7.24620505612367e-11	17.7678416859445	ASF1B	stable	55723
625	0.464939910831267	8.49840960156349	9.80216756257811	2.67715945295743e-12	7.42151434911046e-11	17.7422705873993	CAPZB	stable	832
626	1.27504416013015	5.68418382516343	9.8006677129263	2.68905872780929e-12	7.442592894253e-11	17.7378244734942	MAG	up	4099
627	-0.433245925618043	4.52055278758218	-9.79424453387603	2.74062798278845e-12	7.57322494893026e-11	17.7187805499852	GUSBP5	stable	441046
628	-1.70084142795588	5.41107993857564	-9.79301421421667	2.75061967514862e-12	7.58873192541799e-11	17.7151322093753	PPP2R2C	down	5522
629	-0.565825852060321	5.97375456065862	-9.79134429207822	2.76424062679037e-12	7.61418650234816e-11	17.7101799824464	DNAJC14	stable	85406
630	1.16784975373496	5.53719130438712	9.7857552293473	2.81032839605693e-12	7.72884917302894e-11	17.693602804082	ME1	up	4199
631	0.879766979628795	8.21200524845136	9.78159699611089	2.84512259091733e-12	7.81213851192291e-11	17.6812669047556	SUSD6	stable	9766
632	1.32580607393323	8.45536189683392	9.77165851684992	2.93006453883721e-12	8.03264212023631e-11	17.6517743446591	GLT8D2	up	83468
633	-0.843675868708751	5.21291400558468	-9.76972084818681	2.94692273946288e-12	8.06609532131657e-11	17.6460228333137	ARFGEF3	stable	57221
634	-0.84676475714027	6.26539522142346	-9.76297607356868	3.00637516521884e-12	8.21584481271005e-11	17.6259988616914	LRRC46	stable	90506
635	-1.31277259721191	7.66670760218926	-9.76153205829705	3.01926089966426e-12	8.23806525158786e-11	17.6217111035362	SEMA5A	down	9037
636	-1.48512477006877	7.93774299952397	-9.74988565904497	3.12525784545195e-12	8.5138706651416e-11	17.58711946581	DNAJC15	down	29103
637	-1.19874398926811	6.45828962182701	-9.74122828944273	3.20649063172378e-12	8.72145316879846e-11	17.561394615809	CDCA5	down	113130
638	-1.58575244385786	5.20249946173935	-9.73013404626388	3.31372886827157e-12	8.99900726828735e-11	17.5284149155492	CWH43	down	80157
639	-1.08736608595996	8.50025462771199	-9.72837549287316	3.33105827960367e-12	9.03191169834322e-11	17.5231858631302	PAICS	down	10606
640	1.18942947290644	7.35077234547451	9.72378606287107	3.37671846420743e-12	9.14141001732155e-11	17.5095373721985	SMIM3	up	85027
641	-0.960599918600875	5.97398574835658	-9.72257618796914	3.38886089877741e-12	9.15996941220241e-11	17.5059388869043	GINS3	stable	64785
642	0.974727855588071	7.6788218203705	9.7176729464233	3.43852556711367e-12	9.2797342641451e-11	17.4913534716314	YPEL3	stable	83719
643	-0.749583666250905	6.53262230861095	-9.71069634953001	3.51046672208335e-12	9.45915185487033e-11	17.4705953338721	LARGE2	stable	120071
644	-0.644499193656217	6.87643127341771	-9.70118979598767	3.61096100870499e-12	9.71483081317121e-11	17.4422997073665	HIP1R	stable	9026
645	0.842342285041631	9.36453901650636	9.69947927099255	3.62935049235081e-12	9.74916691945273e-11	17.4372072355722	EPHX1	stable	2052
646	2.03076485061004	8.7728515592812	9.69633845935964	3.66336440769436e-12	9.82530212503289e-11	17.4278556421185	CTHRC1	up	115908
647	1.07993139501211	5.88711053183905	9.69313498271507	3.69839011472793e-12	9.90391145715242e-11	17.4183161887067	RSAD2	up	91543
648	-0.710965699564112	6.82594974549378	-9.68206816946789	3.8220259742434e-12	1.02192009305156e-10	17.3853510172683	MXD3	stable	83463
649	-0.710997645501684	6.43643903196277	-9.67980216506078	3.84785392242839e-12	1.02724063266555e-10	17.3785992781352	THEM6	stable	51337
650	-0.54251545348139	8.19180259575041	-9.67910367120425	3.85585100662408e-12	1.02779191601183e-10	17.3765179304275	GPAA1	stable	8733
651	-0.629135312276911	6.93770543498125	-9.67089954633185	3.95105194784165e-12	1.05155032332265e-10	17.352066977278	ARRDC1	stable	92714
652	-0.603807720712533	7.70945307906654	-9.66904466166523	3.97290451096486e-12	1.05574453308247e-10	17.3465376478399	MACROH2A2	stable	55506
653	1.17099628162122	8.47396326976781	9.66796330329768	3.98570061580648e-12	1.05752295359055e-10	17.3433139669078	SH3BP5	up	9467
654	-0.644100047716544	6.19048987413287	-9.66742826723029	3.99204734167004e-12	1.05758734314641e-10	17.3417188950837	DRC1	stable	92749
655	-0.932296799868892	4.8129981361851	-9.66505125133175	4.02036824130323e-12	1.06346412440946e-10	17.3346320018138	KL	stable	9365
656	-0.706447494138635	7.89229771824796	-9.6645353114567	4.02654226283946e-12	1.06347364704202e-10	17.3330936724046	PARP1	stable	142
657	-0.675801153682637	7.95636532944797	-9.65400399668227	4.15468897366143e-12	1.09461595021453e-10	17.3016861434286	BACE2	stable	25825
658	-1.11542666580612	7.23449931268182	-9.65380989060326	4.15708931802584e-12	1.09461595021453e-10	17.3011071305183	ZNF185	down	7739
659	-2.08840655403454	5.83834505264258	-9.64969622227964	4.20829164462422e-12	1.10641670765947e-10	17.288835064121	C20orf85	down	128602
660	3.55191881016342	6.18276161789021	9.64836416884311	4.22500827943576e-12	1.10912868862885e-10	17.2848607722636	JCHAIN	up	3512
661	-0.593990907921455	7.90328354169588	-9.64780231211765	4.23207949332923e-12	1.10930422543755e-10	17.2831843594602	TEAD2	stable	8463
662	-1.36760995629793	5.86574686294925	-9.64424935024862	4.2770738816422e-12	1.11940456304128e-10	17.2725824654515	DUSP4	down	1846
663	-0.980742949550676	7.42539332148614	-9.63639243391335	4.37830376897672e-12	1.14417030318689e-10	17.2491321307576	RASSF7	stable	8045
664	-0.377495011568296	7.25553706619016	-9.6261286991115	4.51421434342977e-12	1.17791080894976e-10	17.2184865843736	STK25	stable	10494
665	1.17952899866292	6.53373605104526	9.62549814472396	4.5227022307386e-12	1.17835096014702e-10	17.2166034399184	CYBRD1	up	79901
666	0.981887609157904	7.42981680551298	9.62211095607317	4.56857493850351e-12	1.1885154562239e-10	17.2064867832692	SPTBN1	stable	6711
667	-0.540995042564416	7.06572909482448	-9.61909700491387	4.60978953923247e-12	1.19743948360932e-10	17.1974836840534	AP1G1	stable	164
668	-0.499186669690206	7.85358253713598	-9.61811888461607	4.6232458368902e-12	1.19773067060499e-10	17.1945616559884	DPM3	stable	54344
669	-0.683298855078895	6.66040504772965	-9.61801071944585	4.62473634211439e-12	1.19773067060499e-10	17.194238516955	FBXW9	stable	84261
670	1.34246769034267	7.87888742302581	9.61689171631929	4.64018472264339e-12	1.19953099914457e-10	17.1908954549248	ING2	up	3622
671	0.660885266462789	7.71196330002796	9.61650508879678	4.64553445934438e-12	1.19953099914457e-10	17.1897403549287	PLEKHO2	stable	80301
672	-0.962269591927144	6.0846313754208	-9.61369952236895	4.68454272784165e-12	1.20780338247893e-10	17.1813578006765	GCLC	stable	2729
673	-1.06532294976646	10.2705930761807	-9.60929978487985	4.7463862862648e-12	1.22192999696618e-10	17.1682101541051	TXN	down	7295
674	1.20447504346521	6.21780737973514	9.5980494748663	4.90831558801511e-12	1.26174296554822e-10	17.1345800838308	NEFH	up	4744
675	0.958269001677963	4.62484192540029	9.59672937026642	4.92767998572387e-12	1.26484419900225e-10	17.1306329157336	SKAP2	stable	8935
676	-1.02976025744217	5.873231592203	-9.59581070424169	4.94120144877313e-12	1.26643870268407e-10	17.1278859374641	ANO4	down	121601
677	-1.3187129362235	7.39160928353981	-9.59085137396352	5.01484832196459e-12	1.28024878785046e-10	17.1130548204606	TOM1L1	down	10040
678	0.646920713075418	5.95757549438019	9.59073412149709	5.01660294700556e-12	1.28024878785046e-10	17.1127041341594	HOXD1	stable	3231
679	-1.0636284934947	5.7697699494575	-9.59069081879588	5.01725110787525e-12	1.28024878785046e-10	17.1125746211911	MYB	down	4602
680	1.00151432057279	5.66342714007493	9.58765306060608	5.06293329796379e-12	1.2900056223606e-10	17.1034884823355	MSC	up	9242
681	-1.75833269731415	7.13025332632221	-9.58565503593136	5.09320958475454e-12	1.29581423297294e-10	17.0975116288851	MET	down	4233
682	0.756709090878158	6.82588638705666	9.58435069442069	5.11307340622215e-12	1.29896055478306e-10	17.0936095776673	HSPB2	stable	3316
683	-0.843007374138157	8.28281222906006	-9.58369996231337	5.12301276409668e-12	1.29958007541346e-10	17.0916627765916	FNBP1L	stable	54874
684	-0.779450840344609	4.58496882683862	-9.58136563607761	5.15882902802821e-12	1.30675251081311e-10	17.0846787175562	SH2D3A	stable	10045
685	-0.782359421811845	8.43812955137983	-9.57803842478181	5.21031882352823e-12	1.31595906251656e-10	17.0747228767493	EFNB2	stable	1948
686	0.549539905208962	6.09624564935177	9.57803542733219	5.21036544434005e-12	1.31595906251656e-10	17.0747139070152	DUSP26	stable	78986
687	-1.19918630292504	6.18021965968917	-9.57130724217598	5.31608576491973e-12	1.33834204181785e-10	17.0545772923536	TFCP2L1	down	29842
688	1.63600647686296	5.77502695300819	9.57092961444947	5.32208352016349e-12	1.33834204181785e-10	17.0534469327971	MNDA	up	4332
689	-0.580569031179962	6.32317249180162	-9.57045329486031	5.32965855819868e-12	1.33834204181785e-10	17.0520211318675	MGC70870	stable	403340
690	1.58845761537778	7.72304960726066	9.57043901822854	5.32988577198612e-12	1.33834204181785e-10	17.0519783961853	DACT1	up	51339
691	-2.29413327876982	7.19720712375639	-9.56112406437572	5.48024813884904e-12	1.3741067909363e-10	17.0240895958726	CA12	down	771
692	-0.59301556608262	4.76440975803833	-9.55914499927522	5.51274437807094e-12	1.38025735685632e-10	17.0181629205724	FA2H	stable	79152
693	1.59754060243957	6.99625958058729	9.54786341502817	5.70175580198414e-12	1.42552122691453e-10	16.9843688338497	ANG	up	283
694	-0.83031561729512	6.12820093117176	-9.54620147390505	5.73015005190572e-12	1.43055590488932e-10	16.979389137234	MARVELD3	stable	91862
695	-0.605267328525335	8.5232836458167	-9.54192824343951	5.80381827486428e-12	1.44686266806185e-10	16.9665836234669	FARP1	stable	10160
696	2.73206013088938	8.0891235290423	9.54084001358635	5.82273173202961e-12	1.44949209754519e-10	16.9633221820149	ACTG2	up	72
697	1.046430162474	8.30941135445525	9.53404137231703	5.94231553728141e-12	1.47713857961173e-10	16.9429432212456	NEK7	up	140609
698	-1.10681079577346	6.28494532010492	-9.52414837163433	6.12079108454462e-12	1.51932415946734e-10	16.9132786552679	HES6	down	55502
699	-0.584492797368762	6.53320294091317	-9.51960215803122	6.20462097642916e-12	1.5379293710674e-10	16.8996425772891	PIGN	stable	23556
700	0.92519083220901	8.02102894099893	9.51878755310173	6.21976442201345e-12	1.53948054822579e-10	16.8971989510115	TRPC1	stable	7220
701	0.747453733552244	8.1690722838903	9.51425111323842	6.30478461708873e-12	1.55615971992487e-10	16.8835891768908	CAVIN1	stable	284119
702	-0.990273927898502	5.9255256422779	-9.51423363722808	6.30511441410168e-12	1.55615971992487e-10	16.8835367421777	DDIAS	stable	220042
703	-1.56317431076804	6.43165263610958	-9.51346369979472	6.31966159638664e-12	1.55753139145085e-10	16.881226597926	QPCT	down	25797
704	1.35527631477935	6.02884767530344	9.50915733072219	6.40165582878752e-12	1.57549842172688e-10	16.868304279994	C4BPB	up	725
705	0.837405399743962	6.72759720931714	9.50719932061212	6.43929270354047e-12	1.58251326782329e-10	16.8624280302335	PIP4P2	stable	55529
706	1.01854827934223	7.67663057353197	9.50490450902374	6.48368926778888e-12	1.59116714240383e-10	16.8555403900468	CSF1R	up	1436
707	0.875592495767963	6.90027824098523	9.49779340463013	6.62324518707285e-12	1.62311663523655e-10	16.8341930043815	ADAP2	stable	55803
708	0.669669769544407	8.38266506117428	9.4887611743318	6.80490433963521e-12	1.66527927384915e-10	16.8070694201331	PRMT2	stable	3275
709	1.09734603600406	8.34701800034339	9.48239577460403	6.93595470999215e-12	1.69495558963786e-10	16.7879482097768	OTUD1	up	220213
710	-1.39759634075343	7.53268079482004	-9.48083407250899	6.96849599755707e-12	1.70050931906583e-10	16.7832562023853	CENPW	down	387103
711	1.28652947250498	6.83588164329633	9.47688774064948	7.05141749317057e-12	1.71832432470708e-10	16.7713984257519	IL7R	up	3575
712	0.863553114891979	4.60897311954545	9.46812524896412	7.23913275717228e-12	1.76159008638718e-10	16.7450623749042	PLA2G1B	stable	5319
713	-0.506066307090904	7.35557415013308	-9.46525294973631	7.30176112317113e-12	1.77433819382977e-10	16.7364274924915	PPDPF	stable	79144
714	0.75614064690331	8.7625745298866	9.46371643040028	7.33548903843961e-12	1.78003757815133e-10	16.7318078958834	BRI3	stable	25798
715	0.651547467115153	6.41145299582136	9.45752451680671	7.47301541988511e-12	1.81087363867034e-10	16.7131887510311	GNAZ	stable	2781
716	-0.416503209537838	7.59073811162122	-9.45551733652236	7.51815493712073e-12	1.81926749218651e-10	16.7071521259794	YIPF3	stable	25844
717	0.480167753939141	9.26862546641806	9.45477824374994	7.53484595818414e-12	1.82076347380053e-10	16.7049291682321	GABARAPL2	stable	11345
718	-0.961616972488062	6.88590165718216	-9.45306614298801	7.57365499460671e-12	1.82759256875426e-10	16.6997794510703	SLC25A15	stable	10166
719	-0.966878734583773	6.35295171437514	-9.45121847864259	7.61576432278023e-12	1.83519795071614e-10	16.6942215758403	CEACAM1	stable	634
720	-1.89008940187761	6.88624927092169	-9.44116001278923	7.84920152299022e-12	1.88882313315734e-10	16.6639577880669	UBE2C	down	11065
721	-1.2332891365268	6.34800311314322	-9.43462259256932	8.00479913826285e-12	1.92359431164413e-10	16.6442814030506	SLC44A3	down	126969
722	1.91077323206254	9.28135838457735	9.42544611924284	8.2285001298582e-12	1.97461209487428e-10	16.6166531074812	COL16A1	up	1307
723	1.0538712508775	6.17283403638887	9.42419530242295	8.25947910595582e-12	1.97930477164302e-10	16.6128863781884	LRRN3	up	54674
724	0.452262227293158	7.17229208512468	9.41681724279854	8.4446324708782e-12	2.02087986450878e-10	16.590664064739	ZFYVE26	stable	23503
725	-1.22563619105909	5.70537734631441	-9.41505389182945	8.48950356207814e-12	2.02881570643539e-10	16.5853519581962	CCNO	down	10309
726	2.02046578152919	10.7147437354468	9.41058799592948	8.60422924975499e-12	2.05340049560957e-10	16.5718967100768	TAGLN	up	6876
727	-0.650619844413835	5.54805664364601	-9.40669336301224	8.70556203975789e-12	2.07472583082318e-10	16.5601606165964	LLGL2	stable	3993
728	0.394900397925424	7.17305741827475	9.40504419016347	8.74883497876164e-12	2.08217465442341e-10	16.5551904357103	TRIO	stable	7204
729	1.17965245648874	5.98650946804749	9.38678868618203	9.24266382637352e-12	2.19668578128598e-10	16.5001508002413	JAML	up	120425
730	1.21603143877741	6.73499966199614	9.38317453165421	9.34373272353159e-12	2.21766456394395e-10	16.4892494259682	SMCO4	up	56935
731	-0.904425670956153	6.82019255622685	-9.37987354085528	9.43702280049559e-12	2.23674223038833e-10	16.4792912512326	SIX4	stable	51804
732	0.753250411625182	6.53834236392199	9.37808044378041	9.48809310236315e-12	2.24577460507574e-10	16.4738814155875	STAT5A	stable	6776
733	1.01807505579679	5.47307799611639	9.37476499010729	9.5832616905255e-12	2.26520589427073e-10	16.4638775422876	CHN2	up	1124
734	-0.634022725783946	7.41290071886654	-9.36903010451643	9.75016938647325e-12	2.29947990685307e-10	16.4465702324384	PIAS3	stable	10401
735	-0.499108838729149	8.54574506938629	-9.36887220774097	9.75480625382088e-12	2.29947990685307e-10	16.4460936589598	TMEM205	stable	374882
736	-0.675568660162792	9.11699638131567	-9.36507965556412	9.8668541793537e-12	2.32273254771036e-10	16.4346458365566	NDUFB11	stable	54539
737	-0.937605788096742	7.69886420384716	-9.35976641032772	1.00260276383736e-11	2.35700074440245e-10	16.4186048472224	FZD6	stable	8323
738	-0.546544775994699	6.65546524246553	-9.3532530863331	1.02247090540585e-11	2.39931452701705e-10	16.3989360521591	NAA40	stable	79829
739	0.548865660700807	9.42845374711675	9.35296089867383	1.0233714853201e-11	2.39931452701705e-10	16.3980535889102	MGST3	stable	4259
740	1.02065558610744	6.7898868623643	9.35195897354838	1.02646572582584e-11	2.40331691427817e-10	16.3950275021768	DOK5	up	55816
741	-1.52102174967611	7.9678732505685	-9.34508146698258	1.04796302149403e-11	2.45033836847579e-10	16.374252256425	DNAJC10	down	54431
742	1.55712900997169	8.94930061270897	9.3414909844569	1.05936667380566e-11	2.4736640148729e-10	16.3634040071492	KCTD12	up	115207
743	0.768948154079717	7.64253219072265	9.33749386886787	1.07220985763713e-11	2.50028371378478e-10	16.3513253138374	LGALS8	stable	3964
744	-0.602131137112972	7.0349111706805	-9.33475316339627	1.08110715328079e-11	2.51764281421277e-10	16.3430421823772	PI4K2B	stable	55300
745	-0.677646924734833	7.47708866833527	-9.32949209502281	1.09839670213272e-11	2.55447265250357e-10	16.3271392911208	PDZD8	stable	118987
746	0.764345049273876	8.90524948952277	9.32814644392018	1.10286377581669e-11	2.56142329487934e-10	16.323071184316	LIX1L	stable	128077
747	-0.439478112107059	10.2209656241305	-9.32752658382852	1.10492767669808e-11	2.56278138239237e-10	16.321197179424	SNRPE	stable	6635
748	0.69683987393896	6.57985471501963	9.32604721915587	1.10986923917215e-11	2.57080139544073e-10	16.316724470646	GSTM4	stable	2948
749	-0.483413898865463	7.13770353610135	-9.32196715000262	1.1236144045474e-11	2.59593033180301e-10	16.3043874173031	ANO10	stable	55129
750	-0.530661209693844	7.10259320529783	-9.32193762285233	1.12371450355088e-11	2.59593033180301e-10	16.3042981276114	NOXA1	stable	10811
751	0.839773974371772	4.83531402514076	9.31972991117169	1.13122445185814e-11	2.60979958094463e-10	16.2976217380945	RASSF9	stable	9182
752	-1.11107589540709	5.99491811494927	-9.30916601043159	1.16786979908382e-11	2.69075959294231e-10	16.2656670194813	DEGS2	down	123099
753	1.21343259892462	5.60756954208849	9.30806850185492	1.17174531661766e-11	2.6961035000953e-10	16.26234639149	CCL26	up	10344
754	-0.563464047620067	7.47842402993767	-9.30491980545667	1.18293647571324e-11	2.71824368411242e-10	16.252818867223	CTNNBIP1	stable	56998
755	0.56774940913125	8.09943793878131	9.30087042431505	1.19748827468392e-11	2.74803733075147e-10	16.2405642264765	B4GAT1	stable	11041
756	1.43023414023657	9.87891895691121	9.29485397475285	1.21944466201503e-11	2.79472198598841e-10	16.2223529762135	MYL9	up	10398
757	-1.22275051783303	8.25484253120919	-9.28453760002775	1.25804724700184e-11	2.8793826422132e-10	16.1911160342999	ZNF516	down	9658
758	1.53425376439639	5.75726274342355	9.2828194381504	1.26459567800263e-11	2.89055207349256e-10	16.1859123618823	GALNT15	up	117248
759	1.59530720175678	9.62745022016119	9.27808548222129	1.28281748552694e-11	2.92427463101814e-10	16.1715731248417	SMOC2	up	64094
760	-0.833851161383982	6.64432876083988	-9.2777891187837	1.28396705073833e-11	2.92427463101814e-10	16.1706753445405	DNM1	stable	1759
761	-0.733652949838104	6.46894976107817	-9.27767436746157	1.28441244038139e-11	2.92427463101814e-10	16.1703277229758	TEDC2	stable	80178
762	-0.723638229368206	5.68981632152188	-9.27269658329507	1.30388441749682e-11	2.9647114721194e-10	16.1552467554227	DHRS11	stable	79154
763	1.18568072412554	8.39674989158499	9.26737994304793	1.32501250758097e-11	3.00880297593025e-10	16.1391358636742	RHOBTB3	up	22836
764	-1.06851019313942	6.04811265173764	-9.26679636165478	1.32735266641167e-11	3.01017176678647e-10	16.1373672425238	CDCA3	down	83461
765	-0.608591474245828	7.7638446805172	-9.25855942464231	1.36083308302568e-11	3.08206457470626e-10	16.1123997216835	RUSC1	stable	23623
766	-0.477882219399023	7.49726259243181	-9.25489322183326	1.37600899217206e-11	3.11236707550564e-10	16.1012842203852	CAPN1	stable	823
767	-0.711921528735697	6.84009162935516	-9.24909207933567	1.40037350900463e-11	3.16334699048425e-10	16.0836925182093	CDR2L	stable	30850
768	0.641781128065298	7.11921134481245	9.24269681620416	1.42774036772792e-11	3.2209673972987e-10	16.0642944719121	STING1	stable	340061
769	-0.58336068828364	8.54083058337569	-9.23917155131117	1.44305689777581e-11	3.24918250856405e-10	16.0535995686206	CSE1L	stable	1434
770	-1.09552834889604	7.81952054766187	-9.2389562377557	1.44399776728288e-11	3.24918250856405e-10	16.0529463046424	MYO5C	down	55930
771	-0.419865673276882	9.40458927397039	-9.22252770841696	1.51765095266762e-11	3.41048254292078e-10	16.0030854975476	GANAB	stable	23193
772	0.705043859407141	6.37451958044091	9.21802174521034	1.53850974544369e-11	3.45287821885458e-10	15.9894041696713	CPEB1	stable	64506
773	0.894696762308086	4.78743011802406	9.21650344443132	1.54560343400118e-11	3.46189959909368e-10	15.984793647019	FAM153B	stable	202134
774	-1.3014824506726	9.19997802401651	-9.21630658269837	1.5465256202808e-11	3.46189959909368e-10	15.9841958298634	TPBG	down	7162
775	-0.688540569724363	7.24090867181166	-9.21079433411426	1.57257502058145e-11	3.51566900730249e-10	15.9674546963739	CIPC	stable	85457
776	1.00710580863727	7.07552675265708	9.21028540098559	1.57500240915815e-11	3.51655821405594e-10	15.9659088424932	IL4R	up	3566
777	-0.588363827616251	7.56652027011418	-9.20882714574805	1.58197869466281e-11	3.5275885281503e-10	15.9614793075401	G6PC3	stable	92579
778	0.346128123379664	7.48784779286655	9.19167858516587	1.66640523571317e-11	3.71107160847896e-10	15.9093704366004	TIMM9	stable	26520
779	1.47393827871414	6.43962120942126	9.19115890042067	1.66903386112817e-11	3.71215413066838e-10	15.90779073467	GIMAP7	up	168537
780	-0.475373315463927	7.54709364534932	-9.18498476983784	1.70058668370835e-11	3.77748267717062e-10	15.889020564935	IDE	stable	3416
781	0.650872059035276	8.49850629006421	9.17961452377095	1.7285224417218e-11	3.83461969593749e-10	15.8726906029985	VGLL4	stable	9686
782	0.976450716930946	5.7667291278932	9.17622451371829	1.74639606280604e-11	3.86931690334749e-10	15.862380411544	SUGCT	stable	79783
783	3.06877358839001	10.6842010298246	9.1752794749611	1.75141201919814e-11	3.87547441182976e-10	15.8595059775671	C3	up	718
784	-0.593580164340356	7.13612281130914	-9.17480251490736	1.7539491070762e-11	3.87613803943907e-10	15.8580552132981	INTS9	stable	55756
785	-1.69634471771438	6.21058519499996	-9.16824124782853	1.78923072727296e-11	3.94907153894666e-10	15.8380951208624	TPX2	down	22974
786	-0.570178187052865	6.37514484889517	-9.15850652099097	1.84290644121025e-11	4.06236603058636e-10	15.808471552846	TROAP	stable	10024
787	0.969382215055606	6.23739447833123	9.15770347152515	1.84740652006615e-11	4.06711122829302e-10	15.8060273033352	NFIX	stable	4784
788	-0.387994183996767	9.11565616911646	-9.1560829165484	1.85652161715279e-11	4.08199156583619e-10	15.8010945702948	YTHDF2	stable	51441
789	1.97400558300862	7.67287904653006	9.14803692568354	1.90245700523407e-11	4.17768948956723e-10	15.7765991153592	FBXO32	up	114907
790	-0.849399075326213	7.73743434987502	-9.13903918916716	1.95519165450841e-11	4.28805703873579e-10	15.7491970118483	DNMT1	stable	1786
791	-0.425808623243015	7.88060371300492	-9.12540787779087	2.03791910655141e-11	4.46384152213776e-10	15.7076652839712	C11orf49	stable	79096
792	0.477519353243436	5.337921596729	9.12389402288829	2.04732272121266e-11	4.47877695299628e-10	15.7030515266111	TIMP4	stable	7079
793	0.432531316586859	6.32418688220943	9.10904587136668	2.14191779282101e-11	4.67980676903113e-10	15.6577845908388	SGCD	stable	6444
794	-1.33783929079667	6.8103088471335	-9.10201648965369	2.18823332783e-11	4.77497866977111e-10	15.6363453023938	TIMELESS	down	8914
795	-1.36333015907145	6.82961177881378	-9.09849512659	2.21181518104501e-11	4.81617192656576e-10	15.6256031104301	SORD	down	6652
796	0.619701172029853	6.80425445466293	9.09804925927426	2.214819369465e-11	4.81617192656576e-10	15.6242428529117	CACNA1H	stable	8912
797	0.810881595087569	7.18159617049355	9.09795571148033	2.21545020516733e-11	4.81617192656576e-10	15.6239574531626	ARHGEF28	stable	64283
798	-0.781403284150939	7.29548509617333	-9.09304629526979	2.24881336295344e-11	4.88257397575581e-10	15.6089781373356	HNF1B	stable	6928
799	-0.397768985433557	5.86413368178992	-9.08826227198151	2.28181403337358e-11	4.94802377249446e-10	15.594378673359	METTL27	stable	155368
800	0.846109901808329	7.5418821816201	9.08268713434191	2.32089146981733e-11	5.02647070075688e-10	15.5773615463829	CALHM2	stable	51063
801	-2.12190698835874	8.21706068735808	-9.08208889933136	2.32512471180706e-11	5.02935215440314e-10	15.5755353213351	GDF7	down	151449
802	-1.21656937816661	6.85976988673414	-9.07704880129324	2.36110152680843e-11	5.09562132555484e-10	15.5601477968834	MAP2K6	down	5608
803	0.8853319361102	8.94859827427514	9.07697343907154	2.36164372874324e-11	5.09562132555484e-10	15.5599176917196	SELENOM	stable	140606
804	-1.32078618865178	7.55303946631821	-9.07288775429668	2.39122820310119e-11	5.14826558810055e-10	15.5474417767541	SLC24A3	down	57419
805	-0.59385678511479	6.74427938604961	-9.0727838652611	2.39198533904014e-11	5.14826558810055e-10	15.5471245189078	SRBD1	stable	55133
806	1.58152568508649	5.75383948676443	9.06645466664809	2.43857312284742e-11	5.24202455663206e-10	15.5277939223606	CCL8	up	6355
807	1.19911766646859	6.13788558095239	9.05747252181549	2.50627114102861e-11	5.3808740755219e-10	15.5003526215107	CD22	up	933
808	0.467432031165648	5.88724254200515	9.05601723935201	2.51741739434316e-11	5.39811556613733e-10	15.4959057029427	NEURL2	stable	140825
809	0.817266871714657	7.24900287817827	9.05494099470388	2.52569281953616e-11	5.40916610522664e-10	15.4926168532129	INSIG2	stable	51141
810	-0.733862306015175	5.47369116568495	-9.0530703060517	2.54014248553184e-11	5.43339613633638e-10	15.4868999722935	TMEM132D	stable	121256
811	-1.36507941509584	5.64245501080469	-9.04748353267772	2.58379653781124e-11	5.51995793022411e-10	15.4698241773267	CCDC113	down	29070
812	0.766256580877802	5.21086855129576	9.04169247669398	2.62984923891232e-11	5.6114246198762e-10	15.4521201314436	ITLN1	stable	55600
813	-0.408704532867532	7.63940368219187	-9.0408625198166	2.63651715194428e-11	5.61873261680031e-10	15.4495825180032	GTF3C1	stable	2975
814	-1.19930909989018	4.2467657632028	-9.04017470050751	2.64205609947341e-11	5.62361965349832e-10	15.4474794324306	DEPDC1B	down	55789
815	-1.81167432908517	5.96794026731963	-9.03745161862738	2.6641007816626e-11	5.66358406663635e-10	15.439152756058	MPPED2	down	744
816	-1.24730812967429	7.90017196326255	-9.03304507441499	2.70016931616656e-11	5.73322715341934e-10	15.4256765245903	SLC39A6	down	25800
817	-0.727251552118053	7.86965219088639	-9.0263226322694	2.75614927040358e-11	5.84492561309821e-10	15.4051133596415	PCBD1	stable	5092
818	-1.29351250348288	7.01927326716919	-9.02325155214292	2.78211292039433e-11	5.89277365021419e-10	15.3957175240086	SPINT1	down	6692
819	-0.804409981648856	7.17120991639327	-9.0214095871447	2.79780404198425e-11	5.91877323948951e-10	15.390081583092	GSTO2	stable	119391
820	-0.58717499062881	6.97534844931954	-9.01756848140895	2.83081418282099e-11	5.98130323555567e-10	15.378327507355	BCL9	stable	607
821	-0.633679842933629	6.87622687708448	-9.00774507268264	2.91704168228256e-11	6.15598832974758e-10	15.348259286447	PITPNM1	stable	9600
822	0.421663936502495	8.16622507010204	9.00358563660471	2.954349383089e-11	6.22713593812652e-10	15.335524379516	MICU1	stable	10367
823	-0.805539811350487	6.48833290420591	-8.99968526470771	2.98977241505749e-11	6.29414299675408e-10	15.3235808134498	SOX13	stable	9580
824	0.898732488122626	7.94291366821174	8.99881515532192	2.99773322186682e-11	6.30324342258065e-10	15.3209161565728	CDK14	stable	5218
825	-2.97485636372857	6.6596600712413	-8.99824996874034	3.00291572600976e-11	6.30648701440546e-10	15.3191852598885	DEFB1	down	1672
826	0.839830602940029	6.19816313498034	8.99747815309655	3.01000758450427e-11	6.31372777350133e-10	15.3168214968914	SIGLEC1	stable	6614
827	1.10639801416614	5.96699583247902	8.99656475471404	3.01842230035033e-11	6.32372246382948e-10	15.3140240328285	FCMR	up	9214
828	0.66208970245274	9.16407490885348	8.99530369496259	3.03007902650628e-11	6.34047695812172e-10	15.3101616269698	SQSTM1	stable	8878
829	-1.23039400220499	7.31832880244942	-8.99233208664102	3.05772799630458e-11	6.39061462774103e-10	15.3010593768416	KIF21A	down	55605
830	-0.853368679042814	6.73061003015735	-8.9890504929103	3.08855819547512e-11	6.44727220419301e-10	15.2910064242729	DUSP8	stable	1850
831	-0.714288624999536	7.42702206258585	-8.97915710210018	3.18342419414205e-11	6.63730536554815e-10	15.2606910707714	KLHDC9	stable	126823
832	-0.644452551638664	6.37002117086701	-8.97844911578657	3.1903250488991e-11	6.6436985333204e-10	15.2585212209294	YDJC	stable	150223
833	0.96809440106358	6.22963240193183	8.97532898903964	3.22091837721636e-11	6.69935555866153e-10	15.2489579035418	ENO2	stable	2026
834	0.808279219943735	6.14079729582124	8.96848556257386	3.28906386202723e-11	6.83289214310358e-10	15.227978559445	VWCE	stable	220001
835	-1.34462872862449	6.80769866177692	-8.96800007728539	3.2939533377077e-11	6.83485455438607e-10	15.2264900396075	LAMC2	down	3918
836	-0.472465801556003	6.47177173446444	-8.96462667973823	3.32813177775884e-11	6.89751329921646e-10	15.2161462951912	TUBGCP4	stable	27229
837	0.703820958824961	8.86838093004746	8.95528772764295	3.4246371025814e-11	7.08903971796002e-10	15.1875036741014	NR3C1	stable	2908
838	0.968771762658778	6.34911073769419	8.94732370957656	3.50917059267953e-11	7.25535676476916e-10	15.1630700047379	HS3ST1	stable	9957
839	-0.529250418552299	6.50687111081248	-8.94472746740997	3.53718247478205e-11	7.29804289026211e-10	15.1551031277039	RTKN	stable	6242
840	0.624841844365646	6.1146217219529	8.94462978568207	3.53824081023905e-11	7.29804289026211e-10	15.1548033645229	CALHM5	stable	254228
841	-0.902374302342902	5.82392819325202	-8.94282393892638	3.5578641707081e-11	7.32979246393442e-10	15.1492614296431	HOXB-AS3	stable	404266
842	-1.07946351987433	8.41268421045433	-8.94151713332345	3.57213336550659e-11	7.35044925068493e-10	15.1452507592983	PRXL2A	down	84293
843	1.69108150882418	8.7942140986568	8.94024318907418	3.5860995257984e-11	7.37043420925065e-10	15.1413407526131	MATN2	up	4147
844	0.974734366164391	6.55035484659495	8.9368217042786	3.62388332024518e-11	7.43926568798199e-10	15.1308385579649	SCUBE1	stable	80274
845	-0.517482960742972	6.13770292992414	-8.93266494157925	3.67032971628941e-11	7.52569617330535e-10	15.1180776206451	CASP2	stable	835
846	0.811421361063206	5.69057046429724	8.92999435219362	3.70048766170089e-11	7.5785637383723e-10	15.1098780674904	LILRB5	stable	10990
847	-0.502577095546932	11.1133414515558	-8.92594629005267	3.74668004660105e-11	7.66410607879691e-10	15.0974476694451	COX6C	stable	1345
848	-0.778883356665795	6.23578956131174	-8.92291364721822	3.7816676909739e-11	7.72655358653465e-10	15.0881340852759	COL23A1	stable	91522
849	-0.793799091541544	6.02427539614116	-8.9205895849863	3.80870420294345e-11	7.77262768200216e-10	15.0809959139618	DNAAF3	stable	352909
850	0.794825622060861	7.90793890399728	8.91935381025719	3.82315996102514e-11	7.78763094150553e-10	15.0772000773648	C2CD2	stable	25966
851	0.837456632176037	5.36401176228383	8.91919296588549	3.82504555651692e-11	7.78763094150553e-10	15.0767060108323	CCDC68	stable	80323
852	-0.931010030772269	4.53768948128432	-8.9186454163979	3.83147159876906e-11	7.79155832397567e-10	15.07502407776	ADGRB3	stable	577
853	-1.31400818615097	7.40933475510194	-8.91762301873539	3.84349973712965e-11	7.8068553863433e-10	15.0718834392032	NPR2	down	4882
854	0.925204753751021	5.48855702640029	8.89646070620075	4.10123719229176e-11	8.32061306717178e-10	15.0068492814385	VSIG10L	stable	147645
855	-0.877204516099563	5.45946471616714	-8.89249844850027	4.15140522511195e-11	8.41254350061867e-10	14.9946671042318	CHGA	stable	1113
856	-0.678292404097404	7.07471103998481	-8.88959588164853	4.18854992610346e-11	8.47789906771829e-10	14.9857418620722	DUSP14	stable	11072
857	0.833604006446966	6.30560933066262	8.88456983101896	4.25366693834391e-11	8.59965383590975e-10	14.9702847348591	GBGT1	stable	26301
858	0.625046096627769	9.07208477840914	8.88374569338295	4.2644417832333e-11	8.61138908348487e-10	14.967749904087	CTSA	stable	5476
859	-0.602349824247538	6.50784977081375	-8.88288078183315	4.27577943007654e-11	8.62423217759094e-10	14.965089579855	HID1	stable	283987
860	0.721814912169211	9.81690589123106	8.88196560034152	4.28780927121192e-11	8.63843993407182e-10	14.9622745404009	RAB31	stable	11031
861	-1.49490373180328	6.32067252866606	-8.87747665149188	4.34731356734564e-11	8.748148068273e-10	14.9484654343852	TK1	down	7083
862	0.964851752890339	5.90491555377634	8.86760633192612	4.48110929042623e-11	9.00692570370357e-10	14.9180938126815	ECM2	stable	1842
863	-1.47901856124856	5.96592209413441	-8.86371591644462	4.53498393109519e-11	9.10465024219645e-10	14.9061196916797	PLS1	down	5357
864	-1.12144892299203	7.36443125230608	-8.85847344208406	4.6086207718826e-11	9.24177818213402e-10	14.889981403163	UCP2	down	7351
865	0.539366226106769	6.25681922369037	8.85341182758966	4.68086581050591e-11	9.37580127547114e-10	14.8743968960096	SERGEF	stable	26297
866	1.75408671252252	9.34397303554977	8.84871046592628	4.74899576679055e-11	9.49148382613697e-10	14.8599189789441	CALD1	up	800
867	0.618303159359173	7.85590608022108	8.84867067691085	4.74957663468819e-11	9.49148382613697e-10	14.8597964373093	MAP3K3	stable	4215
868	0.853101165107732	6.82493227476796	8.84364118137681	4.82358294710279e-11	9.62827167528835e-10	14.8443052193119	MMRN2	stable	79812
869	0.6314641213197	6.26605276319999	8.84005552704875	4.87705577103255e-11	9.72380532668700e-10	14.8332593826029	SLC25A12	stable	8604
870	-0.477666490653651	6.53005496807463	-8.83932006156314	4.88809771618139e-11	9.73461850925962e-10	14.8309935537008	VAV2	stable	7410
871	-0.550469801911367	8.32986428804977	-8.83753645664871	4.91498118056141e-11	9.77691893621206e-10	14.8254983518764	TMEM256	stable	254863
872	-0.399580262401239	7.67981166960008	-8.83656099871965	4.92974707818431e-11	9.79504562805291e-10	14.8224928595843	MRPL48	stable	51642
873	-0.608712615330275	9.62083764314978	-8.83520345703967	4.95037150193411e-11	9.82475792010429e-10	14.8183099457402	ECHS1	stable	1892
874	-0.60522309315428	7.00424968945963	-8.83318877669375	4.98114061935355e-11	9.87451285708463e-10	14.8121018432567	CNTNAP1	stable	8506
875	-0.799618137249031	6.9338532901309	-8.83228200602595	4.99505234430168e-11	9.89077450484239e-10	14.8093075398629	TRIM5	stable	85363
876	0.568887156899119	5.59921428894533	8.82760403953422	5.06744933410891e-11	1.00226743336496e-09	14.794890441949	MTM1	stable	4534
877	-0.957737062556881	9.16183431287303	-8.82607403772434	5.09135769825203e-11	1.00549890728675e-09	14.7901745669103	PCDH18	stable	54510
878	1.05355636801527	5.78928164156774	8.82581642667215	5.0953944395577e-11	1.00549890728675e-09	14.7893805146022	TNFSF4	up	7292
879	-0.655438259893575	6.31805588814385	-8.82416887362231	5.12128817799576e-11	1.00945891890733e-09	14.7843019703554	CTXN1	stable	404217
880	-0.96094734182848	6.13854043244169	-8.81344055606773	5.29318890527799e-11	1.04215671560053e-09	14.751224660224	STIL	stable	6491
881	-0.709359618397993	6.55256955950495	-8.81250792088425	5.30840581636385e-11	1.04396639244404e-09	14.7483485647684	SCARA3	stable	51435
882	-1.27832248304168	4.89662887581877	-8.81058637540172	5.33989758429152e-11	1.04896899711377e-09	14.7424225204447	STX19	down	415117
883	-0.458915897279043	8.33146403704791	-8.80962842146863	5.35566784594537e-11	1.05087543713306e-09	14.7394680355557	POLR2H	stable	5437
884	1.04172060870429	4.81002221170941	8.8051593666157	5.42986474616356e-11	1.06422892072432e-09	14.7256833770564	LVRN	up	206338
885	-0.615905958315228	4.28065597460061	-8.79929644933709	5.52878356895202e-11	1.08239213690014e-09	14.7075959734979	CEP70	stable	80321
886	-1.08389487998653	4.60611109645249	-8.79485430372157	5.60494427229678e-11	1.09606393297758e-09	14.6938891415861	NRTN	down	4902
887	-1.24215519986838	5.90206551055569	-8.79363316858274	5.62606615850209e-11	1.09895402775882e-09	14.6901207765959	TJP3	down	27134
888	-0.922229446712214	8.83359400047696	-8.79256764704413	5.64456222257895e-11	1.10132528230183e-09	14.6868324904714	HYOU1	stable	10525
889	0.522239053965119	7.9714870942811	8.77744751447945	5.91376122669704e-11	1.1525514849691e-09	14.6401567544552	WASHC3	stable	51019
890	-0.599502054683515	7.24117290963797	-8.77453527016657	5.96708500589779e-11	1.16163724508073e-09	14.6311637251165	FANCG	stable	2189
891	-0.52998958485617	6.7017403183177	-8.76902468246174	6.06932046614275e-11	1.18021376426924e-09	14.6141443883048	SAMD1	stable	90378
892	0.942735065730827	8.02764967819731	8.76513297235816	6.14258817752364e-11	1.19312200407819e-09	14.602122868614	RASSF3	stable	283349
893	-0.786483391802377	9.14662714994478	-8.76451918985697	6.15422508045327e-11	1.19404371493766e-09	14.6002267351146	SEC61A1	stable	29927
894	-1.51725568860282	5.69736733138581	-8.76138724368093	6.21395302413339e-11	1.20428355812232e-09	14.5905506827279	CCNA2	down	890
895	0.890285394049847	6.04417571664971	8.75216321687598	6.39329119501298e-11	1.2376554552491e-09	14.5620469499198	MIR99AHG	stable	388815
896	-1.76293636202854	8.04296543042738	-8.74904075784624	6.45517917969457e-11	1.24824145610924e-09	14.5523958902227	CKB	down	1152
897	-0.973312438940724	6.20531070932101	-8.74536036531889	6.52890463602004e-11	1.26109032021943e-09	14.5410189410757	ZMYND10	stable	51364
898	1.17982148816428	6.79221211307258	8.74499186230938	6.53633325043332e-11	1.2611192638865e-09	14.5398797292237	ACKR1	up	2532
899	-0.57199744302711	7.65194392821075	-8.73281578656909	6.7866610883695e-11	1.30796095680856e-09	14.5022293685075	MRPS35	stable	60488
900	-0.514728101901664	8.31810291030104	-8.729338902905	6.85990763319334e-11	1.32060844058564e-09	14.4914752574144	TRAP1	stable	10131
901	-0.601866019163858	5.16554987659829	-8.71971221298982	7.06691246052012e-11	1.35894922631489e-09	14.461692579219	SRRM4	stable	84530
902	-0.421789107973851	6.4293211343072	-8.7190878640571	7.08055427508782e-11	1.36006300853849e-09	14.4597606368521	TMEM54	stable	113452
903	0.679523586767277	6.93552742699088	8.71599884243029	7.14844150098075e-11	1.37158247448497e-09	14.4502015435049	MCOLN1	stable	57192
904	-0.649493737346877	6.91429166768946	-8.71514735952211	7.16727003639638e-11	1.37367390100225e-09	14.4475664112937	SLC35F2	stable	54733
905	1.37108030615241	4.29977625027948	8.71385241562344	7.19600091701055e-11	1.37765648495165e-09	14.4435587209679	CMKLR2	up	2825
906	1.02899148401049	6.69902793241885	8.70211170177852	7.46187004313877e-11	1.42697969500466e-09	14.407214179788	GHR	up	2690
907	-0.597060441284935	7.11929349053383	-8.69561584597327	7.61321864545993e-11	1.45431781974905e-09	14.3870990509257	RAB15	stable	376267
908	-0.558012124186704	4.55850969797372	-8.68707916800531	7.81685203922849e-11	1.49157244968803e-09	14.3606571938311	SOX8	stable	30812
909	-0.311619192979473	7.88582458567765	-8.68670705436021	7.82585273786803e-11	1.49164713461278e-09	14.3595044105369	MPLKIP	stable	136647
910	0.671491847584932	6.56476678135746	8.67385233012802	8.1433078740519e-11	1.5504500244596e-09	14.3196719481509	NDUFA4L2	stable	56901
911	-0.626550590711191	6.28839052285688	-8.6691182350652	8.26347565119675e-11	1.57160240540763e-09	14.3049979919696	FRAT2	stable	23401
912	0.718279737711696	5.49780670323355	8.66720812800629	8.31246742064324e-11	1.57918651897001e-09	14.2990766629443	RIMS3	stable	9783
913	0.692457387374662	7.03416878777778	8.66395685194891	8.39653534790252e-11	1.59341042100503e-09	14.2889967889115	MANBA	stable	4126
914	0.712064189021221	5.58728595854088	8.6624386405231	8.43608574789799e-11	1.59916435085427e-09	14.2842895065546	MEF2C	stable	4208
915	-1.05580668633366	5.86210594156529	-8.65773253687572	8.55988473044269e-11	1.6208586102694e-09	14.2696964123337	FAM83H	down	286077
916	0.540948534528812	8.1853758601055	8.65523366336915	8.6263657931884e-11	1.63166390537972e-09	14.2619466999565	UBE2E2	stable	7325
917	1.21739565141978	7.28943303402933	8.65278307931598	8.69206956362626e-11	1.64229877054949e-09	14.2543460811502	PLSCR1	up	5359
918	1.11588787339942	6.57679477115932	8.65176402689691	8.71954071352427e-11	1.64569457954816e-09	14.2511852410617	C1orf162	up	128346
919	-0.707872844916147	7.17622763022898	-8.64555276125545	8.88889127766389e-11	1.67583166786512e-09	14.2319170208481	ACP6	stable	51205
920	1.09248774047484	10.7520371168428	8.64456302511581	8.91618227196847e-11	1.67914971787093e-09	14.2288463295345	SERPINF1	up	5176
921	-0.838558751510557	6.04395285341067	-8.64231713165541	8.9784254540385e-11	1.68903582428525e-09	14.2218779678757	NNAT	stable	4826
922	0.694549366407765	6.39520586780201	8.64173172613511	8.99472162292565e-11	1.69026623469425e-09	14.220061532131	GLMP	stable	112770
923	-0.706297343286421	7.01813676405855	-8.63249771215696	9.25576823484002e-11	1.73743705782057e-09	14.1914046510185	CIT	stable	11113
924	-1.46211795515014	5.83728793033147	-8.62986031235891	9.33172582140903e-11	1.74979958421789e-09	14.1832180213723	CNTN3	down	5067
925	-0.915064904094718	7.04960558225904	-8.62539449344454	9.46178322547489e-11	1.77226871529273e-09	14.1693541496291	SLC2A8	stable	29988
926	-1.14682790498804	6.85231726353452	-8.62336293012609	9.52155359521919e-11	1.78153820292406e-09	14.1630465608834	PCDH19	down	57526
927	0.518095766047671	9.17940970702879	8.61514625765257	9.76721819176638e-11	1.82553206462292e-09	14.1375308837143	SAT2	stable	112483
928	1.57214143848429	8.15916270798429	8.61380378461218	9.8079610725614e-11	1.83117169766378e-09	14.133361330821	C1QA	up	712
929	-0.459826811927805	8.44253509630978	-8.60083037306842	1.02106631022791e-10	1.90430515511396e-09	14.0930574442813	NDUFA9	stable	4704
930	-0.975126848242278	4.5436815097546	-8.5997699359044	1.02443102344154e-10	1.90852601205893e-09	14.089762225883	DNAI7	stable	55259
931	1.04530120673608	6.95323310350552	8.59836473749215	1.02890693397779e-10	1.91480575060141e-09	14.0853955032401	DOCK11	up	139818
932	-0.775135599263392	4.35434279542979	-8.59671564597781	1.03418494651299e-10	1.92256313125366e-09	14.0802705977217	DNAI3	stable	126820
933	-0.611824781225766	6.62699562068162	-8.59590061485069	1.03680360635824e-10	1.92536541090706e-09	14.0777376048288	LPCAT3	stable	10162
934	1.06498112290418	7.56973570331833	8.58904955406649	1.05908266739751e-10	1.96463236566694e-09	14.0564427033332	DNAJB4	up	11080
935	0.739045156987975	5.82005143306686	8.585712597398	1.07010895176489e-10	1.98296339019022e-09	14.046068722503	MYO5A	stable	4644
936	-0.637826062920527	8.61246359230732	-8.58308260496274	1.07888100117286e-10	1.99708250281206e-09	14.0378917138479	DNAJB11	stable	51726
937	1.32500375224324	9.36922530596642	8.58154679389467	1.08403713682379e-10	2.00448531831472e-09	14.0331163198773	EPAS1	up	2034
938	0.972535914194976	5.59931299915115	8.58033249277957	1.08813151800566e-10	2.00991116001771e-09	14.0293404365709	TM6SF1	stable	53346
939	1.98759277508532	8.94072507238768	8.57803423127999	1.09592367327535e-10	2.02214840928315e-09	14.0221935298825	TGFBR3	up	7049
940	0.950313207490631	7.63095075842415	8.57736550983124	1.09820152865591e-10	2.02419571122259e-09	14.0201138988041	CYP27A1	stable	1593
941	0.577088620399636	5.54273901967973	8.57523223315288	1.10550013593494e-10	2.03368438109841e-09	14.013479381149	LINC00672	stable	100505576
942	-2.33108814738116	7.89510598703653	-8.57517487928472	1.10569703739738e-10	2.03368438109841e-09	14.0133010031072	DIO2	down	1734
943	-1.02607716117584	7.023092093135	-8.56559526985584	1.13908767048174e-10	2.09287730421702e-09	13.9835021849025	SLC6A8	down	6535
944	-1.80321991527371	7.41675908911799	-8.56497951555148	1.14126851115567e-10	2.09466294748762e-09	13.981586450107	HEY2	down	23493
945	-0.629364607754074	5.8115387588044	-8.56265845421615	1.14952714025348e-10	2.10758806688166e-09	13.9743647971026	KIAA1549	stable	57670
946	0.602835850584512	3.9661093981011	8.56116201006928	1.15488370474547e-10	2.11517072604863e-09	13.969708516035	TSPAN2	stable	10100
947	-0.545413716576225	4.38568885417338	-8.55821751132302	1.16549745952262e-10	2.13235575329344e-09	13.9605458176759	TTC30A	stable	92104
948	-0.761456699818773	10.4435838828503	-8.55620444173162	1.17281051971851e-10	2.14003268615815e-09	13.9542810062622	CDK2AP1	stable	8099
949	0.780289104513192	5.55480463768444	8.55612414068936	1.17310319740279e-10	2.14003268615815e-09	13.9540310948457	CHRM3	stable	1131
950	0.977675234284275	7.94475007221891	8.55604301165699	1.1733989679385e-10	2.14003268615815e-09	13.95377860587	ZNF395	stable	55893
951	-1.06764672745248	6.02153704776993	-8.55463890449301	1.17852986120726e-10	2.14713021822051e-09	13.9494086453316	GPT2	down	84706
952	-0.632813692072692	6.35638260939735	-8.55095935869974	1.19208359965309e-10	2.16954206382241e-09	13.937955900865	CNDP2	stable	55748
953	-1.4339246309162	4.99020871502837	-8.54455878384543	1.21603717367345e-10	2.21081427818113e-09	13.9180303742199	FAM216B	down	144809
954	-0.637223126407677	5.51397390557309	-8.54407243327916	1.21787707963492e-10	2.2118383943139e-09	13.9165161444938	HOXB6	stable	3216
955	-0.673789009023339	4.3009101268211	-8.53851201958266	1.23911382081529e-10	2.24805089627703e-09	13.8992022555118	SLC27A2	stable	11001
956	-0.90292810408461	6.48010722167004	-8.53766433673529	1.24238410059031e-10	2.25162624757611e-09	13.8965624692052	MMEL1	stable	79258
957	0.545802247772999	7.52736639524873	8.53465350071292	1.25407035672403e-10	2.2704308255591e-09	13.8871857422437	PXDC1	stable	221749
958	0.491627151670041	7.78911346622388	8.53216466846618	1.26381441408137e-10	2.28398459904244e-09	13.8794339735603	NTAN1	stable	123803
959	1.64766605264302	5.60745028667587	8.53206829758329	1.26419325319272e-10	2.28398459904244e-09	13.8791338014859	NPL	up	80896
960	0.847187639398835	5.8937835137097	8.53041642603552	1.27070473688183e-10	2.29335731991818e-09	13.8739884653966	PDGFRA	stable	5156
961	0.456653942250264	6.96692377545843	8.52337690912404	1.29883621769206e-10	2.34168952213658e-09	13.8520581416991	RAB11FIP5	stable	26056
962	1.35111494403142	7.26691893083387	8.51978311878085	1.31343986063348e-10	2.36555707124072e-09	13.8408603082326	MS4A6A	up	64231
963	0.646973358609233	7.50555442146638	8.51704658629339	1.32467126286504e-10	2.38330781935615e-09	13.8323326674068	SP110	stable	3431
964	-0.395542504779328	8.75320267208824	-8.51060448521388	1.3514962900713e-10	2.42904820765304e-09	13.8122545063295	TRIP6	stable	7205
965	0.964136020539416	7.23516007599069	8.50850846034198	1.36034211909681e-10	2.44241321818356e-09	13.805720852492	KAT2B	stable	8850
966	-0.60859251026878	4.6408873497865	-8.50644569839461	1.3691047437379e-10	2.45560132401687e-09	13.7992904286408	MARK1	stable	4139
967	-0.477723321909861	6.97853629837645	-8.50577974181598	1.37194590457976e-10	2.45760107915755e-09	13.7972142888051	NAT14	stable	57106
968	0.643141168607212	5.36756409626567	8.5055197812453	1.37305658814759e-10	2.45760107915755e-09	13.7964038410528	FRY	stable	10129
969	-0.657621394549329	7.04257293582676	-8.50495811239731	1.37545942886318e-10	2.45936120376505e-09	13.7946527692393	COG5	stable	10466
970	-0.603864113110779	6.15561056257143	-8.50215046570274	1.38753456681323e-10	2.47839421696969e-09	13.7858990825011	PPP1R36	stable	145376
971	0.855670554548124	4.91462324730123	8.49440184416188	1.42141912079493e-10	2.53630357228558e-09	13.7617360740965	HOXC9	stable	3225
972	-0.370028981844153	7.18387235856515	-8.49025592455762	1.43989160186386e-10	2.56662159402194e-09	13.7488049816943	NAA60	stable	79903
973	0.518108545659251	8.28926637670305	8.48697239405365	1.45469379690374e-10	2.59034169837145e-09	13.7385623831673	LYRM1	stable	57149
974	0.572071735041803	7.45103875877907	8.48139007839803	1.4802130731654e-10	2.63307717717287e-09	13.7211463696967	MRC2	stable	9902
975	-0.70801705740211	7.45489404344221	-8.47944905373567	1.4891920635544e-10	2.64633248134806e-09	13.7150898833327	SFXN2	stable	118980
976	-0.742968440739691	6.98241169608187	-8.4748720785661	1.51058341605951e-10	2.68159510928761e-09	13.7008069920665	SLC39A11	stable	201266
977	-0.470760986466393	6.56172740043063	-8.47398676097423	1.51475684672665e-10	2.68625149707123e-09	13.69804401826	RUNDC1	stable	146923
978	-1.48662363448064	6.73157765643364	-8.47333959735828	1.51781498372974e-10	2.6889225366157e-09	13.6960242431742	C19orf33	down	64073
979	-0.504299844393823	6.75178266287973	-8.4680187570079	1.54319622043366e-10	2.73109476151517e-09	13.6794164125075	THOC6	stable	79228
980	-0.670773490771801	5.80504693746928	-8.46230645908252	1.57092281673794e-10	2.77732742069404e-09	13.6615834151234	SLC35A2	stable	7355
981	-0.776326359918863	7.75472784287943	-8.46131684415949	1.57577720405091e-10	2.78306991206790e-09	13.6584936265184	BTG3	stable	10950
982	0.867543878433752	7.77200279540803	8.46062878363415	1.57916130553499e-10	2.78620659671072e-09	13.6563452943028	RPL23AP32	stable	56969
983	1.0302003320836	6.8291527154661	8.4589429681791	1.58748378152512e-10	2.79804109854569e-09	13.6510814603467	RAPGEF3	up	10411
984	0.698545018252164	9.01715600528414	8.45742112725514	1.59503484308742e-10	2.80849326131429e-09	13.6463293682704	ARMCX1	stable	51309
985	-0.576810240528108	7.29121896765163	-8.45561678939864	1.60403467474688e-10	2.82147256595578e-09	13.6406948376638	CDCA4	stable	55038
986	-0.592895825742564	5.90163947570487	-8.45518493407709	1.60619632558193e-10	2.82240948651446e-09	13.6393462024874	BAIAP2L1	stable	55971
987	0.940620865372668	5.78859857128865	8.45107409621659	1.62692118411387e-10	2.85593074325805e-09	13.6265075423518	NMNAT3	stable	349565
988	-0.55507314351197	8.24334081786012	-8.44931836723169	1.63585493959246e-10	2.86870674932985e-09	13.6210236412377	MIEN1	stable	84299
989	-0.467599683051563	7.79824444406817	-8.44814813384942	1.64183702783375e-10	2.87628598020704e-09	13.6173683166956	TMEM260	stable	54916
990	-0.509721836025552	7.18758923047662	-8.44629460700254	1.65135733000755e-10	2.89004213128393e-09	13.6115783726464	GORASP1	stable	64689
991	-1.12550342810909	8.08580538819996	-8.44426258342773	1.66185861152239e-10	2.90548560073026e-09	13.6052304369439	MEIS1	down	4211
992	0.931333583637801	5.61732299100571	8.44101862131648	1.67876320695883e-10	2.93208178667023e-09	13.5950955726138	TNFAIP8L3	stable	388121
993	-1.38865701826659	6.20474594670829	-8.43975238064347	1.68540879747795e-10	2.94072435298117e-09	13.591139254334	PLA2G4A	down	5321
994	0.898416342237079	5.89947799817208	8.43041935042852	1.73521896188968e-10	3.02458790077471e-09	13.5619734060456	TPK1	stable	27010
995	-0.417397436707407	6.35342881228738	-8.42522132634334	1.76360344966108e-10	3.0709742079224e-09	13.5457255673102	KIF12	stable	113220
996	0.485262664078746	6.35527345371201	8.4230867760043	1.77539500551505e-10	3.08840299854958e-09	13.5390526337244	LILRB1	stable	10859
997	-0.46354982116197	6.73511507483958	-8.41875437732806	1.79957348008519e-10	3.12732298053721e-09	13.5255074285998	PYM1	stable	84305
998	-0.756191289976609	5.88584312085945	-8.41070239164576	1.84539851582197e-10	3.20374495843001e-09	13.5003277832094	CKAP2L	stable	150468
999	-1.08106470091965	5.3041686923275	-8.40943923962926	1.85269362215964e-10	3.2131901599137e-09	13.4963771253248	ATP2C2	down	9914
1000	0.472285426175855	6.32878690099982	8.40399679067459	1.88446048512906e-10	3.26501623653461e-09	13.4793533269824	ADPRM	stable	56985
1001	-1.1993515945871	6.23858632049209	-8.3963120879831	1.93025534237494e-10	3.341019386812e-09	13.4553106073418	RBM24	down	221662
1002	1.29816063367512	8.60194589051033	8.39576788046659	1.93354074700771e-10	3.3433659663329e-09	13.4536077425458	CRIM1	up	51232
1003	1.25061314530567	5.7111727866169	8.38190493774024	2.01916573270769e-10	3.48794272032836e-09	13.410219272841	SYNC	up	81493
1004	-0.727322048473459	6.46572798825867	-8.37119666700392	2.08792250143076e-10	3.60312203782762e-09	13.3766907871842	GTF2I	stable	2969
1005	-0.736386123330871	6.19953468799542	-8.36776768336153	2.11043632192658e-10	3.63835022026864e-09	13.3659518620071	PAQR4	stable	124222
1006	-0.424846124890696	7.42201484180525	-8.36587698223117	2.12295499109281e-10	3.65629405324791e-09	13.3600300289459	ZNF672	stable	79894
1007	-0.675251582600026	7.24092489928861	-8.35974956695516	2.16404397105724e-10	3.72335907075846e-09	13.3408359351663	IPO4	stable	79711
1008	-1.09334652047085	4.97850185216424	-8.35736510565858	2.18025008571834e-10	3.74752112947975e-09	13.3333655835541	SPAG1	down	6674
1009	1.13435471305983	6.6498358841202	8.35619427668372	2.18825254539758e-10	3.75754842433681e-09	13.3296972445784	ANKDD1A	up	348094
1010	1.56684227128525	6.20345812145821	8.35106741812687	2.22364512788489e-10	3.81454212730036e-09	13.3136325677732	GPAT3	up	84803
1011	-1.20474307438016	7.20494052198097	-8.34949382369024	2.23462387685534e-10	3.82958390607276e-09	13.3087012732246	TMEM120B	down	144404
1012	-0.395606273000437	6.55006811659589	-8.34511920038245	2.26543381476191e-10	3.87854805084633e-09	13.2949908489398	PGAP3	stable	93210
1013	-0.489423149701329	7.1644014485243	-8.34258060221388	2.28350940161279e-10	3.90563513251168e-09	13.2870337807094	NOPCHAP1	stable	121053
1014	1.51064201787646	7.33613281243282	8.34094359217281	2.29524266248792e-10	3.92183179193941e-09	13.2819023323135	SYNPO	up	11346
1015	0.989737390548164	5.03969047129676	8.34039412142461	2.29919463784827e-10	3.92471392072504e-09	13.2801798743138	MILR1	stable	284021
1016	-1.18192112348236	6.95982480985473	-8.33860625317392	2.31210124623016e-10	3.94286084568737e-09	13.2745751265028	CRB3	down	92359
1017	0.633273651974822	7.42876275468158	8.3352719699109	2.33636741380132e-10	3.97776677979536e-09	13.2641216873736	MAFG	stable	4097
1018	0.651743739078227	6.18810204997391	8.33516340653023	2.3371618272144e-10	3.97776677979536e-09	13.2637813071351	NRP2	stable	8828
1019	-1.01966065249542	7.1859711447258	-8.33386846712902	2.34665863690887e-10	3.99001055378637e-09	13.2597211736048	RNASEH2A	down	10535
1020	1.23049666922463	8.5446175352567	8.33174337781903	2.36232820518788e-10	4.01271553755738e-09	13.2530578308335	LBH	up	81606
1021	1.43718570292697	9.66093909116255	8.33106838360872	2.36732744656653e-10	4.01726888728811e-09	13.2509412506013	S100A10	up	6281
1022	-0.642875500873234	6.50865922441533	-8.32571254111306	2.40737567371853e-10	4.08123198853691e-09	13.2341452870521	TTPAL	stable	79183
1023	2.19062066734517	8.33226622673024	8.32390457044616	2.42104880328267e-10	4.10039995754403e-09	13.2284748194087	ADIRF	up	10974
1024	-1.26937304687666	5.11977804733837	-8.3233511085542	2.42525014035949e-10	4.10350429022154e-09	13.2267388909998	SLAIN1	down	122060
1025	1.16995979751157	5.57797666024242	8.31978222767814	2.45251912273509e-10	4.1455947629764e-09	13.2155443811134	HSD17B6	up	8630
1026	0.495961916022423	7.34657361554912	8.31881008808268	2.46000058117844e-10	4.15418811593544e-09	13.2124948467463	APBB2	stable	323
1027	-0.561645186074382	5.93620514062743	-8.31542058573336	2.48626666162263e-10	4.19445532417465e-09	13.2018614645727	RNF43	stable	54894
1028	0.395625049636791	9.68754530053165	8.30060709506838	2.6044282563889e-10	4.38952567803445e-09	13.1553756673249	CDV3	stable	55573
1029	0.847513748484904	7.00369726697951	8.29910336700521	2.61673592148177e-10	4.40598314631615e-09	13.1506556223802	PELI2	stable	57161
1030	-1.41854577175358	6.52415364917757	-8.29824629549315	2.62377713890021e-10	4.41354977753252e-09	13.1479652626898	IHH	down	3549
1031	-0.471799761644504	7.710967577017	-8.29438953910556	2.65569983359566e-10	4.46291516167589e-09	13.1358579339142	FAM234A	stable	83986
1032	0.530111435744924	9.09917576562639	8.29339383894951	2.66400489905755e-10	4.47253380630535e-09	13.1327319373978	UBE2B	stable	7320
1033	-0.635042204821835	6.49494986647098	-8.28210568135833	2.76001484346603e-10	4.6292369000864e-09	13.0972858450014	ITGAD	stable	3681
1034	0.637907615218077	7.80300529743678	8.2813199690525	2.76682639245332e-10	4.636173508283e-09	13.094818143283	TMEM120A	stable	83862
1035	-0.680620867700333	6.94199293326448	-8.27001142636175	2.86676663115234e-10	4.79899503877734e-09	13.0592943367691	DYNLT2B	stable	255758
1036	0.866012917626252	6.74083730673917	8.26433426321622	2.9183068642822e-10	4.88055837167504e-09	13.0414557018418	TMEM64	stable	169200
1037	0.732479150092335	6.04316705893559	8.25866112733589	2.97074621874398e-10	4.96346663316857e-09	13.0236265090129	CREBRF	stable	153222
1038	-0.430754444276674	10.3281689470985	-8.25588576482928	2.99674603983633e-10	5.00208303335301e-09	13.0149030972658	ERH	stable	2079
1039	1.22828040063664	6.95682677447624	8.25338268036583	3.02039233447556e-10	5.03670044149409e-09	13.007034841785	ECEL1	up	9427
1040	-0.583551094548688	7.68485848233486	-8.25219716244794	3.03165747708052e-10	5.05062475460548e-09	13.0033080389693	PGAP2	stable	27315
1041	-1.26210264045107	6.88840242532872	-8.25027305485848	3.05003137707374e-10	5.07225454501311e-09	12.9972591028433	MUC1	down	4582
1042	-1.06997014089261	8.49091625931769	-8.25022455977474	3.05049592283485e-10	5.07225454501311e-09	12.9971066410933	PODXL	down	5420
1043	0.544553509783202	3.75736761950265	8.24797892045654	3.07208593244868e-10	5.10325607532175e-09	12.9900464097594	PTPRC	stable	5788
1044	-0.746548951824031	7.46949261984324	-8.2441566918146	3.10918931391186e-10	5.1599438747928e-09	12.9780282714885	RUVBL1	stable	8607
1045	0.511790326257563	6.88199302623303	8.23943915600726	3.15560877169477e-10	5.23196914625681e-09	12.9631930434799	HABP4	stable	22927
1046	0.401291339049359	6.86825658975568	8.23874853199673	3.16246287837492e-10	5.23832044270782e-09	12.9610210541139	AIP	stable	9049
1047	0.722046565418447	5.44297173210804	8.23788666302311	3.17103761547232e-10	5.24750694610061e-09	12.9583104388292	TLR1	stable	7096
1048	-0.442676308024492	6.8177168266981	-8.23289234852693	3.22119068839073e-10	5.32541506365056e-09	12.9426016560654	TRIM11	stable	81559
1049	0.900746018621238	9.25940802469296	8.22761390855152	3.27506867477213e-10	5.4093269646427e-09	12.9259965239963	NFIB	stable	4781
1050	1.22763987922398	8.49034407982714	8.22435461621011	3.3087907214771e-10	5.45981981336307e-09	12.9157419355341	CD14	up	929
1051	-1.24285808561457	4.7974142522637	-8.22252425267919	3.3278820892538e-10	5.4860975336262e-09	12.909982672509	MCCC2	down	64087
1052	0.912754254344315	6.41267951939171	8.22184365199212	3.33500936388142e-10	5.49262093522904e-09	12.9078410692428	C14orf28	stable	122525
1053	0.404848830005439	6.39752502960725	8.20606447191634	3.50464465371026e-10	5.76652167808015e-09	12.8581769431838	CDC42EP1	stable	11135
1054	-0.621862835914579	6.00416567803657	-8.20497015135967	3.51672762595993e-10	5.78091298362256e-09	12.8547317210778	RPRD1A	stable	55197
1055	-0.587410332069714	3.98883138524837	-8.20158345359907	3.55438933828945e-10	5.83728432940313e-09	12.8440687214161	SKA1	stable	220134
1056	0.793569175128058	6.6563421181709	8.19849763573109	3.58905989547443e-10	5.8886412641089e-09	12.8343520625823	CTSZ	stable	1522
1057	0.549021969705	8.60430534370832	8.18605289455325	3.73238558135492e-10	6.11800497469776e-09	12.7951564738423	FCGRT	stable	2217
1058	-2.28272009365996	8.10747204241078	-8.18422428390018	3.75392760727601e-10	6.1474999738813e-09	12.7893958626921	TNC	down	3371
1059	-0.475841389611067	6.59180533043855	-8.18347651992176	3.76277282276089e-10	6.1561663765019e-09	12.7870401129463	POLE	stable	5426
1060	1.03465705343543	6.90665121459236	8.1807724717209	3.79493483982394e-10	6.20292839950846e-09	12.7785208464751	TMEM140	up	55281
1061	0.762085048847581	5.68837238358122	8.17976811050166	3.80695135885711e-10	6.21146360829516e-09	12.7753563648448	CD33	stable	945
1062	0.595518643578048	4.02564176401903	8.17961753540346	3.80875620154219e-10	6.21146360829516e-09	12.7748819333181	PALS2	stable	51678
1063	-1.23534973304849	8.0165155211552	-8.17943779027496	3.81091181785626e-10	6.21146360829516e-09	12.7743155900683	MGLL	down	11343
1064	1.03061268036212	5.73924862904994	8.17788393504543	3.82959808872142e-10	6.23605418093865e-09	12.7694195521771	NCF2	up	4688
1065	-0.43143642038027	6.66043614895056	-8.16795838130634	3.95116450933419e-10	6.42796960457504e-09	12.7381396214436	LARS2	stable	23395
1066	-0.619846979674445	7.31589989579483	-8.16762251836852	3.95534561998203e-10	6.4287352919145e-09	12.7370809975465	HMG20B	stable	10362
1067	2.48038519540565	4.08640446596462	8.16669324684834	3.96693730067177e-10	6.4390826441671e-09	12.7341519212659	COL8A1	up	1295
1068	0.557808543997698	8.8051019076735	8.16651658979082	3.96914479047123e-10	6.4390826441671e-09	12.7335950863919	PFKM	stable	5213
1069	-0.588604604291284	8.01403891717769	-8.16616491958344	3.97354292321314e-10	6.44018752924143e-09	12.7324865893539	VPS25	stable	84313
1070	-0.798348621388516	7.04831226450155	-8.16571970720218	3.9791179964889e-10	6.44319611281932e-09	12.731083221549	GLI1	stable	2735
1071	-0.535859281884658	6.88961347065425	-8.15985971707033	4.05323931283584e-10	6.55708910683415e-09	12.7126099765071	ARHGEF5	stable	7984
1072	1.19139650466865	5.71819754024932	8.1575342841168	4.08303826745116e-10	6.59913442368085e-09	12.7052782773322	CHGB	up	1114
1073	-0.401293759475095	8.70705484246902	-8.1565203147333	4.09610084966493e-10	6.60992219120962e-09	12.7020812388012	SUPT16H	stable	11198
1074	-1.75300127935529	6.18424701393945	-8.15642406642536	4.09734297204151e-10	6.60992219120962e-09	12.701777763386	GREM2	down	64388
1075	-0.925434660639493	6.29609538834234	-8.15082182903383	4.17030166348913e-10	6.72136247642908e-09	12.6841121069038	TMEM132C	stable	92293
1076	0.860525784981898	9.6083682544926	8.14727208613394	4.21720836787328e-10	6.79064611354762e-09	12.6729170601034	PRNP	stable	5621
1077	0.658187081976382	6.84294361022411	8.14336063034165	4.26951236143513e-10	6.86848386018802e-09	12.660579852185	JDP2	stable	122953
1078	-0.554809906143312	6.02812767152754	-8.14273090345549	4.27799411167248e-10	6.87574452493853e-09	12.6585934793931	NOC2L	stable	26155
1079	-0.704713756844534	5.1139530295836	-8.14120334655819	4.29863947468995e-10	6.90252340486359e-09	12.6537748870149	CAMSAP3	stable	57662
1080	-0.46950096390419	6.43113899735645	-8.13993715048256	4.31582875130389e-10	6.92370823565659e-09	12.6497805727439	URB2	stable	9816
1081	0.962598155356575	6.80642685659845	8.13657070685205	4.36186850985898e-10	6.9910947087712e-09	12.639160115159	C2orf74	stable	339804
1082	-0.489054831669213	5.32230441228293	-8.13612820121335	4.36795703785664e-10	6.9943829609893e-09	12.6377640173492	KIF2A	stable	3796
1083	0.326984168200426	7.72111428561291	8.13543463844445	4.3775171929278e-10	7.00321910292401e-09	12.6355758007552	WDR81	stable	124997
1084	-1.69982280882398	6.70878195158455	-8.13214801593734	4.42310864043602e-10	7.06962917935373e-09	12.6252057562985	RSPH1	down	89765
1085	-1.861601579877	5.53634872039856	-8.13032558902298	4.44859546116892e-10	7.10381243872929e-09	12.6194551372938	CEP55	down	55165
1086	-0.794890369281518	5.7656662626702	-8.12794911525823	4.48205370306359e-10	7.1454862311238e-09	12.611955760829	S100A14	stable	57402
1087	-0.413130411207064	7.39695895027626	-8.12788633826299	4.48294097496916e-10	7.1454862311238e-09	12.6117576497724	MRRF	stable	92399
1088	-0.570427355228151	7.40845899410326	-8.12232109532184	4.56230780513105e-10	7.258660605721e-09	12.5941934109955	PLPP5	stable	84513
1089	-0.601178474040104	6.00774548508088	-8.12232001638245	4.56232332888732e-10	7.258660605721e-09	12.5941900055115	NSD2	stable	7468
1090	0.74164428377368	8.0606793179254	8.12041378544667	4.58983363600874e-10	7.2957300529805e-09	12.588173146614	PPM1K	stable	152926
1091	-0.736782625437571	6.00054759093213	-8.11772942984549	4.62885806624492e-10	7.35101694369931e-09	12.5796996143329	SLC7A4	stable	6545
1092	0.478939323962305	9.22234172341846	8.10732387123113	4.78332584465782e-10	7.58936846012284e-09	12.5468465718743	PPP3CB	stable	5532
1093	-0.379488528891867	7.22852972343164	-8.10413574323418	4.83168711159979e-10	7.65908608376742e-09	12.5367787663312	INTS5	stable	80789
1094	0.884245239630266	5.36610618755648	8.10283547681675	4.8515526035355e-10	7.68354665528849e-09	12.5326723714737	ASXL3	stable	80816
1095	-0.846897997146908	5.64353640618704	-8.10205459787866	4.86352251707055e-10	7.68911862770572e-09	12.5302061865204	SLC25A10	stable	1468
1096	-0.701276534988596	4.52851898682911	-8.10202696253913	4.86394667895964e-10	7.68911862770572e-09	12.5301189070684	CYP27C1	stable	339761
1097	0.829885269184436	6.93468979621464	8.09987309742676	4.89712055793779e-10	7.73450417382226e-09	12.5233162288737	GMFG	stable	9535
1098	-1.36265412271168	7.01060402532752	-8.09823170895065	4.92255463563055e-10	7.76759395418351e-09	12.5181318404702	KIF2C	down	11004
1099	-0.749011819470117	6.09229306325895	-8.09759618905327	4.93243810846095e-10	7.77610761302951e-09	12.5161244579946	EVA1A	stable	84141
1100	0.818300988658281	8.16031552524459	8.09638883096977	4.95126993797714e-10	7.7987002677629e-09	12.5123107357094	TPP1	stable	1200
1101	-0.472052057449065	8.5230379574456	-8.09606830633769	4.95628152574049e-10	7.79950351634693e-09	12.5112982606771	PPP4C	stable	5531
1102	-0.590581183062624	7.44746443099859	-8.09267023433199	5.00972850104646e-10	7.87645698812441e-09	12.5005638138053	NUP88	stable	4927
1103	-0.539823030443911	10.1356241342086	-8.09170001416893	5.02509529835193e-10	7.89345431906125e-09	12.4974987058248	DYNLT1	stable	6993
1104	-0.527440568044116	7.89314416505228	-8.08924947052333	5.06412048772938e-10	7.94754996108689e-09	12.489756581555	TAP1	stable	6890
1105	-0.349087171632857	8.27562414988581	-8.08153494263616	5.18898555135031e-10	8.13614150793625e-09	12.4653799907871	HDAC6	stable	10013
1106	-2.65812229202538	7.91561253375292	-8.08053994338884	5.20531514692452e-10	8.15436620575175e-09	12.462235554758	PCLAF	down	9768
1107	-0.905477799102864	6.54576402714127	-8.07965779153604	5.21983613416138e-10	8.16645836733854e-09	12.4594476655975	SYTL1	stable	84958
1108	0.885658787294396	6.84348218132605	8.07949859717356	5.22246096676157e-10	8.16645836733854e-09	12.458944551403	CXCL16	stable	58191
1109	-0.373581254357895	6.31544307961923	-8.07531596893288	5.29190482723372e-10	8.267587289148e-09	12.4457250154993	PALM3	stable	342979
1110	-0.820203812871682	6.02241022431276	-8.0733115544368	5.32551381823623e-10	8.31259931664513e-09	12.4393893180992	CHD7	stable	55636
1111	0.542152418456719	6.70853149080095	8.07160458832563	5.35430528165332e-10	8.35001739963326e-09	12.4339935195031	UNKL	stable	64718
1112	0.788483883179205	5.93934129309908	8.07127491853716	5.35988392287941e-10	8.35120043595402e-09	12.4329513865912	MARCO	stable	8685
1113	-1.88620517299596	6.88418984214638	-8.07029926359133	5.37642828503312e-10	8.36945161423933e-09	12.4298671433257	TYMS	down	7298
1114	-0.902083786737147	5.78663623451055	-8.06876379823311	5.40256998532099e-10	8.40259672941395e-09	12.4250130449347	EXO1	stable	9156
1115	-0.50601172938094	6.3782025693526	-8.06281574247723	5.50505494198761e-10	8.55431228025805e-09	12.4062072479194	RBKS	stable	64080
1116	1.06027288573521	6.6276688174304	8.06232377059704	5.51361903572069e-10	8.55994295814486e-09	12.4046516462654	IL10RA	up	3587
1117	-0.412301288697793	8.94411218211482	-8.05931723073455	5.56624913299605e-10	8.63391517263111e-09	12.3951445575294	HDGF	stable	3068
1118	-1.16018132124312	5.40829919778831	-8.05862090954576	5.57851057104332e-10	8.64519446814817e-09	12.3929425745564	MAP3K1	down	4214
1119	0.559304433786431	6.98397289959934	8.05742398344604	5.5996508850268e-10	8.6702011826608e-09	12.3891574181829	CYLD	stable	1540
1120	-0.91479092918224	9.62012764332873	-8.0497714951209	5.73673621541302e-10	8.87452604180767e-09	12.3649540473097	TUBB4B	stable	10383
1121	-1.00915010205758	10.5555289969156	-8.04666091085987	5.79342304475952e-10	8.95422369968809e-09	12.3551142989198	PPA1	down	5464
1122	0.78695365852035	7.1891158779568	8.04476570296302	5.82823803911864e-10	9.00000465826823e-09	12.3491187238247	PAQR8	stable	85315
1123	0.700725136261027	7.25150939249077	8.04445941914093	5.83388427740484e-10	9.0007016019872e-09	12.348149749886	SLC41A1	stable	254428
1124	-0.509650569509833	7.15018184198027	-8.04028337194969	5.91142173844113e-10	9.10445838819238e-09	12.3349373406385	ZDHHC12	stable	84885
1125	1.53830107438397	6.47668698864235	8.04027144106825	5.91164474588274e-10	9.10445838819238e-09	12.3348995907357	AMHR2	up	269
1126	0.682405643840071	7.58817792775086	8.03704023502174	5.97235503348077e-10	9.18978892629555e-09	12.3246754078804	COQ8A	stable	56997
1127	-1.17036258638693	5.39651197869919	-8.03559568263046	5.99969965025806e-10	9.22367312691847e-09	12.3201042417756	CDH1	down	999
1128	-1.34003529218063	7.96652457555125	-8.03396514570798	6.03071679817483e-10	9.26313823095542e-09	12.3149443107958	WDR77	down	79084
1129	0.809343304919477	5.78534359159237	8.03336567888957	6.04216092095363e-10	9.27147979938428e-09	12.3130472005294	ARMH4	stable	145407
1130	0.687767033070572	5.44477198394194	8.03312039045516	6.04684992110368e-10	9.27147979938428e-09	12.3122709357844	PDE1A	stable	5136
1131	-0.782393509001468	7.89048728966967	-8.0325339930786	6.05807455179921e-10	9.28047742568286e-09	12.3104151403916	SAE1	stable	10055
1132	0.529768823526527	9.26695947360306	8.02562726029506	6.19187533779182e-10	9.47706997372624e-09	12.2885547320478	CDIPT	stable	10423
1133	0.750508524389284	7.56570732189832	8.02161978270588	6.27087444063829e-10	9.58951196456302e-09	12.2758686983057	SP100	stable	6672
1134	0.471260097852157	6.06551249983067	8.01920989341267	6.31886970140264e-10	9.65438593002664e-09	12.2682392622692	CCDC9B	stable	388115
1135	-1.81944905816759	6.09806104845193	-8.01669432740371	6.36936540567154e-10	9.72296255671059e-09	12.2602746951824	IL20RA	down	53832
1136	2.26687785978249	6.52553574998308	8.00581351735234	6.59251526719057e-10	1.0054746436562e-08	12.2258181181128	PNOC	up	5368
1137	0.993570481429828	7.09526703692157	8.00088870954809	6.69609550645402e-10	1.02037423698173e-08	12.2102190168275	HCLS1	stable	3059
1138	0.564315961476867	6.95552661742351	7.99668459269811	6.7858173376469e-10	1.03313770819042e-08	12.1969009152888	KCTD9	stable	54793
1139	0.781324305259809	6.10073882502981	7.99095316234906	6.91009325692946e-10	1.051134993587e-08	12.1787418809887	CLEC10A	stable	10462
1140	-0.580503097278573	7.38158118109662	-7.98802429556775	6.9744853079514e-10	1.05999940741725e-08	12.1694611227682	SIAH2	stable	6478
1141	0.853441434445392	5.21083924701429	7.98744500001738	6.98729289628145e-10	1.0610152210427e-08	12.167625404943	ADAMTSL2	stable	9719
1142	0.641801429700999	6.90963853381228	7.98680990049926	7.00136154109221e-10	1.06222057846728e-08	12.1656128159666	EGFLAM	stable	133584
1143	-1.084866899646	7.54547367051859	-7.98587430927908	7.02213876165589e-10	1.06444073652187e-08	12.1626479215154	MED24	down	9862
1144	0.374262029246408	5.86220202953381	7.98401706284425	7.06356837002708e-10	1.06978483897805e-08	12.1567620600169	CAPRIN2	stable	65981
1145	-1.23071773218949	5.93902261248408	-7.97815186228324	7.19603095379758e-10	1.08889460528818e-08	12.1381724001479	MKI67	down	4288
1146	0.768631033626292	6.30534641209811	7.9756113806427	7.25418228102237e-10	1.09673614486033e-08	12.1301194152048	PRR5L	stable	79899
1147	-0.32858381770688	5.56453650007911	-7.97359654108	7.30063893381336e-10	1.10279747312337e-08	12.1237322290732	SGO1	stable	151648
1148	0.791947211941121	6.12583517580936	7.97289303551985	7.31693049436879e-10	1.10424875230797e-08	12.1215019793309	NCF1	stable	653361
1149	1.84290696549341	7.22464021418927	7.97263163459655	7.32299328409244e-10	1.10424875230797e-08	12.12067327604	FST	up	10468
1150	0.669617939119561	6.65110168276096	7.97001401485339	7.38398534469341e-10	1.11247765288833e-08	12.1123744560218	ST6GALNAC6	stable	30815
1151	-0.383189245707072	6.32939068792923	-7.96726624718657	7.44856184431909e-10	1.12123182028386e-08	12.103662352611	CEP85	stable	64793
1152	-0.421359461184561	6.37681289152722	-7.96689460103212	7.45733973348871e-10	1.12157871720855e-08	12.1024839547173	PHTF1	stable	10745
1153	0.743108435434672	8.67648894876619	7.96092596695929	7.59975203047745e-10	1.14200610303601e-08	12.0835571870975	FMNL2	stable	114793
1154	0.693209004101241	9.75043343208843	7.95884969616302	7.64993323912846e-10	1.14855063519185e-08	12.0769724999006	BNIP3L	stable	665
1155	0.888644858583814	6.87256666216789	7.95852157981509	7.65789401031519e-10	1.14875040365992e-08	12.0759318758803	LRCH2	stable	57631
1156	1.33951975859761	7.31954941889066	7.95533380475574	7.73567264171663e-10	1.15941405008981e-08	12.0658213136663	NSG1	up	27065
1157	-1.09254799950983	4.61741275810437	-7.95451432283361	7.75579576276695e-10	1.16142538794901e-08	12.0632220419148	CHEK1	down	1111
1158	0.557369399178692	8.80828810447818	7.95065645397997	7.85124162448773e-10	1.17470304305591e-08	12.0509846593818	EFEMP2	stable	30008
1159	1.08408088787011	6.20039471284472	7.94844065668282	7.90659698134928e-10	1.1819646186269e-08	12.0439554185661	FN1	up	2335
1160	-1.17355956968206	4.75518721939305	-7.94799587820714	7.91775589716193e-10	1.18261240236403e-08	12.042544381286	ROPN1L	down	83853
1161	-0.454606161681447	9.71447770830324	-7.9476010703592	7.92767443509064e-10	1.18307396436159e-08	12.0412918584443	XRCC5	stable	7520
1162	-0.631633431545781	5.74506499285478	-7.93548758055536	8.23816948468290e-10	1.2275433975949e-08	12.0028551872342	CBLN2	stable	147381
1163	-0.842842859434876	6.11888347137179	-7.93542403921311	8.2398301477714e-10	1.2275433975949e-08	12.0026535330105	GPSM2	stable	29899
1164	-0.697852185197633	7.04833747712202	-7.93404160993326	8.2760439364933e-10	1.23187918594229e-08	11.9982661789297	PGGHG	stable	80162
1165	-0.578733125340771	8.23254051572306	-7.93321062571813	8.29788947938071e-10	1.2340706705558e-08	11.9956288394347	ZNF217	stable	7764
1166	-0.516670804147161	7.64447793129322	-7.92648652852078	8.47681269527902e-10	1.25959911456607e-08	11.974285946947	SLC25A39	stable	51629
1167	0.619165242155078	6.34778889301319	7.92153939076765	8.61093494727871e-10	1.27843238129007e-08	11.9585807178015	SOBP	stable	55084
1168	-2.37154847190794	7.72210875531972	-7.92059427577074	8.63680074907287e-10	1.27993041660382e-08	11.9555800998872	GNLY	down	10578
1169	-0.591462891847448	6.13363012561627	-7.92046575556066	8.64032412878217e-10	1.27993041660382e-08	11.9551720587192	STIM1	stable	6786
1170	-0.633559575328071	4.8891184955712	-7.9203613656331	8.64318704505638e-10	1.27993041660382e-08	11.9548406281491	BMP7	stable	655
1171	-0.562569846081866	6.47487265671238	-7.91963528919505	8.66312635989579e-10	1.28147050568167e-08	11.9525353605463	RAB17	stable	64284
1172	-1.69341891322708	7.01696559625658	-7.91944428037758	8.66837950282186e-10	1.28147050568167e-08	11.9519289063868	PRR15	down	222171
1173	-0.702961873218492	4.76745884059657	-7.91882841874685	8.68533889761905e-10	1.28288304978813e-08	11.9499735199362	SPATS2	stable	65244
1174	0.558425862424396	7.0729306274666	7.91702149181061	8.73529101447817e-10	1.28916228378917e-08	11.9442362573719	MTMR11	stable	10903
1175	-0.867529743328858	5.52919522762732	-7.91640913716272	8.75228514537485e-10	1.29057099939374e-08	11.9422918744217	CDT1	stable	81620
1176	0.591585185241537	4.93055080134631	7.91138265811297	8.8930479196635e-10	1.31021214503478e-08	11.9263302614201	SYTL2	stable	54843
1177	0.695717158982759	6.89543023351314	7.91001325061151	8.93179176208916e-10	1.31480224358502e-08	11.9219813129955	CTIF	stable	9811
1178	1.15020827191178	11.9303829575429	7.90860639198636	8.97177264504607e-10	1.31956649276798e-08	11.9175132553027	DCN	up	1634
1179	-2.71973490527877	8.36231972081377	-7.90232434216285	9.15251551164647e-10	1.34484131685962e-08	11.8975598948687	MMP7	down	4316
1180	0.767986357088407	7.47337458747206	7.90209645034927	9.15914090900586e-10	1.34484131685962e-08	11.8968359881659	LRRC32	stable	2615
1181	0.780186027857814	7.75860913078894	7.90074455134827	9.19854373313538e-10	1.34948322371129e-08	11.8925415374506	WWTR1	stable	25937
1182	-1.07640579812899	6.53867765135689	-7.88781760808357	9.58406586943695e-10	1.40485215950816e-08	11.8514696249302	PSAT1	down	29968
1183	-0.701564682795892	8.61569184499466	-7.88649202433577	9.62450972652001e-10	1.40958795876319e-08	11.8472571085449	RCC2	stable	55920
1184	0.783195574162135	6.22068046418065	7.88310261064063	9.72870664948171e-10	1.42364502879155e-08	11.8364853359982	PDE2A	stable	5138
1185	-0.508207287243451	7.65596390674074	-7.88145667062504	9.77971591303848e-10	1.4299017545089e-08	11.8312540719064	PREP	stable	5550
1186	-0.384642662840889	9.04356398298109	-7.86541017883006	1.02913800377318e-09	1.50344393367404e-08	11.7802414100246	AHSA1	stable	10598
1187	-1.13376714876167	4.38736096719449	-7.86119184250589	1.0430317103998e-09	1.5224572379433e-08	11.7668273812002	ERICH3	down	127254
1188	-1.13476047126802	6.3607331658885	-7.85939253948788	1.04901543040921e-09	1.52990247030892e-08	11.7611052488329	FANCI	down	55215
1189	-0.734264862963147	5.79006919503777	-7.85414894924109	1.0666517427705e-09	1.5543152308866e-08	11.7444280201043	TLCD1	stable	116238
1190	-0.960218389189943	5.94175192625985	-7.85309470630631	1.07023356079071e-09	1.55822409027393e-08	11.7410747159858	MAP7	stable	9053
1191	-0.990455270568609	9.23933788734949	-7.85178967167963	1.0746842693155e-09	1.56339039883798e-08	11.7369235685127	OSR2	stable	116039
1192	0.68950883450074	6.26850585171911	7.85072973488913	1.07831283662682e-09	1.56735303753325e-08	11.7335519377747	GIMAP1	stable	170575
1193	-1.11834116873981	6.72162572280272	-7.84950844692442	1.0825091049765e-09	1.57213350819973e-08	11.7296669332814	TRIP13	down	9319
1194	-0.318033409969359	6.85168059333498	-7.84677792149011	1.09195073183935e-09	1.58451745224863e-08	11.7209804720096	CNOT10	stable	25904
1195	0.646804323520354	8.92175283623251	7.8458539737337	1.09516434781056e-09	1.58785083599713e-08	11.7180410257327	TNS3	stable	64759
1196	1.00997855713545	5.32403268022669	7.84526016913247	1.09723471771681e-09	1.58952246815732e-08	11.7161518577643	BHLHE22	up	27319
1197	-1.47440957434817	7.65836634273476	-7.8406939075184	1.11328807641807e-09	1.61143101186462e-08	11.7016234491936	S1PR3	down	1903
1198	-0.692373471916704	6.3384393550749	-7.83708017199547	1.1261605634164e-09	1.62870266458703e-08	11.6901244116447	NR2F6	stable	2063
1199	1.20826697263566	6.13716719790744	7.82682432884325	1.16351695495145e-09	1.68132566818088e-08	11.657483863985	GPR34	up	2857
1200	0.742554620511678	5.39625407103962	7.82368551068762	1.17519801894022e-09	1.69679007301319e-08	11.6474923757632	SYT4	stable	6860
1201	-1.85505706720595	5.78073218179619	-7.81942443407833	1.1912451748766e-09	1.71852738550474e-08	11.6339271721522	GRAMD1C	down	54762
1202	-0.639872554766691	6.92986648857896	-7.81517252895293	1.20747822400967e-09	1.74049648162992e-08	11.6203896288417	CMTM8	stable	152189
1203	1.48888585625232	6.23661509712916	7.81238141090712	1.21825542077894e-09	1.75457135664305e-08	11.6115022185818	HOXC8	up	3224
1204	-2.02098031852097	5.85494098717931	-7.81180834748623	1.22048014303397e-09	1.75631552809024e-08	11.6096774023158	DLGAP5	down	9787
1205	-0.713576345378688	5.91913847573534	-7.81147852636981	1.22176241873183e-09	1.75670171509939e-08	11.6086271343362	ESRP2	stable	80004
1206	-1.13586731712975	7.28907159632702	-7.80843054622915	1.23367685098686e-09	1.7723619502652e-08	11.5989208437866	FGFR2	down	2263
1207	-0.41883871271412	12.3634749746801	-7.80384065743219	1.25184014280826e-09	1.79696622322253e-08	11.5843028650604	PTMA	stable	5757
1208	0.675729322410115	10.0907499257579	7.80330150586339	1.25399132993174e-09	1.79856405483422e-08	11.582585646601	CAPN2	stable	824
1209	-0.629360090962121	6.11616831008638	-7.79414494392043	1.29110051249337e-09	1.85025702890489e-08	11.553417906803	TMTC2	stable	160335
1210	-0.900435923546305	5.95114076983401	-7.78957289804663	1.31004266051207e-09	1.87585116826711e-08	11.5388512612509	FYB2	stable	199920
1211	1.60104672195248	7.17217957953929	7.78631254937842	1.32372145816565e-09	1.89387266591066e-08	11.5284626436745	ASPN	up	54829
1212	0.596457196197251	5.63222005979633	7.78559536751225	1.32674968129188e-09	1.89663902459266e-08	11.5261773306187	CPS1	stable	1373
1213	-0.448703588673417	9.59412641056855	-7.78372266925905	1.33468994517992e-09	1.90641698187859e-08	11.5202097407893	SNRPD3	stable	6634
1214	-1.72533098837175	5.17352378562998	-7.7828152599641	1.33855459996294e-09	1.91036219101795e-08	11.5173180608827	TTK	down	7272
1215	0.766166213733189	10.3121668804282	7.78216016908668	1.34135164723668e-09	1.91277848889076e-08	11.5152304120867	ST13	stable	6767
1216	-0.755428897055137	7.89811428293939	-7.7804831519509	1.34853892429197e-09	1.92144616795088e-08	11.5098859173232	POLD2	stable	5425
1217	-0.552160546214979	6.41374882631432	-7.77923678490693	1.35390570264115e-09	1.92750782283982e-08	11.5059137115832	NECTIN4	stable	81607
1218	0.541979868225553	9.57927505012599	7.77671345937273	1.36483705596132e-09	1.9414751093256e-08	11.4978714077762	REXO2	stable	25996
1219	-1.39819395280291	4.75048217959416	-7.77271689859759	1.38233316299152e-09	1.96475015438812e-08	11.4851325465893	HOATZ	down	399949
1220	-0.509126343437342	6.8335136443766	-7.7715541079933	1.38746598928075e-09	1.97006090998529e-08	11.481425953326	ATP6V0E2	stable	155066
1221	-1.48704547582089	6.78007991762494	-7.7713556960266	1.38834374413716e-09	1.97006090998529e-08	11.4807934701375	CDC20	down	991
1222	-0.503098141151698	5.73845568266187	-7.77082422656838	1.39069767359855e-09	1.97178624327074e-08	11.4790992744677	OPLAH	stable	26873
1223	-0.447299673087069	10.1616390009344	-7.76915468469944	1.39811846131425e-09	1.98068687332221e-08	11.4737770275153	ELOB	stable	6923
1224	-1.14513099438095	5.265079152451	-7.76734670277211	1.40619965474451e-09	1.99050777925681e-08	11.4680131936743	CENPE	down	1062
1225	-0.827099654345745	6.32856166050382	-7.76635780136687	1.41063969944186e-09	1.9951627291861e-08	11.4648604681537	FLRT1	stable	23769
1226	1.28060702175347	11.4803786345766	7.76292473017755	1.42616384372515e-09	2.01547428681745e-08	11.453914833875	ACTA2	up	59
1227	-1.07006827055437	5.63568006629771	-7.75689761831665	1.453836233178e-09	2.05290681141337e-08	11.4346962814754	MREG	down	55686
1228	0.561918159507912	7.12442261586983	7.75606026497805	1.45772341395433e-09	2.05671953340169e-08	11.4320259893072	TRIM23	stable	373
1229	0.801042186201986	6.96584389238447	7.75248644840297	1.47443209749835e-09	2.07860134428449e-08	11.4206285562573	SPSB1	stable	80176
1230	-0.628168707126707	7.3800321628796	-7.7484123288667	1.49371568493318e-09	2.10273770514719e-08	11.4076342997966	TP53	stable	7157
1231	0.71265225049608	8.10075843091402	7.74835681091024	1.49398021184128e-09	2.10273770514719e-08	11.4074572178612	TNS2	stable	23371
1232	1.53042606833288	6.34132715002068	7.74759288939406	1.49762487846851e-09	2.10488764611118e-08	11.4050205624599	C5AR1	up	728
1233	-1.10871351412987	9.07656404085609	-7.74752745675128	1.49793747411698e-09	2.10488764611118e-08	11.4048118518763	XBP1	down	7494
1234	-0.645909658048788	7.55509636257254	-7.74579749353915	1.50622606005844e-09	2.1148195070156e-08	11.3992936584822	SLC25A29	stable	123096
1235	-0.530894871039253	7.68603075668812	-7.74535841263598	1.50833713314713e-09	2.11606875861596e-08	11.3978930501022	RFXANK	stable	8625
1236	0.493888008642298	7.58322742505578	7.74203950902054	1.52439106748623e-09	2.13686081191475e-08	11.3873056873062	ANKMY2	stable	57037
1237	1.16771217436693	8.11898277937612	7.73766718509541	1.54580397805322e-09	2.16512528082054e-08	11.3733565171995	MAFB	up	9935
1238	-0.359268150850075	6.81909671100105	-7.73717922326794	1.54821245513993e-09	2.16674709190261e-08	11.3717996593777	SGSM3	stable	27352
1239	-1.73241246859001	6.73701757014306	-7.73647785435285	1.55168089754599e-09	2.1698485254949e-08	11.369561885325	CCNB1	down	891
1240	0.531008654365155	6.67278883914073	7.73034212916478	1.58235979562991e-09	2.21096498540999e-08	11.3499836471936	PLPP7	stable	84814
1241	-0.512269754697856	7.24962190324282	-7.72074198897938	1.63159344180233e-09	2.27792006226166e-08	11.3193447970501	DPCD	stable	25911
1242	-0.629517424601326	6.68907494065676	-7.71585714131215	1.65723534284352e-09	2.31185664654644e-08	11.3037519335875	KLC1	stable	3831
1243	1.49019353529615	8.40883608840569	7.70827894267044	1.69782233851903e-09	2.36657038110867e-08	11.2795578389738	CITED2	up	10370
1244	-0.538926279506404	7.32273807027576	-7.70457323336501	1.71803278635314e-09	2.39281640324393e-08	11.2677253361886	SPTLC2	stable	9517
1245	0.886692838600097	6.6920640860032	7.70392791409205	1.72157700157462e-09	2.39582675737204e-08	11.2656646886587	TLR5	stable	7100
1246	-0.449770983922522	7.6440353769511	-7.70023658566697	1.74199269403386e-09	2.42229256956907e-08	11.253876815296	TUBA3C	stable	7278
1247	1.0190419810659	6.05290682707239	7.69917888019187	1.74788745143005e-09	2.42854033548333e-08	11.2504989412392	HCK	up	3055
1248	1.85870105518945	9.63681406218404	7.6969798146483	1.76020766960792e-09	2.44369856439318e-08	11.2434757477736	SERPING1	up	710
1249	0.592328478937204	6.29899810342919	7.69555006089609	1.76826478637025e-09	2.45291879012417e-08	11.2389093107482	RAB3B	stable	5865
1250	-0.777101413225367	4.63926205591727	-7.68919138202941	1.80455100499059e-09	2.50125205699735e-08	11.2185985834039	TXK	stable	7294
1251	1.08695654424669	7.69652418446076	7.6887492163843	1.80710200696142e-09	2.5027857212321e-08	11.2171861092488	FXYD1	up	5348
1252	0.430445638299944	7.55249043777657	7.68779254372989	1.812633827947e-09	2.50844198905829e-08	11.2141300169987	LMBR1L	stable	55716
1253	-1.12957650973863	5.59138440239677	-7.68242931695139	1.8439637041424e-09	2.54976178275908e-08	11.1969958304859	DYNLRB2	down	83657
1254	-0.297828115043273	6.67848945633149	-7.67999537836818	1.85836144992112e-09	2.56762125050505e-08	11.1892192421806	TRMT44	stable	152992
1255	1.15746535985728	6.31771917752963	7.67960707214237	1.86066890556809e-09	2.56876091297791e-08	11.1879785356012	GIMAP6	up	474344
1256	0.958614675521944	5.41779627735142	7.67267289318175	1.90236431607233e-09	2.62423281371569e-08	11.1658206025125	PDK4	stable	5166
1257	1.47965860654484	6.30775106662134	7.6695245506745	1.92160522518439e-09	2.64866604069568e-08	11.1557589245031	MYH11	up	4629
1258	-1.12353565123779	6.7230919456262	-7.66594016508949	1.94375004652207e-09	2.67604800365664e-08	11.1443027585942	PZP	down	5858
1259	-1.35076852332199	4.51210520211538	-7.66580986746485	1.94455987337164e-09	2.67604800365664e-08	11.1438862912245	PCDH20	down	64881
1260	0.892855965450948	7.18626022199519	7.66473845930678	1.95123181400327e-09	2.68309860392228e-08	11.1404617226621	GPR137B	stable	7107
1261	-0.649620634100251	8.21353289083189	-7.66128166407164	1.97291600941414e-09	2.71076469303009e-08	11.129412065617	MRPL14	stable	64928
1262	0.683544565831567	6.85067836142145	7.66004249306374	1.98074826677287e-09	2.71803793387353e-08	11.1254508226038	MPP1	stable	4354
1263	-0.373090931848924	6.49887743237037	-7.65994795967585	1.98134705672531e-09	2.71803793387353e-08	11.1251486239074	SMPD2	stable	6610
1264	-0.496989739403229	4.10246129212683	-7.65755100752986	1.9965908945861e-09	2.73678274047458e-08	11.1174859556669	SYCP2	stable	10388
1265	-0.911269753506988	5.99284468782116	-7.65727371613458	1.99836199380283e-09	2.73704505174923e-08	11.1165994708221	SRARP	stable	149563
1266	0.926331770427911	7.03853527593643	7.65691501944283	2.0006553907626e-09	2.73802174568348e-08	11.1154527289156	CARD16	stable	114769
1267	1.08982789684467	5.64715656592151	7.65631033173382	2.00452758975701e-09	2.74115588162036e-08	11.1135195387028	HAS1	up	3036
1268	0.809627863843944	5.29159042321862	7.65299187394936	2.02591273211477e-09	2.76821482623191e-08	11.1029098990239	FHL5	stable	9457
1269	-0.688739154094406	8.75768159237662	-7.65236330102923	2.02998929042791e-09	2.77159924712009e-08	11.1009001538018	CRELD2	stable	79174
1270	-0.478119897487284	8.08431287440796	-7.65100792540484	2.03880764117033e-09	2.78144733786749e-08	11.0965664866325	MRPS26	stable	64949
1271	0.538834325857725	5.00570235523103	7.65011878513701	2.04461354361464e-09	2.78717342696045e-08	11.0937234786036	COL4A3	stable	1285
1272	-0.535895089206192	6.72336215566301	-7.64912761174056	2.05110535726476e-09	2.79382479716739e-08	11.0905541488573	NCAPD3	stable	23310
1273	0.459845301668469	7.06433392884427	7.64641887113813	2.06895281759559e-09	2.81592117185085e-08	11.0818924150173	CIDEB	stable	27141
1274	-0.386528587082681	7.68633466840222	-7.64594239602178	2.07210839528358e-09	2.81800235923731e-08	11.0803687323582	NAT10	stable	55226
1275	-1.00915934972973	6.54278295131124	-7.64445255746388	2.08200657940634e-09	2.82924282312112e-08	11.0756043794494	CDCA8	down	55143
1276	1.12492476676958	5.64640576087784	7.64319149051714	2.09042210497105e-09	2.83845246008843e-08	11.071571479797	SLCO2B1	up	11309
1277	0.817450017297019	6.11843756794363	7.63898981093546	2.11870967874368e-09	2.87418589396272e-08	11.0581335899018	SH3D19	stable	152503
1278	0.644465583607752	6.47502939378109	7.63879120211539	2.12005631564374e-09	2.87418589396272e-08	11.0574983614919	BATF	stable	10538
1279	-0.772535606435952	6.01919083159014	-7.63792362222919	2.12594893671307e-09	2.87992113193828e-08	11.0547234669616	CDC45	stable	8318
1280	-0.872192537995292	5.74911434794531	-7.63609216568691	2.13844252003301e-09	2.89458242985094e-08	11.0488654873843	ZNF295-AS1	stable	150142
1281	0.44346356902505	7.89194723335252	7.63068059621839	2.17579273453167e-09	2.94284035273191e-08	11.0315548683017	MGAT1	stable	4245
1282	-1.37405419426257	5.74361708616851	-7.62972114233621	2.18248314158755e-09	2.9495868105418e-08	11.0284855145126	NLRP2	down	55655
1283	-0.511334911287774	4.75430052661861	-7.62565267716066	2.21108439893953e-09	2.98591179236371e-08	11.0154694461304	ST8SIA2	stable	8128
1284	-0.426216501419405	9.53132266940316	-7.62453149363014	2.21903252939195e-09	2.99431133989447e-08	11.0118822665642	PTBP1	stable	5725
1285	-1.63774821806825	6.1651640693539	-7.6230166408398	2.22981718286708e-09	3.0065223743467e-08	11.0070354048248	TMPRSS4	down	56649
1286	-0.649901974259427	10.7661307742851	-7.62090466718876	2.24494117283212e-09	3.02456071232421e-08	11.0002777243157	HMGN1	stable	3150
1287	-0.725111560594838	7.17263938260963	-7.61831552653368	2.26362340180005e-09	3.0473612322912e-08	10.9919927846539	NASP	stable	4678
1288	-2.11363886830791	6.76550481617974	-7.61730620205462	2.27094869218848e-09	3.05484914913491e-08	10.9887629277621	BUB1B	down	701
1289	-0.4999582910356	7.38430062093458	-7.61130507137058	2.31499885445116e-09	3.111688917938e-08	10.9695575853635	LRBA	stable	987
1290	-0.827114706568945	5.26913501159906	-7.61083847091461	2.31845973393297e-09	3.11334930179276e-08	10.9680642142372	C11orf97	stable	643037
1291	-0.891565170271578	5.33340612333357	-7.61065419655211	2.31982797449755e-09	3.11334930179276e-08	10.9674744330873	PGBD5	stable	79605
1292	-0.481348332709716	8.83291263245389	-7.61016756594919	2.32344513105945e-09	3.11579027405077e-08	10.9659169301661	PUF60	stable	22827
1293	0.379206126956096	6.62357561504586	7.60929463010594	2.329947975835e-09	3.12209424820706e-08	10.963122978854	UVRAG	stable	7405
1294	0.626289321450347	8.46065777755899	7.60832196733205	2.33721534463586e-09	3.12910091965726e-08	10.9600097691564	PKD2	stable	5311
1295	-0.684866615864669	4.22725593304368	-7.60811176144231	2.33878892471208e-09	3.12910091965726e-08	10.9593369519448	CDC25A	stable	993
1296	1.08464069871349	8.92778190565745	7.60735804881465	2.34443992863413e-09	3.13424121940702e-08	10.9569244759561	NUPR1	up	26471
1297	-0.980676055922062	7.56474677942723	-7.60657096763524	2.35035581107527e-09	3.13972743120202e-08	10.9544051479282	LMNB2	stable	84823
1298	-0.801430308977829	8.10424725311796	-7.60309691001059	2.37664799057051e-09	3.1712435374577e-08	10.9432846492462	GMNN	stable	51053
1299	0.863126326441747	6.21103249921027	7.60297066430233	2.3776090010144e-09	3.1712435374577e-08	10.9428805179478	PDE1B	stable	5153
1300	1.16177839333645	6.06302668544116	7.60077038855891	2.39442105245479e-09	3.19121070421782e-08	10.9358369129736	PTGER2	up	5732
1301	-1.14677001975142	5.83776010065753	-7.60016992586465	2.39902990190485e-09	3.19489562493493e-08	10.9339146253508	TEKT1	down	83659
1302	0.359293707728708	8.36368146847869	7.5996506766359	2.40302260889173e-09	3.19775497094148e-08	10.9322523078551	ASNSD1	stable	54529
1303	0.701250272859847	4.9073237767122	7.59824579625549	2.41385889369783e-09	3.20970983823551e-08	10.9277546399533	MPL	stable	4352
1304	-1.77201769129117	6.48001066607562	-7.59800363769291	2.41573171104115e-09	3.20973678109655e-08	10.9269793639232	MS4A8	down	83661
1305	-0.741560951005458	6.96386420172815	-7.5975456405274	2.4192777978456e-09	3.21198522034275e-08	10.9255130636206	FASN	stable	2194
1306	0.596943742662436	5.49924420692747	7.5903411710672	2.47575479454981e-09	3.28445080936983e-08	10.9024455091019	FCHSD2	stable	9873
1307	-0.923909523168923	4.97861912435184	-7.58882269926004	2.48782693537944e-09	3.29794104685419e-08	10.8975831047264	TWIST2	stable	117581
1308	-0.452367564305556	6.3598896300249	-7.58696167870209	2.50270337992823e-09	3.31424451025208e-08	10.8916235635119	KLK1	stable	3816
1309	-0.533964238712987	8.80856886240026	-7.58680607017531	2.50395132397551e-09	3.31424451025208e-08	10.89112524689	ACO2	stable	50
1310	-0.51784301309859	7.52907018303071	-7.57928849689651	2.56499380083476e-09	3.39244905292085e-08	10.867048995574	PSENEN	stable	55851
1311	0.821397776156234	5.80537103932547	7.57842026299407	2.57213980055942e-09	3.39930542978585e-08	10.8642680613272	VTN	stable	7448
1312	-0.509470745722326	9.19024256357086	-7.57661268907794	2.58708149698413e-09	3.41644619030084e-08	10.8584782598896	ARMCX6	stable	54470
1313	-1.4981575428124	6.36372452951866	-7.57214774279671	2.62436560118345e-09	3.46304329064009e-08	10.8441756355384	DTL	down	51514
1314	-0.479836657571795	8.66172297243656	-7.57031361849367	2.63983781590676e-09	3.48030260730166e-08	10.838299927172	PPP2R1A	stable	5518
1315	-0.51312603423142	6.38421508315063	-7.57012165243284	2.64146250063585e-09	3.48030260730166e-08	10.8376849398115	NFYA	stable	4800
1316	0.803126212474702	9.68592423677929	7.56962459640995	2.64567396828994e-09	3.48320267284131e-08	10.8360925456805	IRF2BPL	stable	64207
1317	-1.46814045820984	9.61412275659479	-7.56909146072959	2.65019865707118e-09	3.48651039729805e-08	10.8343845443891	PGRMC1	down	10857
1318	0.500200037066911	7.09682843203518	7.56802396884621	2.65928185536556e-09	3.49513396881346e-08	10.8309645678133	ABRAXAS1	stable	84142
1319	0.493568292445846	7.00647175456881	7.56784728822333	2.66078824013907e-09	3.49513396881346e-08	10.8303985191508	PDK2	stable	5164
1320	0.646459492396322	7.76515376256077	7.56701494631352	2.66789639512901e-09	3.50181613197009e-08	10.8277318341738	ADCY9	stable	115
1321	0.641303875970302	9.33223872200278	7.56617104298624	2.6751228288535e-09	3.50751668173378e-08	10.8250280555643	SERINC1	stable	57515
1322	-0.359481426478946	7.28341751325283	-7.56603515817303	2.67628826806652e-09	3.50751668173378e-08	10.824592689771	CASP7	stable	840
1323	-0.889883951052969	6.74023450424562	-7.5642113609562	2.69198000443477e-09	3.52541538600429e-08	10.8187492330537	BDKRB2	stable	624
1324	0.836229264961791	4.93347699118805	7.56378463504086	2.69566487397513e-09	3.52757474369283e-08	10.8173819650002	DOCK10	stable	55619
1325	-0.493996667566748	6.30867933839433	-7.56228845773776	2.70862490156258e-09	3.54185924863949e-08	10.812587971805	FAM86C1P	stable	55199
1326	-2.01003100966444	5.96533088691886	-7.55875508439961	2.73948120544643e-09	3.5760703563769e-08	10.8012658133176	PBK	down	55872
1327	-2.64771377533553	7.1506482868875	-7.55872265829797	2.7397660114961e-09	3.5760703563769e-08	10.8011619045016	TOP2A	down	7153
1328	0.597049060462953	8.09830638079567	7.558584513639	2.74097970291384e-09	3.5760703563769e-08	10.8007192217371	HERPUD2	stable	64224
1329	1.4424483018517	5.46429898630066	7.55720430102367	2.75313557566817e-09	3.58922701158967e-08	10.7962962705712	ALPK2	up	115701
1330	0.887924079168337	6.3670569753884	7.55525677562832	2.77038041577574e-09	3.6089933145662e-08	10.790055100647	CD84	stable	8832
1331	-0.423601811768365	7.77326509044731	-7.55410724470183	2.78061028160329e-09	3.61749710280144e-08	10.7863711051623	AMMECR1L	stable	83607
1332	0.659483111468526	7.22294720147628	7.55405411609316	2.78108400146111e-09	3.61749710280144e-08	10.7862008372122	PKNOX2	stable	63876
1333	0.429774529581745	5.65908484001336	7.55022173619989	2.81547079849218e-09	3.65947839870034e-08	10.7739181753539	LILRA4	stable	23547
1334	1.12740906956576	8.22882472980269	7.54918111847002	2.82488172350407e-09	3.66895807656908e-08	10.7705828395357	CBX7	up	23492
1335	0.52946241589374	4.8203015363825	7.54718841231858	2.84299154540258e-09	3.68841879412906e-08	10.7641956945178	MS4A2	stable	2206
1336	0.403021755108742	9.20654395892782	7.54706433830237	2.84412299951312e-09	3.68841879412906e-08	10.7637979951192	SPTAN1	stable	6709
1337	-0.2968857757582	7.84063423105578	-7.54675273754636	2.84696654684789e-09	3.68934498060483e-08	10.7627992037687	HMGXB3	stable	22993
1338	1.09773991034377	7.90605480931374	7.54575827770953	2.85606078301666e-09	3.69836391080319e-08	10.7596115581031	MX1	up	4599
1339	-1.78795746745463	6.51949455594465	-7.54223979808701	2.88847267333779e-09	3.73754126499257e-08	10.7483328243547	EDN3	down	1908
1340	0.452230589144918	7.93336934849328	7.54098625071177	2.90010959842748e-09	3.74979842554885e-08	10.7443142701333	WWC2	stable	80014
1341	-0.42698115249125	9.63119986498645	-7.54064971596283	2.90324175516202e-09	3.75104896718398e-08	10.743235405619	TFG	stable	10342
1342	0.563549166838877	8.49847001179594	7.53988412039036	2.91037992487325e-09	3.75746964071191e-08	10.7407810251261	FNBP1	stable	23048
1343	1.64578091509875	6.95315160807471	7.53787076445594	2.92923636853727e-09	3.77899846025888e-08	10.7343263133887	ARHGAP6	up	395
1344	-1.34907191201651	6.69928913308811	-7.5338211407369	2.96753764924558e-09	3.82556229991287e-08	10.7213425359506	IL17RB	down	55540
1345	-0.645835796152525	10.2521956402032	-7.53297630645696	2.97559150688366e-09	3.83309282143243e-08	10.7186337032714	NDUFC2	stable	4718
1346	0.477961354893601	8.40374261403485	7.53164667225291	2.98831164198783e-09	3.84403747791628e-08	10.7143703276656	CALCOCO1	stable	57658
1347	-1.36137059029487	6.17444688346632	-7.5316244145667	2.98852503910495e-09	3.84403747791628e-08	10.7142989589104	FOXJ1	down	2302
1348	-0.609368921624039	6.50858796527193	-7.52857642454237	3.01789341162438e-09	3.8789333271368e-08	10.7045253079308	NRAV	stable	100506668
1349	1.30030584799538	10.0518147627909	7.52773560313414	3.02604607343949e-09	3.8865288560721e-08	10.7018290200835	COL12A1	up	1303
1350	0.4915990910685	8.2713500824098	7.52441584150469	3.05845215170077e-09	3.92524014669389e-08	10.6911829354557	UFSP2	stable	55325
1351	-1.35954468926988	7.7871463571022	-7.5225993484113	3.0763318087635e-09	3.94526461277842e-08	10.6853573166532	WNT2	down	7472
1352	-0.31055324456203	8.75761210049703	-7.52153717368506	3.08683552149074e-09	3.9558071187388e-08	10.6819507378778	PPP4R1	stable	9989
1353	0.500112200712952	7.04036387593451	7.51683429289876	3.13377779883855e-09	4.01299587159473e-08	10.6668667992855	ALDOC	stable	230
1354	-0.670392776839023	8.28675751632762	-7.51226365364975	3.18008953247195e-09	4.0692932968692e-08	10.6522054759188	CRYZ	stable	1429
1355	0.55571292900489	9.01959066982156	7.51048161050323	3.19833234163781e-09	4.08961669012669e-08	10.6464887746577	ALDH2	stable	217
1356	-0.723566629362126	4.80153264852111	-7.50309028786088	3.27513041507004e-09	4.18472784450616e-08	10.6227753567919	ZNF114	stable	163071
1357	-0.467240908063309	6.28872729362987	-7.50164037768888	3.29041210368096e-09	4.20115549803804e-08	10.6181231813715	PKMYT1	stable	9088
1358	-0.3539316809338	7.42719333995509	-7.49953263119919	3.31275548738697e-09	4.22656859900344e-08	10.6113600064704	ABHD16A	stable	7920
1359	-0.647806955862982	4.57453661517376	-7.49639972744849	3.34624904551049e-09	4.26615974705775e-08	10.6013067981463	STOX1	stable	219736
1360	-1.44048748454158	7.16842035913016	-7.49410847934595	3.37096044162512e-09	4.29450445673506e-08	10.5939539435387	TMEM158	down	25907
1361	-0.555263475931085	5.11300946243206	-7.49336794398018	3.37898647089467e-09	4.30156646544607e-08	10.5915774080411	ARHGAP39	stable	80728
1362	-0.384992420873892	7.11155194295665	-7.49142749594635	3.40010879759873e-09	4.32527790214359e-08	10.585349912125	TRIM26	stable	7726
1363	-0.441970836882009	7.76530314079848	-7.48939067958372	3.42242328930558e-09	4.34953934383867e-08	10.5788128520459	PPME1	stable	51400
1364	-0.401650667488581	6.41967280219185	-7.48922893705533	3.4242015843218e-09	4.34953934383867e-08	10.5782937348515	ATAT1	stable	79969
1365	0.866913940154851	7.23205803977034	7.48862581290907	3.43084090973333e-09	4.35478019062562e-08	10.5763579745354	SGMS1	stable	259230
1366	-0.773427387584211	7.82019976168656	-7.48348092806401	3.48800694065395e-09	4.42410016499051e-08	10.5598441317435	SLC35B1	stable	10237
1367	1.43636054665517	8.42010127599879	7.48163180885493	3.5087866354281e-09	4.44720096894128e-08	10.5539084453389	TYROBP	up	7305
1368	-0.668370727691193	8.12315381993473	-7.48046996034176	3.52190682060529e-09	4.46056707410872e-08	10.5501787791623	CPNE2	stable	221184
1369	0.819485521128993	6.66446503905931	7.47969331215062	3.5307046873008e-09	4.46524876090269e-08	10.5476855966908	SLIT3	stable	6586
1370	-0.512104162049543	7.62160789357806	-7.47968363995882	3.53081439335707e-09	4.46524876090269e-08	10.5476545469206	TRAPPC6A	stable	79090
1371	0.933734029560153	5.49573594814839	7.47946150366722	3.5333349019956e-09	4.46524876090269e-08	10.5469414408791	TMEM130	stable	222865
1372	-0.704472698187485	5.52061338746832	-7.47675206713802	3.56422433670315e-09	4.50100224910487e-08	10.5382432769727	RAPGEFL1	stable	51195
1373	-0.940290116806092	6.08594772196857	-7.46824989023589	3.66293314902324e-09	4.62228548725249e-08	10.5109451924965	SFN	stable	2810
1374	0.701601550334332	4.74285621453883	7.46672089454621	3.68097462071633e-09	4.64167149043167e-08	10.5060354811003	VMO1	stable	284013
1375	0.681821759817762	7.07318973984713	7.46590897713923	3.69059125973011e-09	4.65041339389702e-08	10.5034282912797	ACOX2	stable	8309
1376	-0.503971861374626	7.60328391151307	-7.46196136112073	3.73771026809637e-09	4.7042174328659e-08	10.4907512404771	CSTF3	stable	1479
1377	-1.02470411469207	5.55774541551932	-7.46187726155606	3.73872065396303e-09	4.7042174328659e-08	10.4904811581678	SLC44A4	down	80736
1378	0.485632883948461	7.61284713730458	7.46088014592956	3.75072116099979e-09	4.71589222318449e-08	10.4872789245002	DNAAF9	stable	25943
1379	0.860729082185978	5.57760495159156	7.45710428844018	3.79651730575149e-09	4.7700115184518e-08	10.4751521414607	CLEC4A	stable	50856
1380	-0.555515639627721	6.8890910492218	-7.45558799276889	3.81506615501794e-09	4.78984320303195e-08	10.4702820307116	EIPR1	stable	7260
1381	-1.86880909663475	5.81892164374336	-7.45503606243953	3.82184056722475e-09	4.79487398028501e-08	10.4685092748438	KIF11	down	3832
1382	-2.2209637823604	6.43689118961261	-7.45442467841851	3.82935886761209e-09	4.80083008250703e-08	10.4665455337662	KIF20A	down	10112
1383	-1.14016339636045	5.40877427250181	-7.45303120586703	3.84655039433445e-09	4.81682166784843e-08	10.4620696584569	MCM10	down	55388
1384	-0.384977836010909	7.56240705425747	-7.45294029300095	3.84767470177896e-09	4.81682166784843e-08	10.4617776389379	TMEM11	stable	8834
1385	0.555348259780359	5.68363192044841	7.45133328339283	3.8676031276722e-09	4.83602041314565e-08	10.4566156986843	CGREF1	stable	10669
1386	0.461565173023721	4.39838846117597	7.45090866438528	3.87288615113583e-09	4.83602041314565e-08	10.4552517329482	IL10	stable	3586
1387	-0.44796444386193	8.18838543439445	-7.45087301783117	3.87332998903368e-09	4.83602041314565e-08	10.4551372281353	MOAP1	stable	64112
1388	-0.616714585473331	7.57892857676671	-7.45062427825155	3.87642849100233e-09	4.83602041314565e-08	10.4543382177637	EIF4E2	stable	9470
1389	0.898188070602565	5.74275305680463	7.4505810996453	3.8769666131013e-09	4.83602041314565e-08	10.4541995174291	CHRDL2	stable	25884
1390	-0.485406796758835	6.04055909962957	-7.44916678915127	3.89463441732965e-09	4.85456373486716e-08	10.4496563318025	ZNF552	stable	79818
1391	-0.87097386539149	5.61220097434879	-7.44739793227362	3.91684550756214e-09	4.87775131858432e-08	10.4439740428351	ADGRL3	stable	23284
1392	-0.30871726735256	8.91874019790294	-7.44723740592652	3.91886750286816e-09	4.87775131858432e-08	10.4434583560883	ERLIN1	stable	10613
1393	0.691509840879381	8.35080604821321	7.44613418526459	3.93279218968249e-09	4.89156909392957e-08	10.4399142399743	TSPYL2	stable	64061
1394	1.27771661434796	5.40481291134767	7.4459016257681	3.93573387756669e-09	4.89171629574752e-08	10.4391671276924	SNAP25	up	6616
1395	1.07554180160426	5.66619080693084	7.44321479603803	3.9698812889173e-09	4.93062101876568e-08	10.4305352441399	DPEP2	up	64174
1396	1.79356713669885	7.65163157515233	7.43899153420054	4.02415994593962e-09	4.99445524522564e-08	10.4169663128196	LAMP5	up	24141
1397	1.02969703102895	6.83727612600077	7.43730317762329	4.04606789031018e-09	5.01805098550567e-08	10.4115414431487	FAM13C	up	220965
1398	-0.505128032655729	6.50432834464797	-7.43483323328565	4.07833432977207e-09	5.05445068652581e-08	10.403604895902	PDE9A	stable	5152
1399	-0.544023842607917	9.80105251253845	-7.43427027327697	4.08572483895965e-09	5.05999060470443e-08	10.4017959063899	MRPL3	stable	11222
1400	-0.30222525434282	7.58566603792675	-7.43382806298815	4.09153961401985e-09	5.06357252517914e-08	10.4003749131735	BCS1L	stable	617
1401	0.818511604216293	6.92724714568229	7.43230897806291	4.11157817863748e-09	5.0847397232743e-08	10.3954934018855	PDLIM5	stable	10611
1402	1.23303682600015	6.62869693804186	7.42970998722229	4.1460915947923e-09	5.12376483390666e-08	10.3871412950315	MPEG1	up	219972
1403	-1.91369834705999	7.10847964055109	-7.42816780025315	4.16670897888447e-09	5.14557375396667e-08	10.3821851106794	TRH	down	7200
1404	-0.559520068866432	6.85867096437286	-7.4277682336412	4.17206758411693e-09	5.14852157851922e-08	10.3809009819148	MISP	stable	126353
1405	0.704306315355115	6.41275742103329	7.4269484946349	4.18308288446823e-09	5.1584408580994e-08	10.3782664673317	FLI1	stable	2313
1406	-0.51396603162251	6.79551586804408	-7.42387887093796	4.22459211829461e-09	5.20592340267229e-08	10.3684007637661	AGPAT2	stable	10555
1407	-0.83788630297748	9.2313636275596	-7.41561104179206	4.33847062147654e-09	5.34245500978696e-08	10.3418249547898	ODC1	stable	4953
1408	0.808277188432141	5.14891010074621	7.41299795366807	4.37510184953475e-09	5.38373683558516e-08	10.3334245760455	CXCR6	stable	10663
1409	-0.400492216844519	8.28609287198577	-7.41218039455064	4.38662656915388e-09	5.39408743343932e-08	10.3307962475838	KDM1A	stable	23028
1410	-0.673589847023716	7.25868250376779	-7.41195023375233	4.38987654388605e-09	5.39425539002621e-08	10.3300563074128	LZTS3	stable	9762
1411	-0.452845296898477	8.69890234429334	-7.41024634229329	4.4140118382965e-09	5.42006868251772e-08	10.3245783835543	EI24	stable	9538
1412	-0.677502173423015	6.95385421704057	-7.409998473111	4.41753397864756e-09	5.42055196275125e-08	10.3237814805015	PDE4A	stable	5141
1413	-0.854159796217085	9.93452466935914	-7.40819599435539	4.44323191875595e-09	5.44747412103418e-08	10.3179863603751	PDIA6	stable	10130
1414	-0.525057921348682	4.35224780110058	-7.40801905318207	4.44576267294374e-09	5.44747412103418e-08	10.3174174678928	MYOT	stable	9499
1415	-1.34608478876952	6.18378197743499	-7.40540015505852	4.48339051393155e-09	5.48969781232354e-08	10.3089970702728	AURKB	down	9212
1416	0.500430603192095	6.98763717373558	7.40502537587083	4.48880145177425e-09	5.49244166337858e-08	10.3077920258626	ATP8B2	stable	57198
1417	-0.846814821690712	6.35683668444442	-7.40477702311485	4.49239071050937e-09	5.49295423078937e-08	10.3069934808574	GATA2	stable	2624
1418	-1.60723430957092	6.17113398080583	-7.40219802788507	4.52983436405723e-09	5.53483146626626e-08	10.2987008225893	CCNA1	down	8900
1419	-0.632313804087668	6.35220530319853	-7.40004915811762	4.56127318368839e-09	5.56931777171142e-08	10.2917908753581	CFAP206	stable	154313
1420	-0.340702054091051	8.22836132683895	-7.39713267041729	4.6042944977918e-09	5.61788777948879e-08	10.2824120667356	BUD23	stable	114049
1421	-1.06311298734058	6.03996822358968	-7.39363505373386	4.65642753520975e-09	5.67749918895455e-08	10.2711637209138	HJURP	down	55355
1422	-1.10065462944505	7.77642702385286	-7.39312929263174	4.66401511246209e-09	5.68171302875403e-08	10.2695371241855	C17orf58	down	284018
1423	-0.851705652329466	4.33701555454183	-7.39296769095737	4.66644213316229e-09	5.68171302875403e-08	10.2690173875546	MUC15	stable	143662
1424	-0.356363929675209	8.0944688854837	-7.39083860650443	4.69853692296723e-09	5.71567814479586e-08	10.262169751764	FUBP1	stable	8880
1425	0.615090922266399	6.64294122591956	7.39068006059707	4.70093579379782e-09	5.71567814479586e-08	10.2616598188154	TESK2	stable	10420
1426	-0.292294633823196	6.91762553077776	-7.38690561322171	4.75841063572018e-09	5.78150229133856e-08	10.2495195291311	GTF2E1	stable	2960
1427	-0.589856845792394	8.81524276281043	-7.3844929010436	4.79552020485612e-09	5.8225075731841e-08	10.2417586862337	SNRPD1	stable	6632
1428	-0.426123257722909	8.42139238568631	-7.37915489128062	4.87866274327253e-09	5.91189270649252e-08	10.2245868261784	FKBP2	stable	2286
1429	0.734814626986467	8.2885082163192	7.37914002352875	4.8788963332852e-09	5.91189270649252e-08	10.224538995435	TSPAN4	stable	7106
1430	0.724913831209877	8.30996049290982	7.37910950606214	4.87937583417079e-09	5.91189270649252e-08	10.2244408182658	ANKRD50	stable	57182
1431	-0.644563512346309	8.28757774771491	-7.37706536616751	4.91160238072256e-09	5.94678007326339e-08	10.2178645144564	ARFGAP3	stable	26286
1432	-0.534908192672893	4.79788620953583	-7.37639627020519	4.92219740935111e-09	5.9554463906716e-08	10.2157118728966	ZNF702P	stable	79986
1433	0.75474315703463	5.48977197729131	7.37515948283734	4.94184238820019e-09	5.97504265303255e-08	10.2117327549394	AVIL	stable	10677
1434	0.371404344682706	7.46012316056702	7.37467865652377	4.94950107818096e-09	5.98012940589702e-08	10.210185764534	POLR3GL	stable	84265
1435	-1.28247511563782	6.17200434024028	-7.37413295251427	4.95820763779418e-09	5.98647425313045e-08	10.20843002095	KLK11	down	11012
1436	-0.842227948589394	6.72823304109407	-7.37109042146244	5.00703396081467e-09	6.04121660202472e-08	10.1986406483378	NCAPD2	stable	9918
1437	-0.511291208302195	3.70618731417938	-7.36530373013324	5.10123905048468e-09	6.15059622746677e-08	10.1800202411385	C2orf15	stable	150590
1438	1.16793933743044	5.05405456674606	7.36239890942816	5.14919941546472e-09	6.2041049424438e-08	10.1706722889791	TNMD	up	64102
1439	0.444402983770166	8.17761951864436	7.36071796302588	5.17716006129243e-09	6.23345901472916e-08	10.1652626140925	TUSC1	stable	286319
1440	-0.866244968628943	8.39824768110538	-7.35971416654227	5.19392996095679e-09	6.24930767385677e-08	10.1620320768718	MYLIP	stable	29116
1441	0.549984893892466	7.08172098529754	7.35815743426977	5.22004576021215e-09	6.27637146713641e-08	10.157021886473	PRDM2	stable	7799
1442	0.402353505975707	7.92222323594854	7.35763971232674	5.22876035883776e-09	6.28248973489757e-08	10.1553556142344	NMI	stable	9111
1443	0.508952145673869	7.2226930781877	7.35522508145322	5.26959879158331e-09	6.32717038551437e-08	10.1475839690913	CSNK2A2	stable	1459
1444	-0.330852212134426	6.14637980799875	-7.3541336010698	5.28816418690191e-09	6.3433408997709e-08	10.1440708451783	TAF6L	stable	10629
1445	-0.714272874225795	9.41045547347103	-7.35400307377386	5.29038877996592e-09	6.3433408997709e-08	10.14365071468	DLG5	stable	9231
1446	0.420179854401164	8.63202911980858	7.35165365577054	5.33059176770938e-09	6.38712537810047e-08	10.1360884133804	USF2	stable	7392
1447	0.995847094573707	8.57589815090121	7.35096863825392	5.34237155160999e-09	6.39681613705561e-08	10.1338834134263	FUCA1	stable	2517
1448	0.545449125667398	6.77306263147779	7.35047088567482	5.350947511077e-09	6.40265998459393e-08	10.1322811807806	FGFRL1	stable	53834
1449	-0.321811772359724	4.92921792243858	-7.35013393318201	5.35676085665388e-09	6.4051924501301e-08	10.1311965439097	RAD51	stable	5888
1450	0.731784531851233	7.92602964101925	7.34990927534991	5.36064034845611e-09	6.40541066740348e-08	10.1304733750826	PCGF5	stable	84333
1451	0.697025385119606	4.29438245474534	7.34942583914688	5.36899814017506e-09	6.41097600114907e-08	10.1289171930968	PIK3AP1	stable	118788
1452	0.763263205346688	6.14562869199998	7.34898344956529	5.37665780530344e-09	6.4157006291107e-08	10.1274931270567	SLC38A6	stable	145389
1453	-0.458893008859341	5.86418575131999	-7.34725209664601	5.40674094211004e-09	6.44711140727434e-08	10.121919726093	DIPK1B	stable	138311
1454	-0.44565425693678	8.24399812045752	-7.34704081631358	5.41042363279285e-09	6.44711140727434e-08	10.121239580024	LMAN2	stable	10960
1455	-1.42790770442819	7.20104994993207	-7.34617575684932	5.42552829139378e-09	6.45328805127599e-08	10.1184547816714	UHRF1	down	29128
1456	-1.51529817934731	6.78926287135405	-7.34613520636815	5.42623737775931e-09	6.45328805127599e-08	10.118324240432	MELK	down	9833
1457	0.782699602569721	7.02174353183038	7.34610412419496	5.42678095966127e-09	6.45328805127599e-08	10.1182241797619	SOWAHC	stable	65124
1458	0.579188713973783	7.33358249260934	7.34525265568826	5.44169325195983e-09	6.46658280407792e-08	10.1154830824941	BMP4	stable	652
1459	-0.391675067087284	6.87317375037515	-7.34307519984707	5.48001637771585e-09	6.50766029885571e-08	10.1084730773544	CELF1	stable	10658
1460	-2.01464006881238	8.15394017035816	-7.33970835045247	5.53980859512119e-09	6.57415915884039e-08	10.0976333926495	MMP11	down	4320
1461	-0.551887354521134	7.25387797567045	-7.33284649347959	5.66371111869037e-09	6.71324252210687e-08	10.0755391704903	MTARC1	stable	64757
1462	2.02858740710603	8.17943911707822	7.33278913535089	5.66475849435544e-09	6.71324252210687e-08	10.0753544726679	HOXC6	up	3223
1463	-0.479155878349818	7.84188740334479	-7.32941835121943	5.72665378128767e-09	6.7819551206145e-08	10.0644999072837	WDR54	stable	84058
1464	0.454958247028419	6.10862566364258	7.32876473729274	5.73873423575214e-09	6.79161949239355e-08	10.06239506272	ADM5	stable	199800
1465	-0.45962948567404	6.62308766478852	-7.32844717442133	5.74461286924442e-09	6.79393601177671e-08	10.0613723995698	PDCL	stable	5082
1466	-0.382043023148548	7.7802678003583	-7.32329180139522	5.84090056184275e-09	6.9030998045353e-08	10.0447694077464	PITPNA	stable	5306
1467	1.60150391282951	7.89837829113139	7.32098281712919	5.88455123800063e-09	6.94994783569181e-08	10.0373327286479	MAP3K5	up	4217
1468	-0.35197515200437	7.22111622565439	-7.31904605302083	5.92141846062567e-09	6.98872590250684e-08	10.0310946213115	ARFGEF1	stable	10565
1469	-1.52397438384255	5.58129602045985	-7.31623000745329	5.97543862142865e-09	7.04425651550097e-08	10.02202402255	KIF15	down	56992
1470	0.995780330230186	5.78862673994987	7.31616974969927	5.97659995254902e-09	7.04425651550097e-08	10.021829924396	TTC39B	stable	158219
1471	-0.389585564630348	10.3701910228214	-7.31497524116115	5.99966835761485e-09	7.06663861074337e-08	10.0179822081829	XRCC6	stable	2547
1472	0.562399167693932	8.23046218874713	7.31321335723868	6.03385771483149e-09	7.10208007929146e-08	10.0123067154891	RAB11FIP2	stable	22841
1473	0.731391666206917	6.51211153204393	7.31248814528456	6.04798739017226e-09	7.11387844685163e-08	10.0099705600438	GALNT18	stable	374378
1474	-0.820204025556628	6.8814529598216	-7.31027317501713	6.09134942477318e-09	7.16002171869878e-08	10.0028351803555	SLC35A3	stable	23443
1475	0.382814137180377	6.85245681232855	7.30972341021491	6.10216047260454e-09	7.16786659988788e-08	10.001064102018	DRAM2	stable	128338
1476	-0.462017516450948	5.66458774507217	-7.30609366736119	6.1740254215875e-09	7.24736886547595e-08	9.98937033913402	ZSCAN16	stable	80345
1477	0.41412856217105	7.02522480759541	7.30456244389495	6.20459701675036e-09	7.27832416467276e-08	9.98443702602561	TMEM192	stable	201931
1478	-0.652679118164306	5.64990216849271	-7.30334331726615	6.22904641829883e-09	7.30206077425207e-08	9.980509125737	CARD9	stable	64170
1479	1.45465733465976	6.58132758336515	7.30264328391912	6.24312930642324e-09	7.31362125511083e-08	9.97825364872248	CCL18	up	6362
1480	-0.403719815184832	5.3259282870214	-7.29944836005534	6.30781123427152e-09	7.38440117871543e-08	9.96795935670221	BANK1	stable	55024
1481	-1.76560945307879	6.73383396771121	-7.29776358152039	6.34219126158187e-09	7.41963577300253e-08	9.96253061507518	MUC16	down	94025
1482	-0.642710369950285	7.53873176350338	-7.29718715519281	6.35399723861777e-09	7.42843158949335e-08	9.96067319733002	HMBS	stable	3145
1483	-0.545161677395323	7.62961772938236	-7.29668928188389	6.36421215581009e-09	7.43535669666659e-08	9.95906888432913	LRRC41	stable	10489
1484	-1.29587449678829	5.40442290685856	-7.28777159663629	6.55000379694864e-09	7.64726184541322e-08	9.93033055452135	PRSS12	down	8492
1485	-0.608238432404911	6.91958866527928	-7.28538252527006	6.60069898925397e-09	7.70125997897739e-08	9.92263065008383	PCCA	stable	5095
1486	0.449420102829084	5.83623096506426	7.28499809110755	6.60889335991201e-09	7.70563165234425e-08	9.92139159779403	BEGAIN	stable	57596
1487	-1.47718630160032	7.08835762497614	-7.2838811819477	6.63275889058453e-09	7.72825692927153e-08	9.91779168729359	HOXA5	down	3202
1488	-0.642078906639663	6.86216414328252	-7.2821367154275	6.67020747058773e-09	7.7666676502287e-08	9.9121689437294	TDP1	stable	55775
1489	0.736304735496168	8.6615552000518	7.28129728470586	6.68830338338839e-09	7.78250802018719e-08	9.90946323445242	GLUL	stable	2752
1490	0.540201868978053	7.47329410285715	7.27957274823517	6.72563508628354e-09	7.82069486610394e-08	9.90390445821487	EML3	stable	256364
1491	0.923284498755608	5.34989783600049	7.27816526536063	6.7562588533041e-09	7.84664002484855e-08	9.8993675208229	SPI1	stable	6688
1492	-1.50533935557952	5.9523113840608	-7.27813105088828	6.75700503120976e-09	7.84664002484855e-08	9.89925723100317	ECT2	down	1894
1493	0.577463096700103	8.04649768984082	7.27783474619254	6.76347056436794e-09	7.84888754174407e-08	9.89830209444277	AK1	stable	203
1494	0.518996647924206	6.48922668087663	7.27700667491647	6.78157258867479e-09	7.86276357451216e-08	9.89563278290822	SSC5D	stable	284297
1495	0.444523201356382	7.19140652559774	7.27687279014324	6.78450395007254e-09	7.86276357451216e-08	9.89520119758134	IFIT3	stable	3437
1496	0.284548438404889	7.9748594486243	7.27606794732267	6.80215261537502e-09	7.87794760788687e-08	9.89260671713585	EAPP	stable	55837
1497	1.30667559198745	8.16057457114654	7.27522341646922	6.82072126674314e-09	7.89417613009964e-08	9.88988425657034	C1QC	up	714
1498	-0.545720219686719	9.50143244785429	-7.27451234315327	6.83639516626054e-09	7.9070348898952e-08	9.88759198102783	CETN2	stable	1069
1499	-1.10434024718965	5.70333054554069	-7.2719626290633	6.89289623691477e-09	7.96706605742397e-08	9.87937225688029	CGN	down	57530
1500	-1.15702612386608	6.44228272683353	-7.27083281165297	6.91808283039476e-09	7.99084687462798e-08	9.87572984517537	EZH2	down	2146
1501	-0.568330704259978	6.36721508934852	-7.2697319382746	6.94271331570828e-09	8.01395409113669e-08	9.8721806716984	POC1A	stable	25886
1502	0.618796278273514	5.26305160311435	7.26933677425922	6.95157607023374e-09	8.01884201017774e-08	9.87090666022943	KLF12	stable	11278
1503	-0.676128911877134	9.01871112149321	-7.25976695376454	7.16972171321547e-09	8.26497660699742e-08	9.84005062121929	PPP1CA	stable	5499
1504	-1.2783368788213	7.57464460737335	-7.25927706622752	7.18107242006507e-09	8.27255723072124e-08	9.83847092540323	FREM1	down	158326
1505	2.20953149910851	8.4530702929583	7.25764713174269	7.21896844243678e-09	8.31068752383121e-08	9.83321492038713	NNMT	up	4837
1506	-0.676738765979791	5.64806507063911	-7.25740544747812	7.22460472369474e-09	8.31165348225332e-08	9.83243555423917	TMEM254	stable	80195
1507	-0.354610445763126	8.43007982895931	-7.2561888896447	7.25304323117118e-09	8.33883390997159e-08	9.82851243244316	ARF5	stable	381
1508	-0.30202858380632	6.39299027158488	-7.25267885773764	7.33572773845536e-09	8.42830363371867e-08	9.81719288427136	TELO2	stable	9894
1509	-0.6447270666122	4.73824512546421	-7.25100541104357	7.37548191867589e-09	8.46836313604894e-08	9.81179590558559	FOXD2	stable	2306
1510	-0.805569284349002	8.31650857966118	-7.2503066139195	7.39214658047152e-09	8.48187626842712e-08	9.80954218833977	TST	stable	7263
1511	-1.183524402862	5.28934034378898	-7.24791078045029	7.44956986704225e-09	8.5421077112094e-08	9.8018150743193	LINC00960	down	401074
1512	1.94401473487145	7.27543474529668	7.24768483046873	7.45500855109709e-09	8.54269035425319e-08	9.80108631608292	FNDC1	up	84624
1513	-1.62550229651755	8.33982310987104	-7.24660787365036	7.48098620936359e-09	8.56679227121174e-08	9.79761275728333	CKS2	down	1164
1514	0.970423004833416	6.70902885983795	7.24629911350453	7.48845071758461e-09	8.56967616465463e-08	9.79661688618515	FAM241A	stable	132720
1515	-0.685101449564601	8.22824159037691	-7.24191726367217	7.59519712509072e-09	8.68609804549979e-08	9.78248311500271	LYPLA1	stable	10434
1516	-0.677463733975639	8.16488823329144	-7.23994964592058	7.64362743707238e-09	8.7357182701e-08	9.77613614382301	MCM3	stable	4172
1517	0.608223332263643	8.1788944351941	7.23956483315684	7.65313537916361e-09	8.74081895711198e-08	9.77489482142804	ESF1	stable	51575
1518	-0.575910065138248	3.75913352033206	-7.2355494999733	7.75305921747592e-09	8.84911093557232e-08	9.76194170933419	DIRAS2	stable	54769
1519	-0.502990437656494	6.4855818517536	-7.23496023587015	7.76783349883684e-09	8.86013714291291e-08	9.76004071546353	AEN	stable	64782
1520	-0.939332973934235	6.11234464558422	-7.23422203719002	7.78638193061932e-09	8.87545087696778e-08	9.75765922288524	CENPM	stable	79019
1521	-0.594143241583719	6.82811718094913	-7.23120663214247	7.86261304317792e-09	8.95645191230116e-08	9.74793093499461	BBOF1	stable	80127
1522	-1.43598147244608	5.65373545868168	-7.22941338950188	7.90830300645706e-09	8.99982792990227e-08	9.74214533069562	CENPK	down	64105
1523	-0.818384539541314	5.93975964508326	-7.22930471786233	7.91108042089412e-09	8.99982792990227e-08	9.74179471338143	BRCA1	stable	672
1524	-0.489019482520488	6.89427919162487	-7.22480232800475	8.02701910756594e-09	9.12573051559629e-08	9.72726763399683	SH3GLB2	stable	56904
1525	1.2055404979988	6.84770559441122	7.22179126117364	8.10550845787454e-09	9.20892062564815e-08	9.71755169036011	CPA3	up	1359
1526	-0.622258660340003	6.99221026255636	-7.22034316632459	8.14353054429267e-09	9.2460557149682e-08	9.71287887104191	ZNF320	stable	162967
1527	0.767071536728616	6.48832670243791	7.21912451279637	8.17566736479131e-09	9.27646449000486e-08	9.70894633591583	PDPN	stable	10630
1528	-0.555597675591712	3.89899271650725	-7.21600331755071	8.25855905958366e-09	9.36438444151482e-08	9.69887400096658	RSPH4A	stable	345895
1529	0.559214961811755	6.74103371902553	7.21172895771579	8.37345047092066e-09	9.48845015429505e-08	9.68507940575547	ZC3H6	stable	376940
1530	0.652502163716439	7.2608318503105	7.20913919505722	8.44384255537515e-09	9.56196183754444e-08	9.67672098247601	ASAP1	stable	50807
1531	0.360452541252438	7.34890174278885	7.20402655254806	8.58456235860337e-09	9.71496586709092e-08	9.66021887301204	TRIM21	stable	6737
1532	-1.36242383046641	7.4110166898262	-7.2015707189337	8.65299333811579e-09	9.78601583395523e-08	9.6522916329916	SCUBE2	down	57758
1533	-0.963253188204246	4.26645933751662	-7.19881054532243	8.73056022359875e-09	9.86205113017472e-08	9.64338159799463	STRA6	stable	64220
1534	0.919053356129811	5.98279260394839	7.19877338065865	8.73160939263997e-09	9.86205113017472e-08	9.64326162489058	TBXAS1	stable	6916
1535	-0.444464927798334	5.20293789750414	-7.19778632384577	8.75952077755143e-09	9.88713074865512e-08	9.64007522893514	SEMA3F	stable	6405
1536	-0.587845567096571	9.7240501336053	-7.19641086108573	8.79856509182114e-09	9.9247355977144e-08	9.63563489709432	NHP2	stable	55651
1537	-0.589762462207923	6.00333256785589	-7.1954887039848	8.82483976941666e-09	9.94789680188113e-08	9.63265788740132	LRG1	stable	116844
1538	-0.583894893418511	4.21905733406645	-7.19173506526262	8.9326082998582e-09	1.00628329911146e-07	9.62053947962763	RIPPLY3	stable	53820
1539	-0.419751636830748	6.26967468389722	-7.19080555728766	8.95949885959058e-09	1.00865677219796e-07	9.61753849365951	ALDH4A1	stable	8659
1540	-0.446378876933577	6.50295491748518	-7.18885026458757	9.01633151459556e-09	1.01439584299924e-07	9.6112255264184	PIGZ	stable	80235
1541	-1.60506034157253	6.43261714792785	-7.18455392461606	9.14248702351295e-09	1.0279216753367e-07	9.59735336960092	GALNT12	down	79695
1542	0.885338597942902	7.14581709006761	7.1793714430478	9.29702916614415e-09	1.04461950280554e-07	9.58061863790338	GFPT2	stable	9945
1543	0.426988400967563	5.57653472507072	7.1784328671283	9.32529751316721e-09	1.04711668641047e-07	9.57758772588379	MYOM1	stable	8736
1544	-0.803181726625945	5.18134825364577	-7.17810153687765	9.33529727471225e-09	1.04756062552892e-07	9.57651776042077	CDC25C	stable	995
1545	-0.417553626145701	7.3039018484153	-7.17752616097784	9.35268814119995e-09	1.04883284617754e-07	9.57465968334352	KATNIP	stable	23247
1546	-1.08575783173431	4.96309458959598	-7.17726538256471	9.36058096174117e-09	1.04903897634623e-07	9.57381753844934	MND1	down	84057
1547	0.389647918981174	7.87704145586919	7.1703105389523	9.57357048265805e-09	1.07221514015859e-07	9.55135652061554	CCDC59	stable	29080
1548	-0.542837341510455	7.13271858911306	-7.1684039025675	9.63280774832882e-09	1.07815262950611e-07	9.54519847568289	FANCF	stable	2188
1549	-0.794311993110567	6.00736695529167	-7.1657558597022	9.71569219131844e-09	1.08672745582171e-07	9.53664550782783	LINC00476	stable	100128782
1550	0.384146214060882	7.98674489427658	7.16436576216755	9.75948950112706e-09	1.09092203288082e-07	9.53215544918924	GNPDA1	stable	10007
1551	-0.479172752062504	7.8532937795161	-7.16272393265184	9.81147403132424e-09	1.09602578379577e-07	9.52685215190908	PPP4R2	stable	151987
1552	0.436135196042181	7.03043347018141	7.16170053400245	9.84401834412338e-09	1.09895271797862e-07	9.52354638245672	ACSS3	stable	79611
1553	-1.59744737748394	6.21856710372556	-7.16102360288682	9.86560457972302e-09	1.09978228558626e-07	9.52135973660448	NDC80	down	10403
1554	-0.657333122166072	4.78954657374877	-7.16088192451791	9.87012849782619e-09	1.09978228558626e-07	9.52090207916202	XK	stable	7504
1555	-0.478127542566586	6.20090714690762	-7.1608705414926	9.87049205867852e-09	1.09978228558626e-07	9.52086530902531	FOXN4	stable	121643
1556	-0.786037854007321	9.8302211693512	-7.1567812072513	1.00019766623462e-08	1.11371624454891e-07	9.50765523680428	HNRNPAB	stable	3182
1557	0.535922831096686	7.84507714361655	7.15607533897378	1.00248502180447e-08	1.11554627410303e-07	9.50537492725713	IGIP	stable	492311
1558	-0.458989138279875	6.56518229240511	-7.15509721608348	1.00566331797917e-08	1.1183647398785e-07	9.50221505360761	MMACHC	stable	25974
1559	-0.641885325002678	8.12196863173779	-7.15374898085945	1.01006087918621e-08	1.12253462429637e-07	9.49785942886028	POP5	stable	51367
1560	1.06397292214961	4.8348123408342	7.15272460824535	1.01341502459586e-08	1.12554030231717e-07	9.4945500125868	LILRA2	up	11027
1561	-0.511640574213203	5.87006096298886	-7.15164723725052	1.01695479876959e-08	1.1287481642205e-07	9.49106931435495	IFT43	stable	112752
1562	-0.442854017747111	8.09522728632881	-7.1507670314196	1.01985600660237e-08	1.13124360885997e-07	9.48822555752589	GMPS	stable	8833
1563	1.35445206140392	5.80703239965939	7.148987454646	1.02574705812404e-08	1.13705012981811e-07	9.48247599754169	EVI2B	up	2124
1564	0.474136974990715	7.08894636036167	7.14801336511564	1.02898614060441e-08	1.13991137289718e-07	9.47932878010179	HPS5	stable	11234
1565	0.539965182127181	6.50168599457159	7.14505464679489	1.03888783954869e-08	1.15014509316426e-07	9.46976904762703	TRMT1L	stable	81627
1566	-1.41891109539222	5.20726194603486	-7.14447210333959	1.04084865813179e-08	1.15158006710035e-07	9.46788677185842	NEK2	down	4751
1567	-0.343013519354323	6.57853240147609	-7.14012270731275	1.0556067404649e-08	1.16716288355423e-07	9.45383271638054	TRABD	stable	80305
1568	0.540776065838774	7.31599946341256	7.13929933632996	1.05842416178368e-08	1.16953169815459e-07	9.45117207167073	TCF7L2	stable	6934
1569	1.39457127982781	5.1580563536548	7.13868171951411	1.06054249635289e-08	1.17112551254366e-07	9.44917627811988	KCND2	up	3751
1570	-0.547822001067348	8.07231773467142	-7.13724953894972	1.06547109496376e-08	1.17581861091351e-07	9.44454818984818	F11R	stable	50848
1571	-0.541530814197835	7.73381015109444	-7.13612117902966	1.06937037466979e-08	1.17937053542513e-07	9.44090182025227	ACTL6A	stable	86
1572	-1.43563544899832	5.48618060496107	-7.13531074903468	1.07217983926629e-08	1.18171678722187e-07	9.43828282034958	ADGRG2	down	10149
1573	-0.725627786768122	5.4096595894655	-7.13478362470947	1.07401117174352e-08	1.18292287421627e-07	9.4365793372938	FAM83E	stable	54854
1574	-0.633487156947053	6.32751792039677	-7.13460294303457	1.07463961907908e-08	1.18292287421627e-07	9.43599543336408	TMEM59L	stable	25789
1575	-0.695571512308523	9.49238315754419	-7.13235515772091	1.08248887437697e-08	1.19080649126701e-07	9.42873118319718	COX5A	stable	9377
1576	0.409969085925837	3.73535799764841	7.13213207872633	1.08327100490606e-08	1.19091075069812e-07	9.4280102360019	IGFBP7-AS1	stable	255130
1577	-0.449159195355126	6.65371429464488	-7.12926561996898	1.09337175045125e-08	1.20125294535944e-07	9.41874617347478	NUDT16L1	stable	84309
1578	1.35256023000329	7.75274878469253	7.12680869009544	1.10210480272178e-08	1.21008034296309e-07	9.41080531491951	IRS2	up	8660
1579	-0.470806260323168	5.21409153412691	-7.12630754272434	1.1038947093281e-08	1.21127800720828e-07	9.40918555500444	RUVBL2	stable	10856
1580	-0.479360853065005	6.66441354349897	-7.12524137414712	1.10771239178202e-08	1.21469777848198e-07	9.40573954431845	PHACTR4	stable	65979
1581	-0.817471683633272	9.61315999894345	-7.1147920793815	1.14583907877656e-08	1.25571207330061e-07	9.37196275781809	H4C3	stable	8364
1582	-1.10327687425366	9.23704799574573	-7.11291490401025	1.15282700688976e-08	1.26209667458079e-07	9.36589428443058	EDNRA	down	1909
1583	-1.08329318902058	5.97787788153454	-7.11283593355064	1.15312191842398e-08	1.26209667458079e-07	9.36563898720016	LEF1	down	51176
1584	-0.726315462871328	7.34245958679026	-7.11057571626573	1.16159484672978e-08	1.2705676966187e-07	9.35833197573427	KLK4	stable	9622
1585	0.584123378436777	7.37764444962014	7.10203924587434	1.19416464821086e-08	1.30536887664993e-07	9.33073220688622	RCN3	stable	57333
1586	-1.00913096402624	5.73311644768889	-7.09804850986634	1.20970441527355e-08	1.32152198606744e-07	9.31782823554265	BPIFB1	down	92747
1587	0.387210014627751	8.22545151166989	7.09447861010155	1.22377778514274e-08	1.33605380626233e-07	9.30628434022345	SNX2	stable	6643
1588	0.735835612609268	6.74226030069926	7.09369359732984	1.22689451289976e-08	1.33861299310462e-07	9.30374577696182	FSTL3	stable	10272
1589	0.624994089830429	6.93243021840322	7.09300284286075	1.22964361198621e-08	1.34076810706564e-07	9.30151199893442	MORC3	stable	23515
1590	-0.582706414213282	7.33356693108827	-7.09136209431667	1.23619841193775e-08	1.34706752737317e-07	9.2962060105248	TRIM27	stable	5987
1591	0.572095458131278	7.68743259300003	7.09077735904168	1.23854291893806e-08	1.34877401719175e-07	9.29431501216833	SRGAP2B	stable	647135
1592	0.736606329304119	7.36757468211475	7.08345837477546	1.26826971352199e-08	1.37913617715144e-07	9.27064439824519	CASP4	stable	837
1593	-0.556381288081494	4.84978987011968	-7.08337162364501	1.26862633262121e-08	1.37913617715144e-07	9.27036381680917	ALPL	stable	249
1594	-0.540773955416242	5.98549655677424	-7.0833265528183	1.26881165091734e-08	1.37913617715144e-07	9.27021804291345	ZFHX3	stable	463
1595	-0.443064060095212	9.94405994856452	-7.08263194577953	1.27167112182306e-08	1.38079986652654e-07	9.26797144209229	CAPNS1	stable	826
1596	0.776838296965886	7.6443569787658	7.08256764427381	1.27193615778389e-08	1.38079986652654e-07	9.2677634674253	AKT3	stable	10000
1597	-1.03256451111839	6.28626296496144	-7.07706759906107	1.29481294346558e-08	1.4047544808068e-07	9.24997353533907	PRAME	down	23532
1598	0.47266900335715	7.06187283526741	7.07256845361333	1.31383406374952e-08	1.42449868513919e-07	9.23541989623352	BMPR2	stable	659
1599	0.490097024298457	8.41491380041092	7.07205276391929	1.31603213240774e-08	1.42598953884281e-07	9.23375170140075	EMP3	stable	2014
1600	0.910762255244611	4.58340971749816	7.06939617807712	1.32741427616516e-08	1.43742373430235e-07	9.22515775307041	TLR7	stable	51284
1601	-0.690531935808242	5.84979020433185	-7.06336090502792	1.35364179781361e-08	1.46460773725548e-07	9.2056325908399	SKA3	stable	221150
1602	0.502688761360395	5.79841819461471	7.06323180879986	1.35420846997765e-08	1.46460773725548e-07	9.20521492239451	C7orf31	stable	136895
1603	0.830457238268627	6.04054964434402	7.0628210450769	1.35601311889305e-08	1.46564462245421e-07	9.203885962195	GNG4	stable	2786
1604	1.392698170083	6.95352393620823	7.05967452135651	1.36991752899442e-08	1.47975006903724e-07	9.1937056143049	ITGA11	up	22801
1605	0.443251534568177	6.72459665968221	7.05849746198029	1.37515570445581e-08	1.48448272494713e-07	9.18989719995085	PRKAB2	stable	5565
1606	-0.394960332557616	5.53861778526556	-7.0579040892726	1.3778039777494e-08	1.48622387343007e-07	9.18797729734649	GJC1	stable	10052
1607	-0.469711931878585	6.03801803599417	-7.05775185856394	1.37848422290323e-08	1.48622387343007e-07	9.18748474051798	ANXA9	stable	8416
1608	0.525322453289396	8.98702265978274	7.05716723604091	1.38109975837838e-08	1.48811781179501e-07	9.18559312864006	PURA	stable	5813
1609	-1.68221453210866	8.84893997137416	-7.05666649028404	1.38334400701886e-08	1.48960958766991e-07	9.18397289620467	NREP	down	9315
1610	-0.363969799023643	6.72979300300819	-7.05605692558889	1.38608091269172e-08	1.49162968281346e-07	9.1820005484798	RECQL4	stable	9401
1611	0.74987801487363	7.08958080021726	7.05529713988586	1.38949992722082e-08	1.49438086524072e-07	9.1795421104055	TTYH2	stable	94015
1612	0.718510068835905	7.58871222315818	7.05350435182273	1.39760108390178e-08	1.50216106573712e-07	9.1737410759462	JAM2	stable	58494
1613	1.02479546092566	8.88166226612319	7.05144315669109	1.40697382998122e-08	1.51069782264934e-07	9.1670713472896	CTNNAL1	up	8727
1614	-0.59215776221833	6.13579746813484	-7.0513744200614	1.40728747879258e-08	1.51069782264934e-07	9.16684892196926	ZNF239	stable	8187
1615	0.383995994089127	6.74027715141153	7.0495901835365	1.41545369375382e-08	1.51852326303274e-07	9.16107521899204	TPCN1	stable	53373
1616	0.800044383780147	6.71669928372087	7.04806616801105	1.4224666429958e-08	1.52491865353379e-07	9.1561434566438	GLI2	stable	2736
1617	-0.51701362863939	7.7162644553229	-7.04791259492705	1.42317526420647e-08	1.52491865353379e-07	9.15564648307474	DNAAF2	stable	55172
1618	-1.09304846009396	6.80954714254796	-7.04719481733948	1.42649196416604e-08	1.52752779796915e-07	9.15332368797656	HELLS	down	3070
1619	0.903405933415696	6.74041475376005	7.04699239865568	1.42742870305835e-08	1.52758676400179e-07	9.15266863777893	LY86	stable	9450
1620	-0.36893555560151	7.32681403225338	-7.04240886593808	1.44880646304639e-08	1.54950745547789e-07	9.13783526963907	CARM1	stable	10498
1621	-0.411082491942994	10.583583809593	-7.04182566155772	1.45154954211293e-08	1.55089536083344e-07	9.1359478135188	HNRNPA2B1	stable	3181
1622	0.873146189084766	6.67376178987711	7.04175241534186	1.4518944218353e-08	1.55089536083344e-07	9.13571076164657	KLHDC1	stable	122773
1623	-1.77604758269486	5.75066353898412	-7.04015769383508	1.4594236297641e-08	1.55797743741791e-07	9.13054958877133	HMMR	down	3161
1624	0.813704198727086	7.16198341334974	7.03930331736805	1.46347356589884e-08	1.56133885484995e-07	9.12778442606381	TACC1	stable	6867
1625	-1.02934601765383	5.23223487861855	-7.03594157279342	1.4795190266448e-08	1.57748594803987e-07	9.11690390679467	CFAP126	down	257177
1626	-1.09128936803589	7.11936170811444	-7.03414704004591	1.48815656382668e-08	1.58571959562492e-07	9.11109555700544	FEN1	down	2237
1627	-0.515239240001344	6.3775683781921	-7.03372192038168	1.49021019077031e-08	1.58693188477482e-07	9.10971955318455	EPHB6	stable	2051
1628	0.616315889314336	7.48352865561712	7.0325215142881	1.49602439569594e-08	1.59214488205331e-07	9.10583409885666	CDO1	stable	1036
1629	0.585771503581694	6.83053064885469	7.03216123470933	1.49777386833434e-08	1.5930282408079e-07	9.10466793863287	PLEKHA4	stable	57664
1630	-0.620757547784468	7.10809705115372	-7.02911654536641	1.51264090613964e-08	1.6078537631764e-07	9.09481258148591	CCDC167	stable	154467
1631	-0.428627068008472	6.47172136912743	-7.02878734164032	1.51425725332335e-08	1.60858498903007e-07	9.09374695548345	LPAR2	stable	9170
1632	-0.948777050539877	7.49157661891331	-7.02771256516589	1.51954636726792e-08	1.61321448279926e-07	9.09026788956341	LONRF2	stable	164832
1633	-1.77413294249116	5.68775198025916	-7.02361565831688	1.53987873156611e-08	1.63379907551221e-07	9.07700564876803	ASPM	down	259266
1634	0.64861162687863	9.96692949168266	7.0219741128685	1.54810206055168e-08	1.64052688831731e-07	9.07169152359813	GNG11	stable	2791
1635	1.07007730440161	8.61844618818167	7.02197183401934	1.54811350709847e-08	1.64052688831731e-07	9.07168414626143	XAF1	up	54739
1636	-0.524753379292303	4.87904943571286	-7.01743652914913	1.57106359695941e-08	1.66382933257449e-07	9.05700148726148	C1orf87	stable	127795
1637	0.601727364011581	7.05473813150414	7.01703083043467	1.57313315947519e-08	1.66500336720019e-07	9.05568802594199	ARNT2	stable	9915
1638	-0.485394096373198	6.43310654509393	-7.01458771982207	1.58565412311499e-08	1.67723097296034e-07	9.04777822317021	GJB3	stable	2707
1639	-0.430401931063723	7.26665250822469	-7.01180301013718	1.60004804938186e-08	1.69142358167115e-07	9.0387621239072	PIGM	stable	93183
1640	-0.79053179314547	6.38431900779564	-7.00936208125174	1.61277302875054e-08	1.70383570098365e-07	9.03085879492088	SDK2	stable	54549
1641	-0.488134142876443	7.31191957868324	-7.0072200263304	1.62402373966599e-08	1.71467613122808e-07	9.02392294518815	LCMT2	stable	9836
1642	-0.563547830670994	5.54320491809547	-7.00680384961197	1.62621876324108e-08	1.7159480080338e-07	9.0225753646476	HOXA6	stable	3203
1643	-0.560381477120013	6.27137043159619	-7.00568489323646	1.63213523317894e-08	1.72114272976618e-07	9.01895214366069	RHNO1	stable	83695
1644	-0.837434982651794	5.96589412672051	-7.00330637042718	1.64478365239752e-08	1.73342588573233e-07	9.01125021094002	PIMREG	stable	54478
1645	0.890019100633474	7.12170606522887	6.99962198026314	1.6645712393569e-08	1.75321345246794e-07	8.99931921879762	TENM4	stable	26011
1646	0.485900688194654	7.6070063891754	6.99856413776814	1.67029665126282e-08	1.75817495624421e-07	8.99589354177327	ZNF274	stable	10782
1647	-0.462828946638234	7.06894088454926	-6.99716182948904	1.67791696738692e-08	1.76488261471716e-07	8.99135228158674	ZNF282	stable	8427
1648	0.420203586351467	6.91721810178939	6.99701693939116	1.67870630789212e-08	1.76488261471716e-07	8.9908830618275	HSPBAP1	stable	79663
1649	1.43103732455679	7.52013264315476	6.99608945969464	1.68376793678848e-08	1.76913058052136e-07	8.98787944000145	ACP5	up	54
1650	-0.561506554685265	8.3674447504276	-6.99280876278771	1.70179547881819e-08	1.78698839187903e-07	8.97725466619574	TMEM9	stable	252839
1651	0.43463211492478	6.75482060675704	6.99204509424967	1.70601963443821e-08	1.79033895737592e-07	8.97478140090447	EXOC6	stable	54536
1652	-0.779125943578378	7.98354754885172	-6.99078605381516	1.71300692123974e-08	1.79658340904357e-07	8.97070373556883	RNF150	stable	57484
1653	-0.51855975034935	8.01341441764193	-6.98770068005802	1.73025169784277e-08	1.81357174330453e-07	8.96071080779178	PPP1R14B	stable	26472
1654	0.970211427112606	4.87719375304198	6.98694913528006	1.73447860428803e-08	1.81690304098516e-07	8.95827663534649	CXCL2	stable	2920
1655	0.420046885610837	7.39474235883265	6.98606103128629	1.7394869452775e-08	1.82061144152351e-07	8.95540012981839	SPATA7	stable	55812
1656	0.822050128032139	11.1742671106586	6.98594889304493	1.74012036659525e-08	1.82061144152351e-07	8.95503691954552	SELENOP	stable	6414
1657	-0.321066279474358	7.81169786262879	-6.98441707365268	1.74879622134461e-08	1.82858438931905e-07	8.95007537541446	PEX11B	stable	8799
1658	-0.928663372774441	6.09381429014698	-6.98401554821861	1.75107754980005e-08	1.82986547815655e-07	8.94877482219669	KIR2DL3	stable	3804
1659	-0.770981980491631	5.81659255565581	-6.98146722542418	1.76562615919186e-08	1.84395653008789e-07	8.94052055931861	INAVA	stable	55765
1660	-0.394409060739112	6.47247044483143	-6.98081151053929	1.76938931505466e-08	1.84677345015885e-07	8.93839658906357	DENND6B	stable	414918
1661	0.553121462244271	5.44827152019075	6.97961199598359	1.77629422543115e-08	1.8528641631439e-07	8.93451111138762	GRP	stable	2922
1662	-0.39854054404368	7.74818410221691	-6.97777876680428	1.78689944315221e-08	1.86280503923317e-07	8.92857277705368	DDX56	stable	54606
1663	-0.669696043508119	6.46033476381666	-6.97708428517257	1.79093362039976e-08	1.86588790781998e-07	8.92632312099219	RTN4R	stable	65078
1664	0.71828637540301	7.56208218011653	6.97561338767023	1.79950818444213e-08	1.87369463964209e-07	8.92155832656812	FEZ1	stable	9638
1665	0.609319278740115	6.23143989805966	6.97516647904833	1.80212159473209e-08	1.87528881383353e-07	8.92011060132334	BST1	stable	683
1666	0.706730721718324	7.39250692909419	6.97494492392937	1.80341860832083e-08	1.87551205328732e-07	8.91939288772842	LDLRAD3	stable	143458
1667	-0.632001568125826	8.84967160291058	-6.97317913056198	1.81378940554359e-08	1.88516588125065e-07	8.91367263634447	SNRPF	stable	6636
1668	-0.912035369917657	6.12269898946491	-6.9728427662448	1.81577171722509e-08	1.88609477054208e-07	8.91258297553231	FOXM1	stable	2305
1669	-0.548812214980786	5.53687981033104	-6.97157880914411	1.82324014556287e-08	1.89271772091206e-07	8.90848830986896	SLC29A2	stable	3177
1670	0.483615486694466	4.88110601174007	6.97038679296949	1.83031178685514e-08	1.89892107898516e-07	8.9046266371713	KCNMB1	stable	3779
1671	0.706358175379109	5.72300675963676	6.96924834154077	1.83709139863243e-08	1.90481421739709e-07	8.90093843566461	NCR3LG1	stable	374383
1672	-0.490629561900172	4.83780165505334	-6.96778930516671	1.84581705708062e-08	1.91271688582409e-07	8.89621156365589	C12orf56	stable	115749
1673	-0.269834708958532	7.02295863549264	-6.962998073886	1.87476480598059e-08	1.94155260181827e-07	8.88068865655427	NOC4L	stable	79050
1674	-1.36969335856908	6.75881861348458	-6.96194501569426	1.88118812729498e-08	1.94704094943326e-07	8.87727676473693	EGFL6	down	25975
1675	1.33637181507853	10.1459549622915	6.96091888579634	1.88746847768037e-08	1.95237485637553e-07	8.87395207412702	HLA-DPA1	up	3113
1676	-0.346279554520345	7.07755853025048	-6.95684781800629	1.91259354095034e-08	1.97718351375331e-07	8.86076125002169	CHST10	stable	9486
1677	-0.495241213069738	7.85355579898628	-6.95580043886317	1.91911176410421e-08	1.98273884465531e-07	8.85736748136509	DECR2	stable	26063
1678	-1.29368852139006	4.70871148937658	-6.95550016689778	1.92098458190036e-08	1.98349099320653e-07	8.85639451693226	GJB6	down	10804
1679	-0.511643715425012	7.46367786297836	-6.9545295466284	1.92705098788802e-08	1.98856970912137e-07	8.85324941174074	TULP4	stable	56995
1680	-0.402552446603167	8.48402462778473	-6.9543007781888	1.92848359982049e-08	1.98886350300535e-07	8.85250812648402	SARNP	stable	84324
1681	-1.18873436723444	5.93623004561669	-6.95400671740698	1.93032666340907e-08	1.98957999822877e-07	8.85155526920507	KRT23	down	25984
1682	-0.483105173376238	6.81568070511136	-6.95044341377102	1.95280136179331e-08	2.01154794259399e-07	8.84000865666797	MFSD12	stable	126321
1683	-1.04970242717438	5.3800791258699	-6.9482492349514	1.96677129964866e-08	2.024734375384e-07	8.83289831990253	FBXO5	down	26271
1684	-0.564144718440877	6.57225264140786	-6.94574847210845	1.98281574772444e-08	2.0400395276172e-07	8.82479423518846	TMEM62	stable	80021
1685	-1.97482697001891	6.63349308352431	-6.94505409002131	1.98729407303396e-08	2.04343365634341e-07	8.82254394250012	RRM2	down	6241
1686	0.878483440245416	5.97025597694221	6.94476976340096	1.989130732644e-08	2.04410907910973e-07	8.82162251581385	KCNE4	stable	23704
1687	-1.01070763274707	7.28482511731953	-6.94328934873776	1.99872134873066e-08	2.05274724885047e-07	8.81682483205869	TUBG1	down	7283
1688	-1.33003473287554	7.09038920551616	-6.94050802744231	2.0168655506357e-08	2.07015477075321e-07	8.80781095996677	C12orf75	down	387882
1689	-0.513015798918986	5.32624162830155	-6.93494600761429	2.05364804828212e-08	2.10666110624843e-07	8.78978426442887	PKP3	stable	11187
1690	-0.373346651390411	5.55056287795828	-6.93286331496917	2.06759408953947e-08	2.11943451425651e-07	8.7830338557141	ENO3	stable	2027
1691	-0.787248657616665	8.30337389056229	-6.93272158974002	2.06854655639372e-08	2.11943451425651e-07	8.7825744903724	PAX8	stable	7849
1692	-0.418672503909303	7.7297742444325	-6.9314635032728	2.07702090630863e-08	2.12685958763022e-07	8.77849669502889	POGK	stable	57645
1693	-0.346826719527867	7.77864614562942	-6.92954491365976	2.09001157970085e-08	2.13889785173638e-07	8.77227790622372	PPM1A	stable	5494
1694	0.508938594406271	9.20538258643552	6.92754753391305	2.10362251572666e-08	2.15155629914286e-07	8.76580357130839	AFF1	stable	4299
1695	-0.637262273022365	8.51370678936528	-6.9264094269956	2.11141783725136e-08	2.15825518868537e-07	8.76211442220286	CENPX	stable	201254
1696	1.65067784722339	10.0946693731336	6.92612716563669	2.11335564061815e-08	2.15896225408904e-07	8.76119946985821	C11orf96	up	387763
1697	1.903481185542	6.26352146252295	6.92549511154307	2.11770135486834e-08	2.16212691069233e-07	8.7591506498665	NFASC	up	23114
1698	1.84563472517924	7.01951831496643	6.92435360225217	2.12557262189432e-08	2.16888523244647e-07	8.75545037602171	PLCXD3	up	345557
1699	-0.528911607658735	7.19544161249366	-6.92228419473714	2.13991725801689e-08	2.1822369871925e-07	8.7487421263238	MICALL1	stable	85377
1700	1.42703876800711	7.27737667299473	6.92134448747944	2.14646316851303e-08	2.18762475633275e-07	8.74569588719629	C1QB	up	713
1701	1.43541864191704	6.43770313497961	6.92054563417981	2.15204372869683e-08	2.19202290672553e-07	8.74310622462174	HP	up	3240
1702	0.57560486153925	5.63228658953217	6.91681493235353	2.17829904068149e-08	2.21746234893346e-07	8.73101197323757	GNA15	stable	2769
1703	0.780296403209737	9.06031014932093	6.91620078163084	2.18265196725053e-08	2.22058884231255e-07	8.7290209552193	HLA-E	stable	3133
1704	-0.484771863715327	6.31758837847782	-6.9155927145723	2.18697038782546e-08	2.22367658095445e-07	8.72704964486735	B4GALNT3	stable	283358
1705	-1.62074873044066	6.22664301246884	-6.91283103022394	2.20669187062078e-08	2.24241309972878e-07	8.71809627239402	CCNB2	down	9133
1706	-0.425548424165326	7.2780611511771	-6.91053655582276	2.22321283697118e-08	2.25722364080614e-07	8.71065736031772	UNC13B	stable	10497
1707	-0.583596446641384	4.63187326372903	-6.91027850411412	2.22507865345046e-08	2.25722364080614e-07	8.70982071806807	SPATA17	stable	128153
1708	0.855657036191752	8.65539502979872	6.91026520288455	2.22517486926982e-08	2.25722364080614e-07	8.70977759341948	TSHZ1	stable	10194
1709	-1.4949836880515	5.31067711570289	-6.90943880734507	2.23116089450895e-08	2.26197154232078e-07	8.70709827708644	UPK1B	down	7348
1710	0.455348450188872	9.26811113084778	6.90791172665622	2.24226497646952e-08	2.27189958960883e-07	8.70214714738849	RWDD1	stable	51389
1711	0.707240988028728	5.26731208922447	6.90695693676391	2.24923588050529e-08	2.27763067595761e-07	8.6990514624577	SLC51A	stable	200931
1712	0.709286378261725	6.671751319415	6.90367506441388	2.27336329945228e-08	2.30071802139662e-07	8.68841047587069	SH2B3	stable	10019
1713	0.443578315789225	5.43958761893167	6.90337403025914	2.27558940148139e-08	2.30162650146332e-07	8.68743439569606	PIPOX	stable	51268
1714	-0.86136793375858	8.32774136892531	-6.90303265996639	2.27811643401779e-08	2.30283811760749e-07	8.68632752434935	LSM4	stable	25804
1715	-0.4872458616761	6.8359432208972	-6.90158695159521	2.28884975699972e-08	2.31233882739225e-07	8.6816398563685	STAP2	stable	55620
1716	-0.348015315387369	7.67079376782955	-6.90056032616907	2.29650254297207e-08	2.31871812701247e-07	8.67831100277675	PRDM4	stable	11108
1717	-0.535379694734753	6.47588789780181	-6.89908216182002	2.30756643165279e-08	2.32853209055424e-07	8.67351795228137	ZNF513	stable	130557
1718	1.08015477428115	6.21404753391326	6.89763770808454	2.31842974983884e-08	2.33813235423211e-07	8.66883412788387	DDIT4L	up	115265
1719	-0.633334025841263	5.35832171671411	-6.89509971347769	2.33764191411811e-08	2.35613634694651e-07	8.66060416062773	SH3RF2	stable	153769
1720	-0.514564910575925	7.77876735200929	-6.89402546937906	2.34582186684778e-08	2.36300637587236e-07	8.6571206283692	CAAP1	stable	79886
1721	-0.476491205037437	8.45298502843952	-6.89209030776355	2.36063002603729e-08	2.37654130337723e-07	8.65084522063741	TMEM131	stable	23505
1722	0.956097167111048	6.26003914123069	6.89176914079865	2.3630967192449e-08	2.37764307535639e-07	8.6498037154247	CCR1	stable	1230
1723	-0.584473504676454	5.47530346587819	-6.8910437337997	2.36867767749416e-08	2.38187518515751e-07	8.64745129445793	ERCC6L	stable	54821
1724	-0.58878325103949	6.88785200086672	-6.89085937447086	2.37009816577641e-08	2.38192116126694e-07	8.64685343269128	CDK20	stable	23552
1725	0.86670985525773	6.28280994688022	6.88974093511828	2.37873410798168e-08	2.38921432781974e-07	8.64322639990247	UBE2QL1	stable	134111
1726	-0.815435048981111	6.52831158008153	-6.88774140197933	2.39425222716401e-08	2.40340753695502e-07	8.636741911436	RDH13	stable	112724
1727	0.336817117400194	6.32911912345955	6.8866687725868	2.4026186498422e-08	2.41040942253422e-07	8.63326330940531	AFAP1L1	stable	134265
1728	-0.560133532034362	6.87907626896423	-6.88543552586841	2.41227418956007e-08	2.41859850821616e-07	8.62926376093606	SLC33A1	stable	9197
1729	-0.439938006710535	7.10053326493938	-6.8852699971742	2.4135731390429e-08	2.41859850821616e-07	8.62872692956739	KCTD5	stable	54442
1730	0.885846548970209	6.20106646897676	6.88493723321884	2.41618655713821e-08	2.41981782017206e-07	8.62764772902453	ARX	stable	170302
1731	-0.49944845122718	5.94465757290993	-6.8837063306844	2.42587839769162e-08	2.42812068852715e-07	8.62365570119582	ZNF440	stable	126070
1732	0.437467710324546	5.36944067392567	6.87955769975584	2.45883240771444e-08	2.45968419723212e-07	8.61020055344774	CSPG4	stable	1464
1733	-1.53836206453385	6.42597006999757	-6.87817414018903	2.46992223155341e-08	2.46935213986696e-07	8.60571314454021	PRC1	down	9055
1734	0.377249741361225	6.237258385354	6.87324595799939	2.50983368672436e-08	2.50780729274431e-07	8.58972858964416	KIF3C	stable	3797
1735	-0.542439796817771	7.77040710720648	-6.86519061601943	2.57647108458749e-08	2.57290709000362e-07	8.56359912934627	PSMD3	stable	5709
1736	-0.459869011913803	6.13139386180842	-6.86483648578294	2.57944106543308e-08	2.57438916472889e-07	8.56245036628415	PYCR3	stable	65263
1737	0.464117738248377	6.48428799779094	6.86430949174133	2.5838671715484e-08	2.57732196973216e-07	8.56074084171511	ZBTB47	stable	92999
1738	-0.276517842906549	6.90772074379041	-6.86370533781449	2.58895071644314e-08	2.58090679592025e-07	8.55878100426703	MNAT1	stable	4331
1739	-0.801450332905972	7.14245684911121	-6.86127454011212	2.60950599122953e-08	2.59990228890413e-07	8.55089551249127	SLC25A1	stable	6576
1740	0.5290489632086	6.41525005587815	6.86066021049631	2.61472678381278e-08	2.60360668139887e-07	8.54890259671832	PLA2G15	stable	23659
1741	-0.561130660671698	8.45544710711197	-6.86037618988467	2.61714403894011e-08	2.60451680750583e-07	8.54798121505223	PRPS2	stable	5634
1742	-0.284958744112872	6.37007888561702	-6.85944293015461	2.62510268908668e-08	2.61093738180917e-07	8.54495363779674	MMP15	stable	4324
1743	-0.719972001475931	8.62873093932788	-6.85752479685435	2.64153657762224e-08	2.62577525782461e-07	8.53873094292799	NPDC1	stable	56654
1744	-0.53022736580915	5.91602529652358	-6.85681048183186	2.64768295814721e-08	2.63037585624189e-07	8.53641356980525	NUP210	stable	23225
1745	0.405275864619294	6.62479522668383	6.85596529351863	2.65497401115496e-08	2.63610772018744e-07	8.53367159484089	BTD	stable	686
1746	-0.498583003114239	8.6130686893093	-6.85505639724011	2.66283715703602e-08	2.64240072066473e-07	8.53072290823245	MGST2	stable	4258
1747	-1.42488143223703	5.50009449741321	-6.85468412498771	2.6660645514416e-08	2.64408897643258e-07	8.52951515533267	NCAPG	down	64151
1748	-1.11692002852734	8.52453344408884	-6.85334532451443	2.67770372786611e-08	2.65411297419955e-07	8.52517167906812	CADM1	down	23705
1749	-0.672460047758053	6.98091026546589	-6.85302635789504	2.68048426159608e-08	2.65534993232783e-07	8.52413684463873	MTFP1	stable	51537
1750	-0.880409767260329	6.27452834321126	-6.84938629797204	2.71242203316349e-08	2.68545280837661e-07	8.51232701095079	ZG16B	stable	124220
1751	-0.799206997842327	6.79577737348136	-6.84690576334092	2.73440494609393e-08	2.70567105060099e-07	8.50427887413898	PRDM1	stable	639
1752	0.551821883930424	6.28154204781258	6.84663228430184	2.73683949236976e-08	2.70628467949275e-07	8.50339155318348	RNF19B	stable	127544
1753	0.368196288225257	7.37469919742698	6.8464852793575	2.73814904949255e-08	2.70628467949275e-07	8.50291458474029	LRRC37B	stable	114659
1754	-0.703466665119754	4.34271006079187	-6.84574377112581	2.7447641948969e-08	2.71127619388732e-07	8.50050869446185	NXNL2	stable	158046
1755	0.512812439361468	8.67178132376329	6.84507071471046	2.75078256872273e-08	2.71567286528149e-07	8.49832488518549	AUTS2	stable	26053
1756	-0.871157313432753	4.67804252938084	-6.84156288998742	2.78236431935546e-08	2.74467854754697e-07	8.48694308033059	DEPDC1	stable	55635
1757	0.542967866344899	8.24119278458776	6.84145609310438	2.78333152951635e-08	2.74467854754697e-07	8.4865965506312	ELK1	stable	2002
1758	-0.567511287726989	6.77531997837416	-6.83938076379287	2.80219403740374e-08	2.76170727486105e-07	8.47986253533691	ERI2	stable	112479
1759	0.443861759949132	6.83514651881631	6.83906304623721	2.80509306194381e-08	2.76299274538024e-07	8.47883159394048	IGFLR1	stable	79713
1760	0.430976652026061	6.80965316094678	6.83841414205029	2.81102337515762e-08	2.767260852158e-07	8.4767259950871	IRAG2	stable	4033
1761	0.379235641307485	7.7185475131914	6.83739952899995	2.82032114398225e-08	2.77483725954778e-07	8.47343369476335	MYCBP2	stable	23077
1762	-0.417536294130119	7.009872764272	-6.83656489891199	2.82799273211059e-08	2.78075790773467e-07	8.47072539075634	ERI1	stable	90459
1763	-0.314066130269289	6.9713073716209	-6.83639588781405	2.82954876563328e-08	2.78075790773467e-07	8.47017696105095	RAVER1	stable	125950
1764	0.508201009308815	7.37396767217366	6.83612140783825	2.8320776518786e-08	2.7816653852862e-07	8.46928628974575	SLIT2	stable	9353
1765	-1.51716183240554	7.91551030469723	-6.83133424328291	2.87655054565214e-08	2.82374587841184e-07	8.45375179750341	HMGCR	down	3156
1766	-0.614376664545989	7.07995281350277	-6.827430643641	2.91333394070816e-08	2.85823464647279e-07	8.44108390657759	ADK	stable	132
1767	0.529167308409289	7.99886572459016	6.82724605116739	2.91508499877483e-08	2.85833405143027e-07	8.44048485729777	PPP1R18	stable	170954
1768	-0.726449741394387	5.1388110588653	-6.82461153915007	2.94019171543688e-08	2.88079090938538e-07	8.43193507062911	FBXO16	stable	157574
1769	0.477224588543603	7.71403523122456	6.82449439475379	2.94131312403483e-08	2.88079090938538e-07	8.43155489613329	ZNF106	stable	64397
1770	-0.350654981918337	7.0830973478846	-6.82325892791855	2.95316628701652e-08	2.89076605021741e-07	8.42754534576894	NUP98	stable	4928
1771	-0.316907267431117	6.65946017090191	-6.82253958043903	2.96008985316564e-08	2.8959072160332e-07	8.42521077086597	SETD6	stable	79918
1772	-0.457227234778642	5.60398412964352	-6.82196413758934	2.96564010570228e-08	2.89969980086894e-07	8.42334321215685	TESMIN	stable	9633
1773	-0.689900637006968	3.58337592954456	-6.82079903720376	2.97690974724732e-08	2.90907717319837e-07	8.41956192717577	SLC26A7	stable	115111
1774	0.543286551214773	10.3350500940833	6.81412475482537	3.04230207838947e-08	2.97130359696595e-07	8.39789992709252	NPC2	stable	10577
1775	-0.945940046372233	6.95471257217975	-6.81008843166107	3.0825468166235e-08	3.00891302224331e-07	8.38479893474804	ENDOG	stable	2021
1776	0.681333977830025	6.58581793144076	6.80815472372413	3.10201617131658e-08	3.02578848499538e-07	8.37852236197365	LINC00205	stable	642852
1777	0.483988660671408	7.49485732979503	6.80802486826975	3.10332802599376e-08	3.02578848499538e-07	8.3781008630136	MAGI2-AS3	stable	100505881
1778	-0.862191246502623	4.154343004031	-6.80768268206426	3.10678760539761e-08	3.0274579331338e-07	8.37699015510339	PLK4	stable	10733
1779	0.466093420359284	5.04200041958613	6.80611916155753	3.12264450652591e-08	3.04119947836245e-07	8.37191504808104	TNFRSF10B	stable	8795
1780	0.738476888141688	9.42362807451073	6.80473641464014	3.13673576777469e-08	3.0532069613744e-07	8.36742665495784	IFI16	stable	3428
1781	-0.548039621489284	5.934307284083	-6.80377824966164	3.14653765901334e-08	3.05968044038346e-07	8.36431641650796	KCNIP4	stable	80333
1782	-0.469410145618412	5.64848627669928	-6.80374110707245	3.14691824123474e-08	3.05968044038346e-07	8.36419584969617	LOC283683	stable	283683
1783	-0.550260586260109	6.54803265487952	-6.80354059941794	3.14897354527835e-08	3.05996161780666e-07	8.36354499043994	ABTB2	stable	25841
1784	0.575049995934595	6.85927022348644	6.8020020699002	3.16478917753167e-08	3.07360635033149e-07	8.35855079178117	TSC22D3	stable	1831
1785	0.47279216039238	7.22675314357623	6.80135010163322	3.17151526675698e-08	3.07841308189532e-07	8.35643442331004	BTN3A3	stable	10384
1786	0.676274208520225	6.08685182320719	6.80090441048954	3.17612154060168e-08	3.08115799621863e-07	8.35498764745453	FRMD3	stable	257019
1787	0.460199461640022	7.15126908185247	6.79881113948127	3.19784581927339e-08	3.10000436164886e-07	8.34819250916454	ANKRD46	stable	157567
1788	0.739601155429851	6.07140899059038	6.7986881162084	3.199127206873e-08	3.10000436164886e-07	8.34779314877139	OSGIN2	stable	734
1789	-0.49485101879683	7.94258012668207	-6.79734793768226	3.21311971368443e-08	3.11182292673541e-07	8.34344260463207	ICMT	stable	23463
1790	-0.634704802443395	8.64500816380181	-6.7962678168196	3.22444174143027e-08	3.12104344201234e-07	8.33993622787208	COPE	stable	11316
1791	-1.94399047730772	4.61908958034748	-6.79317323634714	3.25710207068335e-08	3.15089617401785e-07	8.32989013674066	SNTN	down	132203
1792	1.27768759932118	6.29731873885154	6.79147349883486	3.27518233620704e-08	3.1666188145716e-07	8.32437206159767	HLF	up	3131
1793	-0.413502390942655	6.44807511066867	-6.78540184753335	3.34059421644198e-08	3.22806109280946e-07	8.30466012310136	JADE3	stable	9767
1794	-0.443540488744558	5.25076374858204	-6.78010824045565	3.39869383012328e-08	3.28237287071995e-07	8.28747318512806	SHISA8	stable	440829
1795	-0.518275252285356	7.39599024301339	-6.77840852731489	3.41756332523041e-08	3.29698967107518e-07	8.28195447921017	TMEM184B	stable	25829
1796	0.862503168060089	4.30288093976974	6.77840213837316	3.41763445068165e-08	3.29698967107518e-07	8.28193373513188	LINC01094	stable	100505702
1797	-0.328170179808005	7.41576480020226	-6.7781125793176	3.42085955315647e-08	3.29826447512459e-07	8.28099357249014	COP1	stable	64326
1798	-1.38756949205733	6.07225380729191	-6.7748222501771	3.45772258005812e-08	3.33195224816947e-07	8.2703100935593	KIF4A	down	24137
1799	-0.671228468021401	5.54166359793995	-6.77434604262641	3.46309069373184e-08	3.33527011448571e-07	8.26876385138092	LRRC1	stable	55227
1800	0.417649068024109	5.80705860821636	6.77342919162964	3.47344960180809e-08	3.34338821116261e-07	8.26578682347017	MAP7D3	stable	79649
1801	0.545273764795778	4.08321445466167	6.77176448253357	3.49233768908882e-08	3.35945856435429e-07	8.26038142304444	RBMS3	stable	27303
1802	0.74001521342131	6.432027457405	6.7716163824141	3.49402304800094e-08	3.35945856435429e-07	8.25990052978004	PDGFA	stable	5154
1803	-0.432025551494436	7.3838409168244	-6.7712628651867	3.49804932794751e-08	3.36146437360059e-07	8.25875262752695	PIGU	stable	128869
1804	0.902565554682935	6.14725106393617	6.76923760632599	3.52120538992186e-08	3.38184060896819e-07	8.25217635515341	NAV3	stable	89795
1805	-0.417345877272753	7.99367624042184	-6.76769431630562	3.53895409559845e-08	3.39700380389688e-07	8.24716501170942	TMEM181	stable	57583
1806	0.697267369623683	3.53049580710423	6.76678660123064	3.54943526519569e-08	3.40517804013181e-07	8.24421746149876	FGF7	stable	2252
1807	0.393335719423496	6.18373731894645	6.76606801591573	3.55775470193982e-08	3.411270501705e-07	8.24188403921629	STX7	stable	8417
1808	-0.576725539198097	4.17440385852611	-6.76173571152571	3.60832862856353e-08	3.45784855190773e-07	8.22781565270046	CRISP2	stable	7180
1809	-0.346531214386068	6.96763092924981	-6.76131578250879	3.61326896406544e-08	3.46066877122155e-07	8.22645197766435	AP4M1	stable	9179
1810	-0.466461692607641	9.23276486913747	-6.76046312919819	3.62332107626041e-08	3.46837905896618e-07	8.22368305983328	SND1	stable	27044
1811	0.927768344517582	7.0462665003779	6.76017659060459	3.6267054417124e-08	3.46970173843783e-07	8.22275254560625	SLC7A7	stable	9056
1812	0.606558485229682	5.12968018916788	6.75971398720604	3.63217604533459e-08	3.47301777933042e-07	8.22125026788336	SMPX	stable	23676
1813	0.771956790137173	9.96609710544846	6.75899428186833	3.64070353619577e-08	3.47925148748637e-07	8.21891305365801	MYH10	stable	4628
1814	-0.451626985803687	5.99145247065693	-6.75876429978049	3.64343273538023e-08	3.47994021902965e-07	8.21816619275283	ZBED4	stable	9889
1815	-0.941906525878273	10.0422795321253	-6.75739950112002	3.65967113739162e-08	3.49350166934919e-07	8.21373401146744	TPI1	stable	7167
1816	-0.30447666159867	7.89834585394423	-6.75707175350286	3.66358149526428e-08	3.49350166934919e-07	8.2126696433016	COG4	stable	25839
1817	-0.31644791590676	8.47009383759378	-6.7570634745141	3.66368032621926e-08	3.49350166934919e-07	8.21264275704731	PIH1D1	stable	55011
1818	-0.597839662356218	4.27227000972052	-6.7538638447392	3.70207727839118e-08	3.52817331822913e-07	8.20225171341337	SFTA2	stable	389376
1819	-0.47619125360426	7.23864046325796	-6.75350078055405	3.70645965733237e-08	3.53040791769877e-07	8.20107261523012	DPH2	stable	1802
1820	-0.432276484875574	7.47654063333414	-6.75107013666386	3.73593331666174e-08	3.55652640903743e-07	8.19317868187366	NUP188	stable	23511
1821	1.19015091466484	7.84070928581646	6.74942307751013	3.75603899695193e-08	3.57370300171275e-07	8.18782947487825	ENC1	up	8507
1822	-0.676325793766225	8.23588236711803	-6.74741576520024	3.78068925593849e-08	3.59518232976895e-07	8.1813101538315	DDX39A	stable	10212
1823	-0.535144175217794	8.38112906519697	-6.74505946096513	3.80983256937789e-08	3.62090834322772e-07	8.17365723056743	PHB	stable	5245
1824	-0.648677950412757	3.93850651758546	-6.74381735194769	3.82528595082535e-08	3.63360221403509e-07	8.16962298110693	PLPPR5	stable	163404
1825	1.00615773206602	5.78566129435123	6.74311481790579	3.83405419941465e-08	3.63993551008538e-07	8.16734119884326	MARCHF3	up	115123
1826	0.382005007966641	9.76023758135414	6.74072097079842	3.86408336294736e-08	3.66643528731796e-07	8.15956604030572	VAMP3	stable	9341
1827	-0.485157397822436	5.38867535717552	-6.74001605351193	3.87297099400932e-08	3.67285689338837e-07	8.15727645405175	SAMD13	stable	148418
1828	0.961991909899769	8.06961153429304	6.73927497896699	3.8823366310967e-08	3.67972453339067e-07	8.15486941277615	MEIS2	stable	4212
1829	-0.622978737785597	7.78936937429545	-6.73362925532576	3.95443738952036e-08	3.74601324280097e-07	8.13653134700519	MCM7	stable	4176
1830	-0.525708346659312	7.74905379699097	-6.73220650691142	3.97281824773432e-08	3.76136879564179e-07	8.13190992620131	MAD2L2	stable	10459
1831	-0.35838382940228	9.73657269063966	-6.73025797864792	3.99813107153379e-08	3.78151626422733e-07	8.12558055591034	YY1	stable	7528
1832	0.715249677628685	5.5262476921348	6.73023247432089	3.99846346304078e-08	3.78151626422733e-07	8.12549770993899	PILRA	stable	29992
1833	0.413660478302691	7.50352518233214	6.72805511446455	4.02694298672803e-08	3.80637284168303e-07	8.11842490163664	MECP2	stable	4204
1834	-0.711099309423763	5.99531296000833	-6.72744153928601	4.03500517496994e-08	3.81191383105393e-07	8.11643177586903	CHSY3	stable	337876
1835	1.24097559713158	6.20533258105154	6.72468063050596	4.07148366533443e-08	3.84427934526345e-07	8.10746316268759	HS3ST2	up	9956
1836	1.1271653903151	6.92696455995851	6.72212667523889	4.10552254026296e-08	3.87430738194968e-07	8.09916663402525	LEFTY2	up	7044
1837	-0.647660513964931	5.12514088863082	-6.71960424392108	4.13942171580319e-08	3.90417096614077e-07	8.090972333778	GLYATL2	stable	219970
1838	0.616548928292928	4.18906218929913	6.71856963284761	4.15340708684823e-08	3.91523020602461e-07	8.08761127434048	FGFR1OP2	stable	26127
1839	-0.570083328116129	6.01671931943402	-6.71639840754381	4.18291109349004e-08	3.94089818411139e-07	8.08055769047011	AUNIP	stable	79000
1840	-0.507003716633599	8.68928169930708	-6.71440091131174	4.210240164185e-08	3.96449027634072e-07	8.07406838056362	TMED9	stable	54732
1841	0.623756374774531	7.39333692691112	6.71364214319018	4.22066829223718e-08	3.9703449339494e-07	8.07160332547702	STIM2	stable	57620
1842	-1.43731762333743	6.16123023056739	-6.71361507044687	4.2210408451661e-08	3.9703449339494e-07	8.07151537235862	UBE2T	down	29089
1843	0.638405181200879	8.04071042044058	6.71099045156889	4.25731589748179e-08	4.00229274225553e-07	8.06298849501612	GLIS2	stable	84662
1844	0.753876479740292	6.95398706707025	6.70915005975679	4.28293860681302e-08	4.02419708794156e-07	8.05700930856392	PIK3CD	stable	5293
1845	-0.422506676278623	6.81913636502465	-6.70743567133188	4.30694630913905e-08	4.04456107057686e-07	8.05143940861326	SMO	stable	6608
1846	-0.428966668563839	9.62683907863645	-6.70712867120797	4.31125967370369e-08	4.04641847814681e-07	8.05044198343692	METTL9	stable	51108
1847	0.588869865399425	7.78222769437245	6.70068285787376	4.40283181016467e-08	4.13012798824651e-07	8.02949934178308	STXBP1	stable	6812
1848	0.530346081556161	9.65878771313344	6.69889388519215	4.42859118872302e-08	4.15204388180817e-07	8.02368672188948	PNRC1	stable	10957
1849	-0.906305212316909	7.19237728052922	-6.69851882017656	4.43401089708568e-08	4.15487684169316e-07	8.02246807313748	RFC3	stable	5983
1850	0.673631868617263	6.85957228022383	6.69631095136907	4.46604994555116e-08	4.18263683008754e-07	8.01529426521507	MYO1F	stable	4542
1851	-0.399381904297001	7.61819704644395	-6.69602392577796	4.47023209484699e-08	4.18429180309665e-07	8.01436165229926	DHX33	stable	56919
1852	-0.714659325581294	5.63384987757505	-6.69525880587091	4.48139960702922e-08	4.192479999535e-07	8.01187558932164	KBTBD6	stable	89890
1853	-2.48761617838316	6.74079061935248	-6.69200844303436	4.52915420219836e-08	4.23486916930862e-07	8.00131419196632	KMO	down	8564
1854	0.511401524695212	7.39506610305757	6.69007429303252	4.55781298079843e-08	4.25936719014636e-07	7.995029433804	SLC27A1	stable	376497
1855	-0.494010650052737	7.56266490888782	-6.68917607756959	4.57118389060747e-08	4.26955968132965e-07	7.9921107720337	CLUAP1	stable	23059
1856	1.32094094308579	5.19328666715273	6.68870453116606	4.57821912386278e-08	4.27382675323526e-07	7.99057852071003	LRRC2	up	79442
1857	-0.409141810525635	6.36439620636673	-6.68628426172959	4.61449973922196e-08	4.30537547020784e-07	7.98271396526773	LHPP	stable	64077
1858	-0.677108066540509	6.03560422693314	-6.68547291224898	4.6267266075488e-08	4.31445991401456e-07	7.98007748895184	TMEM45B	stable	120224
1859	0.521286223811385	7.10678059597287	6.68510650667709	4.63225891759722e-08	4.31729521281815e-07	7.97888685034453	CDR2	stable	1039
1860	-0.556966701186159	3.8168218926972	-6.68310160755254	4.66264841404605e-08	4.34328206568612e-07	7.97237185077005	HCN1	stable	348980
1861	-0.44803424351704	10.8338003075577	-6.68241832679362	4.67305098158485e-08	4.34932441120894e-07	7.97015147975704	TMED2	stable	10959
1862	0.661432468948123	6.76743017650862	6.68234585857144	4.6741556352713e-08	4.34932441120894e-07	7.9699159882632	LPXN	stable	9404
1863	-0.465636227655555	6.82239191879046	-6.68183338297169	4.6819749308373e-08	4.35426181705245e-07	7.96825065259593	WDR18	stable	57418
1864	0.606727006680472	10.6133479082081	6.67820941191795	4.73764507723613e-08	4.403671599152e-07	7.95647404591052	DSTN	stable	11034
1865	0.786362265988605	7.84345762386644	6.67632339467119	4.76687978072101e-08	4.42846965580549e-07	7.95034503780529	FAS	stable	355
1866	1.94954948081515	6.5483892676742	6.67293271673741	4.81989402513232e-08	4.47532067949853e-07	7.93932610073245	CLDN11	up	5010
1867	0.600601759172138	4.74834487776821	6.67212308061184	4.83264020549582e-08	4.48475223355226e-07	7.93669492492	SEL1L2	stable	80343
1868	-0.697036743780218	7.65927570923045	-6.66931100344009	4.8771744150961e-08	4.52365759721386e-07	7.92755604287213	WARS1	stable	7453
1869	-0.414549779277023	7.91582064263187	-6.66873484737862	4.88634958529406e-08	4.52974279907999e-07	7.92568358773848	UBE2H	stable	7328
1870	-0.529172569589885	8.50398536568716	-6.66779144411238	4.90141051758889e-08	4.54127479292755e-07	7.92261759520131	NME4	stable	4833
1871	0.417636928826572	6.78344781806436	6.6672532420587	4.91002349113432e-08	4.54682346378371e-07	7.92086846783025	CLCN6	stable	1185
1872	-0.467128790759502	5.9931239919479	-6.66510693632601	4.94452267676697e-08	4.57632478085815e-07	7.91389302241074	PAFAH2	stable	5051
1873	-0.437101360609956	4.27824009324817	-6.6646068142412	4.95259640341349e-08	4.58102337591512e-07	7.91226762114951	PIH1D2	stable	120379
1874	-0.843572654771326	7.56484725773949	-6.66446505256001	4.95488734068159e-08	4.58102337591512e-07	7.91180689333642	PEMT	stable	10400
1875	-0.703017066310148	7.6231311207128	-6.66395008486323	4.96321842081352e-08	4.58627852581413e-07	7.910133235787	EEF1E1	stable	9521
1876	-1.40402843752688	4.04265124932267	-6.66208107218628	4.9935733495205e-08	4.61186843570321e-07	7.9040588465113	C7orf57	down	136288
1877	0.616160206620456	9.37364256792413	6.65789669990723	5.06220967787384e-08	4.67276744160054e-07	7.89045912007179	ZBTB4	stable	57659
1878	0.422574131443279	6.95375664403871	6.65754183437403	5.06807391704718e-08	4.67568949343767e-07	7.88930574451967	VEGFB	stable	7423
1879	-0.432333233123138	4.55313641980057	-6.65554419588602	5.1012128260621e-08	4.70375803216349e-07	7.88281301283433	STOML3	stable	161003
1880	-0.393912490426508	5.94387938109405	-6.65321863322916	5.14006573963025e-08	4.73706271302307e-07	7.87525434507149	CHAF1B	stable	8208
1881	-0.360601715163804	7.86593280839082	-6.65149431318119	5.16906537975667e-08	4.76125607494227e-07	7.86964978817543	NOL11	stable	25926
1882	0.342800895946684	7.23629519614598	6.65130986094053	5.17217720596165e-08	4.76159098142888e-07	7.86905025910516	CHPF	stable	79586
1883	0.411443365633125	7.03014518770516	6.65023982841632	5.19026645769607e-08	4.77570667265227e-07	7.86557229421457	ECSCR	stable	641700
1884	0.495292861230247	4.73801160895765	6.64850179187017	5.21978395965557e-08	4.80031724442634e-07	7.85992303674941	LRRC8C-DT	stable	400761
1885	-0.544177387962825	5.93790434924598	-6.64789457485419	5.23013613798322e-08	4.80728587409535e-07	7.85794934223939	CANT1	stable	124583
1886	-0.521798303276834	7.22836624801568	-6.64730336895861	5.24023514621375e-08	4.81401453569986e-07	7.85602768220791	SLC5A6	stable	8884
1887	0.381529926895384	6.84300219365268	6.64603211676767	5.26201707199734e-08	4.83146305190386e-07	7.85189556808509	RHBG	stable	57127
1888	0.315120599873108	8.04089856555839	6.64433720361558	5.29119950034712e-08	4.85227095695345e-07	7.84638631818107	AGAP3	stable	116988
1889	-0.569145490843692	6.29912739267031	-6.64416059655836	5.29424958775644e-08	4.85227095695345e-07	7.84581226006317	GMDS	stable	2762
1890	0.337560615836029	7.14663117595506	6.64409498084723	5.29538325163004e-08	4.85227095695345e-07	7.84559897717723	SLC1A5	stable	6510
1891	-0.650480059874632	7.73020618862097	-6.64406614392614	5.29588155350281e-08	4.85227095695345e-07	7.84550524316701	CDK2AP2	stable	10263
1892	0.384760367565111	5.97207240440468	6.64228516098062	5.32674830653893e-08	4.87797257711911e-07	7.83971614716371	LINC01119	stable	100134259
1893	-0.711577389241914	5.57407705676904	-6.64203115783533	5.33116519810138e-08	4.879438363566e-07	7.83889050265905	DNAI1	stable	27019
1894	-0.503433447100538	5.32263446910625	-6.64155663799601	5.33942653050398e-08	4.88441943334276e-07	7.83734805850368	SPATA5L1	stable	79029
1895	-0.654663972201645	7.94211882430838	-6.63905494786713	5.38319353113052e-08	4.9218581066157e-07	7.82921614101568	DERA	stable	51071
1896	-0.530649746683862	8.51770401731989	-6.63807135244127	5.40049994727468e-08	4.93507711426588e-07	7.82601885823421	TRIM2	stable	23321
1897	-0.302750467525404	9.88902220984014	-6.63694637656779	5.42036242089703e-08	4.95061672664533e-07	7.82236197724293	QARS1	stable	5859
1898	0.567914376659372	4.45279165214717	6.63573143944778	5.44189558804738e-08	4.96766506630711e-07	7.81841263460352	CD28	stable	940
1899	0.656276934871395	5.82624199275181	6.63469542005111	5.46032547260927e-08	4.98186409365078e-07	7.81504486670739	CD163L1	stable	283316
1900	-0.472488366954149	7.05447249653326	-6.63259259879326	5.49792564549313e-08	5.01352945967442e-07	7.80820919590217	CNOT8	stable	9337
1901	-0.461625755555775	6.88457730811371	-6.62765673717208	5.58720679594718e-08	5.09226433175071e-07	7.79216375002934	EPS8L2	stable	64787
1902	0.679466816139233	5.92727167338046	6.62716513939546	5.59617822724884e-08	5.09775940932247e-07	7.79056564103586	P2RY8	stable	286530
1903	-0.456681530409387	5.9876888009554	-6.62621445998659	5.61356871329298e-08	5.11091390049995e-07	7.78747511364647	GFRA2	stable	2675
1904	0.5176078598686	4.34711502898336	6.62501998536551	5.63549576288156e-08	5.12818275145409e-07	7.7835920148778	IDS	stable	3423
1905	-0.370829605411747	8.87272769421474	-6.6244633667688	5.64574298317096e-08	5.13481065230551e-07	7.78178250205622	ZDHHC20	stable	253832
1906	-0.516925124105206	4.67574181004936	-6.62260122751435	5.68016063685022e-08	5.16340310566983e-07	7.77572882195827	KCNG3	stable	170850
1907	-0.287511397471853	7.31979366838685	-6.62139530189642	5.70256182966192e-08	5.18104804723243e-07	7.77180840664854	CDK7	stable	1022
1908	-0.487821317916207	7.45295910198488	-6.61763825676226	5.77292234945942e-08	5.24010533763435e-07	7.75959421366532	MRPL19	stable	9801
1909	-0.846479427943952	4.85062256225175	-6.61760163054064	5.77361254158142e-08	5.24010533763435e-07	7.75947514001737	TMPRSS2	stable	7113
1910	-1.36235610446468	5.17089399736649	-6.61655730078509	5.79332698433169e-08	5.25524520055135e-07	7.75607996115431	BUB1	down	699
1911	-0.53505322527855	5.74859931649457	-6.61610690502664	5.80185021038328e-08	5.26022274961281e-07	7.75461569062449	KIR3DL2	stable	3812
1912	1.19534218414902	4.5746204912056	6.61579272023236	5.80780324791861e-08	5.26286606032624e-07	7.75359424976785	MEOX2	up	4223
1913	0.659428017099446	4.82469261993466	6.61340024707904	5.85333628170124e-08	5.3013541252878e-07	7.74581605562922	CASP12	stable	100506742
1914	-0.437357205891289	4.89249853621336	-6.60999265986122	5.91880783721911e-08	5.35652228586079e-07	7.73473741601723	ERVMER34-1	stable	100288413
1915	-0.394426664901699	7.77541645291012	-6.6099086180019	5.92043182351576e-08	5.35652228586079e-07	7.73446417887255	RCCD1	stable	91433
1916	-0.563590823770142	5.42863301360465	-6.60904517998314	5.93714241726786e-08	5.36883765770265e-07	7.73165695851923	KCNRG	stable	283518
1917	-0.438316557633479	6.02960461244666	-6.60837411385517	5.95016260782842e-08	5.37780476490533e-07	7.72947516988187	FAM241B	stable	219738
1918	-0.408135655994757	5.87017480088573	-6.60810478638569	5.95539621865814e-08	5.3797286175428e-07	7.72859952252008	GGT6	stable	124975
1919	0.731672558281213	7.77509839079586	6.60685975746378	5.97964989317719e-08	5.39882303539281e-07	7.72455162025963	WASL	stable	8976
1920	-0.422218590238453	7.79598401855772	-6.60592863289448	5.99785333426722e-08	5.41243785778718e-07	7.72152428020555	FAM111A	stable	63901
1921	-0.61222286532472	6.67007173041513	-6.60161855748388	6.08284213921043e-08	5.48627396689016e-07	7.70751082975992	FLAD1	stable	80308
1922	0.868715303435142	5.93083523606478	6.6006455976194	6.10219413933784e-08	5.50086449834378e-07	7.70434737278105	IFI44	stable	10561
1923	0.930808700616267	7.22851493089194	6.59344582850899	6.2473291738913e-08	5.6287688646303e-07	7.68093766885808	HTRA3	stable	94031
1924	-0.39383937989019	7.68667551923052	-6.58991303331894	6.31980584189761e-08	5.6911099800789e-07	7.66945060083772	PRPF38A	stable	84950
1925	-0.777904834225015	6.18736628674149	-6.58604301849829	6.40016925164424e-08	5.76048480280458e-07	7.65686678325524	DACH1	stable	1602
1926	1.48257351447204	8.20971815363785	6.58580108182106	6.40522714107849e-08	5.76204389648629e-07	7.6560800881008	LRRC17	up	10234
1927	0.487023327987578	8.03136129408152	6.58461209860222	6.43014217108693e-08	5.78145528055278e-07	7.65221390686798	FBXO11	stable	80204
1928	0.725982615753026	4.67005819836385	6.58177526486609	6.48998118433371e-08	5.83223101658536e-07	7.64298935713235	MS4A14	stable	84689
1929	-0.83629183401392	5.3147496513662	-6.58035583998049	6.52013132091006e-08	5.85471721853723e-07	7.63837375083867	DUOXA1	stable	90527
1930	-0.711904561488798	5.40728113534883	-6.58027927428655	6.52176164826091e-08	5.85471721853723e-07	7.63812477779502	TMEM196	stable	256130
1931	-0.338680902943313	6.68767135215169	-6.5795546305642	6.53721188492971e-08	5.86554806412699e-07	7.63576840727171	API5	stable	8539
1932	-0.576830407179381	6.00300671387096	-6.57935478195462	6.54147934280195e-08	5.86633908350862e-07	7.6351185450915	SLC52A3	stable	113278
1933	0.498554887626613	6.03175043397958	6.5773749460972	6.5839069456503e-08	5.90133325092277e-07	7.62868053184888	TYRO3	stable	7301
1934	-0.646885520467377	7.4906353998561	-6.57524465438212	6.62986716841456e-08	5.93659762431719e-07	7.62175319136949	MBOAT1	stable	154141
1935	-0.337123437806035	8.10692799414035	-6.57523376311181	6.63010296840227e-08	5.93659762431719e-07	7.6217177746391	UBAP2	stable	55833
1936	0.852659747235668	6.34499343550059	6.5743788376625	6.64863869041543e-08	5.95011952221786e-07	7.61893768262732	JCAD	stable	57608
1937	-0.563833429858105	7.49974546297427	-6.57340708553865	6.66977047482514e-08	5.96594957391949e-07	7.615777672179	PSMG3	stable	84262
1938	-0.545469733558408	7.14348572546879	-6.57147326173823	6.71202419464845e-08	6.00064660456548e-07	7.60948908282203	PHF23	stable	79142
1939	-0.533728508090007	5.88457442141874	-6.56892300564141	6.76815768867513e-08	6.04771016575478e-07	7.60119582425403	TRIM16	stable	10626
1940	-1.29446817184589	6.31567949933712	-6.56692950824329	6.8123641383058e-08	6.08407325053022e-07	7.59471303087172	PIGR	down	5284
1941	0.609027961365162	5.46743896247276	6.56345953986176	6.89000377502439e-08	6.15024242174511e-07	7.58342864108558	IL18RAP	stable	8807
1942	0.589091604519914	6.01363064175628	6.55670421535932	7.04370757869784e-08	6.28405563282774e-07	7.56145966058043	SIPA1L2	stable	57568
1943	0.761560982362076	6.56166207929054	6.55655391625458	7.04716616332927e-08	6.28405563282774e-07	7.56097086476766	CD48	stable	962
1944	-0.496877535883581	5.01030648225501	-6.55413033929661	7.10317170106469e-08	6.33073831752298e-07	7.55308897031639	RIBC2	stable	26150
1945	0.357124693420384	7.70757253953237	6.55309635942585	7.12720121350715e-08	6.34888885476735e-07	7.54972625956046	MAN2B2	stable	23324
1946	-0.308690035709234	8.54910634393665	-6.55289224299416	7.13195447173999e-08	6.3498583338832e-07	7.54906242984616	PARP4	stable	143
1947	-0.262518407082241	5.3456251971971	-6.55187264514992	7.1557454927932e-08	6.3677681770999e-07	7.54574647275742	LRRC18	stable	474354
1948	0.249854313278824	3.68172772412196	6.55072408457687	7.18264104964596e-08	6.38842088430009e-07	7.54201108111196	TMOD2	stable	29767
1949	-0.723740352422094	5.24176316360287	-6.54855289883516	7.23376047056662e-08	6.43058665536363e-07	7.53494981413105	ABCD3	stable	5825
1950	-0.409472249654717	8.93939236535345	-6.54747695295732	7.25922810975461e-08	6.44991724254402e-07	7.53145052847715	TUFM	stable	7284
1951	1.07371318910471	6.71151490290898	6.54600471965395	7.29422164971798e-08	6.47768756037999e-07	7.52666237358997	ZDHHC8P1	up	150244
1952	0.587383388158376	11.7204942917894	6.5451414469966	7.31481943099389e-08	6.48939751336643e-07	7.52385473054415	COL6A3	stable	1293
1953	-1.05877134968853	7.72100906342476	-6.54513813294727	7.31489861687905e-08	6.48939751336643e-07	7.52384395215786	LRATD2	down	157638
1954	-1.25948566543038	5.50964333859573	-6.54309717066076	7.3638290337429e-08	6.52660534202009e-07	7.51720603544603	CAPSL	down	133690
1955	-0.746439660132606	6.56075761521774	-6.54307453871897	7.36437345241214e-08	6.52660534202009e-07	7.51713242817932	ARHGAP8	stable	23779
1956	-0.498980404419821	7.3752887823272	-6.54029913686639	7.43144357917816e-08	6.58267849963399e-07	7.50810575931582	MICAL1	stable	64780
1957	-0.861301262950989	5.61337777570899	-6.54012160219615	7.43575465552053e-08	6.58313158720228e-07	7.50752834477456	C4orf46	stable	201725
1958	-0.51394895456331	10.6243338182161	-6.53883176431363	7.467151203552e-08	6.60755167276516e-07	7.50333325655215	ATP5PB	stable	515
1959	0.424761577469245	7.4731620524384	6.53845479531038	7.47635226483993e-08	6.6108018959048e-07	7.50210719229259	SUN2	stable	25777
1960	-0.574317282611845	5.883891547741	-6.53836869744733	7.47845533647317e-08	6.6108018959048e-07	7.5018271649669	GUCY1A2	stable	2977
1961	0.767848847491133	7.2585331208984	6.53757855880098	7.49778340665153e-08	6.62450766464275e-07	7.49925728882688	C1RL	stable	51279
1962	-0.601188890505063	5.7555735001494	-6.5365696651618	7.52253541996437e-08	6.64007881536333e-07	7.4959759127538	CHP1	stable	11261
1963	-0.440096301333404	7.21407826040109	-6.53654782708227	7.52307209659369e-08	6.64007881536333e-07	7.4959048853309	FADS2	stable	9415
1964	0.509780869039415	5.70366308456165	6.53599900861138	7.53657207269809e-08	6.64860731830789e-07	7.49411987439787	MROH7	stable	374977
1965	0.988519379225508	6.74958756822138	6.53514492039204	7.55762949300629e-08	6.66379076823547e-07	7.49134197678735	ITGB2	stable	3689
1966	0.486110473188171	7.14416632581993	6.53415574267948	7.58209127910728e-08	6.68195897771174e-07	7.48812469144342	RAP2C	stable	57826
1967	-0.642611623829135	7.77470875250317	-6.5328605053051	7.61424184026552e-08	6.70688124679413e-07	7.48391193075571	CYB5B	stable	80777
1968	0.777449089261899	5.98413325885449	6.52953934240835	7.69730634339285e-08	6.77660211918824e-07	7.47310973787443	VSNL1	stable	7447
1969	0.558853369812762	5.74605976498346	6.52925060191775	7.70457073248255e-08	6.77955269227997e-07	7.47217059256099	GRK5	stable	2869
1970	-0.396453012794572	8.37660572918479	-6.52840449760344	7.72589739127645e-08	6.79486792899776e-07	7.46941858222021	SDHC	stable	6391
1971	1.07851838953629	7.24240268354598	6.5269163074168	7.76355201983324e-08	6.82452066441556e-07	7.46457812116456	TCEA3	up	6920
1972	0.295573205301836	6.691599875344	6.52608640281616	7.78463038948392e-08	6.83957941826563e-07	7.46187877500757	MAP2K5	stable	5607
1973	-0.654896986527418	6.56748835196343	-6.52577654297592	7.79251508469022e-08	6.84303681486785e-07	7.46087092306739	OGDHL	stable	55753
1974	0.38703004761597	8.58552667458227	6.52538996632645	7.8023631456262e-08	6.84821397472744e-07	7.45961353975646	GINM1	stable	116254
1975	0.433783752149984	4.86786464997621	6.52490797843038	7.81465929701895e-08	6.85553351798229e-07	7.45804581798033	LPCAT2	stable	54947
1976	-1.23032510109454	4.75573464679968	-6.5232508312	7.85708377953534e-08	6.88926283219784e-07	7.45265572971012	E2F8	down	79733
1977	-0.673579756359636	5.69077148402884	-6.52215984421168	7.88514004808307e-08	6.9097408963191e-07	7.4491071316636	CDH13	stable	1012
1978	-0.446522898257899	8.83546932462097	-6.52203275681551	7.88841480602515e-08	6.9097408963191e-07	7.44869375990488	RPL26L1	stable	51121
1979	-0.622168089829605	7.00005547408358	-6.52183853320564	7.89342214910898e-08	6.91063325697131e-07	7.44806201662997	PUS7	stable	54517
1980	0.576550675589812	8.52572400047065	6.52010058320552	7.93837092342162e-08	6.94647548581834e-07	7.44240903479683	ASS1	stable	445
1981	-0.30005171256751	7.43117476290662	-6.51769021667696	8.00113564267244e-08	6.99500770468006e-07	7.4345688367615	POLR2A	stable	5430
1982	0.343642167109853	7.15846653572223	6.51766068562579	8.00190769402971e-08	6.99500770468006e-07	7.43447278065692	KCTD2	stable	23510
1983	-0.755245274444928	7.06602111230583	-6.51088792686142	8.18096063540025e-08	7.14792354861043e-07	7.41244262960631	SLC38A5	stable	92745
1984	-0.79043390449237	5.97533670095293	-6.50691530860195	8.28784938144816e-08	7.23766524107716e-07	7.39952039341349	ZNF589	stable	51385
1985	-1.07664040680138	8.8516927217904	-6.50666953432493	8.2945080877523e-08	7.23983108959176e-07	7.39872092610093	ANXA4	down	307
1986	1.44588597990185	5.83780253841809	6.50563750685365	8.32252717808486e-08	7.26062970229095e-07	7.39536388565177	IGSF6	up	10261
1987	-1.44639286097983	4.26651068948318	-6.50368682694485	8.37574676450385e-08	7.30338140119747e-07	7.38901856286445	OVOL2	down	58495
1988	2.23207962428176	6.51483334142707	6.50323905519414	8.38801121131367e-08	7.31039649130889e-07	7.38756200980572	ADH1B	up	125
1989	-0.52666499494796	8.35895023519248	-6.50243579878234	8.4100575088466e-08	7.32592540966698e-07	7.38494909765346	NUTF2	stable	10204
1990	-0.396514163708355	5.70668801372011	-6.50131965344805	8.44078789244276e-08	7.348999548968e-07	7.38131837674484	ATRIP	stable	84126
1991	-0.46028905353103	3.6021180021018	-6.50022570424665	8.47101641103018e-08	7.36864873211317e-07	7.37775984371451	C8orf34	stable	116328
1992	-0.659965821288926	4.01722456664491	-6.50019515566295	8.47186209994773e-08	7.36864873211317e-07	7.37766047130952	CCDC65	stable	85478
1993	0.520324431690903	8.92871589512623	6.49780240698556	8.53836520806661e-08	7.42192347730753e-07	7.36987699378001	ANXA6	stable	309
1994	-0.389693808526764	6.45386716397558	-6.49768361849084	8.54168037270646e-08	7.42192347730753e-07	7.36949057973974	DCLRE1A	stable	9937
1995	1.05126422874656	6.83168628947338	6.49647130153112	8.57558775621286e-08	7.44765080020772e-07	7.36554695381298	ANKRD29	up	147463
1996	-0.515976090485053	7.22324371812426	-6.49399489401454	8.64527057049206e-08	7.50440670863454e-07	7.35749123255924	DHRS7B	stable	25979
1997	-0.688596335150323	5.9419699630491	-6.49278278165245	8.67958446191861e-08	7.53041964883334e-07	7.3535482219047	FBXO15	stable	201456
1998	0.567185673612927	6.25833490772017	6.49029887983622	8.75032888426228e-08	7.58799791034676e-07	7.34546801995658	CHST1	stable	8534
1999	0.549815477150446	7.35714436051969	6.48649193412057	8.85987882482136e-08	7.67915260224387e-07	7.33308378954326	IQSEC1	stable	9922
[truncated: 15,327 more rows]
