# Supplementary material for: Identification and validation of an endoplasmic-reticulum-stress-related gene signature as an effective diagnostic marker of endometriosis
Source: PeerJ. 2024 Mar 25;12:e17070. doi: 10.7717/peerj.17070 (PMC10977089; doi:10.7717/peerj.17070)
Supplement: Supplemental Information 9 [file peerj-12-17070-s009.zip › 15.GeneCards-ER stress related genes.csv]

Gene Symbol	Description	Category	Gifts	GC Id	Relevance score	GeneCards Link
HSPA5	Heat Shock Protein Family A (Hsp70) Member 5	Protein Coding	46	GC09M125234	66.6094818115234	https://www.genecards.org/cgi-bin/carddisp.pl?gene=HSPA5
ERN1	Endoplasmic Reticulum To Nucleus Signaling 1	Protein Coding	45	GC17M064039	63.4050598144531	https://www.genecards.org/cgi-bin/carddisp.pl?gene=ERN1
ATP2A2	ATPase Sarcoplasmic/Endoplasmic Reticulum Ca2+ Transporting 2	Protein Coding	50	GC12P110280	51.8037338256836	https://www.genecards.org/cgi-bin/carddisp.pl?gene=ATP2A2
EIF2AK3	Eukaryotic Translation Initiation Factor 2 Alpha Kinase 3	Protein Coding	48	GC02M088556	48.8360061645508	https://www.genecards.org/cgi-bin/carddisp.pl?gene=EIF2AK3
SERP1	Stress Associated Endoplasmic Reticulum Protein 1	Protein Coding	32	GC03M150541	48.7558403015137	https://www.genecards.org/cgi-bin/carddisp.pl?gene=SERP1
ATP2A1	ATPase Sarcoplasmic/Endoplasmic Reticulum Ca2+ Transporting 1	Protein Coding	49	GC16P039272	47.596061706543	https://www.genecards.org/cgi-bin/carddisp.pl?gene=ATP2A1
XBP1	X-Box Binding Protein 1	Protein Coding	45	GC22M028794	46.4860610961914	https://www.genecards.org/cgi-bin/carddisp.pl?gene=XBP1
SERP2	Stress Associated Endoplasmic Reticulum Protein Family Member 2	Protein Coding	30	GC13P044373	44.8198928833008	https://www.genecards.org/cgi-bin/carddisp.pl?gene=SERP2
ATP2A3	ATPase Sarcoplasmic/Endoplasmic Reticulum Ca2+ Transporting 3	Protein Coding	45	GC17M003923	44.6491317749023	https://www.genecards.org/cgi-bin/carddisp.pl?gene=ATP2A3
ERP29	Endoplasmic Reticulum Protein 29	Protein Coding	36	GC12P112013	43.4516830444336	https://www.genecards.org/cgi-bin/carddisp.pl?gene=ERP29
ERP44	Endoplasmic Reticulum Protein 44	Protein Coding	41	GC09M099979	42.1460075378418	https://www.genecards.org/cgi-bin/carddisp.pl?gene=ERP44
ERO1A	Endoplasmic Reticulum Oxidoreductase 1 Alpha	Protein Coding	34	GC14M052640	42.0028686523438	https://www.genecards.org/cgi-bin/carddisp.pl?gene=ERO1A
KDELR1	KDEL Endoplasmic Reticulum Protein Retention Receptor 1	Protein Coding	39	GC19M048382	41.734806060791	https://www.genecards.org/cgi-bin/carddisp.pl?gene=KDELR1
ERAP1	Endoplasmic Reticulum Aminopeptidase 1	Protein Coding	45	GC05M096760	40.6360855102539	https://www.genecards.org/cgi-bin/carddisp.pl?gene=ERAP1
OS9	OS9 Endoplasmic Reticulum Lectin	Protein Coding	41	GC12P057693	40.4110298156738	https://www.genecards.org/cgi-bin/carddisp.pl?gene=OS9
KDELR2	KDEL Endoplasmic Reticulum Protein Retention Receptor 2	Protein Coding	40	GC07M006447	40.3203735351563	https://www.genecards.org/cgi-bin/carddisp.pl?gene=KDELR2
HERPUD1	Homocysteine Inducible ER Protein With Ubiquitin Like Domain 1	Protein Coding	39	GC16P056932	39.8292427062988	https://www.genecards.org/cgi-bin/carddisp.pl?gene=HERPUD1
ERN2	Endoplasmic Reticulum To Nucleus Signaling 2	Protein Coding	37	GC16M023690	37.978385925293	https://www.genecards.org/cgi-bin/carddisp.pl?gene=ERN2
VCP	Valosin Containing Protein	Protein Coding	48	GC09M035056	37.9489555358887	https://www.genecards.org/cgi-bin/carddisp.pl?gene=VCP
ERLEC1	Endoplasmic Reticulum Lectin 1	Protein Coding	35	GC02P053786	37.6589088439941	https://www.genecards.org/cgi-bin/carddisp.pl?gene=ERLEC1
ERAP2	Endoplasmic Reticulum Aminopeptidase 2	Protein Coding	40	GC05P096875	37.3152008056641	https://www.genecards.org/cgi-bin/carddisp.pl?gene=ERAP2
ERO1B	Endoplasmic Reticulum Oxidoreductase 1 Beta	Protein Coding	33	GC01M236216	36.7790603637695	https://www.genecards.org/cgi-bin/carddisp.pl?gene=ERO1B
ATF6	Activating Transcription Factor 6	Protein Coding	46	GC01P161766	36.7779235839844	https://www.genecards.org/cgi-bin/carddisp.pl?gene=ATF6
KDELR3	KDEL Endoplasmic Reticulum Protein Retention Receptor 3	Protein Coding	36	GC22P038468	36.5556106567383	https://www.genecards.org/cgi-bin/carddisp.pl?gene=KDELR3
SEC16A	SEC16 Homolog A, Endoplasmic Reticulum Export Factor	Protein Coding	36	GC09M136440	35.4779510498047	https://www.genecards.org/cgi-bin/carddisp.pl?gene=SEC16A
DDIT3	DNA Damage Inducible Transcript 3	Protein Coding	45	GC12M057516	34.9352531433105	https://www.genecards.org/cgi-bin/carddisp.pl?gene=DDIT3
ERP27	Endoplasmic Reticulum Protein 27	Protein Coding	34	GC12M014914	34.6816215515137	https://www.genecards.org/cgi-bin/carddisp.pl?gene=ERP27
RER1	Retention In Endoplasmic Reticulum Sorting Receptor 1	Protein Coding	34	GC01P002391	34.1119766235352	https://www.genecards.org/cgi-bin/carddisp.pl?gene=RER1
TP53	Tumor Protein P53	Protein Coding	51	GC17M007661	32.2302322387695	https://www.genecards.org/cgi-bin/carddisp.pl?gene=TP53
CALR	Calreticulin	Protein Coding	50	GC19P012938	32.0848541259766	https://www.genecards.org/cgi-bin/carddisp.pl?gene=CALR
ERMP1	Endoplasmic Reticulum Metallopeptidase 1	Protein Coding	36	GC09M005749	32.0237350463867	https://www.genecards.org/cgi-bin/carddisp.pl?gene=ERMP1
CHERP	Calcium Homeostasis Endoplasmic Reticulum Protein	Protein Coding	34	GC19M016517	31.3805160522461	https://www.genecards.org/cgi-bin/carddisp.pl?gene=CHERP
HSP90B1	Heat Shock Protein 90 Beta Family Member 1	Protein Coding	44	GC12P103930	31.3040885925293	https://www.genecards.org/cgi-bin/carddisp.pl?gene=HSP90B1
ATF4	Activating Transcription Factor 4	Protein Coding	45	GC22P039599	30.3625984191895	https://www.genecards.org/cgi-bin/carddisp.pl?gene=ATF4
EIF2S1	Eukaryotic Translation Initiation Factor 2 Subunit Alpha	Protein Coding	43	GC14P067359	30.2982368469238	https://www.genecards.org/cgi-bin/carddisp.pl?gene=EIF2S1
RYR2	Ryanodine Receptor 2	Protein Coding	47	GC01P237042	30.2594318389893	https://www.genecards.org/cgi-bin/carddisp.pl?gene=RYR2
CANX	Calnexin	Protein Coding	43	GC05P179678	28.9832344055176	https://www.genecards.org/cgi-bin/carddisp.pl?gene=CANX
CPT2	Carnitine Palmitoyltransferase 2	Protein Coding	49	GC01P053196	27.2001304626465	https://www.genecards.org/cgi-bin/carddisp.pl?gene=CPT2
RYR1	Ryanodine Receptor 1	Protein Coding	46	GC19P051535	27.189582824707	https://www.genecards.org/cgi-bin/carddisp.pl?gene=RYR1
SYVN1	Synoviolin 1	Protein Coding	40	GC11M084659	26.0500602722168	https://www.genecards.org/cgi-bin/carddisp.pl?gene=SYVN1
TRDN	Triadin	Protein Coding	41	GC06M123198	25.8943271636963	https://www.genecards.org/cgi-bin/carddisp.pl?gene=TRDN
PDIA3	Protein Disulfide Isomerase Family A Member 3	Protein Coding	43	GC15P043746	25.7012271881104	https://www.genecards.org/cgi-bin/carddisp.pl?gene=PDIA3
NFE2L1	NFE2 Like BZIP Transcription Factor 1	Protein Coding	43	GC17P051074	24.8954887390137	https://www.genecards.org/cgi-bin/carddisp.pl?gene=NFE2L1
CASQ2	Calsequestrin 2	Protein Coding	44	GC01M115700	24.6545848846436	https://www.genecards.org/cgi-bin/carddisp.pl?gene=CASQ2
MAPK8	Mitogen-Activated Protein Kinase 8	Protein Coding	48	GC10P048306	24.5536956787109	https://www.genecards.org/cgi-bin/carddisp.pl?gene=MAPK8
NFE2L2	NFE2 Like BZIP Transcription Factor 2	Protein Coding	48	GC02M177227	23.7386245727539	https://www.genecards.org/cgi-bin/carddisp.pl?gene=NFE2L2
DERL1	Derlin 1	Protein Coding	37	GC08M123013	23.6935691833496	https://www.genecards.org/cgi-bin/carddisp.pl?gene=DERL1
DERL2	Derlin 2	Protein Coding	37	GC17M005471	23.5093727111816	https://www.genecards.org/cgi-bin/carddisp.pl?gene=DERL2
APP	Amyloid Beta Precursor Protein	Protein Coding	50	GC21M025880	23.3255443572998	https://www.genecards.org/cgi-bin/carddisp.pl?gene=APP
DNAJC10	DnaJ Heat Shock Protein Family (Hsp40) Member C10	Protein Coding	37	GC02P182716	22.6205596923828	https://www.genecards.org/cgi-bin/carddisp.pl?gene=DNAJC10
LMAN1	Lectin, Mannose Binding 1	Protein Coding	45	GC18M059327	22.3365077972412	https://www.genecards.org/cgi-bin/carddisp.pl?gene=LMAN1
HMOX1	Heme Oxygenase 1	Protein Coding	50	GC22P035380	22.3004264831543	https://www.genecards.org/cgi-bin/carddisp.pl?gene=HMOX1
TXNDC12	Thioredoxin Domain Containing 12	Protein Coding	36	GC01M052020	22.1764297485352	https://www.genecards.org/cgi-bin/carddisp.pl?gene=TXNDC12
CALM1	Calmodulin 1	Protein Coding	44	GC14P090396	22.1510028839111	https://www.genecards.org/cgi-bin/carddisp.pl?gene=CALM1
P4HB	Prolyl 4-Hydroxylase Subunit Beta	Protein Coding	47	GC17M081843	22.1296977996826	https://www.genecards.org/cgi-bin/carddisp.pl?gene=P4HB
PSEN1	Presenilin 1	Protein Coding	51	GC14P073136	22.0121612548828	https://www.genecards.org/cgi-bin/carddisp.pl?gene=PSEN1
SOD1	Superoxide Dismutase 1	Protein Coding	50	GC21P031659	21.9799976348877	https://www.genecards.org/cgi-bin/carddisp.pl?gene=SOD1
HYOU1	Hypoxia Up-Regulated 1	Protein Coding	44	GC11M119156	21.8728790283203	https://www.genecards.org/cgi-bin/carddisp.pl?gene=HYOU1
SREBF1	Sterol Regulatory Element Binding Transcription Factor 1	Protein Coding	45	GC17M017810	21.5766181945801	https://www.genecards.org/cgi-bin/carddisp.pl?gene=SREBF1
CASQ1	Calsequestrin 1	Protein Coding	44	GC01P160190	21.5728492736816	https://www.genecards.org/cgi-bin/carddisp.pl?gene=CASQ1
BCL2	BCL2 Apoptosis Regulator	Protein Coding	49	GC18M063123	21.5110626220703	https://www.genecards.org/cgi-bin/carddisp.pl?gene=BCL2
MAPK14	Mitogen-Activated Protein Kinase 14	Protein Coding	50	GC06P077003	21.2088356018066	https://www.genecards.org/cgi-bin/carddisp.pl?gene=MAPK14
LNPK	Lunapark, ER Junction Formation Factor	Protein Coding	27	GC02M175924	21.1036167144775	https://www.genecards.org/cgi-bin/carddisp.pl?gene=LNPK
CASP3	Caspase 3	Protein Coding	48	GC04M184627	20.9774322509766	https://www.genecards.org/cgi-bin/carddisp.pl?gene=CASP3
DNAJC3	DnaJ Heat Shock Protein Family (Hsp40) Member C3	Protein Coding	40	GC13P095677	20.9439239501953	https://www.genecards.org/cgi-bin/carddisp.pl?gene=DNAJC3
CASP4	Caspase 4	Protein Coding	46	GC11M104942	20.9322948455811	https://www.genecards.org/cgi-bin/carddisp.pl?gene=CASP4
SIL1	SIL1 Nucleotide Exchange Factor	Protein Coding	40	GC05M138957	20.897388458252	https://www.genecards.org/cgi-bin/carddisp.pl?gene=SIL1
DNAJB9	DnaJ Heat Shock Protein Family (Hsp40) Member B9	Protein Coding	38	GC07P108569	20.6103630065918	https://www.genecards.org/cgi-bin/carddisp.pl?gene=DNAJB9
TNF	Tumor Necrosis Factor	Protein Coding	50	GC06P076864	20.5761528015137	https://www.genecards.org/cgi-bin/carddisp.pl?gene=TNF
PRKN	Parkin RBR E3 Ubiquitin Protein Ligase	Protein Coding	38	GC06M161348	20.4141731262207	https://www.genecards.org/cgi-bin/carddisp.pl?gene=PRKN
MAP3K5	Mitogen-Activated Protein Kinase Kinase Kinase 5	Protein Coding	46	GC06M136557	20.3385791778564	https://www.genecards.org/cgi-bin/carddisp.pl?gene=MAP3K5
PPP1R15A	Protein Phosphatase 1 Regulatory Subunit 15A	Protein Coding	40	GC19P048872	20.3073768615723	https://www.genecards.org/cgi-bin/carddisp.pl?gene=PPP1R15A
AMFR	Autocrine Motility Factor Receptor	Protein Coding	42	GC16M056361	20.2566318511963	https://www.genecards.org/cgi-bin/carddisp.pl?gene=AMFR
CAT	Catalase	Protein Coding	49	GC11P034460	20.121639251709	https://www.genecards.org/cgi-bin/carddisp.pl?gene=CAT
BCAP31	B Cell Receptor Associated Protein 31	Protein Coding	40	GC0XM153701	19.9585514068604	https://www.genecards.org/cgi-bin/carddisp.pl?gene=BCAP31
BAX	BCL2 Associated X, Apoptosis Regulator	Protein Coding	47	GC19P048954	19.761646270752	https://www.genecards.org/cgi-bin/carddisp.pl?gene=BAX
ITPR1	Inositol 1,4,5-Trisphosphate Receptor Type 1	Protein Coding	48	GC03P004486	19.7468013763428	https://www.genecards.org/cgi-bin/carddisp.pl?gene=ITPR1
SLC6A4	Solute Carrier Family 6 Member 4	Protein Coding	48	GC17M030194	19.6539096832275	https://www.genecards.org/cgi-bin/carddisp.pl?gene=SLC6A4
PDIA4	Protein Disulfide Isomerase Family A Member 4	Protein Coding	40	GC07M149003	19.6180801391602	https://www.genecards.org/cgi-bin/carddisp.pl?gene=PDIA4
STIM1	Stromal Interaction Molecule 1	Protein Coding	48	GC11P003855	19.5024795532227	https://www.genecards.org/cgi-bin/carddisp.pl?gene=STIM1
H6PD	Hexose-6-Phosphate Dehydrogenase/Glucose 1-Dehydrogenase	Protein Coding	42	GC01P009234	19.3696537017822	https://www.genecards.org/cgi-bin/carddisp.pl?gene=H6PD
SEC23A	SEC23 Homolog A, COPII Coat Complex Component	Protein Coding	44	GC14M039031	19.3267650604248	https://www.genecards.org/cgi-bin/carddisp.pl?gene=SEC23A
G3BP1	G3BP Stress Granule Assembly Factor 1	Protein Coding	39	GC05P151771	19.1197319030762	https://www.genecards.org/cgi-bin/carddisp.pl?gene=G3BP1
DERL3	Derlin 3	Protein Coding	34	GC22M023834	19.0642414093018	https://www.genecards.org/cgi-bin/carddisp.pl?gene=DERL3
CREB3	CAMP Responsive Element Binding Protein 3	Protein Coding	37	GC09P039492	19.0557880401611	https://www.genecards.org/cgi-bin/carddisp.pl?gene=CREB3
CLU	Clusterin	Protein Coding	45	GC08M027596	18.9699115753174	https://www.genecards.org/cgi-bin/carddisp.pl?gene=CLU
TXNDC5	Thioredoxin Domain Containing 5	Protein Coding	38	GC06M007893	18.8321647644043	https://www.genecards.org/cgi-bin/carddisp.pl?gene=TXNDC5
STIP1	Stress Induced Phosphoprotein 1	Protein Coding	43	GC11P064284	18.6857585906982	https://www.genecards.org/cgi-bin/carddisp.pl?gene=STIP1
INS	Insulin	Protein Coding	46	GC11M002159	18.671106338501	https://www.genecards.org/cgi-bin/carddisp.pl?gene=INS
WFS1	Wolframin ER Transmembrane Glycoprotein	Protein Coding	45	GC04P006260	18.4908256530762	https://www.genecards.org/cgi-bin/carddisp.pl?gene=WFS1
MAPK1	Mitogen-Activated Protein Kinase 1	Protein Coding	50	GC22M021759	18.4670429229736	https://www.genecards.org/cgi-bin/carddisp.pl?gene=MAPK1
CFTR	CF Transmembrane Conductance Regulator	Protein Coding	50	GC07P117287	18.2969703674316	https://www.genecards.org/cgi-bin/carddisp.pl?gene=CFTR
MAN1B1	Mannosidase Alpha Class 1B Member 1	Protein Coding	46	GC09P137086	18.1662330627441	https://www.genecards.org/cgi-bin/carddisp.pl?gene=MAN1B1
JSRP1	Junctional Sarcoplasmic Reticulum Protein 1	Protein Coding	34	GC19M002252	18.0605602264404	https://www.genecards.org/cgi-bin/carddisp.pl?gene=JSRP1
ATF6B	Activating Transcription Factor 6 Beta	Protein Coding	38	GC06M032115	17.9966201782227	https://www.genecards.org/cgi-bin/carddisp.pl?gene=ATF6B
MANF	Mesencephalic Astrocyte Derived Neurotrophic Factor	Protein Coding	38	GC03P051385	17.9010543823242	https://www.genecards.org/cgi-bin/carddisp.pl?gene=MANF
SAR1B	Secretion Associated Ras Related GTPase 1B	Protein Coding	43	GC05M134601	17.8673648834229	https://www.genecards.org/cgi-bin/carddisp.pl?gene=SAR1B
OXSR1	Oxidative Stress Responsive Kinase 1	Protein Coding	40	GC03P038183	17.8619537353516	https://www.genecards.org/cgi-bin/carddisp.pl?gene=OXSR1
ERGIC3	ERGIC And Golgi 3	Protein Coding	36	GC20P035542	17.7287769317627	https://www.genecards.org/cgi-bin/carddisp.pl?gene=ERGIC3
DNAJB11	DnaJ Heat Shock Protein Family (Hsp40) Member B11	Protein Coding	40	GC03P186567	17.5390090942383	https://www.genecards.org/cgi-bin/carddisp.pl?gene=DNAJB11
CRH	Corticotropin Releasing Hormone	Protein Coding	44	GC08M066176	17.4451961517334	https://www.genecards.org/cgi-bin/carddisp.pl?gene=CRH
RTN4	Reticulon 4	Protein Coding	44	GC02M054934	17.321195602417	https://www.genecards.org/cgi-bin/carddisp.pl?gene=RTN4
HSPA4	Heat Shock Protein Family A (Hsp70) Member 4	Protein Coding	41	GC05P133051	17.23561668396	https://www.genecards.org/cgi-bin/carddisp.pl?gene=HSPA4
STING1	Stimulator Of Interferon Response CGAMP Interactor 1	Protein Coding	33	GC05M139476	17.1559371948242	https://www.genecards.org/cgi-bin/carddisp.pl?gene=STING1
HSPA1A	Heat Shock Protein Family A (Hsp70) Member 1A	Protein Coding	44	GC06P076883	17.0251045227051	https://www.genecards.org/cgi-bin/carddisp.pl?gene=HSPA1A
EPM2A	EPM2A Glucan Phosphatase, Laforin	Protein Coding	42	GC06M145382	16.9750385284424	https://www.genecards.org/cgi-bin/carddisp.pl?gene=EPM2A
FOS	Fos Proto-Oncogene, AP-1 Transcription Factor Subunit	Protein Coding	50	GC14P075278	16.7848663330078	https://www.genecards.org/cgi-bin/carddisp.pl?gene=FOS
CREB3L1	CAMP Responsive Element Binding Protein 3 Like 1	Protein Coding	41	GC11P046414	16.7318477630615	https://www.genecards.org/cgi-bin/carddisp.pl?gene=CREB3L1
PARK7	Parkinsonism Associated Deglycase	Protein Coding	44	GC01P008078	16.6521301269531	https://www.genecards.org/cgi-bin/carddisp.pl?gene=PARK7
FKBP14	FKBP Prolyl Isomerase 14	Protein Coding	40	GC07M030010	16.6050491333008	https://www.genecards.org/cgi-bin/carddisp.pl?gene=FKBP14
G3BP2	G3BP Stress Granule Assembly Factor 2	Protein Coding	36	GC04M075642	16.4653568267822	https://www.genecards.org/cgi-bin/carddisp.pl?gene=G3BP2
ATP13A1	ATPase 13A1	Protein Coding	40	GC19M019645	16.4467678070068	https://www.genecards.org/cgi-bin/carddisp.pl?gene=ATP13A1
SEL1L	SEL1L Adaptor Subunit Of ERAD E3 Ubiquitin Ligase	Protein Coding	42	GC14M081471	16.3766708374023	https://www.genecards.org/cgi-bin/carddisp.pl?gene=SEL1L
IL6	Interleukin 6	Protein Coding	48	GC07P022725	16.3739376068115	https://www.genecards.org/cgi-bin/carddisp.pl?gene=IL6
KCNH2	Potassium Voltage-Gated Channel Subfamily H Member 2	Protein Coding	50	GC07M150944	16.3235301971436	https://www.genecards.org/cgi-bin/carddisp.pl?gene=KCNH2
SELENOS	Selenoprotein S	Protein Coding	30	GC15M114819	16.2939205169678	https://www.genecards.org/cgi-bin/carddisp.pl?gene=SELENOS
KCNQ1	Potassium Voltage-Gated Channel Subfamily Q Member 1	Protein Coding	49	GC11P002444	16.2323780059814	https://www.genecards.org/cgi-bin/carddisp.pl?gene=KCNQ1
SIRT1	Sirtuin 1	Protein Coding	47	GC10P067884	16.1624526977539	https://www.genecards.org/cgi-bin/carddisp.pl?gene=SIRT1
HSF1	Heat Shock Transcription Factor 1	Protein Coding	44	GC08P144291	16.1046695709229	https://www.genecards.org/cgi-bin/carddisp.pl?gene=HSF1
MIA2	MIA SH3 Domain ER Export Factor 2	Protein Coding	38	GC14P039230	16.0922622680664	https://www.genecards.org/cgi-bin/carddisp.pl?gene=MIA2
DDRGK1	DDRGK Domain Containing 1	Protein Coding	37	GC20M003283	16.0713996887207	https://www.genecards.org/cgi-bin/carddisp.pl?gene=DDRGK1
TMED4	Transmembrane P24 Trafficking Protein 4	Protein Coding	35	GC07M044577	15.9601364135742	https://www.genecards.org/cgi-bin/carddisp.pl?gene=TMED4
ABL1	ABL Proto-Oncogene 1, Non-Receptor Tyrosine Kinase	Protein Coding	51	GC09P130713	15.9311485290527	https://www.genecards.org/cgi-bin/carddisp.pl?gene=ABL1
MIA3	MIA SH3 Domain ER Export Factor 3	Protein Coding	38	GC01P222618	15.8478183746338	https://www.genecards.org/cgi-bin/carddisp.pl?gene=MIA3
UFL1	UFM1 Specific Ligase 1	Protein Coding	34	GC06P096521	15.83323097229	https://www.genecards.org/cgi-bin/carddisp.pl?gene=UFL1
BDNF	Brain Derived Neurotrophic Factor	Protein Coding	46	GC11M027654	15.7264881134033	https://www.genecards.org/cgi-bin/carddisp.pl?gene=BDNF
TMEM33	Transmembrane Protein 33	Protein Coding	34	GC04P041937	15.4267110824585	https://www.genecards.org/cgi-bin/carddisp.pl?gene=TMEM33
EDEM1	ER Degradation Enhancing Alpha-Mannosidase Like Protein 1	Protein Coding	42	GC03P005187	15.2605819702148	https://www.genecards.org/cgi-bin/carddisp.pl?gene=EDEM1
PDIA2	Protein Disulfide Isomerase Family A Member 2	Protein Coding	41	GC16P009816	15.2580394744873	https://www.genecards.org/cgi-bin/carddisp.pl?gene=PDIA2
IL1B	Interleukin 1 Beta	Protein Coding	46	GC02M112829	15.2427845001221	https://www.genecards.org/cgi-bin/carddisp.pl?gene=IL1B
HSPA8	Heat Shock Protein Family A (Hsp70) Member 8	Protein Coding	47	GC11M123057	15.2099084854126	https://www.genecards.org/cgi-bin/carddisp.pl?gene=HSPA8
SIGMAR1	Sigma Non-Opioid Intracellular Receptor 1	Protein Coding	46	GC09M034634	15.1798839569092	https://www.genecards.org/cgi-bin/carddisp.pl?gene=SIGMAR1
HSP90AA1	Heat Shock Protein 90 Alpha Family Class A Member 1	Protein Coding	47	GC14M102080	15.1771173477173	https://www.genecards.org/cgi-bin/carddisp.pl?gene=HSP90AA1
LMNA	Lamin A/C	Protein Coding	48	GC01P156082	15.1497325897217	https://www.genecards.org/cgi-bin/carddisp.pl?gene=LMNA
SEC61A1	SEC61 Translocon Subunit Alpha 1	Protein Coding	41	GC03P128051	15.1236763000488	https://www.genecards.org/cgi-bin/carddisp.pl?gene=SEC61A1
MBTPS2	Membrane Bound Transcription Factor Peptidase, Site 2	Protein Coding	42	GC0XP021839	15.1227512359619	https://www.genecards.org/cgi-bin/carddisp.pl?gene=MBTPS2
BAG6	BAG Cochaperone 6	Protein Coding	37	GC06M031639	15.0432739257813	https://www.genecards.org/cgi-bin/carddisp.pl?gene=BAG6
CKAP4	Cytoskeleton Associated Protein 4	Protein Coding	37	GC12M106237	15.0379638671875	https://www.genecards.org/cgi-bin/carddisp.pl?gene=CKAP4
MTOR	Mechanistic Target Of Rapamycin Kinase	Protein Coding	52	GC01M011106	15.0189037322998	https://www.genecards.org/cgi-bin/carddisp.pl?gene=MTOR
PTPN1	Protein Tyrosine Phosphatase Non-Receptor Type 1	Protein Coding	49	GC20P050510	14.9766101837158	https://www.genecards.org/cgi-bin/carddisp.pl?gene=PTPN1
SURF4	Surfeit 4	Protein Coding	37	GC09M133361	14.9314613342285	https://www.genecards.org/cgi-bin/carddisp.pl?gene=SURF4
YIPF5	Yip1 Domain Family Member 5	Protein Coding	37	GC05M144158	14.9152278900146	https://www.genecards.org/cgi-bin/carddisp.pl?gene=YIPF5
STX17	Syntaxin 17	Protein Coding	33	GC09P099906	14.8922319412231	https://www.genecards.org/cgi-bin/carddisp.pl?gene=STX17
HSPB1	Heat Shock Protein Family B (Small) Member 1	Protein Coding	50	GC07P076302	14.8868103027344	https://www.genecards.org/cgi-bin/carddisp.pl?gene=HSPB1
RPN1	Ribophorin I	Protein Coding	42	GC03M128619	14.8252172470093	https://www.genecards.org/cgi-bin/carddisp.pl?gene=RPN1
CXCL8	C-X-C Motif Chemokine Ligand 8	Protein Coding	40	GC04P073740	14.7990665435791	https://www.genecards.org/cgi-bin/carddisp.pl?gene=CXCL8
EIF2AK2	Eukaryotic Translation Initiation Factor 2 Alpha Kinase 2	Protein Coding	46	GC02M037099	14.6558532714844	https://www.genecards.org/cgi-bin/carddisp.pl?gene=EIF2AK2
SELENON	Selenoprotein N	Protein Coding	33	GC01P025800	14.6435794830322	https://www.genecards.org/cgi-bin/carddisp.pl?gene=SELENON
NOS3	Nitric Oxide Synthase 3	Protein Coding	50	GC07P150990	14.6360054016113	https://www.genecards.org/cgi-bin/carddisp.pl?gene=NOS3
TMED2	Transmembrane P24 Trafficking Protein 2	Protein Coding	36	GC12P123584	14.600043296814	https://www.genecards.org/cgi-bin/carddisp.pl?gene=TMED2
ERLIN2	ER Lipid Raft Associated 2	Protein Coding	41	GC08P037736	14.5054750442505	https://www.genecards.org/cgi-bin/carddisp.pl?gene=ERLIN2
GSR	Glutathione-Disulfide Reductase	Protein Coding	48	GC08M030678	14.5036897659302	https://www.genecards.org/cgi-bin/carddisp.pl?gene=GSR
NR3C1	Nuclear Receptor Subfamily 3 Group C Member 1	Protein Coding	49	GC05M143277	14.4992723464966	https://www.genecards.org/cgi-bin/carddisp.pl?gene=NR3C1
INSIG1	Insulin Induced Gene 1	Protein Coding	40	GC07P155297	14.4748010635376	https://www.genecards.org/cgi-bin/carddisp.pl?gene=INSIG1
CYCS	Cytochrome C, Somatic	Protein Coding	47	GC07M025118	14.4419441223145	https://www.genecards.org/cgi-bin/carddisp.pl?gene=CYCS
APOE	Apolipoprotein E	Protein Coding	50	GC19P051999	14.4382848739624	https://www.genecards.org/cgi-bin/carddisp.pl?gene=APOE
CREB3L2	CAMP Responsive Element Binding Protein 3 Like 2	Protein Coding	38	GC07M137874	14.4336051940918	https://www.genecards.org/cgi-bin/carddisp.pl?gene=CREB3L2
SQSTM1	Sequestosome 1	Protein Coding	47	GC05P179806	14.4306993484497	https://www.genecards.org/cgi-bin/carddisp.pl?gene=SQSTM1
SREBF2	Sterol Regulatory Element Binding Transcription Factor 2	Protein Coding	42	GC22P041833	14.3653755187988	https://www.genecards.org/cgi-bin/carddisp.pl?gene=SREBF2
VAPB	VAMP Associated Protein B And C	Protein Coding	44	GC20P058389	14.3014373779297	https://www.genecards.org/cgi-bin/carddisp.pl?gene=VAPB
ESYT1	Extended Synaptotagmin 1	Protein Coding	37	GC12P057067	14.1424694061279	https://www.genecards.org/cgi-bin/carddisp.pl?gene=ESYT1
NHLRC1	NHL Repeat Containing E3 Ubiquitin Protein Ligase 1	Protein Coding	39	GC06M018120	14.0940132141113	https://www.genecards.org/cgi-bin/carddisp.pl?gene=NHLRC1
UBC	Ubiquitin C	Protein Coding	41	GC12M124911	14.0530424118042	https://www.genecards.org/cgi-bin/carddisp.pl?gene=UBC
SELENOK	Selenoprotein K	Protein Coding	27	GC03M053884	14.0215187072754	https://www.genecards.org/cgi-bin/carddisp.pl?gene=SELENOK
ANK2	Ankyrin 2	Protein Coding	42	GC04P112706	13.9902467727661	https://www.genecards.org/cgi-bin/carddisp.pl?gene=ANK2
TGFB1	Transforming Growth Factor Beta 1	Protein Coding	50	GC19M041301	13.964015007019	https://www.genecards.org/cgi-bin/carddisp.pl?gene=TGFB1
PKP2	Plakophilin 2	Protein Coding	44	GC12M032790	13.9434432983398	https://www.genecards.org/cgi-bin/carddisp.pl?gene=PKP2
ADIPOQ	Adiponectin, C1Q And Collagen Domain Containing	Protein Coding	45	GC03P186842	13.9200954437256	https://www.genecards.org/cgi-bin/carddisp.pl?gene=ADIPOQ
JUN	Jun Proto-Oncogene, AP-1 Transcription Factor Subunit	Protein Coding	47	GC01M058780	13.9039192199707	https://www.genecards.org/cgi-bin/carddisp.pl?gene=JUN
SCN5A	Sodium Voltage-Gated Channel Alpha Subunit 5	Protein Coding	50	GC03M038549	13.876392364502	https://www.genecards.org/cgi-bin/carddisp.pl?gene=SCN5A
SOD2	Superoxide Dismutase 2	Protein Coding	49	GC06M159669	13.8754911422729	https://www.genecards.org/cgi-bin/carddisp.pl?gene=SOD2
SCAP	SREBF Chaperone	Protein Coding	41	GC03M047413	13.7881393432617	https://www.genecards.org/cgi-bin/carddisp.pl?gene=SCAP
NOTCH3	Notch Receptor 3	Protein Coding	49	GC19M015159	13.7643890380859	https://www.genecards.org/cgi-bin/carddisp.pl?gene=NOTCH3
SEC31A	SEC31 Homolog A, COPII Coat Complex Component	Protein Coding	42	GC04M082818	13.7212238311768	https://www.genecards.org/cgi-bin/carddisp.pl?gene=SEC31A
RTN3	Reticulon 3	Protein Coding	41	GC11P063700	13.6878814697266	https://www.genecards.org/cgi-bin/carddisp.pl?gene=RTN3
ESR1	Estrogen Receptor 1	Protein Coding	52	GC06P151656	13.654390335083	https://www.genecards.org/cgi-bin/carddisp.pl?gene=ESR1
PARP1	Poly(ADP-Ribose) Polymerase 1	Protein Coding	48	GC01M226360	13.5373687744141	https://www.genecards.org/cgi-bin/carddisp.pl?gene=PARP1
SEC13	SEC13 Homolog, Nuclear Pore And COPII Coat Complex Component	Protein Coding	41	GC03M010293	13.5257940292358	https://www.genecards.org/cgi-bin/carddisp.pl?gene=SEC13
HERPUD2	HERPUD Family Member 2	Protein Coding	34	GC07M035632	13.4772882461548	https://www.genecards.org/cgi-bin/carddisp.pl?gene=HERPUD2
TMBIM6	Transmembrane BAX Inhibitor Motif Containing 6	Protein Coding	37	GC12P049707	13.4771995544434	https://www.genecards.org/cgi-bin/carddisp.pl?gene=TMBIM6
SEC24A	SEC24 Homolog A, COPII Coat Complex Component	Protein Coding	38	GC05P134647	13.4755306243896	https://www.genecards.org/cgi-bin/carddisp.pl?gene=SEC24A
CALM3	Calmodulin 3	Protein Coding	42	GC19P046601	13.4510059356689	https://www.genecards.org/cgi-bin/carddisp.pl?gene=CALM3
PSEN2	Presenilin 2	Protein Coding	48	GC01P226870	13.4308938980103	https://www.genecards.org/cgi-bin/carddisp.pl?gene=PSEN2
PLN	Phospholamban	Protein Coding	44	GC06P118548	13.412109375	https://www.genecards.org/cgi-bin/carddisp.pl?gene=PLN
PTGS2	Prostaglandin-Endoperoxide Synthase 2	Protein Coding	48	GC01M186640	13.391960144043	https://www.genecards.org/cgi-bin/carddisp.pl?gene=PTGS2
EIF2AK1	Eukaryotic Translation Initiation Factor 2 Alpha Kinase 1	Protein Coding	43	GC07M006022	13.3517189025879	https://www.genecards.org/cgi-bin/carddisp.pl?gene=EIF2AK1
SEC24B	SEC24 Homolog B, COPII Coat Complex Component	Protein Coding	40	GC04P109433	13.3497266769409	https://www.genecards.org/cgi-bin/carddisp.pl?gene=SEC24B
TXN	Thioredoxin	Protein Coding	45	GC09M110243	13.3470249176025	https://www.genecards.org/cgi-bin/carddisp.pl?gene=TXN
LMAN2	Lectin, Mannose Binding 2	Protein Coding	37	GC05M177856	13.3440713882446	https://www.genecards.org/cgi-bin/carddisp.pl?gene=LMAN2
CREB3L3	CAMP Responsive Element Binding Protein 3 Like 3	Protein Coding	40	GC19P004153	13.299729347229	https://www.genecards.org/cgi-bin/carddisp.pl?gene=CREB3L3
SNCA	Synuclein Alpha	Protein Coding	49	GC04M089724	13.2484264373779	https://www.genecards.org/cgi-bin/carddisp.pl?gene=SNCA
CD4	CD4 Molecule	Protein Coding	48	GC12P006786	13.2236652374268	https://www.genecards.org/cgi-bin/carddisp.pl?gene=CD4
CRHR1	Corticotropin Releasing Hormone Receptor 1	Protein Coding	44	GC17P045784	13.1938018798828	https://www.genecards.org/cgi-bin/carddisp.pl?gene=CRHR1
ERGIC2	ERGIC And Golgi 2	Protein Coding	36	GC12M029337	13.1918649673462	https://www.genecards.org/cgi-bin/carddisp.pl?gene=ERGIC2
APOB	Apolipoprotein B	Protein Coding	46	GC02M020956	13.1914348602295	https://www.genecards.org/cgi-bin/carddisp.pl?gene=APOB
BSCL2	BSCL2 Lipid Droplet Biogenesis Associated, Seipin	Protein Coding	42	GC11M084559	13.1873207092285	https://www.genecards.org/cgi-bin/carddisp.pl?gene=BSCL2
MAPK10	Mitogen-Activated Protein Kinase 10	Protein Coding	49	GC04M085990	13.1839790344238	https://www.genecards.org/cgi-bin/carddisp.pl?gene=MAPK10
ASPH	Aspartate Beta-Hydroxylase	Protein Coding	42	GC08M061500	13.1591596603394	https://www.genecards.org/cgi-bin/carddisp.pl?gene=ASPH
CASP9	Caspase 9	Protein Coding	46	GC01M015491	13.1552772521973	https://www.genecards.org/cgi-bin/carddisp.pl?gene=CASP9
CCDC47	Coiled-Coil Domain Containing 47	Protein Coding	35	GC17M063745	13.1448678970337	https://www.genecards.org/cgi-bin/carddisp.pl?gene=CCDC47
TRAM1	Translocation Associated Membrane Protein 1	Protein Coding	39	GC08M070573	13.1242380142212	https://www.genecards.org/cgi-bin/carddisp.pl?gene=TRAM1
ERLIN1	ER Lipid Raft Associated 1	Protein Coding	42	GC10M100150	13.0330629348755	https://www.genecards.org/cgi-bin/carddisp.pl?gene=ERLIN1
VWF	Von Willebrand Factor	Protein Coding	48	GC12M005917	13.0328960418701	https://www.genecards.org/cgi-bin/carddisp.pl?gene=VWF
RRBP1	Ribosome Binding Protein 1	Protein Coding	38	GC20M017613	13.0260877609253	https://www.genecards.org/cgi-bin/carddisp.pl?gene=RRBP1
HMGCR	3-Hydroxy-3-Methylglutaryl-CoA Reductase	Protein Coding	45	GC05P075336	13.012038230896	https://www.genecards.org/cgi-bin/carddisp.pl?gene=HMGCR
CRP	C-Reactive Protein	Protein Coding	45	GC01M159725	12.9377737045288	https://www.genecards.org/cgi-bin/carddisp.pl?gene=CRP
ARL6IP1	ADP Ribosylation Factor Like GTPase 6 Interacting Protein 1	Protein Coding	40	GC16M019126	12.9289808273315	https://www.genecards.org/cgi-bin/carddisp.pl?gene=ARL6IP1
TOR1A	Torsin Family 1 Member A	Protein Coding	45	GC09M129812	12.921914100647	https://www.genecards.org/cgi-bin/carddisp.pl?gene=TOR1A
ATF3	Activating Transcription Factor 3	Protein Coding	44	GC01P212565	12.8596649169922	https://www.genecards.org/cgi-bin/carddisp.pl?gene=ATF3
RAB1A	RAB1A, Member RAS Oncogene Family	Protein Coding	40	GC02M065072	12.8207893371582	https://www.genecards.org/cgi-bin/carddisp.pl?gene=RAB1A
CASP8	Caspase 8	Protein Coding	50	GC02P201233	12.8123340606689	https://www.genecards.org/cgi-bin/carddisp.pl?gene=CASP8
ATL3	Atlastin GTPase 3	Protein Coding	37	GC11M063624	12.7815799713135	https://www.genecards.org/cgi-bin/carddisp.pl?gene=ATL3
ESYT2	Extended Synaptotagmin 2	Protein Coding	36	GC07M158730	12.7382392883301	https://www.genecards.org/cgi-bin/carddisp.pl?gene=ESYT2
AKT1	AKT Serine/Threonine Kinase 1	Protein Coding	52	GC14M104769	12.6891584396362	https://www.genecards.org/cgi-bin/carddisp.pl?gene=AKT1
TAPBP	TAP Binding Protein	Protein Coding	44	GC06M033299	12.6775312423706	https://www.genecards.org/cgi-bin/carddisp.pl?gene=TAPBP
BNIP1	BCL2 Interacting Protein 1	Protein Coding	34	GC05P173144	12.639289855957	https://www.genecards.org/cgi-bin/carddisp.pl?gene=BNIP1
RAB1B	RAB1B, Member RAS Oncogene Family	Protein Coding	41	GC11P069053	12.6344041824341	https://www.genecards.org/cgi-bin/carddisp.pl?gene=RAB1B
MPO	Myeloperoxidase	Protein Coding	50	GC17M058269	12.6129140853882	https://www.genecards.org/cgi-bin/carddisp.pl?gene=MPO
SESN2	Sestrin 2	Protein Coding	37	GC01P028270	12.5523376464844	https://www.genecards.org/cgi-bin/carddisp.pl?gene=SESN2
LRRK2	Leucine Rich Repeat Kinase 2	Protein Coding	48	GC12P040196	12.5521230697632	https://www.genecards.org/cgi-bin/carddisp.pl?gene=LRRK2
STIM2	Stromal Interaction Molecule 2	Protein Coding	39	GC04P026859	12.5418643951416	https://www.genecards.org/cgi-bin/carddisp.pl?gene=STIM2
BCL2L1	BCL2 Like 1	Protein Coding	45	GC20M031664	12.5170078277588	https://www.genecards.org/cgi-bin/carddisp.pl?gene=BCL2L1
HSPA9	Heat Shock Protein Family A (Hsp70) Member 9	Protein Coding	46	GC05M138554	12.5169429779053	https://www.genecards.org/cgi-bin/carddisp.pl?gene=HSPA9
VEGFA	Vascular Endothelial Growth Factor A	Protein Coding	47	GC06P043770	12.4996471405029	https://www.genecards.org/cgi-bin/carddisp.pl?gene=VEGFA
CAV3	Caveolin 3	Protein Coding	42	GC03P008733	12.4625244140625	https://www.genecards.org/cgi-bin/carddisp.pl?gene=CAV3
TEX264	Testis Expressed 264, ER-Phagy Receptor	Protein Coding	34	GC03P051663	12.435887336731	https://www.genecards.org/cgi-bin/carddisp.pl?gene=TEX264
PPIB	Peptidylprolyl Isomerase B	Protein Coding	49	GC15M064155	12.3920679092407	https://www.genecards.org/cgi-bin/carddisp.pl?gene=PPIB
RNF185	Ring Finger Protein 185	Protein Coding	36	GC22P031160	12.3351154327393	https://www.genecards.org/cgi-bin/carddisp.pl?gene=RNF185
INSIG2	Insulin Induced Gene 2	Protein Coding	39	GC02P118088	12.319896697998	https://www.genecards.org/cgi-bin/carddisp.pl?gene=INSIG2
P4HTM	Prolyl 4-Hydroxylase, Transmembrane	Protein Coding	37	GC03P049520	12.3045740127563	https://www.genecards.org/cgi-bin/carddisp.pl?gene=P4HTM
CISD2	CDGSH Iron Sulfur Domain 2	Protein Coding	41	GC04P102868	12.2829217910767	https://www.genecards.org/cgi-bin/carddisp.pl?gene=CISD2
UGGT1	UDP-Glucose Glycoprotein Glucosyltransferase 1	Protein Coding	38	GC02P128091	12.2670240402222	https://www.genecards.org/cgi-bin/carddisp.pl?gene=UGGT1
CALM2	Calmodulin 2	Protein Coding	45	GC02M047124	12.2588233947754	https://www.genecards.org/cgi-bin/carddisp.pl?gene=CALM2
CCL2	C-C Motif Chemokine Ligand 2	Protein Coding	47	GC17P034255	12.2386665344238	https://www.genecards.org/cgi-bin/carddisp.pl?gene=CCL2
KEAP1	Kelch Like ECH Associated Protein 1	Protein Coding	47	GC19M010486	12.2278919219971	https://www.genecards.org/cgi-bin/carddisp.pl?gene=KEAP1
ALG1	ALG1 Chitobiosyldiphosphodolichol Beta-Mannosyltransferase	Protein Coding	42	GC16P005033	12.2244997024536	https://www.genecards.org/cgi-bin/carddisp.pl?gene=ALG1
FICD	FIC Domain Protein Adenylyltransferase	Protein Coding	34	GC12P108515	12.1763429641724	https://www.genecards.org/cgi-bin/carddisp.pl?gene=FICD
SEC24C	SEC24 Homolog C, COPII Coat Complex Component	Protein Coding	44	GC10P073744	12.1487398147583	https://www.genecards.org/cgi-bin/carddisp.pl?gene=SEC24C
DDX3X	DEAD-Box Helicase 3 X-Linked	Protein Coding	46	GC0XP041333	12.129114151001	https://www.genecards.org/cgi-bin/carddisp.pl?gene=DDX3X
SERPINA1	Serpin Family A Member 1	Protein Coding	48	GC14M094376	12.1028871536255	https://www.genecards.org/cgi-bin/carddisp.pl?gene=SERPINA1
CACNA1C	Calcium Voltage-Gated Channel Subunit Alpha1 C	Protein Coding	49	GC12P001970	12.0770845413208	https://www.genecards.org/cgi-bin/carddisp.pl?gene=CACNA1C
RSAD2	Radical S-Adenosyl Methionine Domain Containing 2	Protein Coding	40	GC02P006865	12.0466775894165	https://www.genecards.org/cgi-bin/carddisp.pl?gene=RSAD2
SEC61B	SEC61 Translocon Subunit Beta	Protein Coding	37	GC09P099222	12.0240707397461	https://www.genecards.org/cgi-bin/carddisp.pl?gene=SEC61B
JPH2	Junctophilin 2	Protein Coding	40	GC20M044111	11.9745092391968	https://www.genecards.org/cgi-bin/carddisp.pl?gene=JPH2
TAP1	Transporter 1, ATP Binding Cassette Subfamily B Member	Protein Coding	46	GC06M061365	11.9347496032715	https://www.genecards.org/cgi-bin/carddisp.pl?gene=TAP1
RNF186	Ring Finger Protein 186	Protein Coding	33	GC01M019814	11.9229621887207	https://www.genecards.org/cgi-bin/carddisp.pl?gene=RNF186
ATL2	Atlastin GTPase 2	Protein Coding	36	GC02M038294	11.8990526199341	https://www.genecards.org/cgi-bin/carddisp.pl?gene=ATL2
BRSK2	BR Serine/Threonine Kinase 2	Protein Coding	42	GC11P001389	11.8990144729614	https://www.genecards.org/cgi-bin/carddisp.pl?gene=BRSK2
FOXRED2	FAD Dependent Oxidoreductase Domain Containing 2	Protein Coding	33	GC22M036487	11.8233261108398	https://www.genecards.org/cgi-bin/carddisp.pl?gene=FOXRED2
CNIH4	Cornichon Family AMPA Receptor Auxiliary Protein 4	Protein Coding	35	GC01P224356	11.7858943939209	https://www.genecards.org/cgi-bin/carddisp.pl?gene=CNIH4
RPS27A	Ribosomal Protein S27a	Protein Coding	41	GC02P055231	11.7779493331909	https://www.genecards.org/cgi-bin/carddisp.pl?gene=RPS27A
RNF183	Ring Finger Protein 183	Protein Coding	31	GC09M113297	11.7753620147705	https://www.genecards.org/cgi-bin/carddisp.pl?gene=RNF183
PREB	Prolactin Regulatory Element Binding	Protein Coding	38	GC02M027130	11.7643623352051	https://www.genecards.org/cgi-bin/carddisp.pl?gene=PREB
PDIA6	Protein Disulfide Isomerase Family A Member 6	Protein Coding	39	GC02M010784	11.7250986099243	https://www.genecards.org/cgi-bin/carddisp.pl?gene=PDIA6
SEC62	SEC62 Homolog, Preprotein Translocation Factor	Protein Coding	36	GC03P169966	11.7179193496704	https://www.genecards.org/cgi-bin/carddisp.pl?gene=SEC62
ORAI1	ORAI Calcium Release-Activated Calcium Modulator 1	Protein Coding	43	GC12P125513	11.6893997192383	https://www.genecards.org/cgi-bin/carddisp.pl?gene=ORAI1
SGK1	Serum/Glucocorticoid Regulated Kinase 1	Protein Coding	48	GC06M134169	11.6685256958008	https://www.genecards.org/cgi-bin/carddisp.pl?gene=SGK1
AQP11	Aquaporin 11	Protein Coding	34	GC11P077589	11.6657571792603	https://www.genecards.org/cgi-bin/carddisp.pl?gene=AQP11
GBF1	Golgi Brefeldin A Resistant Guanine Nucleotide Exchange Factor 1	Protein Coding	43	GC10P102245	11.6563310623169	https://www.genecards.org/cgi-bin/carddisp.pl?gene=GBF1
PRNP	Prion Protein	Protein Coding	46	GC20P004686	11.6545276641846	https://www.genecards.org/cgi-bin/carddisp.pl?gene=PRNP
GET3	Guided Entry Of Tail-Anchored Proteins Factor 3, ATPase	Protein Coding	33	GC19P012737	11.6270275115967	https://www.genecards.org/cgi-bin/carddisp.pl?gene=GET3
EIF4G1	Eukaryotic Translation Initiation Factor 4 Gamma 1	Protein Coding	46	GC03P184314	11.6097221374512	https://www.genecards.org/cgi-bin/carddisp.pl?gene=EIF4G1
DNAH8	Dynein Axonemal Heavy Chain 8	Protein Coding	38	GC06P077030	11.5748233795166	https://www.genecards.org/cgi-bin/carddisp.pl?gene=DNAH8
HLA-B	Major Histocompatibility Complex, Class I, B	Protein Coding	46	GC06M061261	11.5623550415039	https://www.genecards.org/cgi-bin/carddisp.pl?gene=HLA-B
PDCD6	Programmed Cell Death 6	Protein Coding	38	GC05P000272	11.5579080581665	https://www.genecards.org/cgi-bin/carddisp.pl?gene=PDCD6
COPB1	COPI Coat Complex Subunit Beta 1	Protein Coding	39	GC11M014436	11.5364856719971	https://www.genecards.org/cgi-bin/carddisp.pl?gene=COPB1
DDOST	Dolichyl-Diphosphooligosaccharide--Protein Glycosyltransferase Non-Catalytic Subunit	Protein Coding	44	GC01M020651	11.533127784729	https://www.genecards.org/cgi-bin/carddisp.pl?gene=DDOST
BAK1	BCL2 Antagonist/Killer 1	Protein Coding	44	GC06M033572	11.5322513580322	https://www.genecards.org/cgi-bin/carddisp.pl?gene=BAK1
SEC63	SEC63 Homolog, Protein Translocation Regulator	Protein Coding	43	GC06M107867	11.5258626937866	https://www.genecards.org/cgi-bin/carddisp.pl?gene=SEC63
MYOC	Myocilin	Protein Coding	42	GC01M171604	11.523365020752	https://www.genecards.org/cgi-bin/carddisp.pl?gene=MYOC
SAR1A	Secretion Associated Ras Related GTPase 1A	Protein Coding	40	GC10M070147	11.5226602554321	https://www.genecards.org/cgi-bin/carddisp.pl?gene=SAR1A
ATL1	Atlastin GTPase 1	Protein Coding	41	GC14P050532	11.5165853500366	https://www.genecards.org/cgi-bin/carddisp.pl?gene=ATL1
GJB2	Gap Junction Protein Beta 2	Protein Coding	46	GC13M020187	11.4913682937622	https://www.genecards.org/cgi-bin/carddisp.pl?gene=GJB2
PRKCD	Protein Kinase C Delta	Protein Coding	52	GC03P053156	11.4710311889648	https://www.genecards.org/cgi-bin/carddisp.pl?gene=PRKCD
UBE2J1	Ubiquitin Conjugating Enzyme E2 J1	Protein Coding	41	GC06M089326	11.4107027053833	https://www.genecards.org/cgi-bin/carddisp.pl?gene=UBE2J1
SLC37A4	Solute Carrier Family 37 Member 4	Protein Coding	42	GC11M119024	11.4078750610352	https://www.genecards.org/cgi-bin/carddisp.pl?gene=SLC37A4
TRIM13	Tripartite Motif Containing 13	Protein Coding	36	GC13P049995	11.4061241149902	https://www.genecards.org/cgi-bin/carddisp.pl?gene=TRIM13
XDH	Xanthine Dehydrogenase	Protein Coding	46	GC02M031334	11.404447555542	https://www.genecards.org/cgi-bin/carddisp.pl?gene=XDH
EDEM2	ER Degradation Enhancing Alpha-Mannosidase Like Protein 2	Protein Coding	38	GC20M035115	11.3868007659912	https://www.genecards.org/cgi-bin/carddisp.pl?gene=EDEM2
IER3IP1	Immediate Early Response 3 Interacting Protein 1	Protein Coding	37	GC18M047152	11.3861227035522	https://www.genecards.org/cgi-bin/carddisp.pl?gene=IER3IP1
MAPK9	Mitogen-Activated Protein Kinase 9	Protein Coding	47	GC05M180246	11.3837127685547	https://www.genecards.org/cgi-bin/carddisp.pl?gene=MAPK9
CANT1	Calcium Activated Nucleotidase 1	Protein Coding	44	GC17M078992	11.3675804138184	https://www.genecards.org/cgi-bin/carddisp.pl?gene=CANT1
EIF2AK4	Eukaryotic Translation Initiation Factor 2 Alpha Kinase 4	Protein Coding	44	GC15P039934	11.3520517349243	https://www.genecards.org/cgi-bin/carddisp.pl?gene=EIF2AK4
VIM	Vimentin	Protein Coding	49	GC10P017227	11.3343811035156	https://www.genecards.org/cgi-bin/carddisp.pl?gene=VIM
SERPINH1	Serpin Family H Member 1	Protein Coding	45	GC11P075562	11.2825546264648	https://www.genecards.org/cgi-bin/carddisp.pl?gene=SERPINH1
TMED10	Transmembrane P24 Trafficking Protein 10	Protein Coding	41	GC14M075132	11.2439641952515	https://www.genecards.org/cgi-bin/carddisp.pl?gene=TMED10
RNF139	Ring Finger Protein 139	Protein Coding	38	GC08P124474	11.2408876419067	https://www.genecards.org/cgi-bin/carddisp.pl?gene=RNF139
FOXO1	Forkhead Box O1	Protein Coding	48	GC13M040555	11.2327499389648	https://www.genecards.org/cgi-bin/carddisp.pl?gene=FOXO1
HTRA2	HtrA Serine Peptidase 2	Protein Coding	45	GC02P074529	11.2118759155273	https://www.genecards.org/cgi-bin/carddisp.pl?gene=HTRA2
SLN	Sarcolipin	Protein Coding	32	GC11M107709	11.170126914978	https://www.genecards.org/cgi-bin/carddisp.pl?gene=SLN
CAPN3	Calpain 3	Protein Coding	48	GC15P042359	11.1581878662109	https://www.genecards.org/cgi-bin/carddisp.pl?gene=CAPN3
CAV1	Caveolin 1	Protein Coding	47	GC07P116524	11.1519289016724	https://www.genecards.org/cgi-bin/carddisp.pl?gene=CAV1
TECRL	Trans-2,3-Enoyl-CoA Reductase Like	Protein Coding	37	GC04M064275	11.1491975784302	https://www.genecards.org/cgi-bin/carddisp.pl?gene=TECRL
PINK1	PTEN Induced Kinase 1	Protein Coding	46	GC01P020634	11.1480674743652	https://www.genecards.org/cgi-bin/carddisp.pl?gene=PINK1
TFG	Trafficking From ER To Golgi Regulator	Protein Coding	44	GC03P100709	11.1152782440186	https://www.genecards.org/cgi-bin/carddisp.pl?gene=TFG
EGFR	Epidermal Growth Factor Receptor	Protein Coding	52	GC07P055019	11.1058044433594	https://www.genecards.org/cgi-bin/carddisp.pl?gene=EGFR
OSBPL8	Oxysterol Binding Protein Like 8	Protein Coding	37	GC12M076354	11.0986213684082	https://www.genecards.org/cgi-bin/carddisp.pl?gene=OSBPL8
NOX4	NADPH Oxidase 4	Protein Coding	41	GC11M089324	11.0973463058472	https://www.genecards.org/cgi-bin/carddisp.pl?gene=NOX4
POMC	Proopiomelanocortin	Protein Coding	48	GC02M025160	11.0832462310791	https://www.genecards.org/cgi-bin/carddisp.pl?gene=POMC
HSD17B10	Hydroxysteroid 17-Beta Dehydrogenase 10	Protein Coding	44	GC0XM053431	11.0741453170776	https://www.genecards.org/cgi-bin/carddisp.pl?gene=HSD17B10
TMEM259	Transmembrane Protein 259	Protein Coding	31	GC19M004336	11.0711851119995	https://www.genecards.org/cgi-bin/carddisp.pl?gene=TMEM259
VAPA	VAMP Associated Protein A	Protein Coding	42	GC18P009904	11.0458278656006	https://www.genecards.org/cgi-bin/carddisp.pl?gene=VAPA
ZDHHC6	Zinc Finger DHHC-Type Palmitoyltransferase 6	Protein Coding	37	GC10M112430	11.0451955795288	https://www.genecards.org/cgi-bin/carddisp.pl?gene=ZDHHC6
PRKAA1	Protein Kinase AMP-Activated Catalytic Subunit Alpha 1	Protein Coding	46	GC05M040759	11.0133810043335	https://www.genecards.org/cgi-bin/carddisp.pl?gene=PRKAA1
PRDX4	Peroxiredoxin 4	Protein Coding	42	GC0XP023665	11.0083150863647	https://www.genecards.org/cgi-bin/carddisp.pl?gene=PRDX4
FKBP14-AS1	FKBP14 Antisense RNA 1	RNA Gene	9	GC07P029991	10.9916906356812	https://www.genecards.org/cgi-bin/carddisp.pl?gene=FKBP14-AS1
TRIP11	Thyroid Hormone Receptor Interactor 11	Protein Coding	42	GC14M091965	10.989068031311	https://www.genecards.org/cgi-bin/carddisp.pl?gene=TRIP11
CLN3	CLN3 Lysosomal/Endosomal Transmembrane Protein, Battenin	Protein Coding	43	GC16M028466	10.9744052886963	https://www.genecards.org/cgi-bin/carddisp.pl?gene=CLN3
SOAT1	Sterol O-Acyltransferase 1	Protein Coding	44	GC01P179262	10.9710292816162	https://www.genecards.org/cgi-bin/carddisp.pl?gene=SOAT1
QRICH1	Glutamine Rich 1	Protein Coding	34	GC03M050873	10.9687757492065	https://www.genecards.org/cgi-bin/carddisp.pl?gene=QRICH1
EDEM3	ER Degradation Enhancing Alpha-Mannosidase Like Protein 3	Protein Coding	38	GC01M184690	10.9584808349609	https://www.genecards.org/cgi-bin/carddisp.pl?gene=EDEM3
UBQLN1	Ubiquilin 1	Protein Coding	41	GC09M083659	10.9545917510986	https://www.genecards.org/cgi-bin/carddisp.pl?gene=UBQLN1
TMCC1	Transmembrane And Coiled-Coil Domain Family 1	Protein Coding	34	GC03M129647	10.9525632858276	https://www.genecards.org/cgi-bin/carddisp.pl?gene=TMCC1
GSK3B	Glycogen Synthase Kinase 3 Beta	Protein Coding	48	GC03M119821	10.9444713592529	https://www.genecards.org/cgi-bin/carddisp.pl?gene=GSK3B
HSPA1B	Heat Shock Protein Family A (Hsp70) Member 1B	Protein Coding	40	GC06P076882	10.9400844573975	https://www.genecards.org/cgi-bin/carddisp.pl?gene=HSPA1B
BACE1	Beta-Secretase 1	Protein Coding	46	GC11M117285	10.9212341308594	https://www.genecards.org/cgi-bin/carddisp.pl?gene=BACE1
TMED7	Transmembrane P24 Trafficking Protein 7	Protein Coding	32	GC05M115613	10.9135332107544	https://www.genecards.org/cgi-bin/carddisp.pl?gene=TMED7
TLR4	Toll Like Receptor 4	Protein Coding	50	GC09P117704	10.907075881958	https://www.genecards.org/cgi-bin/carddisp.pl?gene=TLR4
KCNJ5	Potassium Inwardly Rectifying Channel Subfamily J Member 5	Protein Coding	46	GC11P128891	10.8901081085205	https://www.genecards.org/cgi-bin/carddisp.pl?gene=KCNJ5
TRAF2	TNF Receptor Associated Factor 2	Protein Coding	44	GC09P136881	10.8604640960693	https://www.genecards.org/cgi-bin/carddisp.pl?gene=TRAF2
TOR1B	Torsin Family 1 Member B	Protein Coding	39	GC09P129803	10.8578805923462	https://www.genecards.org/cgi-bin/carddisp.pl?gene=TOR1B
RCN2	Reticulocalbin 2	Protein Coding	40	GC15P076931	10.8179988861084	https://www.genecards.org/cgi-bin/carddisp.pl?gene=RCN2
RTN1	Reticulon 1	Protein Coding	37	GC14M059595	10.8153495788574	https://www.genecards.org/cgi-bin/carddisp.pl?gene=RTN1
RYR3	Ryanodine Receptor 3	Protein Coding	41	GC15P033310	10.8131160736084	https://www.genecards.org/cgi-bin/carddisp.pl?gene=RYR3
STUB1	STIP1 Homology And U-Box Containing Protein 1	Protein Coding	44	GC16P009834	10.778923034668	https://www.genecards.org/cgi-bin/carddisp.pl?gene=STUB1
RPN2	Ribophorin II	Protein Coding	41	GC20P037178	10.7754182815552	https://www.genecards.org/cgi-bin/carddisp.pl?gene=RPN2
FKBP5	FKBP Prolyl Isomerase 5	Protein Coding	45	GC06M061437	10.7666893005371	https://www.genecards.org/cgi-bin/carddisp.pl?gene=FKBP5
PCSK9	Proprotein Convertase Subtilisin/Kexin Type 9	Protein Coding	49	GC01P055039	10.7346267700195	https://www.genecards.org/cgi-bin/carddisp.pl?gene=PCSK9
FOXO3	Forkhead Box O3	Protein Coding	44	GC06P108559	10.7242279052734	https://www.genecards.org/cgi-bin/carddisp.pl?gene=FOXO3
PDZD8	PDZ Domain Containing 8	Protein Coding	34	GC10M117277	10.6978092193604	https://www.genecards.org/cgi-bin/carddisp.pl?gene=PDZD8
TAP2	Transporter 2, ATP Binding Cassette Subfamily B Member	Protein Coding	44	GC06M032821	10.6847925186157	https://www.genecards.org/cgi-bin/carddisp.pl?gene=TAP2
FAF2	Fas Associated Factor Family Member 2	Protein Coding	37	GC05P176447	10.676944732666	https://www.genecards.org/cgi-bin/carddisp.pl?gene=FAF2
MAPK3	Mitogen-Activated Protein Kinase 3	Protein Coding	48	GC16M035783	10.6688690185547	https://www.genecards.org/cgi-bin/carddisp.pl?gene=MAPK3
TNFRSF10B	TNF Receptor Superfamily Member 10b	Protein Coding	49	GC08M023020	10.653980255127	https://www.genecards.org/cgi-bin/carddisp.pl?gene=TNFRSF10B
PIEZO1	Piezo Type Mechanosensitive Ion Channel Component 1	Protein Coding	38	GC16M088715	10.6521301269531	https://www.genecards.org/cgi-bin/carddisp.pl?gene=PIEZO1
SHH	Sonic Hedgehog Signaling Molecule	Protein Coding	49	GC07M155799	10.6515054702759	https://www.genecards.org/cgi-bin/carddisp.pl?gene=SHH
BECN1	Beclin 1	Protein Coding	44	GC17M042810	10.6401309967041	https://www.genecards.org/cgi-bin/carddisp.pl?gene=BECN1
NOS2	Nitric Oxide Synthase 2	Protein Coding	48	GC17M027756	10.6167449951172	https://www.genecards.org/cgi-bin/carddisp.pl?gene=NOS2
AUP1	AUP1 Lipid Droplet Regulating VLDL Assembly Factor	Protein Coding	37	GC02M074526	10.5980110168457	https://www.genecards.org/cgi-bin/carddisp.pl?gene=AUP1
ATM	ATM Serine/Threonine Kinase	Protein Coding	52	GC11P108222	10.5900554656982	https://www.genecards.org/cgi-bin/carddisp.pl?gene=ATM
AHCYL1	Adenosylhomocysteinase Like 1	Protein Coding	43	GC01P109984	10.5831356048584	https://www.genecards.org/cgi-bin/carddisp.pl?gene=AHCYL1
CCDC88B	Coiled-Coil Domain Containing 88B	Protein Coding	33	GC11P064340	10.5773897171021	https://www.genecards.org/cgi-bin/carddisp.pl?gene=CCDC88B
DHCR24	24-Dehydrocholesterol Reductase	Protein Coding	45	GC01M054849	10.5707883834839	https://www.genecards.org/cgi-bin/carddisp.pl?gene=DHCR24
LMAN2L	Lectin, Mannose Binding 2 Like	Protein Coding	38	GC02M097775	10.5504627227783	https://www.genecards.org/cgi-bin/carddisp.pl?gene=LMAN2L
BBC3	BCL2 Binding Component 3	Protein Coding	40	GC19M047220	10.5455312728882	https://www.genecards.org/cgi-bin/carddisp.pl?gene=BBC3
STX18	Syntaxin 18	Protein Coding	36	GC04M004417	10.5442142486572	https://www.genecards.org/cgi-bin/carddisp.pl?gene=STX18
SEC24D	SEC24 Homolog D, COPII Coat Complex Component	Protein Coding	44	GC04M118722	10.5348300933838	https://www.genecards.org/cgi-bin/carddisp.pl?gene=SEC24D
CYBA	Cytochrome B-245 Alpha Chain	Protein Coding	47	GC16M088643	10.5347509384155	https://www.genecards.org/cgi-bin/carddisp.pl?gene=CYBA
VHL	Von Hippel-Lindau Tumor Suppressor	Protein Coding	45	GC03P012055	10.532470703125	https://www.genecards.org/cgi-bin/carddisp.pl?gene=VHL
COMT	Catechol-O-Methyltransferase	Protein Coding	50	GC22P019941	10.5248966217041	https://www.genecards.org/cgi-bin/carddisp.pl?gene=COMT
UGGT2	UDP-Glucose Glycoprotein Glucosyltransferase 2	Protein Coding	38	GC13M095801	10.5022735595703	https://www.genecards.org/cgi-bin/carddisp.pl?gene=UGGT2
MOGS	Mannosyl-Oligosaccharide Glucosidase	Protein Coding	42	GC02M074461	10.4959697723389	https://www.genecards.org/cgi-bin/carddisp.pl?gene=MOGS
TARDBP	TAR DNA Binding Protein	Protein Coding	45	GC01P011013	10.4870738983154	https://www.genecards.org/cgi-bin/carddisp.pl?gene=TARDBP
KCNE1	Potassium Voltage-Gated Channel Subfamily E Regulatory Subunit 1	Protein Coding	45	GC21M034446	10.4637126922607	https://www.genecards.org/cgi-bin/carddisp.pl?gene=KCNE1
ALB	Albumin	Protein Coding	49	GC04P073397	10.4631328582764	https://www.genecards.org/cgi-bin/carddisp.pl?gene=ALB
TMEM214	Transmembrane Protein 214	Protein Coding	34	GC02P027032	10.457986831665	https://www.genecards.org/cgi-bin/carddisp.pl?gene=TMEM214
NLRP3	NLR Family Pyrin Domain Containing 3	Protein Coding	46	GC01P247415	10.4567985534668	https://www.genecards.org/cgi-bin/carddisp.pl?gene=NLRP3
RNFT1	Ring Finger Protein, Transmembrane 1	Protein Coding	34	GC17M059952	10.4407520294189	https://www.genecards.org/cgi-bin/carddisp.pl?gene=RNFT1
EMC10	ER Membrane Protein Complex Subunit 10	Protein Coding	35	GC19P050476	10.4392776489258	https://www.genecards.org/cgi-bin/carddisp.pl?gene=EMC10
TMED9	Transmembrane P24 Trafficking Protein 9	Protein Coding	34	GC05P177594	10.4332342147827	https://www.genecards.org/cgi-bin/carddisp.pl?gene=TMED9
SLC8A1	Solute Carrier Family 8 Member A1	Protein Coding	44	GC02M040078	10.4326801300049	https://www.genecards.org/cgi-bin/carddisp.pl?gene=SLC8A1
COMP	Cartilage Oligomeric Matrix Protein	Protein Coding	47	GC19M018783	10.4257535934448	https://www.genecards.org/cgi-bin/carddisp.pl?gene=COMP
GPX7	Glutathione Peroxidase 7	Protein Coding	41	GC01P052602	10.4203729629517	https://www.genecards.org/cgi-bin/carddisp.pl?gene=GPX7
CDKN1A	Cyclin Dependent Kinase Inhibitor 1A	Protein Coding	48	GC06P077011	10.4101600646973	https://www.genecards.org/cgi-bin/carddisp.pl?gene=CDKN1A
STX5	Syntaxin 5	Protein Coding	39	GC11M062806	10.4068651199341	https://www.genecards.org/cgi-bin/carddisp.pl?gene=STX5
MAPT	Microtubule Associated Protein Tau	Protein Coding	49	GC17P045894	10.404634475708	https://www.genecards.org/cgi-bin/carddisp.pl?gene=MAPT
LOC110806262	Solute Carrier Family 6 Member 4 Gene Promoter	Biological Region	2	GC17P030235	10.4046325683594	https://www.genecards.org/cgi-bin/carddisp.pl?gene=LOC110806262
DSP	Desmoplakin	Protein Coding	49	GC06P007541	10.3981456756592	https://www.genecards.org/cgi-bin/carddisp.pl?gene=DSP
NQO1	NAD(P)H Quinone Dehydrogenase 1	Protein Coding	47	GC16M069706	10.3865537643433	https://www.genecards.org/cgi-bin/carddisp.pl?gene=NQO1
SCAMP5	Secretory Carrier Membrane Protein 5	Protein Coding	35	GC15P074957	10.3572673797607	https://www.genecards.org/cgi-bin/carddisp.pl?gene=SCAMP5
NFKB1	Nuclear Factor Kappa B Subunit 1	Protein Coding	50	GC04P102501	10.3512058258057	https://www.genecards.org/cgi-bin/carddisp.pl?gene=NFKB1
G6PD	Glucose-6-Phosphate Dehydrogenase	Protein Coding	49	GC0XM154531	10.3264503479004	https://www.genecards.org/cgi-bin/carddisp.pl?gene=G6PD
TXNIP	Thioredoxin Interacting Protein	Protein Coding	37	GC01M145992	10.3227405548096	https://www.genecards.org/cgi-bin/carddisp.pl?gene=TXNIP
G6PC1	Glucose-6-Phosphatase Catalytic Subunit 1	Protein Coding	36	GC17P051152	10.3155498504639	https://www.genecards.org/cgi-bin/carddisp.pl?gene=G6PC1
TMEM208	Transmembrane Protein 208	Protein Coding	29	GC16P067257	10.3051223754883	https://www.genecards.org/cgi-bin/carddisp.pl?gene=TMEM208
RAB10	RAB10, Member RAS Oncogene Family	Protein Coding	41	GC02P026033	10.2973594665527	https://www.genecards.org/cgi-bin/carddisp.pl?gene=RAB10
GABARAPL2	GABA Type A Receptor Associated Protein Like 2	Protein Coding	41	GC16P075566	10.2933559417725	https://www.genecards.org/cgi-bin/carddisp.pl?gene=GABARAPL2
CEBPB	CCAAT Enhancer Binding Protein Beta	Protein Coding	43	GC20P050190	10.2586994171143	https://www.genecards.org/cgi-bin/carddisp.pl?gene=CEBPB
FKRP	Fukutin Related Protein	Protein Coding	40	GC19P046746	10.2298097610474	https://www.genecards.org/cgi-bin/carddisp.pl?gene=FKRP
STARD3	StAR Related Lipid Transfer Domain Containing 3	Protein Coding	39	GC17P039637	10.2155981063843	https://www.genecards.org/cgi-bin/carddisp.pl?gene=STARD3
SDF2L1	Stromal Cell Derived Factor 2 Like 1	Protein Coding	36	GC22P033379	10.1902351379395	https://www.genecards.org/cgi-bin/carddisp.pl?gene=SDF2L1
PON1	Paraoxonase 1	Protein Coding	47	GC07M095297	10.1726093292236	https://www.genecards.org/cgi-bin/carddisp.pl?gene=PON1
MAPKAPK2	MAPK Activated Protein Kinase 2	Protein Coding	47	GC01P206684	10.1627216339111	https://www.genecards.org/cgi-bin/carddisp.pl?gene=MAPKAPK2
ORMDL3	ORMDL Sphingolipid Biosynthesis Regulator 3	Protein Coding	40	GC17M039921	10.1587181091309	https://www.genecards.org/cgi-bin/carddisp.pl?gene=ORMDL3
GJA1	Gap Junction Protein Alpha 1	Protein Coding	49	GC06P121436	10.1426401138306	https://www.genecards.org/cgi-bin/carddisp.pl?gene=GJA1
RAB6A	RAB6A, Member RAS Oncogene Family	Protein Coding	40	GC11M084958	10.1301879882813	https://www.genecards.org/cgi-bin/carddisp.pl?gene=RAB6A
CYP2E1	Cytochrome P450 Family 2 Subfamily E Member 1	Protein Coding	45	GC10P133520	10.1267719268799	https://www.genecards.org/cgi-bin/carddisp.pl?gene=CYP2E1
TMEM117	Transmembrane Protein 117	Protein Coding	31	GC12P043795	10.1137409210205	https://www.genecards.org/cgi-bin/carddisp.pl?gene=TMEM117
HTT	Huntingtin	Protein Coding	43	GC04P003041	10.1102962493896	https://www.genecards.org/cgi-bin/carddisp.pl?gene=HTT
COPA	COPI Coat Complex Subunit Alpha	Protein Coding	42	GC01M160288	10.0828285217285	https://www.genecards.org/cgi-bin/carddisp.pl?gene=COPA
THBS1	Thrombospondin 1	Protein Coding	45	GC15P039581	10.0825977325439	https://www.genecards.org/cgi-bin/carddisp.pl?gene=THBS1
HRC	Histidine Rich Calcium Binding Protein	Protein Coding	36	GC19M049151	10.0452365875244	https://www.genecards.org/cgi-bin/carddisp.pl?gene=HRC
TG	Thyroglobulin	Protein Coding	44	GC08P132866	10.0299253463745	https://www.genecards.org/cgi-bin/carddisp.pl?gene=TG
YIF1A	Yip1 Interacting Factor Homolog A, Membrane Trafficking Protein	Protein Coding	34	GC11M084735	10.029577255249	https://www.genecards.org/cgi-bin/carddisp.pl?gene=YIF1A
MOSPD2	Motile Sperm Domain Containing 2	Protein Coding	34	GC0XP014891	10.0089855194092	https://www.genecards.org/cgi-bin/carddisp.pl?gene=MOSPD2
GAPDH	Glyceraldehyde-3-Phosphate Dehydrogenase	Protein Coding	48	GC12P018545	10.0059270858765	https://www.genecards.org/cgi-bin/carddisp.pl?gene=GAPDH
KCNE2	Potassium Voltage-Gated Channel Subfamily E Regulatory Subunit 2	Protein Coding	42	GC21P034364	10.0012340545654	https://www.genecards.org/cgi-bin/carddisp.pl?gene=KCNE2
SLC2A1	Solute Carrier Family 2 Member 1	Protein Coding	52	GC01M042925	9.99485778808594	https://www.genecards.org/cgi-bin/carddisp.pl?gene=SLC2A1
SEC23B	SEC23 Homolog B, COPII Coat Complex Component	Protein Coding	42	GC20P018507	9.992431640625	https://www.genecards.org/cgi-bin/carddisp.pl?gene=SEC23B
TOR1AIP2	Torsin 1A Interacting Protein 2	Protein Coding	34	GC01M183159	9.9877405166626	https://www.genecards.org/cgi-bin/carddisp.pl?gene=TOR1AIP2
SEC23IP	SEC23 Interacting Protein	Protein Coding	40	GC10P119892	9.98683738708496	https://www.genecards.org/cgi-bin/carddisp.pl?gene=SEC23IP
EMC1	ER Membrane Protein Complex Subunit 1	Protein Coding	36	GC01M019215	9.97881317138672	https://www.genecards.org/cgi-bin/carddisp.pl?gene=EMC1
MTTP	Microsomal Triglyceride Transfer Protein	Protein Coding	44	GC04P099563	9.968918800354	https://www.genecards.org/cgi-bin/carddisp.pl?gene=MTTP
HLA-A	Major Histocompatibility Complex, Class I, A	Protein Coding	46	GC06P076821	9.95675277709961	https://www.genecards.org/cgi-bin/carddisp.pl?gene=HLA-A
PRKAA2	Protein Kinase AMP-Activated Catalytic Subunit Alpha 2	Protein Coding	50	GC01P056645	9.94149494171143	https://www.genecards.org/cgi-bin/carddisp.pl?gene=PRKAA2
BCL2L11	BCL2 Like 11	Protein Coding	44	GC02P111119	9.90513324737549	https://www.genecards.org/cgi-bin/carddisp.pl?gene=BCL2L11
GPR37	G Protein-Coupled Receptor 37	Protein Coding	44	GC07M124745	9.8726692199707	https://www.genecards.org/cgi-bin/carddisp.pl?gene=GPR37
MZB1	Marginal Zone B And B1 Cell Specific Protein	Protein Coding	34	GC05M139387	9.85829830169678	https://www.genecards.org/cgi-bin/carddisp.pl?gene=MZB1
DNM1L	Dynamin 1 Like	Protein Coding	46	GC12P032679	9.80422592163086	https://www.genecards.org/cgi-bin/carddisp.pl?gene=DNM1L
SRPRA	SRP Receptor Subunit Alpha	Protein Coding	30	GC11M126255	9.80234050750732	https://www.genecards.org/cgi-bin/carddisp.pl?gene=SRPRA
KTN1	Kinectin 1	Protein Coding	40	GC14P055559	9.78684043884277	https://www.genecards.org/cgi-bin/carddisp.pl?gene=KTN1
TRPV4	Transient Receptor Potential Cation Channel Subfamily V Member 4	Protein Coding	48	GC12M109783	9.77285289764404	https://www.genecards.org/cgi-bin/carddisp.pl?gene=TRPV4
SRP54	Signal Recognition Particle 54	Protein Coding	42	GC14P034981	9.76255130767822	https://www.genecards.org/cgi-bin/carddisp.pl?gene=SRP54
CRYAB	Crystallin Alpha B	Protein Coding	44	GC11M111908	9.75915718078613	https://www.genecards.org/cgi-bin/carddisp.pl?gene=CRYAB
TIA1	TIA1 Cytotoxic Granule Associated RNA Binding Protein	Protein Coding	42	GC02M070209	9.75762176513672	https://www.genecards.org/cgi-bin/carddisp.pl?gene=TIA1
HSPD1	Heat Shock Protein Family D (Hsp60) Member 1	Protein Coding	46	GC02M197486	9.74635791778564	https://www.genecards.org/cgi-bin/carddisp.pl?gene=HSPD1
CYB5R3	Cytochrome B5 Reductase 3	Protein Coding	45	GC22M055106	9.72540378570557	https://www.genecards.org/cgi-bin/carddisp.pl?gene=CYB5R3
APEX1	Apurinic/Apyrimidinic Endodeoxyribonuclease 1	Protein Coding	44	GC14P020455	9.72119140625	https://www.genecards.org/cgi-bin/carddisp.pl?gene=APEX1
LDLR	Low Density Lipoprotein Receptor	Protein Coding	50	GC19P011091	9.71659278869629	https://www.genecards.org/cgi-bin/carddisp.pl?gene=LDLR
TMX3	Thioredoxin Related Transmembrane Protein 3	Protein Coding	38	GC18M068673	9.71454620361328	https://www.genecards.org/cgi-bin/carddisp.pl?gene=TMX3
IL10	Interleukin 10	Protein Coding	46	GC01M206767	9.71298408508301	https://www.genecards.org/cgi-bin/carddisp.pl?gene=IL10
UBAC2	UBA Domain Containing 2	Protein Coding	38	GC13P099200	9.69292068481445	https://www.genecards.org/cgi-bin/carddisp.pl?gene=UBAC2
VKORC1	Vitamin K Epoxide Reductase Complex Subunit 1	Protein Coding	46	GC16M035909	9.68208408355713	https://www.genecards.org/cgi-bin/carddisp.pl?gene=VKORC1
GRAMD1A	GRAM Domain Containing 1A	Protein Coding	33	GC19P051379	9.6344575881958	https://www.genecards.org/cgi-bin/carddisp.pl?gene=GRAMD1A
MAP2K6	Mitogen-Activated Protein Kinase Kinase 6	Protein Coding	45	GC17P069414	9.63224983215332	https://www.genecards.org/cgi-bin/carddisp.pl?gene=MAP2K6
CYP1A2	Cytochrome P450 Family 1 Subfamily A Member 2	Protein Coding	46	GC15P074748	9.60969924926758	https://www.genecards.org/cgi-bin/carddisp.pl?gene=CYP1A2
POGLUT2	Protein O-Glucosyltransferase 2	Protein Coding	26	GC13M102785	9.60778903961182	https://www.genecards.org/cgi-bin/carddisp.pl?gene=POGLUT2
SPAST	Spastin	Protein Coding	39	GC02P032063	9.59934234619141	https://www.genecards.org/cgi-bin/carddisp.pl?gene=SPAST
HIF1A	Hypoxia Inducible Factor 1 Subunit Alpha	Protein Coding	46	GC14P061695	9.58553600311279	https://www.genecards.org/cgi-bin/carddisp.pl?gene=HIF1A
EGF	Epidermal Growth Factor	Protein Coding	50	GC04P109912	9.58036231994629	https://www.genecards.org/cgi-bin/carddisp.pl?gene=EGF
PPARG	Peroxisome Proliferator Activated Receptor Gamma	Protein Coding	51	GC03P012287	9.58033466339111	https://www.genecards.org/cgi-bin/carddisp.pl?gene=PPARG
LPCAT3	Lysophosphatidylcholine Acyltransferase 3	Protein Coding	35	GC12M006976	9.56411266326904	https://www.genecards.org/cgi-bin/carddisp.pl?gene=LPCAT3
PCSK6	Proprotein Convertase Subtilisin/Kexin Type 6	Protein Coding	41	GC15M114818	9.56304740905762	https://www.genecards.org/cgi-bin/carddisp.pl?gene=PCSK6
UGT1A1	UDP Glucuronosyltransferase Family 1 Member A1	Protein Coding	49	GC02P233760	9.54851341247559	https://www.genecards.org/cgi-bin/carddisp.pl?gene=UGT1A1
HMGCLL1	3-Hydroxymethyl-3-Methylglutaryl-CoA Lyase Like 1	Protein Coding	37	GC06M055434	9.54375743865967	https://www.genecards.org/cgi-bin/carddisp.pl?gene=HMGCLL1
CLCC1	Chloride Channel CLIC Like 1	Protein Coding	38	GC01M108881	9.49240970611572	https://www.genecards.org/cgi-bin/carddisp.pl?gene=CLCC1
SEC22B	SEC22 Homolog B, Vesicle Trafficking Protein	Protein Coding	35	GC01M120150	9.47419929504395	https://www.genecards.org/cgi-bin/carddisp.pl?gene=SEC22B
MAP1LC3A	Microtubule Associated Protein 1 Light Chain 3 Alpha	Protein Coding	41	GC20P034546	9.46497344970703	https://www.genecards.org/cgi-bin/carddisp.pl?gene=MAP1LC3A
GRAMD1B	GRAM Domain Containing 1B	Protein Coding	35	GC11P123358	9.46235656738281	https://www.genecards.org/cgi-bin/carddisp.pl?gene=GRAMD1B
JKAMP	JNK1/MAPK8 Associated Membrane Protein	Protein Coding	34	GC14P059484	9.45363426208496	https://www.genecards.org/cgi-bin/carddisp.pl?gene=JKAMP
USO1	USO1 Vesicle Transport Factor	Protein Coding	38	GC04P075724	9.44745922088623	https://www.genecards.org/cgi-bin/carddisp.pl?gene=USO1
CACNA1S	Calcium Voltage-Gated Channel Subunit Alpha1 S	Protein Coding	48	GC01M201008	9.42945289611816	https://www.genecards.org/cgi-bin/carddisp.pl?gene=CACNA1S
PPP1R15B	Protein Phosphatase 1 Regulatory Subunit 15B	Protein Coding	37	GC01M204484	9.42308139801025	https://www.genecards.org/cgi-bin/carddisp.pl?gene=PPP1R15B
REEP5	Receptor Accessory Protein 5	Protein Coding	40	GC05M112876	9.42183876037598	https://www.genecards.org/cgi-bin/carddisp.pl?gene=REEP5
EMC7	ER Membrane Protein Complex Subunit 7	Protein Coding	30	GC15M034084	9.41314029693604	https://www.genecards.org/cgi-bin/carddisp.pl?gene=EMC7
CASP7	Caspase 7	Protein Coding	48	GC10P113679	9.39590072631836	https://www.genecards.org/cgi-bin/carddisp.pl?gene=CASP7
UBE2G2	Ubiquitin Conjugating Enzyme E2 G2	Protein Coding	43	GC21M044768	9.36405181884766	https://www.genecards.org/cgi-bin/carddisp.pl?gene=UBE2G2
MAP2K7	Mitogen-Activated Protein Kinase Kinase 7	Protein Coding	45	GC19P007903	9.36097431182861	https://www.genecards.org/cgi-bin/carddisp.pl?gene=MAP2K7
DMD	Dystrophin	Protein Coding	46	GC0XM031097	9.35550975799561	https://www.genecards.org/cgi-bin/carddisp.pl?gene=DMD
DMPK	DM1 Protein Kinase	Protein Coding	48	GC19M045769	9.35457229614258	https://www.genecards.org/cgi-bin/carddisp.pl?gene=DMPK
REEP4	Receptor Accessory Protein 4	Protein Coding	36	GC08M022138	9.3437032699585	https://www.genecards.org/cgi-bin/carddisp.pl?gene=REEP4
SRC	SRC Proto-Oncogene, Non-Receptor Tyrosine Kinase	Protein Coding	50	GC20P037344	9.33942127227783	https://www.genecards.org/cgi-bin/carddisp.pl?gene=SRC
OXT	Oxytocin/Neurophysin I Prepropeptide	Protein Coding	38	GC20P003068	9.33934116363525	https://www.genecards.org/cgi-bin/carddisp.pl?gene=OXT
CREBRF	CREB3 Regulatory Factor	Protein Coding	32	GC05P173056	9.33901309967041	https://www.genecards.org/cgi-bin/carddisp.pl?gene=CREBRF
CLN6	CLN6 Transmembrane ER Protein	Protein Coding	37	GC15M068206	9.32600402832031	https://www.genecards.org/cgi-bin/carddisp.pl?gene=CLN6
MAPK13	Mitogen-Activated Protein Kinase 13	Protein Coding	45	GC06P077004	9.31893920898438	https://www.genecards.org/cgi-bin/carddisp.pl?gene=MAPK13
COL7A1	Collagen Type VII Alpha 1 Chain	Protein Coding	44	GC03M048564	9.31521797180176	https://www.genecards.org/cgi-bin/carddisp.pl?gene=COL7A1
OSBP	Oxysterol Binding Protein	Protein Coding	40	GC11M084425	9.3119068145752	https://www.genecards.org/cgi-bin/carddisp.pl?gene=OSBP
CYBB	Cytochrome B-245 Beta Chain	Protein Coding	46	GC0XP037780	9.30834007263184	https://www.genecards.org/cgi-bin/carddisp.pl?gene=CYBB
NPC1	NPC Intracellular Cholesterol Transporter 1	Protein Coding	48	GC18M023506	9.30550956726074	https://www.genecards.org/cgi-bin/carddisp.pl?gene=NPC1
TMX2	Thioredoxin Related Transmembrane Protein 2	Protein Coding	37	GC11P057713	9.3049898147583	https://www.genecards.org/cgi-bin/carddisp.pl?gene=TMX2
MBTPS1	Membrane Bound Transcription Factor Peptidase, Site 1	Protein Coding	44	GC16M084053	9.30095195770264	https://www.genecards.org/cgi-bin/carddisp.pl?gene=MBTPS1
NUPR1	Nuclear Protein 1, Transcriptional Regulator	Protein Coding	35	GC16M028532	9.29891681671143	https://www.genecards.org/cgi-bin/carddisp.pl?gene=NUPR1
P3H4	Prolyl 3-Hydroxylase Family Member 4 (Inactive)	Protein Coding	34	GC17M041801	9.29122161865234	https://www.genecards.org/cgi-bin/carddisp.pl?gene=P3H4
DRD2	Dopamine Receptor D2	Protein Coding	49	GC11M113409	9.28571701049805	https://www.genecards.org/cgi-bin/carddisp.pl?gene=DRD2
UGT1A6	UDP Glucuronosyltransferase Family 1 Member A6	Protein Coding	43	GC02P233691	9.27622604370117	https://www.genecards.org/cgi-bin/carddisp.pl?gene=UGT1A6
SRP68	Signal Recognition Particle 68	Protein Coding	37	GC17M076038	9.26987648010254	https://www.genecards.org/cgi-bin/carddisp.pl?gene=SRP68
GBA	Glucosylceramidase Beta	Protein Coding	48	GC01M155234	9.26189613342285	https://www.genecards.org/cgi-bin/carddisp.pl?gene=GBA
GABARAPL1	GABA Type A Receptor Associated Protein Like 1	Protein Coding	40	GC12P010212	9.25706481933594	https://www.genecards.org/cgi-bin/carddisp.pl?gene=GABARAPL1
AKAP9	A-Kinase Anchoring Protein 9	Protein Coding	44	GC07P091940	9.2496337890625	https://www.genecards.org/cgi-bin/carddisp.pl?gene=AKAP9
PKD2	Polycystin 2, Transient Receptor Potential Cation Channel	Protein Coding	46	GC04P088007	9.24923992156982	https://www.genecards.org/cgi-bin/carddisp.pl?gene=PKD2
USE1	Unconventional SNARE In The ER 1	Protein Coding	35	GC19P050913	9.2044095993042	https://www.genecards.org/cgi-bin/carddisp.pl?gene=USE1
TGM2	Transglutaminase 2	Protein Coding	46	GC20M038127	9.2029972076416	https://www.genecards.org/cgi-bin/carddisp.pl?gene=TGM2
ATP1A3	ATPase Na+/K+ Transporting Subunit Alpha 3	Protein Coding	48	GC19M041966	9.19748306274414	https://www.genecards.org/cgi-bin/carddisp.pl?gene=ATP1A3
NOTCH1	Notch Receptor 1	Protein Coding	49	GC09M137332	9.19638633728027	https://www.genecards.org/cgi-bin/carddisp.pl?gene=NOTCH1
PRDX2	Peroxiredoxin 2	Protein Coding	45	GC19M012796	9.19269466400146	https://www.genecards.org/cgi-bin/carddisp.pl?gene=PRDX2
CYP1A1	Cytochrome P450 Family 1 Subfamily A Member 1	Protein Coding	48	GC15M074719	9.17673301696777	https://www.genecards.org/cgi-bin/carddisp.pl?gene=CYP1A1
GPX1	Glutathione Peroxidase 1	Protein Coding	46	GC03M050895	9.15363693237305	https://www.genecards.org/cgi-bin/carddisp.pl?gene=GPX1
INPP5K	Inositol Polyphosphate-5-Phosphatase K	Protein Coding	43	GC17M001494	9.14750957489014	https://www.genecards.org/cgi-bin/carddisp.pl?gene=INPP5K
SCD	Stearoyl-CoA Desaturase	Protein Coding	49	GC10P100347	9.14614486694336	https://www.genecards.org/cgi-bin/carddisp.pl?gene=SCD
EMC2	ER Membrane Protein Complex Subunit 2	Protein Coding	32	GC08P108443	9.13411426544189	https://www.genecards.org/cgi-bin/carddisp.pl?gene=EMC2
BOK	BCL2 Family Apoptosis Regulator BOK	Protein Coding	40	GC02P241558	9.12369823455811	https://www.genecards.org/cgi-bin/carddisp.pl?gene=BOK
GET4	Guided Entry Of Tail-Anchored Proteins Factor 4	Protein Coding	33	GC07P000876	9.11602020263672	https://www.genecards.org/cgi-bin/carddisp.pl?gene=GET4
CREB1	CAMP Responsive Element Binding Protein 1	Protein Coding	48	GC02P207529	9.10657119750977	https://www.genecards.org/cgi-bin/carddisp.pl?gene=CREB1
SNTA1	Syntrophin Alpha 1	Protein Coding	44	GC20M033407	9.08838558197021	https://www.genecards.org/cgi-bin/carddisp.pl?gene=SNTA1
VMP1	Vacuole Membrane Protein 1	Protein Coding	36	GC17P059707	9.07745456695557	https://www.genecards.org/cgi-bin/carddisp.pl?gene=VMP1
AGR2	Anterior Gradient 2, Protein Disulphide Isomerase Family Member	Protein Coding	39	GC07M017014	9.07569980621338	https://www.genecards.org/cgi-bin/carddisp.pl?gene=AGR2
F2	Coagulation Factor II, Thrombin	Protein Coding	48	GC11P046720	9.06838989257813	https://www.genecards.org/cgi-bin/carddisp.pl?gene=F2
TMX1	Thioredoxin Related Transmembrane Protein 1	Protein Coding	38	GC14P051240	9.06774520874023	https://www.genecards.org/cgi-bin/carddisp.pl?gene=TMX1
MAOA	Monoamine Oxidase A	Protein Coding	48	GC0XP043654	9.05884552001953	https://www.genecards.org/cgi-bin/carddisp.pl?gene=MAOA
BET1	Bet1 Golgi Vesicular Membrane Trafficking Protein	Protein Coding	37	GC07M093962	9.0564603805542	https://www.genecards.org/cgi-bin/carddisp.pl?gene=BET1
ITPR3	Inositol 1,4,5-Trisphosphate Receptor Type 3	Protein Coding	45	GC06P033620	9.04984760284424	https://www.genecards.org/cgi-bin/carddisp.pl?gene=ITPR3
S100A1	S100 Calcium Binding Protein A1	Protein Coding	40	GC01P153627	9.0462646484375	https://www.genecards.org/cgi-bin/carddisp.pl?gene=S100A1
ICMT	Isoprenylcysteine Carboxyl Methyltransferase	Protein Coding	42	GC01M006222	9.04443359375	https://www.genecards.org/cgi-bin/carddisp.pl?gene=ICMT
UBL4A	Ubiquitin Like 4A	Protein Coding	34	GC0XM154483	9.03491115570068	https://www.genecards.org/cgi-bin/carddisp.pl?gene=UBL4A
GH-LCR	Growth Hormone Locus Control Region	Biological Region	2	GC17P063917	9.01828098297119	https://www.genecards.org/cgi-bin/carddisp.pl?gene=GH-LCR
LONP1	Lon Peptidase 1, Mitochondrial	Protein Coding	44	GC19M005691	9.01592826843262	https://www.genecards.org/cgi-bin/carddisp.pl?gene=LONP1
MDM2	MDM2 Proto-Oncogene	Protein Coding	52	GC12P068808	9.00606727600098	https://www.genecards.org/cgi-bin/carddisp.pl?gene=MDM2
CIB1	Calcium And Integrin Binding 1	Protein Coding	41	GC15M090229	9.00589466094971	https://www.genecards.org/cgi-bin/carddisp.pl?gene=CIB1
SDHB	Succinate Dehydrogenase Complex Iron Sulfur Subunit B	Protein Coding	47	GC01M017842	9.00083541870117	https://www.genecards.org/cgi-bin/carddisp.pl?gene=SDHB
DHCR7	7-Dehydrocholesterol Reductase	Protein Coding	46	GC11M071428	8.98878479003906	https://www.genecards.org/cgi-bin/carddisp.pl?gene=DHCR7
SAMD8	Sterile Alpha Motif Domain Containing 8	Protein Coding	37	GC10P075099	8.96701431274414	https://www.genecards.org/cgi-bin/carddisp.pl?gene=SAMD8
ARL6IP5	ADP Ribosylation Factor Like GTPase 6 Interacting Protein 5	Protein Coding	37	GC03P069084	8.95856189727783	https://www.genecards.org/cgi-bin/carddisp.pl?gene=ARL6IP5
JPH4	Junctophilin 4	Protein Coding	34	GC14M023568	8.95329475402832	https://www.genecards.org/cgi-bin/carddisp.pl?gene=JPH4
VCAM1	Vascular Cell Adhesion Molecule 1	Protein Coding	45	GC01P100719	8.94983768463135	https://www.genecards.org/cgi-bin/carddisp.pl?gene=VCAM1
DNAJB14	DnaJ Heat Shock Protein Family (Hsp40) Member B14	Protein Coding	35	GC04M099896	8.94751358032227	https://www.genecards.org/cgi-bin/carddisp.pl?gene=DNAJB14
AIFM1	Apoptosis Inducing Factor Mitochondria Associated 1	Protein Coding	47	GC0XM130129	8.93304634094238	https://www.genecards.org/cgi-bin/carddisp.pl?gene=AIFM1
RHOA	Ras Homolog Family Member A	Protein Coding	46	GC03M049359	8.90016460418701	https://www.genecards.org/cgi-bin/carddisp.pl?gene=RHOA
PIK3R1	Phosphoinositide-3-Kinase Regulatory Subunit 1	Protein Coding	49	GC05P068215	8.89949035644531	https://www.genecards.org/cgi-bin/carddisp.pl?gene=PIK3R1
HFE	Homeostatic Iron Regulator	Protein Coding	44	GC06P026087	8.8936882019043	https://www.genecards.org/cgi-bin/carddisp.pl?gene=HFE
PLEKHF2	Pleckstrin Homology And FYVE Domain Containing 2	Protein Coding	36	GC08P095133	8.89049339294434	https://www.genecards.org/cgi-bin/carddisp.pl?gene=PLEKHF2
PRDX1	Peroxiredoxin 1	Protein Coding	47	GC01M045511	8.88504981994629	https://www.genecards.org/cgi-bin/carddisp.pl?gene=PRDX1
TRIB3	Tribbles Pseudokinase 3	Protein Coding	42	GC20P000361	8.87753486633301	https://www.genecards.org/cgi-bin/carddisp.pl?gene=TRIB3
SMPD4	Sphingomyelin Phosphodiesterase 4	Protein Coding	38	GC02M130151	8.87013721466064	https://www.genecards.org/cgi-bin/carddisp.pl?gene=SMPD4
BRCA1	BRCA1 DNA Repair Associated	Protein Coding	49	GC17M043044	8.86307048797607	https://www.genecards.org/cgi-bin/carddisp.pl?gene=BRCA1
GOLGA2	Golgin A2	Protein Coding	41	GC09M128255	8.8538064956665	https://www.genecards.org/cgi-bin/carddisp.pl?gene=GOLGA2
DNAJB12	DnaJ Heat Shock Protein Family (Hsp40) Member B12	Protein Coding	35	GC10M072332	8.85207080841064	https://www.genecards.org/cgi-bin/carddisp.pl?gene=DNAJB12
SDHA	Succinate Dehydrogenase Complex Flavoprotein Subunit A	Protein Coding	46	GC05P000208	8.84643840789795	https://www.genecards.org/cgi-bin/carddisp.pl?gene=SDHA
MAP1LC3B	Microtubule Associated Protein 1 Light Chain 3 Beta	Protein Coding	40	GC16P087384	8.83648777008057	https://www.genecards.org/cgi-bin/carddisp.pl?gene=MAP1LC3B
PITPNB	Phosphatidylinositol Transfer Protein Beta	Protein Coding	40	GC22M027851	8.83497333526611	https://www.genecards.org/cgi-bin/carddisp.pl?gene=PITPNB
MAP2K4	Mitogen-Activated Protein Kinase Kinase 4	Protein Coding	45	GC17P012020	8.83258724212646	https://www.genecards.org/cgi-bin/carddisp.pl?gene=MAP2K4
HSP90AB1	Heat Shock Protein 90 Alpha Family Class B Member 1	Protein Coding	46	GC06P044246	8.83197402954102	https://www.genecards.org/cgi-bin/carddisp.pl?gene=HSP90AB1
EPO	Erythropoietin	Protein Coding	41	GC07P100720	8.82682991027832	https://www.genecards.org/cgi-bin/carddisp.pl?gene=EPO
UBA52	Ubiquitin A-52 Residue Ribosomal Protein Fusion Product 1	Protein Coding	40	GC19P018563	8.82571792602539	https://www.genecards.org/cgi-bin/carddisp.pl?gene=UBA52
FMR1	FMRP Translational Regulator 1	Protein Coding	43	GC0XP147933	8.82220268249512	https://www.genecards.org/cgi-bin/carddisp.pl?gene=FMR1
ATR	ATR Serine/Threonine Kinase	Protein Coding	51	GC03M142449	8.81881523132324	https://www.genecards.org/cgi-bin/carddisp.pl?gene=ATR
SEC61G	SEC61 Translocon Subunit Gamma	Protein Coding	34	GC07M054752	8.80648517608643	https://www.genecards.org/cgi-bin/carddisp.pl?gene=SEC61G
UBXN8	UBX Domain Protein 8	Protein Coding	32	GC08P030723	8.80271434783936	https://www.genecards.org/cgi-bin/carddisp.pl?gene=UBXN8
RINT1	RAD50 Interactor 1	Protein Coding	37	GC07P105532	8.800612449646	https://www.genecards.org/cgi-bin/carddisp.pl?gene=RINT1
STT3A	STT3 Oligosaccharyltransferase Complex Catalytic Subunit A	Protein Coding	44	GC11P125592	8.78445816040039	https://www.genecards.org/cgi-bin/carddisp.pl?gene=STT3A
GPER1	G Protein-Coupled Estrogen Receptor 1	Protein Coding	38	GC07P001885	8.77413272857666	https://www.genecards.org/cgi-bin/carddisp.pl?gene=GPER1
EMC3	ER Membrane Protein Complex Subunit 3	Protein Coding	32	GC03M010345	8.76945781707764	https://www.genecards.org/cgi-bin/carddisp.pl?gene=EMC3
UNC93B1	Unc-93 Homolog B1, TLR Signaling Regulator	Protein Coding	39	GC11M067991	8.75735092163086	https://www.genecards.org/cgi-bin/carddisp.pl?gene=UNC93B1
PON2	Paraoxonase 2	Protein Coding	44	GC07M095404	8.72454833984375	https://www.genecards.org/cgi-bin/carddisp.pl?gene=PON2
CASP12	Caspase 12 (Gene/Pseudogene)	Protein Coding	34	GC11M104885	8.7176685333252	https://www.genecards.org/cgi-bin/carddisp.pl?gene=CASP12
RHBDD1	Rhomboid Domain Containing 1	Protein Coding	34	GC02P226805	8.70557308197021	https://www.genecards.org/cgi-bin/carddisp.pl?gene=RHBDD1
JAK2	Janus Kinase 2	Protein Coding	51	GC09P004985	8.705491065979	https://www.genecards.org/cgi-bin/carddisp.pl?gene=JAK2
CAMK2G	Calcium/Calmodulin Dependent Protein Kinase II Gamma	Protein Coding	48	GC10M073812	8.70141410827637	https://www.genecards.org/cgi-bin/carddisp.pl?gene=CAMK2G
SLC39A14	Solute Carrier Family 39 Member 14	Protein Coding	43	GC08P022367	8.7006368637085	https://www.genecards.org/cgi-bin/carddisp.pl?gene=SLC39A14
YIF1B	Yip1 Interacting Factor Homolog B, Membrane Trafficking Protein	Protein Coding	35	GC19M038303	8.68715190887451	https://www.genecards.org/cgi-bin/carddisp.pl?gene=YIF1B
PIGN	Phosphatidylinositol Glycan Anchor Biosynthesis Class N	Protein Coding	41	GC18M061905	8.67773818969727	https://www.genecards.org/cgi-bin/carddisp.pl?gene=PIGN
EDN1	Endothelin 1	Protein Coding	48	GC06P012256	8.67654609680176	https://www.genecards.org/cgi-bin/carddisp.pl?gene=EDN1
STAU1	Staufen Double-Stranded RNA Binding Protein 1	Protein Coding	37	GC20M049113	8.67558479309082	https://www.genecards.org/cgi-bin/carddisp.pl?gene=STAU1
MICB	MHC Class I Polypeptide-Related Sequence B	Protein Coding	41	GC06P076856	8.66710472106934	https://www.genecards.org/cgi-bin/carddisp.pl?gene=MICB
C9orf72	C9orf72-SMCR8 Complex Subunit	Protein Coding	41	GC09M028148	8.66009998321533	https://www.genecards.org/cgi-bin/carddisp.pl?gene=C9orf72
EMC4	ER Membrane Protein Complex Subunit 4	Protein Coding	32	GC15P038179	8.65640354156494	https://www.genecards.org/cgi-bin/carddisp.pl?gene=EMC4
HM13	Histocompatibility Minor 13	Protein Coding	38	GC20P031514	8.6425666809082	https://www.genecards.org/cgi-bin/carddisp.pl?gene=HM13
MUC1	Mucin 1, Cell Surface Associated	Protein Coding	48	GC01M155185	8.6417407989502	https://www.genecards.org/cgi-bin/carddisp.pl?gene=MUC1
KDSR	3-Ketodihydrosphingosine Reductase	Protein Coding	40	GC18M063327	8.64075374603271	https://www.genecards.org/cgi-bin/carddisp.pl?gene=KDSR
OSBPL3	Oxysterol Binding Protein Like 3	Protein Coding	38	GC07M024836	8.63994026184082	https://www.genecards.org/cgi-bin/carddisp.pl?gene=OSBPL3
NR3C2	Nuclear Receptor Subfamily 3 Group C Member 2	Protein Coding	46	GC04M148078	8.6290225982666	https://www.genecards.org/cgi-bin/carddisp.pl?gene=NR3C2
HMGB1	High Mobility Group Box 1	Protein Coding	44	GC13M030456	8.59478950500488	https://www.genecards.org/cgi-bin/carddisp.pl?gene=HMGB1
RAB2A	RAB2A, Member RAS Oncogene Family	Protein Coding	41	GC08P060516	8.59256458282471	https://www.genecards.org/cgi-bin/carddisp.pl?gene=RAB2A
IFNG	Interferon Gamma	Protein Coding	47	GC12M068154	8.57943630218506	https://www.genecards.org/cgi-bin/carddisp.pl?gene=IFNG
C2CD2L	C2CD2 Like	Protein Coding	33	GC11P119102	8.57732582092285	https://www.genecards.org/cgi-bin/carddisp.pl?gene=C2CD2L
TMTC3	Transmembrane O-Mannosyltransferase Targeting Cadherins 3	Protein Coding	36	GC12P088142	8.57002449035645	https://www.genecards.org/cgi-bin/carddisp.pl?gene=TMTC3
TMED1	Transmembrane P24 Trafficking Protein 1	Protein Coding	37	GC19M010832	8.5643367767334	https://www.genecards.org/cgi-bin/carddisp.pl?gene=TMED1
UBE2J2	Ubiquitin Conjugating Enzyme E2 J2	Protein Coding	40	GC01M005132	8.54830741882324	https://www.genecards.org/cgi-bin/carddisp.pl?gene=UBE2J2
NCK1	NCK Adaptor Protein 1	Protein Coding	43	GC03P136862	8.54830265045166	https://www.genecards.org/cgi-bin/carddisp.pl?gene=NCK1
UBA5	Ubiquitin Like Modifier Activating Enzyme 5	Protein Coding	41	GC03P132654	8.52472686767578	https://www.genecards.org/cgi-bin/carddisp.pl?gene=UBA5
PRDX6	Peroxiredoxin 6	Protein Coding	45	GC01P173477	8.51890277862549	https://www.genecards.org/cgi-bin/carddisp.pl?gene=PRDX6
TYR	Tyrosinase	Protein Coding	46	GC11P089177	8.50995635986328	https://www.genecards.org/cgi-bin/carddisp.pl?gene=TYR
TSPO	Translocator Protein	Protein Coding	42	GC22P043151	8.49289131164551	https://www.genecards.org/cgi-bin/carddisp.pl?gene=TSPO
CNR1	Cannabinoid Receptor 1	Protein Coding	46	GC06M088139	8.48501491546631	https://www.genecards.org/cgi-bin/carddisp.pl?gene=CNR1
EBP	EBP Cholestenol Delta-Isomerase	Protein Coding	43	GC0XP048521	8.46873950958252	https://www.genecards.org/cgi-bin/carddisp.pl?gene=EBP
EMC6	ER Membrane Protein Complex Subunit 6	Protein Coding	31	GC17P003668	8.46371364593506	https://www.genecards.org/cgi-bin/carddisp.pl?gene=EMC6
F9	Coagulation Factor IX	Protein Coding	47	GC0XP139530	8.4632568359375	https://www.genecards.org/cgi-bin/carddisp.pl?gene=F9
CARD14	Caspase Recruitment Domain Family Member 14	Protein Coding	42	GC17P080170	8.46101665496826	https://www.genecards.org/cgi-bin/carddisp.pl?gene=CARD14
ZW10	Zw10 Kinetochore Protein	Protein Coding	38	GC11M113733	8.4471960067749	https://www.genecards.org/cgi-bin/carddisp.pl?gene=ZW10
LBR	Lamin B Receptor	Protein Coding	46	GC01M225401	8.4461498260498	https://www.genecards.org/cgi-bin/carddisp.pl?gene=LBR
MMGT1	Membrane Magnesium Transporter 1	Protein Coding	33	GC0XM135962	8.4352388381958	https://www.genecards.org/cgi-bin/carddisp.pl?gene=MMGT1
SCP2	Sterol Carrier Protein 2	Protein Coding	45	GC01P052927	8.42751789093018	https://www.genecards.org/cgi-bin/carddisp.pl?gene=SCP2
GSTM1	Glutathione S-Transferase Mu 1	Protein Coding	41	GC01P109687	8.42409133911133	https://www.genecards.org/cgi-bin/carddisp.pl?gene=GSTM1
ATG14	Autophagy Related 14	Protein Coding	35	GC14M055366	8.41502285003662	https://www.genecards.org/cgi-bin/carddisp.pl?gene=ATG14
DBH	Dopamine Beta-Hydroxylase	Protein Coding	50	GC09P133636	8.4105806350708	https://www.genecards.org/cgi-bin/carddisp.pl?gene=DBH
RCN1	Reticulocalbin 1	Protein Coding	40	GC11P032090	8.40503311157227	https://www.genecards.org/cgi-bin/carddisp.pl?gene=RCN1
KCNJ11	Potassium Inwardly Rectifying Channel Subfamily J Member 11	Protein Coding	47	GC11M017520	8.39607238769531	https://www.genecards.org/cgi-bin/carddisp.pl?gene=KCNJ11
SP1	Sp1 Transcription Factor	Protein Coding	45	GC12P053380	8.38801574707031	https://www.genecards.org/cgi-bin/carddisp.pl?gene=SP1
HSD11B1	Hydroxysteroid 11-Beta Dehydrogenase 1	Protein Coding	49	GC01P209686	8.38637828826904	https://www.genecards.org/cgi-bin/carddisp.pl?gene=HSD11B1
SRP14	Signal Recognition Particle 14	Protein Coding	36	GC15M040035	8.38284206390381	https://www.genecards.org/cgi-bin/carddisp.pl?gene=SRP14
CCND1	Cyclin D1	Protein Coding	50	GC11P069641	8.36306858062744	https://www.genecards.org/cgi-bin/carddisp.pl?gene=CCND1
TEX2	Testis Expressed 2	Protein Coding	33	GC17M064147	8.35906791687012	https://www.genecards.org/cgi-bin/carddisp.pl?gene=TEX2
TF	Transferrin	Protein Coding	49	GC03P133805	8.35887813568115	https://www.genecards.org/cgi-bin/carddisp.pl?gene=TF
CDK1	Cyclin Dependent Kinase 1	Protein Coding	44	GC10P060772	8.34962844848633	https://www.genecards.org/cgi-bin/carddisp.pl?gene=CDK1
GPX8	Glutathione Peroxidase 8 (Putative)	Protein Coding	40	GC05P055160	8.34175777435303	https://www.genecards.org/cgi-bin/carddisp.pl?gene=GPX8
SHISA5	Shisa Family Member 5	Protein Coding	36	GC03M048468	8.34045696258545	https://www.genecards.org/cgi-bin/carddisp.pl?gene=SHISA5
CASP2	Caspase 2	Protein Coding	47	GC07P147632	8.33607387542725	https://www.genecards.org/cgi-bin/carddisp.pl?gene=CASP2
MPPE1	Metallophosphoesterase 1	Protein Coding	37	GC18M023289	8.32485866546631	https://www.genecards.org/cgi-bin/carddisp.pl?gene=MPPE1
PIGK	Phosphatidylinositol Glycan Anchor Biosynthesis Class K	Protein Coding	42	GC01M077088	8.31128597259521	https://www.genecards.org/cgi-bin/carddisp.pl?gene=PIGK
TMCO1	Transmembrane And Coiled-Coil Domains 1	Protein Coding	39	GC01M165724	8.30663108825684	https://www.genecards.org/cgi-bin/carddisp.pl?gene=TMCO1
PTGS1	Prostaglandin-Endoperoxide Synthase 1	Protein Coding	46	GC09P122370	8.30655384063721	https://www.genecards.org/cgi-bin/carddisp.pl?gene=PTGS1
ZC3H12A	Zinc Finger CCCH-Type Containing 12A	Protein Coding	36	GC01P037474	8.29855537414551	https://www.genecards.org/cgi-bin/carddisp.pl?gene=ZC3H12A
NAGLU	N-Acetyl-Alpha-Glucosaminidase	Protein Coding	42	GC17P050731	8.27200794219971	https://www.genecards.org/cgi-bin/carddisp.pl?gene=NAGLU
CALHM1	Calcium Homeostasis Modulator 1	Protein Coding	33	GC10M103454	8.26789474487305	https://www.genecards.org/cgi-bin/carddisp.pl?gene=CALHM1
UBXN4	UBX Domain Protein 4	Protein Coding	36	GC02P135741	8.25979995727539	https://www.genecards.org/cgi-bin/carddisp.pl?gene=UBXN4
TMEM41B	Transmembrane Protein 41B	Protein Coding	33	GC11M009280	8.25136566162109	https://www.genecards.org/cgi-bin/carddisp.pl?gene=TMEM41B
P3H1	Prolyl 3-Hydroxylase 1	Protein Coding	40	GC01M042746	8.249192237854	https://www.genecards.org/cgi-bin/carddisp.pl?gene=P3H1
MAP2K1	Mitogen-Activated Protein Kinase Kinase 1	Protein Coding	52	GC15P066386	8.23970603942871	https://www.genecards.org/cgi-bin/carddisp.pl?gene=MAP2K1
IGF1	Insulin Like Growth Factor 1	Protein Coding	48	GC12M102395	8.22044658660889	https://www.genecards.org/cgi-bin/carddisp.pl?gene=IGF1
GLA	Galactosidase Alpha	Protein Coding	47	GC0XM101393	8.21716499328613	https://www.genecards.org/cgi-bin/carddisp.pl?gene=GLA
RFT1	RFT1 Homolog	Protein Coding	38	GC03M053071	8.20061111450195	https://www.genecards.org/cgi-bin/carddisp.pl?gene=RFT1
INSR	Insulin Receptor	Protein Coding	52	GC19M007112	8.19760799407959	https://www.genecards.org/cgi-bin/carddisp.pl?gene=INSR
SCFD1	Sec1 Family Domain Containing 1	Protein Coding	38	GC14P030622	8.1647891998291	https://www.genecards.org/cgi-bin/carddisp.pl?gene=SCFD1
STAT3	Signal Transducer And Activator Of Transcription 3	Protein Coding	50	GC17M042313	8.16045379638672	https://www.genecards.org/cgi-bin/carddisp.pl?gene=STAT3
YKT6	YKT6 V-SNARE Homolog	Protein Coding	38	GC07P044200	8.15041255950928	https://www.genecards.org/cgi-bin/carddisp.pl?gene=YKT6
CERT1	Ceramide Transporter 1	Protein Coding	33	GC05M075356	8.14750289916992	https://www.genecards.org/cgi-bin/carddisp.pl?gene=CERT1
NDRG1	N-Myc Downstream Regulated 1	Protein Coding	44	GC08M133237	8.12926197052002	https://www.genecards.org/cgi-bin/carddisp.pl?gene=NDRG1
AGR3	Anterior Gradient 3, Protein Disulphide Isomerase Family Member	Protein Coding	37	GC07M016854	8.12818050384521	https://www.genecards.org/cgi-bin/carddisp.pl?gene=AGR3
IL1A	Interleukin 1 Alpha	Protein Coding	43	GC02M112773	8.12228584289551	https://www.genecards.org/cgi-bin/carddisp.pl?gene=IL1A
CYP2D6	Cytochrome P450 Family 2 Subfamily D Member 6	Protein Coding	48	GC22M042126	8.12000370025635	https://www.genecards.org/cgi-bin/carddisp.pl?gene=CYP2D6
PIK3C3	Phosphatidylinositol 3-Kinase Catalytic Subunit Type 3	Protein Coding	48	GC18P041955	8.11849689483643	https://www.genecards.org/cgi-bin/carddisp.pl?gene=PIK3C3
FKBP1B	FKBP Prolyl Isomerase 1B	Protein Coding	39	GC02P024033	8.09237766265869	https://www.genecards.org/cgi-bin/carddisp.pl?gene=FKBP1B
AKAP6	A-Kinase Anchoring Protein 6	Protein Coding	41	GC14P032203	8.07618522644043	https://www.genecards.org/cgi-bin/carddisp.pl?gene=AKAP6
UBB	Ubiquitin B	Protein Coding	42	GC17P016380	8.0665168762207	https://www.genecards.org/cgi-bin/carddisp.pl?gene=UBB
JPH1	Junctophilin 1	Protein Coding	39	GC08M074234	8.05965805053711	https://www.genecards.org/cgi-bin/carddisp.pl?gene=JPH1
CGRRF1	Cell Growth Regulator With Ring Finger Domain 1	Protein Coding	33	GC14P054509	8.05888175964355	https://www.genecards.org/cgi-bin/carddisp.pl?gene=CGRRF1
ITPR2	Inositol 1,4,5-Trisphosphate Receptor Type 2	Protein Coding	46	GC12M026336	8.04916572570801	https://www.genecards.org/cgi-bin/carddisp.pl?gene=ITPR2
PDHA1	Pyruvate Dehydrogenase E1 Subunit Alpha 1	Protein Coding	47	GC0XP019343	8.04566669464111	https://www.genecards.org/cgi-bin/carddisp.pl?gene=PDHA1
MAPKAP1	MAPK Associated Protein 1	Protein Coding	42	GC09M125437	8.04194259643555	https://www.genecards.org/cgi-bin/carddisp.pl?gene=MAPKAP1
TLR9	Toll Like Receptor 9	Protein Coding	45	GC03M052222	8.03144359588623	https://www.genecards.org/cgi-bin/carddisp.pl?gene=TLR9
HACD3	3-Hydroxyacyl-CoA Dehydratase 3	Protein Coding	35	GC15P065530	8.02415466308594	https://www.genecards.org/cgi-bin/carddisp.pl?gene=HACD3
EEF1A1	Eukaryotic Translation Elongation Factor 1 Alpha 1	Protein Coding	42	GC06M073515	8.02409934997559	https://www.genecards.org/cgi-bin/carddisp.pl?gene=EEF1A1
HACD2	3-Hydroxyacyl-CoA Dehydratase 2	Protein Coding	33	GC03M123490	7.99779272079468	https://www.genecards.org/cgi-bin/carddisp.pl?gene=HACD2
KDR	Kinase Insert Domain Receptor	Protein Coding	52	GC04M055078	7.99164915084839	https://www.genecards.org/cgi-bin/carddisp.pl?gene=KDR
GABARAP	GABA Type A Receptor-Associated Protein	Protein Coding	42	GC17M007240	7.98888540267944	https://www.genecards.org/cgi-bin/carddisp.pl?gene=GABARAP
HSPA13	Heat Shock Protein Family A (Hsp70) Member 13	Protein Coding	37	GC21M014512	7.98302936553955	https://www.genecards.org/cgi-bin/carddisp.pl?gene=HSPA13
SEC11A	SEC11 Homolog A, Signal Peptidase Complex Subunit	Protein Coding	37	GC15M084669	7.97059392929077	https://www.genecards.org/cgi-bin/carddisp.pl?gene=SEC11A
CHAT	Choline O-Acetyltransferase	Protein Coding	47	GC10P049609	7.9651312828064	https://www.genecards.org/cgi-bin/carddisp.pl?gene=CHAT
SHC1	SHC Adaptor Protein 1	Protein Coding	44	GC01M154962	7.96170330047607	https://www.genecards.org/cgi-bin/carddisp.pl?gene=SHC1
GSTP1	Glutathione S-Transferase Pi 1	Protein Coding	49	GC11P067583	7.95811891555786	https://www.genecards.org/cgi-bin/carddisp.pl?gene=GSTP1
SGTA	Small Glutamine Rich Tetratricopeptide Repeat Co-Chaperone Alpha	Protein Coding	36	GC19M002754	7.95467567443848	https://www.genecards.org/cgi-bin/carddisp.pl?gene=SGTA
HGSNAT	Heparan-Alpha-Glucosaminide N-Acetyltransferase	Protein Coding	38	GC08P043140	7.95292329788208	https://www.genecards.org/cgi-bin/carddisp.pl?gene=HGSNAT
MTDH	Metadherin	Protein Coding	40	GC08P097643	7.94815826416016	https://www.genecards.org/cgi-bin/carddisp.pl?gene=MTDH
PTPN2	Protein Tyrosine Phosphatase Non-Receptor Type 2	Protein Coding	45	GC18M023298	7.93991565704346	https://www.genecards.org/cgi-bin/carddisp.pl?gene=PTPN2
RAC1	Rac Family Small GTPase 1	Protein Coding	48	GC07P006377	7.93286323547363	https://www.genecards.org/cgi-bin/carddisp.pl?gene=RAC1
NR1H2	Nuclear Receptor Subfamily 1 Group H Member 2	Protein Coding	46	GC19P050329	7.93168878555298	https://www.genecards.org/cgi-bin/carddisp.pl?gene=NR1H2
MYC	MYC Proto-Oncogene, BHLH Transcription Factor	Protein Coding	50	GC08P127735	7.92905378341675	https://www.genecards.org/cgi-bin/carddisp.pl?gene=MYC
UMOD	Uromodulin	Protein Coding	42	GC16M020344	7.92813301086426	https://www.genecards.org/cgi-bin/carddisp.pl?gene=UMOD
HTR2A	5-Hydroxytryptamine Receptor 2A	Protein Coding	47	GC13M046831	7.92764091491699	https://www.genecards.org/cgi-bin/carddisp.pl?gene=HTR2A
UFM1	Ubiquitin Fold Modifier 1	Protein Coding	39	GC13P038349	7.92700958251953	https://www.genecards.org/cgi-bin/carddisp.pl?gene=UFM1
BCL2L10	BCL2 Like 10	Protein Coding	38	GC15M079646	7.92029428482056	https://www.genecards.org/cgi-bin/carddisp.pl?gene=BCL2L10
ZFAND2B	Zinc Finger AN1-Type Containing 2B	Protein Coding	34	GC02P219195	7.91878795623779	https://www.genecards.org/cgi-bin/carddisp.pl?gene=ZFAND2B
GET1	Guided Entry Of Tail-Anchored Proteins Factor 1	Protein Coding	28	GC21P039377	7.90067291259766	https://www.genecards.org/cgi-bin/carddisp.pl?gene=GET1
TRAPPC5	Trafficking Protein Particle Complex Subunit 5	Protein Coding	35	GC19P007680	7.89958524703979	https://www.genecards.org/cgi-bin/carddisp.pl?gene=TRAPPC5
ERMARD	ER Membrane Associated RNA Degradation	Protein Coding	33	GC06P169751	7.85992860794067	https://www.genecards.org/cgi-bin/carddisp.pl?gene=ERMARD
ADRB2	Adrenoceptor Beta 2	Protein Coding	48	GC05P148825	7.8575701713562	https://www.genecards.org/cgi-bin/carddisp.pl?gene=ADRB2
FAS	Fas Cell Surface Death Receptor	Protein Coding	49	GC10P090723	7.8545970916748	https://www.genecards.org/cgi-bin/carddisp.pl?gene=FAS
CDK5RAP3	CDK5 Regulatory Subunit Associated Protein 3	Protein Coding	38	GC17P047967	7.85092544555664	https://www.genecards.org/cgi-bin/carddisp.pl?gene=CDK5RAP3
CHRNE	Cholinergic Receptor Nicotinic Epsilon Subunit	Protein Coding	44	GC17M004897	7.84020519256592	https://www.genecards.org/cgi-bin/carddisp.pl?gene=CHRNE
MX1	MX Dynamin Like GTPase 1	Protein Coding	41	GC21P041420	7.83772563934326	https://www.genecards.org/cgi-bin/carddisp.pl?gene=MX1
MFN2	Mitofusin 2	Protein Coding	46	GC01P011980	7.83046531677246	https://www.genecards.org/cgi-bin/carddisp.pl?gene=MFN2
GANAB	Glucosidase II Alpha Subunit	Protein Coding	45	GC11M084553	7.82789134979248	https://www.genecards.org/cgi-bin/carddisp.pl?gene=GANAB
F8	Coagulation Factor VIII	Protein Coding	46	GC0XM154835	7.82788562774658	https://www.genecards.org/cgi-bin/carddisp.pl?gene=F8
SGPP1	Sphingosine-1-Phosphate Phosphatase 1	Protein Coding	38	GC14M063684	7.81985521316528	https://www.genecards.org/cgi-bin/carddisp.pl?gene=SGPP1
SELENOF	Selenoprotein F	Protein Coding	27	GC01M086863	7.81661748886108	https://www.genecards.org/cgi-bin/carddisp.pl?gene=SELENOF
LACC1	Laccase Domain Containing 1	Protein Coding	35	GC13P043879	7.81603527069092	https://www.genecards.org/cgi-bin/carddisp.pl?gene=LACC1
POR	Cytochrome P450 Oxidoreductase	Protein Coding	49	GC07P075899	7.81150484085083	https://www.genecards.org/cgi-bin/carddisp.pl?gene=POR
GORASP2	Golgi Reassembly Stacking Protein 2	Protein Coding	39	GC02P170928	7.81138753890991	https://www.genecards.org/cgi-bin/carddisp.pl?gene=GORASP2
CDKN3	Cyclin Dependent Kinase Inhibitor 3	Protein Coding	42	GC14P054398	7.79953193664551	https://www.genecards.org/cgi-bin/carddisp.pl?gene=CDKN3
ANXA5	Annexin A5	Protein Coding	45	GC04M121667	7.79517507553101	https://www.genecards.org/cgi-bin/carddisp.pl?gene=ANXA5
PRL	Prolactin	Protein Coding	42	GC06M022287	7.78916263580322	https://www.genecards.org/cgi-bin/carddisp.pl?gene=PRL
PROC	Protein C, Inactivator Of Coagulation Factors Va And VIIIa	Protein Coding	49	GC02P127418	7.78391265869141	https://www.genecards.org/cgi-bin/carddisp.pl?gene=PROC
DGAT1	Diacylglycerol O-Acyltransferase 1	Protein Coding	46	GC08M144316	7.76387023925781	https://www.genecards.org/cgi-bin/carddisp.pl?gene=DGAT1
SCARA3	Scavenger Receptor Class A Member 3	Protein Coding	37	GC08P027633	7.75568914413452	https://www.genecards.org/cgi-bin/carddisp.pl?gene=SCARA3
MSRB3	Methionine Sulfoxide Reductase B3	Protein Coding	43	GC12P065279	7.7548131942749	https://www.genecards.org/cgi-bin/carddisp.pl?gene=MSRB3
SACM1L	SAC1 Like Phosphatidylinositide Phosphatase	Protein Coding	38	GC03P046263	7.7451000213623	https://www.genecards.org/cgi-bin/carddisp.pl?gene=SACM1L
MCL1	MCL1 Apoptosis Regulator, BCL2 Family Member	Protein Coding	45	GC01M151420	7.74315595626831	https://www.genecards.org/cgi-bin/carddisp.pl?gene=MCL1
APOA1	Apolipoprotein A1	Protein Coding	48	GC11M116835	7.73279762268066	https://www.genecards.org/cgi-bin/carddisp.pl?gene=APOA1
NBAS	NBAS Subunit Of NRZ Tethering Complex	Protein Coding	40	GC02M014998	7.72822999954224	https://www.genecards.org/cgi-bin/carddisp.pl?gene=NBAS
KCNJ2	Potassium Inwardly Rectifying Channel Subfamily J Member 2	Protein Coding	48	GC17P070168	7.72398662567139	https://www.genecards.org/cgi-bin/carddisp.pl?gene=KCNJ2
MICA	MHC Class I Polypeptide-Related Sequence A	Protein Coding	39	GC06P031399	7.71534061431885	https://www.genecards.org/cgi-bin/carddisp.pl?gene=MICA
REEP1	Receptor Accessory Protein 1	Protein Coding	40	GC02M086213	7.70325803756714	https://www.genecards.org/cgi-bin/carddisp.pl?gene=REEP1
MGST1	Microsomal Glutathione S-Transferase 1	Protein Coding	41	GC12P016347	7.6936502456665	https://www.genecards.org/cgi-bin/carddisp.pl?gene=MGST1
JPH3	Junctophilin 3	Protein Coding	42	GC16P087601	7.6925573348999	https://www.genecards.org/cgi-bin/carddisp.pl?gene=JPH3
SOAT2	Sterol O-Acyltransferase 2	Protein Coding	43	GC12P053103	7.69249057769775	https://www.genecards.org/cgi-bin/carddisp.pl?gene=SOAT2
PRDX3	Peroxiredoxin 3	Protein Coding	43	GC10M119167	7.68860912322998	https://www.genecards.org/cgi-bin/carddisp.pl?gene=PRDX3
TRAPPC12	Trafficking Protein Particle Complex Subunit 12	Protein Coding	37	GC02P003383	7.68636274337769	https://www.genecards.org/cgi-bin/carddisp.pl?gene=TRAPPC12
AGER	Advanced Glycosylation End-Product Specific Receptor	Protein Coding	44	GC06M032180	7.66318035125732	https://www.genecards.org/cgi-bin/carddisp.pl?gene=AGER
STARD3NL	STARD3 N-Terminal Like	Protein Coding	37	GC07P038218	7.64269018173218	https://www.genecards.org/cgi-bin/carddisp.pl?gene=STARD3NL
PKM	Pyruvate Kinase M1/2	Protein Coding	44	GC15M072199	7.62709331512451	https://www.genecards.org/cgi-bin/carddisp.pl?gene=PKM
POMT2	Protein O-Mannosyltransferase 2	Protein Coding	43	GC14M077274	7.61571455001831	https://www.genecards.org/cgi-bin/carddisp.pl?gene=POMT2
FKBP4	FKBP Prolyl Isomerase 4	Protein Coding	44	GC12P002795	7.61446905136108	https://www.genecards.org/cgi-bin/carddisp.pl?gene=FKBP4
SET	SET Nuclear Proto-Oncogene	Protein Coding	45	GC09P128809	7.60553979873657	https://www.genecards.org/cgi-bin/carddisp.pl?gene=SET
ANK1	Ankyrin 1	Protein Coding	44	GC08M041653	7.60278606414795	https://www.genecards.org/cgi-bin/carddisp.pl?gene=ANK1
PKD1	Polycystin 1, Transient Receptor Potential Channel Interacting	Protein Coding	46	GC16M006281	7.59593439102173	https://www.genecards.org/cgi-bin/carddisp.pl?gene=PKD1
CTSB	Cathepsin B	Protein Coding	50	GC08M011842	7.58618450164795	https://www.genecards.org/cgi-bin/carddisp.pl?gene=CTSB
ZFYVE27	Zinc Finger FYVE-Type Containing 27	Protein Coding	36	GC10P097739	7.56105184555054	https://www.genecards.org/cgi-bin/carddisp.pl?gene=ZFYVE27
EIF2B5	Eukaryotic Translation Initiation Factor 2B Subunit Epsilon	Protein Coding	43	GC03P184135	7.55827140808105	https://www.genecards.org/cgi-bin/carddisp.pl?gene=EIF2B5
PABPC1	Poly(A) Binding Protein Cytoplasmic 1	Protein Coding	42	GC08M100685	7.54860687255859	https://www.genecards.org/cgi-bin/carddisp.pl?gene=PABPC1
CTSD	Cathepsin D	Protein Coding	50	GC11M001752	7.54568195343018	https://www.genecards.org/cgi-bin/carddisp.pl?gene=CTSD
NOTCH2	Notch Receptor 2	Protein Coding	49	GC01M119911	7.53926849365234	https://www.genecards.org/cgi-bin/carddisp.pl?gene=NOTCH2
HSD17B12	Hydroxysteroid 17-Beta Dehydrogenase 12	Protein Coding	40	GC11P043717	7.5362548828125	https://www.genecards.org/cgi-bin/carddisp.pl?gene=HSD17B12
DPAGT1	Dolichyl-Phosphate N-Acetylglucosaminephosphotransferase 1	Protein Coding	44	GC11M119096	7.53598737716675	https://www.genecards.org/cgi-bin/carddisp.pl?gene=DPAGT1
NOL3	Nucleolar Protein 3	Protein Coding	42	GC16P067204	7.52211952209473	https://www.genecards.org/cgi-bin/carddisp.pl?gene=NOL3
SMPD1	Sphingomyelin Phosphodiesterase 1	Protein Coding	48	GC11P006390	7.52152299880981	https://www.genecards.org/cgi-bin/carddisp.pl?gene=SMPD1
RETREG1	Reticulophagy Regulator 1	Protein Coding	30	GC05M016472	7.52047300338745	https://www.genecards.org/cgi-bin/carddisp.pl?gene=RETREG1
TECR	Trans-2,3-Enoyl-CoA Reductase	Protein Coding	43	GC19P014504	7.51147794723511	https://www.genecards.org/cgi-bin/carddisp.pl?gene=TECR
TFRC	Transferrin Receptor	Protein Coding	47	GC03M196027	7.50642204284668	https://www.genecards.org/cgi-bin/carddisp.pl?gene=TFRC
PARP16	Poly(ADP-Ribose) Polymerase Family Member 16	Protein Coding	36	GC15M079220	7.49150943756104	https://www.genecards.org/cgi-bin/carddisp.pl?gene=PARP16
STK4	Serine/Threonine Kinase 4	Protein Coding	48	GC20P044966	7.49109792709351	https://www.genecards.org/cgi-bin/carddisp.pl?gene=STK4
HAX1	HCLS1 Associated Protein X-1	Protein Coding	42	GC01P154273	7.48817729949951	https://www.genecards.org/cgi-bin/carddisp.pl?gene=HAX1
SUMF2	Sulfatase Modifying Factor 2	Protein Coding	39	GC07P056491	7.48463010787964	https://www.genecards.org/cgi-bin/carddisp.pl?gene=SUMF2
XIAP	X-Linked Inhibitor Of Apoptosis	Protein Coding	47	GC0XP123859	7.47619199752808	https://www.genecards.org/cgi-bin/carddisp.pl?gene=XIAP
MR1	Major Histocompatibility Complex, Class I-Related	Protein Coding	41	GC01P181033	7.47015142440796	https://www.genecards.org/cgi-bin/carddisp.pl?gene=MR1
CLN8	CLN8 Transmembrane ER And ERGIC Protein	Protein Coding	41	GC08P001755	7.46756172180176	https://www.genecards.org/cgi-bin/carddisp.pl?gene=CLN8
PML	PML Nuclear Body Scaffold	Protein Coding	45	GC15P073994	7.44925022125244	https://www.genecards.org/cgi-bin/carddisp.pl?gene=PML
CDK5	Cyclin Dependent Kinase 5	Protein Coding	51	GC07M151053	7.43765687942505	https://www.genecards.org/cgi-bin/carddisp.pl?gene=CDK5
STT3B	STT3 Oligosaccharyltransferase Complex Catalytic Subunit B	Protein Coding	42	GC03P031550	7.4353141784668	https://www.genecards.org/cgi-bin/carddisp.pl?gene=STT3B
ELN	Elastin	Protein Coding	44	GC07P074027	7.42909336090088	https://www.genecards.org/cgi-bin/carddisp.pl?gene=ELN
COPE	COPI Coat Complex Subunit Epsilon	Protein Coding	38	GC19M018899	7.42627143859863	https://www.genecards.org/cgi-bin/carddisp.pl?gene=COPE
SRPRB	SRP Receptor Subunit Beta	Protein Coding	37	GC03P133784	7.4094181060791	https://www.genecards.org/cgi-bin/carddisp.pl?gene=SRPRB
RNF5	Ring Finger Protein 5	Protein Coding	41	GC06P076892	7.39089488983154	https://www.genecards.org/cgi-bin/carddisp.pl?gene=RNF5
TRAPPC4	Trafficking Protein Particle Complex Subunit 4	Protein Coding	40	GC11P119018	7.37085485458374	https://www.genecards.org/cgi-bin/carddisp.pl?gene=TRAPPC4
PRKCA	Protein Kinase C Alpha	Protein Coding	49	GC17P066302	7.37039804458618	https://www.genecards.org/cgi-bin/carddisp.pl?gene=PRKCA
NOS1	Nitric Oxide Synthase 1	Protein Coding	49	GC12M117208	7.37017822265625	https://www.genecards.org/cgi-bin/carddisp.pl?gene=NOS1
MAN1A1	Mannosidase Alpha Class 1A Member 1	Protein Coding	41	GC06M119269	7.36453104019165	https://www.genecards.org/cgi-bin/carddisp.pl?gene=MAN1A1
NLRP1	NLR Family Pyrin Domain Containing 1	Protein Coding	43	GC17M005499	7.36061859130859	https://www.genecards.org/cgi-bin/carddisp.pl?gene=NLRP1
HLA-C	Major Histocompatibility Complex, Class I, C	Protein Coding	45	GC06M061260	7.33792781829834	https://www.genecards.org/cgi-bin/carddisp.pl?gene=HLA-C
MAP2K3	Mitogen-Activated Protein Kinase Kinase 3	Protein Coding	48	GC17P049577	7.32872772216797	https://www.genecards.org/cgi-bin/carddisp.pl?gene=MAP2K3
GADD45A	Growth Arrest And DNA Damage Inducible Alpha	Protein Coding	43	GC01P067685	7.32372570037842	https://www.genecards.org/cgi-bin/carddisp.pl?gene=GADD45A
ZFYVE1	Zinc Finger FYVE-Type Containing 1	Protein Coding	36	GC14M072969	7.31836700439453	https://www.genecards.org/cgi-bin/carddisp.pl?gene=ZFYVE1
CP	Ceruloplasmin	Protein Coding	49	GC03M149162	7.31476259231567	https://www.genecards.org/cgi-bin/carddisp.pl?gene=CP
ECPAS	Ecm29 Proteasome Adaptor And Scaffold	Protein Coding	28	GC09M111361	7.29151153564453	https://www.genecards.org/cgi-bin/carddisp.pl?gene=ECPAS
TRPM2	Transient Receptor Potential Cation Channel Subfamily M Member 2	Protein Coding	41	GC21P044350	7.29039621353149	https://www.genecards.org/cgi-bin/carddisp.pl?gene=TRPM2
C1R	Complement C1r	Protein Coding	47	GC12M007574	7.28734588623047	https://www.genecards.org/cgi-bin/carddisp.pl?gene=C1R
CRHR2	Corticotropin Releasing Hormone Receptor 2	Protein Coding	42	GC07M030651	7.28664302825928	https://www.genecards.org/cgi-bin/carddisp.pl?gene=CRHR2
NPY	Neuropeptide Y	Protein Coding	45	GC07P024290	7.28633737564087	https://www.genecards.org/cgi-bin/carddisp.pl?gene=NPY
LEP	Leptin	Protein Coding	46	GC07P128241	7.28432273864746	https://www.genecards.org/cgi-bin/carddisp.pl?gene=LEP
SORT1	Sortilin 1	Protein Coding	44	GC01M109310	7.27732467651367	https://www.genecards.org/cgi-bin/carddisp.pl?gene=SORT1
GRINA	Glutamate Ionotropic Receptor NMDA Type Subunit Associated Protein 1	Protein Coding	34	GC08P143990	7.27522087097168	https://www.genecards.org/cgi-bin/carddisp.pl?gene=GRINA
G6PC3	Glucose-6-Phosphatase Catalytic Subunit 3	Protein Coding	41	GC17P044070	7.27400588989258	https://www.genecards.org/cgi-bin/carddisp.pl?gene=G6PC3
GHRL	Ghrelin And Obestatin Prepropeptide	Protein Coding	43	GC03M010285	7.27370071411133	https://www.genecards.org/cgi-bin/carddisp.pl?gene=GHRL
ICAM1	Intercellular Adhesion Molecule 1	Protein Coding	49	GC19P010310	7.2684154510498	https://www.genecards.org/cgi-bin/carddisp.pl?gene=ICAM1
PTGIS	Prostaglandin I2 Synthase	Protein Coding	46	GC20M049503	7.26090335845947	https://www.genecards.org/cgi-bin/carddisp.pl?gene=PTGIS
PITPNM1	Phosphatidylinositol Transfer Protein Membrane Associated 1	Protein Coding	38	GC11M084799	7.25530242919922	https://www.genecards.org/cgi-bin/carddisp.pl?gene=PITPNM1
SCAPER	S-Phase Cyclin A Associated Protein In The ER	Protein Coding	36	GC15M076347	7.25395441055298	https://www.genecards.org/cgi-bin/carddisp.pl?gene=SCAPER
ABCC8	ATP Binding Cassette Subfamily C Member 8	Protein Coding	46	GC11M017392	7.24579524993896	https://www.genecards.org/cgi-bin/carddisp.pl?gene=ABCC8
OXTR	Oxytocin Receptor	Protein Coding	46	GC03M008767	7.24145364761353	https://www.genecards.org/cgi-bin/carddisp.pl?gene=OXTR
SLC35B1	Solute Carrier Family 35 Member B1	Protein Coding	36	GC17M049700	7.22395801544189	https://www.genecards.org/cgi-bin/carddisp.pl?gene=SLC35B1
PIK3CG	Phosphatidylinositol-4,5-Bisphosphate 3-Kinase Catalytic Subunit Gamma	Protein Coding	47	GC07P106865	7.22205257415771	https://www.genecards.org/cgi-bin/carddisp.pl?gene=PIK3CG
KRAS	KRAS Proto-Oncogene, GTPase	Protein Coding	49	GC12M025204	7.21521377563477	https://www.genecards.org/cgi-bin/carddisp.pl?gene=KRAS
DUSP19	Dual Specificity Phosphatase 19	Protein Coding	38	GC02P183078	7.21276092529297	https://www.genecards.org/cgi-bin/carddisp.pl?gene=DUSP19
SSR2	Signal Sequence Receptor Subunit 2	Protein Coding	40	GC01M156009	7.20863246917725	https://www.genecards.org/cgi-bin/carddisp.pl?gene=SSR2
MYH7	Myosin Heavy Chain 7	Protein Coding	47	GC14M023412	7.20604753494263	https://www.genecards.org/cgi-bin/carddisp.pl?gene=MYH7
DNAJB2	DnaJ Heat Shock Protein Family (Hsp40) Member B2	Protein Coding	42	GC02P219279	7.2049388885498	https://www.genecards.org/cgi-bin/carddisp.pl?gene=DNAJB2
GATA1	GATA Binding Protein 1	Protein Coding	46	GC0XP048786	7.20469665527344	https://www.genecards.org/cgi-bin/carddisp.pl?gene=GATA1
ACTC1	Actin Alpha Cardiac Muscle 1	Protein Coding	42	GC15M034790	7.20469188690186	https://www.genecards.org/cgi-bin/carddisp.pl?gene=ACTC1
TRPA1	Transient Receptor Potential Cation Channel Subfamily A Member 1	Protein Coding	46	GC08M072019	7.2029972076416	https://www.genecards.org/cgi-bin/carddisp.pl?gene=TRPA1
ELOVL2	ELOVL Fatty Acid Elongase 2	Protein Coding	40	GC06M010980	7.18952703475952	https://www.genecards.org/cgi-bin/carddisp.pl?gene=ELOVL2
TNFRSF1A	TNF Receptor Superfamily Member 1A	Protein Coding	48	GC12M006328	7.18771123886108	https://www.genecards.org/cgi-bin/carddisp.pl?gene=TNFRSF1A
TM7SF2	Transmembrane 7 Superfamily Member 2	Protein Coding	40	GC11P065111	7.18323183059692	https://www.genecards.org/cgi-bin/carddisp.pl?gene=TM7SF2
PLOD3	Procollagen-Lysine,2-Oxoglutarate 5-Dioxygenase 3	Protein Coding	46	GC07M101205	7.17637777328491	https://www.genecards.org/cgi-bin/carddisp.pl?gene=PLOD3
ADCYAP1	Adenylate Cyclase Activating Polypeptide 1	Protein Coding	42	GC18P000895	7.16536855697632	https://www.genecards.org/cgi-bin/carddisp.pl?gene=ADCYAP1
ACE	Angiotensin I Converting Enzyme	Protein Coding	50	GC17P063477	7.1634316444397	https://www.genecards.org/cgi-bin/carddisp.pl?gene=ACE
PPM1L	Protein Phosphatase, Mg2+/Mn2+ Dependent 1L	Protein Coding	37	GC03P160755	7.15963268280029	https://www.genecards.org/cgi-bin/carddisp.pl?gene=PPM1L
KPNB1	Karyopherin Subunit Beta 1	Protein Coding	42	GC17P047649	7.15713500976563	https://www.genecards.org/cgi-bin/carddisp.pl?gene=KPNB1
PRDX5	Peroxiredoxin 5	Protein Coding	44	GC11P064317	7.15346193313599	https://www.genecards.org/cgi-bin/carddisp.pl?gene=PRDX5
ZMPSTE24	Zinc Metallopeptidase STE24	Protein Coding	41	GC01P040258	7.14794635772705	https://www.genecards.org/cgi-bin/carddisp.pl?gene=ZMPSTE24
WDR83OS	WD Repeat Domain 83 Opposite Strand	Protein Coding	32	GC19M012668	7.14637899398804	https://www.genecards.org/cgi-bin/carddisp.pl?gene=WDR83OS
CYP1B1	Cytochrome P450 Family 1 Subfamily B Member 1	Protein Coding	48	GC02M038066	7.1399564743042	https://www.genecards.org/cgi-bin/carddisp.pl?gene=CYP1B1
DES	Desmin	Protein Coding	46	GC02P219418	7.13240194320679	https://www.genecards.org/cgi-bin/carddisp.pl?gene=DES
DSPP	Dentin Sialophosphoprotein	Protein Coding	38	GC04P087608	7.13105821609497	https://www.genecards.org/cgi-bin/carddisp.pl?gene=DSPP
FN1	Fibronectin 1	Protein Coding	49	GC02M215360	7.12250232696533	https://www.genecards.org/cgi-bin/carddisp.pl?gene=FN1
FANCD2	FA Complementation Group D2	Protein Coding	46	GC03P010026	7.11420679092407	https://www.genecards.org/cgi-bin/carddisp.pl?gene=FANCD2
CYB5A	Cytochrome B5 Type A	Protein Coding	43	GC18M074250	7.11323165893555	https://www.genecards.org/cgi-bin/carddisp.pl?gene=CYB5A
DST	Dystonin	Protein Coding	42	GC06M056457	7.10676622390747	https://www.genecards.org/cgi-bin/carddisp.pl?gene=DST
MYDGF	Myeloid Derived Growth Factor	Protein Coding	33	GC19M004641	7.1033673286438	https://www.genecards.org/cgi-bin/carddisp.pl?gene=MYDGF
PPARGC1A	PPARG Coactivator 1 Alpha	Protein Coding	45	GC04M023755	7.1003246307373	https://www.genecards.org/cgi-bin/carddisp.pl?gene=PPARGC1A
BCAP29	B Cell Receptor Associated Protein 29	Protein Coding	36	GC07P107579	7.0897364616394	https://www.genecards.org/cgi-bin/carddisp.pl?gene=BCAP29
SCYL1	SCY1 Like Pseudokinase 1	Protein Coding	42	GC11P065525	7.08656311035156	https://www.genecards.org/cgi-bin/carddisp.pl?gene=SCYL1
CD74	CD74 Molecule	Protein Coding	42	GC05M150378	7.08465147018433	https://www.genecards.org/cgi-bin/carddisp.pl?gene=CD74
LRRC59	Leucine Rich Repeat Containing 59	Protein Coding	34	GC17M050375	7.08211040496826	https://www.genecards.org/cgi-bin/carddisp.pl?gene=LRRC59
STK25	Serine/Threonine Kinase 25	Protein Coding	40	GC02M241492	7.07741832733154	https://www.genecards.org/cgi-bin/carddisp.pl?gene=STK25
ABCD1	ATP Binding Cassette Subfamily D Member 1	Protein Coding	45	GC0XP153724	7.0757474899292	https://www.genecards.org/cgi-bin/carddisp.pl?gene=ABCD1
NOS1AP	Nitric Oxide Synthase 1 Adaptor Protein	Protein Coding	39	GC01P162069	7.07185792922974	https://www.genecards.org/cgi-bin/carddisp.pl?gene=NOS1AP
ABCD4	ATP Binding Cassette Subfamily D Member 4	Protein Coding	43	GC14M074285	7.05960273742676	https://www.genecards.org/cgi-bin/carddisp.pl?gene=ABCD4
TRAPPC2	Trafficking Protein Particle Complex Subunit 2	Protein Coding	37	GC0XM013712	7.05301856994629	https://www.genecards.org/cgi-bin/carddisp.pl?gene=TRAPPC2
KNG1	Kininogen 1	Protein Coding	46	GC03P186717	7.04656362533569	https://www.genecards.org/cgi-bin/carddisp.pl?gene=KNG1
HLA-DRA	Major Histocompatibility Complex, Class II, DR Alpha	Protein Coding	46	GC06P032439	7.03763294219971	https://www.genecards.org/cgi-bin/carddisp.pl?gene=HLA-DRA
VAMP7	Vesicle Associated Membrane Protein 7	Protein Coding	40	GC0XP155881	7.03257942199707	https://www.genecards.org/cgi-bin/carddisp.pl?gene=VAMP7
ELOVL7	ELOVL Fatty Acid Elongase 7	Protein Coding	36	GC05M060751	7.02917003631592	https://www.genecards.org/cgi-bin/carddisp.pl?gene=ELOVL7
TRAPPC11	Trafficking Protein Particle Complex Subunit 11	Protein Coding	35	GC04P183659	7.02508115768433	https://www.genecards.org/cgi-bin/carddisp.pl?gene=TRAPPC11
SSR1	Signal Sequence Receptor Subunit 1	Protein Coding	39	GC06M007268	7.02102327346802	https://www.genecards.org/cgi-bin/carddisp.pl?gene=SSR1
SPCS2	Signal Peptidase Complex Subunit 2	Protein Coding	34	GC11P077445	7.01249742507935	https://www.genecards.org/cgi-bin/carddisp.pl?gene=SPCS2
JAGN1	Jagunal Homolog 1	Protein Coding	36	GC03P009890	7.01194477081299	https://www.genecards.org/cgi-bin/carddisp.pl?gene=JAGN1
SLC25A1	Solute Carrier Family 25 Member 1	Protein Coding	46	GC22M019264	7.00994300842285	https://www.genecards.org/cgi-bin/carddisp.pl?gene=SLC25A1
RET	Ret Proto-Oncogene	Protein Coding	52	GC10P043121	7.00575160980225	https://www.genecards.org/cgi-bin/carddisp.pl?gene=RET
MCFD2	Multiple Coagulation Factor Deficiency 2, ER Cargo Receptor Complex Subunit	Protein Coding	43	GC02M046901	7.00130796432495	https://www.genecards.org/cgi-bin/carddisp.pl?gene=MCFD2
TMEM43	Transmembrane Protein 43	Protein Coding	41	GC03P014124	6.99798536300659	https://www.genecards.org/cgi-bin/carddisp.pl?gene=TMEM43
ATF2	Activating Transcription Factor 2	Protein Coding	45	GC02M175072	6.99205160140991	https://www.genecards.org/cgi-bin/carddisp.pl?gene=ATF2
SRP72	Signal Recognition Particle 72	Protein Coding	40	GC04P056466	6.98816967010498	https://www.genecards.org/cgi-bin/carddisp.pl?gene=SRP72
C1S	Complement C1s	Protein Coding	47	GC12P018578	6.98579835891724	https://www.genecards.org/cgi-bin/carddisp.pl?gene=C1S
ELAVL1	ELAV Like RNA Binding Protein 1	Protein Coding	41	GC19M007958	6.98513031005859	https://www.genecards.org/cgi-bin/carddisp.pl?gene=ELAVL1
NGLY1	N-Glycanase 1	Protein Coding	44	GC03M025718	6.98500347137451	https://www.genecards.org/cgi-bin/carddisp.pl?gene=NGLY1
CYP3A4	Cytochrome P450 Family 3 Subfamily A Member 4	Protein Coding	49	GC07M099759	6.97802209854126	https://www.genecards.org/cgi-bin/carddisp.pl?gene=CYP3A4
BRCA2	BRCA2 DNA Repair Associated	Protein Coding	48	GC13P032315	6.97187948226929	https://www.genecards.org/cgi-bin/carddisp.pl?gene=BRCA2
S100A9	S100 Calcium Binding Protein A9	Protein Coding	42	GC01P153357	6.96939039230347	https://www.genecards.org/cgi-bin/carddisp.pl?gene=S100A9
SGPP2	Sphingosine-1-Phosphate Phosphatase 2	Protein Coding	35	GC02P222424	6.96417045593262	https://www.genecards.org/cgi-bin/carddisp.pl?gene=SGPP2
POMT1	Protein O-Mannosyltransferase 1	Protein Coding	45	GC09P131502	6.95812368392944	https://www.genecards.org/cgi-bin/carddisp.pl?gene=POMT1
PLA2G6	Phospholipase A2 Group VI	Protein Coding	48	GC22M056043	6.95734977722168	https://www.genecards.org/cgi-bin/carddisp.pl?gene=PLA2G6
USP19	Ubiquitin Specific Peptidase 19	Protein Coding	39	GC03M050874	6.95731019973755	https://www.genecards.org/cgi-bin/carddisp.pl?gene=USP19
VCPIP1	Valosin Containing Protein Interacting Protein 1	Protein Coding	36	GC08M066628	6.95441627502441	https://www.genecards.org/cgi-bin/carddisp.pl?gene=VCPIP1
MMP2	Matrix Metallopeptidase 2	Protein Coding	52	GC16P055390	6.95225954055786	https://www.genecards.org/cgi-bin/carddisp.pl?gene=MMP2
LMBRD1	LMBR1 Domain Containing 1	Protein Coding	39	GC06M069675	6.94885206222534	https://www.genecards.org/cgi-bin/carddisp.pl?gene=LMBRD1
SFTPC	Surfactant Protein C	Protein Coding	42	GC08P022156	6.94807577133179	https://www.genecards.org/cgi-bin/carddisp.pl?gene=SFTPC
ACTA1	Actin Alpha 1, Skeletal Muscle	Protein Coding	46	GC01M229460	6.94705009460449	https://www.genecards.org/cgi-bin/carddisp.pl?gene=ACTA1
SI	Sucrase-Isomaltase	Protein Coding	44	GC03M164978	6.94266939163208	https://www.genecards.org/cgi-bin/carddisp.pl?gene=SI
UGT1A9	UDP Glucuronosyltransferase Family 1 Member A9	Protein Coding	45	GC02P233671	6.93997955322266	https://www.genecards.org/cgi-bin/carddisp.pl?gene=UGT1A9
F10	Coagulation Factor X	Protein Coding	49	GC13P113122	6.9398627281189	https://www.genecards.org/cgi-bin/carddisp.pl?gene=F10
ELOVL4	ELOVL Fatty Acid Elongase 4	Protein Coding	45	GC06M079914	6.93482446670532	https://www.genecards.org/cgi-bin/carddisp.pl?gene=ELOVL4
CD36	CD36 Molecule	Protein Coding	47	GC07P080369	6.92817878723145	https://www.genecards.org/cgi-bin/carddisp.pl?gene=CD36
NCLN	Nicalin	Protein Coding	36	GC19P003185	6.92811298370361	https://www.genecards.org/cgi-bin/carddisp.pl?gene=NCLN
CDC42	Cell Division Cycle 42	Protein Coding	50	GC01P022264	6.92740631103516	https://www.genecards.org/cgi-bin/carddisp.pl?gene=CDC42
PMM2	Phosphomannomutase 2	Protein Coding	46	GC16P008788	6.92085838317871	https://www.genecards.org/cgi-bin/carddisp.pl?gene=PMM2
EIF4E	Eukaryotic Translation Initiation Factor 4E	Protein Coding	48	GC04M098879	6.91613149642944	https://www.genecards.org/cgi-bin/carddisp.pl?gene=EIF4E
CYB5R4	Cytochrome B5 Reductase 4	Protein Coding	40	GC06P083859	6.91408729553223	https://www.genecards.org/cgi-bin/carddisp.pl?gene=CYB5R4
TTR	Transthyretin	Protein Coding	48	GC18P031557	6.90906429290771	https://www.genecards.org/cgi-bin/carddisp.pl?gene=TTR
ADCYAP1R1	ADCYAP Receptor Type I	Protein Coding	45	GC07P031058	6.90759563446045	https://www.genecards.org/cgi-bin/carddisp.pl?gene=ADCYAP1R1
SEC31B	SEC31 Homolog B, COPII Coat Complex Component	Protein Coding	37	GC10M100486	6.90694236755371	https://www.genecards.org/cgi-bin/carddisp.pl?gene=SEC31B
KMT2B	Lysine Methyltransferase 2B	Protein Coding	38	GC19P051420	6.9065465927124	https://www.genecards.org/cgi-bin/carddisp.pl?gene=KMT2B
NOD2	Nucleotide Binding Oligomerization Domain Containing 2	Protein Coding	47	GC16P050693	6.89751100540161	https://www.genecards.org/cgi-bin/carddisp.pl?gene=NOD2
GBA2	Glucosylceramidase Beta 2	Protein Coding	40	GC09M035736	6.89671611785889	https://www.genecards.org/cgi-bin/carddisp.pl?gene=GBA2
CALU	Calumenin	Protein Coding	42	GC07P128739	6.89560031890869	https://www.genecards.org/cgi-bin/carddisp.pl?gene=CALU
IKBKG	Inhibitor Of Nuclear Factor Kappa B Kinase Regulatory Subunit Gamma	Protein Coding	47	GC0XP154541	6.89186954498291	https://www.genecards.org/cgi-bin/carddisp.pl?gene=IKBKG
MARCHF6	Membrane Associated Ring-CH-Type Finger 6	Protein Coding	30	GC05P010424	6.88555192947388	https://www.genecards.org/cgi-bin/carddisp.pl?gene=MARCHF6
TERT	Telomerase Reverse Transcriptase	Protein Coding	50	GC05M001253	6.88530158996582	https://www.genecards.org/cgi-bin/carddisp.pl?gene=TERT
POP1	POP1 Homolog, Ribonuclease P/MRP Subunit	Protein Coding	38	GC08P098117	6.87490701675415	https://www.genecards.org/cgi-bin/carddisp.pl?gene=POP1
TTN	Titin	Protein Coding	46	GC02M178525	6.87266159057617	https://www.genecards.org/cgi-bin/carddisp.pl?gene=TTN
IL1RN	Interleukin 1 Receptor Antagonist	Protein Coding	48	GC02P120921	6.86574268341064	https://www.genecards.org/cgi-bin/carddisp.pl?gene=IL1RN
ATG2A	Autophagy Related 2A	Protein Coding	36	GC11M084637	6.86433029174805	https://www.genecards.org/cgi-bin/carddisp.pl?gene=ATG2A
RTN2	Reticulon 2	Protein Coding	41	GC19M045485	6.86015272140503	https://www.genecards.org/cgi-bin/carddisp.pl?gene=RTN2
RNF13	Ring Finger Protein 13	Protein Coding	41	GC03P149812	6.85874462127686	https://www.genecards.org/cgi-bin/carddisp.pl?gene=RNF13
NPLOC4	NPL4 Homolog, Ubiquitin Recognition Factor	Protein Coding	38	GC17M081556	6.85306167602539	https://www.genecards.org/cgi-bin/carddisp.pl?gene=NPLOC4
FURIN	Furin, Paired Basic Amino Acid Cleaving Enzyme	Protein Coding	45	GC15P090868	6.84672546386719	https://www.genecards.org/cgi-bin/carddisp.pl?gene=FURIN
ALG13	ALG13 UDP-N-Acetylglucosaminyltransferase Subunit	Protein Coding	37	GC0XP111665	6.84535455703735	https://www.genecards.org/cgi-bin/carddisp.pl?gene=ALG13
DNAJB1	DnaJ Heat Shock Protein Family (Hsp40) Member B1	Protein Coding	42	GC19M014514	6.84478616714478	https://www.genecards.org/cgi-bin/carddisp.pl?gene=DNAJB1
FBN1	Fibrillin 1	Protein Coding	46	GC15M048408	6.84471130371094	https://www.genecards.org/cgi-bin/carddisp.pl?gene=FBN1
CIRBP	Cold Inducible RNA Binding Protein	Protein Coding	37	GC19P001259	6.83373737335205	https://www.genecards.org/cgi-bin/carddisp.pl?gene=CIRBP
DAPK1	Death Associated Protein Kinase 1	Protein Coding	48	GC09P087497	6.82607555389404	https://www.genecards.org/cgi-bin/carddisp.pl?gene=DAPK1
MGAT2	Alpha-1,6-Mannosyl-Glycoprotein 2-Beta-N-Acetylglucosaminyltransferase	Protein Coding	43	GC14P049620	6.82122087478638	https://www.genecards.org/cgi-bin/carddisp.pl?gene=MGAT2
DYSF	Dysferlin	Protein Coding	43	GC02P071453	6.81959915161133	https://www.genecards.org/cgi-bin/carddisp.pl?gene=DYSF
ZDHHC4	Zinc Finger DHHC-Type Palmitoyltransferase 4	Protein Coding	35	GC07P006577	6.81149959564209	https://www.genecards.org/cgi-bin/carddisp.pl?gene=ZDHHC4
CPQ	Carboxypeptidase Q	Protein Coding	36	GC08P096645	6.8040657043457	https://www.genecards.org/cgi-bin/carddisp.pl?gene=CPQ
NGF	Nerve Growth Factor	Protein Coding	49	GC01M115285	6.8011417388916	https://www.genecards.org/cgi-bin/carddisp.pl?gene=NGF
DPM1	Dolichyl-Phosphate Mannosyltransferase Subunit 1, Catalytic	Protein Coding	43	GC20M050934	6.79860067367554	https://www.genecards.org/cgi-bin/carddisp.pl?gene=DPM1
FUS	FUS RNA Binding Protein	Protein Coding	44	GC16P031180	6.79665756225586	https://www.genecards.org/cgi-bin/carddisp.pl?gene=FUS
RAB18	RAB18, Member RAS Oncogene Family	Protein Coding	39	GC10P027504	6.79078578948975	https://www.genecards.org/cgi-bin/carddisp.pl?gene=RAB18
PLOD2	Procollagen-Lysine,2-Oxoglutarate 5-Dioxygenase 2	Protein Coding	45	GC03M146069	6.78087520599365	https://www.genecards.org/cgi-bin/carddisp.pl?gene=PLOD2
TRAPPC3	Trafficking Protein Particle Complex Subunit 3	Protein Coding	39	GC01M036136	6.77850866317749	https://www.genecards.org/cgi-bin/carddisp.pl?gene=TRAPPC3
F5	Coagulation Factor V	Protein Coding	46	GC01M169511	6.77694511413574	https://www.genecards.org/cgi-bin/carddisp.pl?gene=F5
EMC8	ER Membrane Protein Complex Subunit 8	Protein Coding	33	GC16M085771	6.77672529220581	https://www.genecards.org/cgi-bin/carddisp.pl?gene=EMC8
GOSR1	Golgi SNAP Receptor Complex Member 1	Protein Coding	38	GC17P030477	6.77412939071655	https://www.genecards.org/cgi-bin/carddisp.pl?gene=GOSR1
EP300	E1A Binding Protein P300	Protein Coding	49	GC22P041091	6.77109050750732	https://www.genecards.org/cgi-bin/carddisp.pl?gene=EP300
MAOB	Monoamine Oxidase B	Protein Coding	42	GC0XM043766	6.76953363418579	https://www.genecards.org/cgi-bin/carddisp.pl?gene=MAOB
BCHE	Butyrylcholinesterase	Protein Coding	49	GC03M165772	6.76348686218262	https://www.genecards.org/cgi-bin/carddisp.pl?gene=BCHE
CYP2C19	Cytochrome P450 Family 2 Subfamily C Member 19	Protein Coding	48	GC10P094762	6.75955104827881	https://www.genecards.org/cgi-bin/carddisp.pl?gene=CYP2C19
ELOVL1	ELOVL Fatty Acid Elongase 1	Protein Coding	41	GC01M043363	6.7551155090332	https://www.genecards.org/cgi-bin/carddisp.pl?gene=ELOVL1
COL1A1	Collagen Type I Alpha 1 Chain	Protein Coding	50	GC17M050183	6.75496768951416	https://www.genecards.org/cgi-bin/carddisp.pl?gene=COL1A1
SSR4	Signal Sequence Receptor Subunit 4	Protein Coding	41	GC0XP153793	6.7536301612854	https://www.genecards.org/cgi-bin/carddisp.pl?gene=SSR4
COL2A1	Collagen Type II Alpha 1 Chain	Protein Coding	48	GC12M047972	6.74539756774902	https://www.genecards.org/cgi-bin/carddisp.pl?gene=COL2A1
PIK3CA	Phosphatidylinositol-4,5-Bisphosphate 3-Kinase Catalytic Subunit Alpha	Protein Coding	52	GC03P179148	6.74078750610352	https://www.genecards.org/cgi-bin/carddisp.pl?gene=PIK3CA
MAPK8IP1	Mitogen-Activated Protein Kinase 8 Interacting Protein 1	Protein Coding	45	GC11P046399	6.72889995574951	https://www.genecards.org/cgi-bin/carddisp.pl?gene=MAPK8IP1
TAPBPL	TAP Binding Protein Like	Protein Coding	34	GC12P006451	6.7260856628418	https://www.genecards.org/cgi-bin/carddisp.pl?gene=TAPBPL
CTNNB1	Catenin Beta 1	Protein Coding	52	GC03P041236	6.72217798233032	https://www.genecards.org/cgi-bin/carddisp.pl?gene=CTNNB1
RORA	RAR Related Orphan Receptor A	Protein Coding	48	GC15M060488	6.7133150100708	https://www.genecards.org/cgi-bin/carddisp.pl?gene=RORA
GORASP1	Golgi Reassembly Stacking Protein 1	Protein Coding	41	GC03M039096	6.71111011505127	https://www.genecards.org/cgi-bin/carddisp.pl?gene=GORASP1
CES1	Carboxylesterase 1	Protein Coding	46	GC16M055836	6.70978498458862	https://www.genecards.org/cgi-bin/carddisp.pl?gene=CES1
MMP9	Matrix Metallopeptidase 9	Protein Coding	53	GC20P046008	6.70622873306274	https://www.genecards.org/cgi-bin/carddisp.pl?gene=MMP9
NCK2	NCK Adaptor Protein 2	Protein Coding	42	GC02P105744	6.70121145248413	https://www.genecards.org/cgi-bin/carddisp.pl?gene=NCK2
CLCN1	Chloride Voltage-Gated Channel 1	Protein Coding	44	GC07P143316	6.69833374023438	https://www.genecards.org/cgi-bin/carddisp.pl?gene=CLCN1
HMOX2	Heme Oxygenase 2	Protein Coding	46	GC16P004474	6.69380474090576	https://www.genecards.org/cgi-bin/carddisp.pl?gene=HMOX2
CAMLG	Calcium Modulating Ligand	Protein Coding	40	GC05P134738	6.69019794464111	https://www.genecards.org/cgi-bin/carddisp.pl?gene=CAMLG
PLOD1	Procollagen-Lysine,2-Oxoglutarate 5-Dioxygenase 1	Protein Coding	43	GC01P011934	6.68209838867188	https://www.genecards.org/cgi-bin/carddisp.pl?gene=PLOD1
BTRC	Beta-Transducin Repeat Containing E3 Ubiquitin Protein Ligase	Protein Coding	45	GC10P101354	6.67809629440308	https://www.genecards.org/cgi-bin/carddisp.pl?gene=BTRC
GOSR2	Golgi SNAP Receptor Complex Member 2	Protein Coding	42	GC17P051017	6.67716217041016	https://www.genecards.org/cgi-bin/carddisp.pl?gene=GOSR2
UGT1A10	UDP Glucuronosyltransferase Family 1 Member A10	Protein Coding	42	GC02P233636	6.67232418060303	https://www.genecards.org/cgi-bin/carddisp.pl?gene=UGT1A10
FKBP10	FKBP Prolyl Isomerase 10	Protein Coding	42	GC17P041812	6.66459894180298	https://www.genecards.org/cgi-bin/carddisp.pl?gene=FKBP10
PTEN	Phosphatase And Tensin Homolog	Protein Coding	50	GC10P090708	6.64818668365479	https://www.genecards.org/cgi-bin/carddisp.pl?gene=PTEN
TRPM4	Transient Receptor Potential Cation Channel Subfamily M Member 4	Protein Coding	44	GC19P049157	6.64355182647705	https://www.genecards.org/cgi-bin/carddisp.pl?gene=TRPM4
GDF15	Growth Differentiation Factor 15	Protein Coding	42	GC19P050952	6.64013957977295	https://www.genecards.org/cgi-bin/carddisp.pl?gene=GDF15
SLC39A7	Solute Carrier Family 39 Member 7	Protein Coding	40	GC06P033200	6.63483333587646	https://www.genecards.org/cgi-bin/carddisp.pl?gene=SLC39A7
PLA2G4C	Phospholipase A2 Group IVC	Protein Coding	42	GC19M048047	6.63151979446411	https://www.genecards.org/cgi-bin/carddisp.pl?gene=PLA2G4C
COL4A1	Collagen Type IV Alpha 1 Chain	Protein Coding	48	GC13M110148	6.62934112548828	https://www.genecards.org/cgi-bin/carddisp.pl?gene=COL4A1
UBXN2B	UBX Domain Protein 2B	Protein Coding	36	GC08P058411	6.61379480361938	https://www.genecards.org/cgi-bin/carddisp.pl?gene=UBXN2B
SVIP	Small VCP Interacting Protein	Protein Coding	32	GC11M022799	6.61233472824097	https://www.genecards.org/cgi-bin/carddisp.pl?gene=SVIP
AGTR1	Angiotensin II Receptor Type 1	Protein Coding	49	GC03P148697	6.60621500015259	https://www.genecards.org/cgi-bin/carddisp.pl?gene=AGTR1
SYT2	Synaptotagmin 2	Protein Coding	44	GC01M202559	6.60111236572266	https://www.genecards.org/cgi-bin/carddisp.pl?gene=SYT2
PIGT	Phosphatidylinositol Glycan Anchor Biosynthesis Class T	Protein Coding	40	GC20P045416	6.60063934326172	https://www.genecards.org/cgi-bin/carddisp.pl?gene=PIGT
ACSL4	Acyl-CoA Synthetase Long Chain Family Member 4	Protein Coding	44	GC0XM109624	6.58968782424927	https://www.genecards.org/cgi-bin/carddisp.pl?gene=ACSL4
IGF2BP1	Insulin Like Growth Factor 2 MRNA Binding Protein 1	Protein Coding	40	GC17P048997	6.56221485137939	https://www.genecards.org/cgi-bin/carddisp.pl?gene=IGF2BP1
FKBP1A	FKBP Prolyl Isomerase 1A	Protein Coding	45	GC20M001369	6.56054735183716	https://www.genecards.org/cgi-bin/carddisp.pl?gene=FKBP1A
FGFR3	Fibroblast Growth Factor Receptor 3	Protein Coding	53	GC04P001795	6.55669403076172	https://www.genecards.org/cgi-bin/carddisp.pl?gene=FGFR3
FAAH	Fatty Acid Amide Hydrolase	Protein Coding	48	GC01P046394	6.554123878479	https://www.genecards.org/cgi-bin/carddisp.pl?gene=FAAH
C3orf52	Chromosome 3 Open Reading Frame 52	Protein Coding	32	GC03P112086	6.54952478408813	https://www.genecards.org/cgi-bin/carddisp.pl?gene=C3orf52
ROCK1	Rho Associated Coiled-Coil Containing Protein Kinase 1	Protein Coding	49	GC18M020946	6.54535150527954	https://www.genecards.org/cgi-bin/carddisp.pl?gene=ROCK1
UCP2	Uncoupling Protein 2	Protein Coding	45	GC11M073974	6.539231300354	https://www.genecards.org/cgi-bin/carddisp.pl?gene=UCP2
SRI	Sorcin	Protein Coding	42	GC07M088205	6.53828859329224	https://www.genecards.org/cgi-bin/carddisp.pl?gene=SRI
CDH1	Cadherin 1	Protein Coding	49	GC16P068737	6.53706407546997	https://www.genecards.org/cgi-bin/carddisp.pl?gene=CDH1
PIGBOS1	PIGB Opposite Strand 1	Protein Coding	16	GC15M055317	6.53404712677002	https://www.genecards.org/cgi-bin/carddisp.pl?gene=PIGBOS1
CUL3	Cullin 3	Protein Coding	46	GC02M224470	6.53283023834229	https://www.genecards.org/cgi-bin/carddisp.pl?gene=CUL3
ALG14	ALG14 UDP-N-Acetylglucosaminyltransferase Subunit	Protein Coding	40	GC01M094974	6.52960395812988	https://www.genecards.org/cgi-bin/carddisp.pl?gene=ALG14
CEMIP	Cell Migration Inducing Hyaluronidase 1	Protein Coding	35	GC15P080779	6.52615213394165	https://www.genecards.org/cgi-bin/carddisp.pl?gene=CEMIP
YWHAE	Tyrosine 3-Monooxygenase/Tryptophan 5-Monooxygenase Activation Protein Epsilon	Protein Coding	48	GC17M002492	6.52122688293457	https://www.genecards.org/cgi-bin/carddisp.pl?gene=YWHAE
OMA1	OMA1 Zinc Metallopeptidase	Protein Coding	36	GC01M058415	6.52014541625977	https://www.genecards.org/cgi-bin/carddisp.pl?gene=OMA1
HDAC6	Histone Deacetylase 6	Protein Coding	51	GC0XP048801	6.51453971862793	https://www.genecards.org/cgi-bin/carddisp.pl?gene=HDAC6
RHBDF1	Rhomboid 5 Homolog 1	Protein Coding	39	GC16M000058	6.51325035095215	https://www.genecards.org/cgi-bin/carddisp.pl?gene=RHBDF1
THBS4	Thrombospondin 4	Protein Coding	43	GC05P079991	6.51092147827148	https://www.genecards.org/cgi-bin/carddisp.pl?gene=THBS4
ACER3	Alkaline Ceramidase 3	Protein Coding	38	GC11P076860	6.51072931289673	https://www.genecards.org/cgi-bin/carddisp.pl?gene=ACER3
IL15RA	Interleukin 15 Receptor Subunit Alpha	Protein Coding	40	GC10M005943	6.50674676895142	https://www.genecards.org/cgi-bin/carddisp.pl?gene=IL15RA
ATXN2	Ataxin 2	Protein Coding	42	GC12M111443	6.50039291381836	https://www.genecards.org/cgi-bin/carddisp.pl?gene=ATXN2
NSF	N-Ethylmaleimide Sensitive Factor, Vesicle Fusing ATPase	Protein Coding	44	GC17P046590	6.49900150299072	https://www.genecards.org/cgi-bin/carddisp.pl?gene=NSF
UGT1A8	UDP Glucuronosyltransferase Family 1 Member A8	Protein Coding	37	GC02P233618	6.49814701080322	https://www.genecards.org/cgi-bin/carddisp.pl?gene=UGT1A8
ATP5MK	ATP Synthase Membrane Subunit K	Protein Coding	29	GC10M103391	6.48887920379639	https://www.genecards.org/cgi-bin/carddisp.pl?gene=ATP5MK
TANGO2	Transport And Golgi Organization 2 Homolog	Protein Coding	34	GC22P020017	6.48881340026855	https://www.genecards.org/cgi-bin/carddisp.pl?gene=TANGO2
PTPN11	Protein Tyrosine Phosphatase Non-Receptor Type 11	Protein Coding	51	GC12P112418	6.48578071594238	https://www.genecards.org/cgi-bin/carddisp.pl?gene=PTPN11
CREB3L4	CAMP Responsive Element Binding Protein 3 Like 4	Protein Coding	37	GC01P153967	6.47912168502808	https://www.genecards.org/cgi-bin/carddisp.pl?gene=CREB3L4
ILVBL	IlvB Acetolactate Synthase Like	Protein Coding	38	GC19M015116	6.47609567642212	https://www.genecards.org/cgi-bin/carddisp.pl?gene=ILVBL
EMC9	ER Membrane Protein Complex Subunit 9	Protein Coding	29	GC14M024138	6.47427749633789	https://www.genecards.org/cgi-bin/carddisp.pl?gene=EMC9
RMRP	RNA Component Of Mitochondrial RNA Processing Endoribonuclease	RNA Gene	26	GC09M035655	6.46070384979248	https://www.genecards.org/cgi-bin/carddisp.pl?gene=RMRP
RELA	RELA Proto-Oncogene, NF-KB Subunit	Protein Coding	50	GC11M065653	6.45267581939697	https://www.genecards.org/cgi-bin/carddisp.pl?gene=RELA
SGSH	N-Sulfoglucosamine Sulfohydrolase	Protein Coding	45	GC17M080206	6.45250177383423	https://www.genecards.org/cgi-bin/carddisp.pl?gene=SGSH
ACER1	Alkaline Ceramidase 1	Protein Coding	33	GC19M006306	6.45086050033569	https://www.genecards.org/cgi-bin/carddisp.pl?gene=ACER1
TUSC3	Tumor Suppressor Candidate 3	Protein Coding	41	GC08P015417	6.43924522399902	https://www.genecards.org/cgi-bin/carddisp.pl?gene=TUSC3
ZDHHC2	Zinc Finger DHHC-Type Palmitoyltransferase 2	Protein Coding	38	GC08P017156	6.43705081939697	https://www.genecards.org/cgi-bin/carddisp.pl?gene=ZDHHC2
UFC1	Ubiquitin-Fold Modifier Conjugating Enzyme 1	Protein Coding	37	GC01P161294	6.43512773513794	https://www.genecards.org/cgi-bin/carddisp.pl?gene=UFC1
SOD3	Superoxide Dismutase 3	Protein Coding	42	GC04P024798	6.43484544754028	https://www.genecards.org/cgi-bin/carddisp.pl?gene=SOD3
TMEM147	Transmembrane Protein 147	Protein Coding	34	GC19P035545	6.43219184875488	https://www.genecards.org/cgi-bin/carddisp.pl?gene=TMEM147
BAG3	BAG Cochaperone 3	Protein Coding	43	GC10P119651	6.42628383636475	https://www.genecards.org/cgi-bin/carddisp.pl?gene=BAG3
ADAMTSL1	ADAMTS Like 1	Protein Coding	42	GC09P017906	6.4261040687561	https://www.genecards.org/cgi-bin/carddisp.pl?gene=ADAMTSL1
IL7	Interleukin 7	Protein Coding	41	GC08M078689	6.42460966110229	https://www.genecards.org/cgi-bin/carddisp.pl?gene=IL7
LRPAP1	LDL Receptor Related Protein Associated Protein 1	Protein Coding	43	GC04M003508	6.42294788360596	https://www.genecards.org/cgi-bin/carddisp.pl?gene=LRPAP1
TMEM258	Transmembrane Protein 258	Protein Coding	30	GC11M061768	6.42288303375244	https://www.genecards.org/cgi-bin/carddisp.pl?gene=TMEM258
ALPP	Alkaline Phosphatase, Placental	Protein Coding	45	GC02P232378	6.41895961761475	https://www.genecards.org/cgi-bin/carddisp.pl?gene=ALPP
GLUD1	Glutamate Dehydrogenase 1	Protein Coding	49	GC10M087050	6.41850996017456	https://www.genecards.org/cgi-bin/carddisp.pl?gene=GLUD1
SRP9	Signal Recognition Particle 9	Protein Coding	34	GC01P225777	6.41825771331787	https://www.genecards.org/cgi-bin/carddisp.pl?gene=SRP9
UQCRFS1	Ubiquinol-Cytochrome C Reductase, Rieske Iron-Sulfur Polypeptide 1	Protein Coding	45	GC19M029205	6.41315507888794	https://www.genecards.org/cgi-bin/carddisp.pl?gene=UQCRFS1
CDNF	Cerebral Dopamine Neurotrophic Factor	Protein Coding	34	GC10M014771	6.41281270980835	https://www.genecards.org/cgi-bin/carddisp.pl?gene=CDNF
TNFSF10	TNF Superfamily Member 10	Protein Coding	44	GC03M172505	6.40059995651245	https://www.genecards.org/cgi-bin/carddisp.pl?gene=TNFSF10
ATP7A	ATPase Copper Transporting Alpha	Protein Coding	46	GC0XP077979	6.39250087738037	https://www.genecards.org/cgi-bin/carddisp.pl?gene=ATP7A
DAB2IP	DAB2 Interacting Protein	Protein Coding	40	GC09P121566	6.38914203643799	https://www.genecards.org/cgi-bin/carddisp.pl?gene=DAB2IP
RNF19B	Ring Finger Protein 19B	Protein Coding	35	GC01M032970	6.38523101806641	https://www.genecards.org/cgi-bin/carddisp.pl?gene=RNF19B
UFD1	Ubiquitin Recognition Factor In ER Associated Degradation 1	Protein Coding	34	GC22M019450	6.37211561203003	https://www.genecards.org/cgi-bin/carddisp.pl?gene=UFD1
NR1H3	Nuclear Receptor Subfamily 1 Group H Member 3	Protein Coding	46	GC11P047248	6.3660135269165	https://www.genecards.org/cgi-bin/carddisp.pl?gene=NR1H3
CBY1	Chibby Family Member 1, Beta Catenin Antagonist	Protein Coding	40	GC22P038656	6.35710000991821	https://www.genecards.org/cgi-bin/carddisp.pl?gene=CBY1
BFAR	Bifunctional Apoptosis Regulator	Protein Coding	38	GC16P014643	6.35686254501343	https://www.genecards.org/cgi-bin/carddisp.pl?gene=BFAR
EEF2	Eukaryotic Translation Elongation Factor 2	Protein Coding	47	GC19M003976	6.35260820388794	https://www.genecards.org/cgi-bin/carddisp.pl?gene=EEF2
ATXN2L	Ataxin 2 Like	Protein Coding	38	GC16P039269	6.35008478164673	https://www.genecards.org/cgi-bin/carddisp.pl?gene=ATXN2L
LMAN1L	Lectin, Mannose Binding 1 Like	Protein Coding	36	GC15P074812	6.34407186508179	https://www.genecards.org/cgi-bin/carddisp.pl?gene=LMAN1L
ENTPD5	Ectonucleoside Triphosphate Diphosphohydrolase 5 (Inactive)	Protein Coding	44	GC14M073958	6.34315061569214	https://www.genecards.org/cgi-bin/carddisp.pl?gene=ENTPD5
MLEC	Malectin	Protein Coding	36	GC12P120687	6.34184122085571	https://www.genecards.org/cgi-bin/carddisp.pl?gene=MLEC
OPA1	OPA1 Mitochondrial Dynamin Like GTPase	Protein Coding	44	GC03P193594	6.33693790435791	https://www.genecards.org/cgi-bin/carddisp.pl?gene=OPA1
LAMA2	Laminin Subunit Alpha 2	Protein Coding	44	GC06P128863	6.33205318450928	https://www.genecards.org/cgi-bin/carddisp.pl?gene=LAMA2
PXN	Paxillin	Protein Coding	45	GC12M120210	6.33085203170776	https://www.genecards.org/cgi-bin/carddisp.pl?gene=PXN
SGPL1	Sphingosine-1-Phosphate Lyase 1	Protein Coding	45	GC10P070815	6.32104110717773	https://www.genecards.org/cgi-bin/carddisp.pl?gene=SGPL1
DCSTAMP	Dendrocyte Expressed Seven Transmembrane Protein	Protein Coding	35	GC08P104339	6.32013082504272	https://www.genecards.org/cgi-bin/carddisp.pl?gene=DCSTAMP
PPP1CA	Protein Phosphatase 1 Catalytic Subunit Alpha	Protein Coding	46	GC11M084788	6.30859279632568	https://www.genecards.org/cgi-bin/carddisp.pl?gene=PPP1CA
UBE2D3	Ubiquitin Conjugating Enzyme E2 D3	Protein Coding	45	GC04M102794	6.30713748931885	https://www.genecards.org/cgi-bin/carddisp.pl?gene=UBE2D3
BSG	Basigin (Ok Blood Group)	Protein Coding	43	GC19P000571	6.30520248413086	https://www.genecards.org/cgi-bin/carddisp.pl?gene=BSG
EXT1	Exostosin Glycosyltransferase 1	Protein Coding	48	GC08M117798	6.30477142333984	https://www.genecards.org/cgi-bin/carddisp.pl?gene=EXT1
ATP13A2	ATPase Cation Transporting 13A2	Protein Coding	42	GC01M016985	6.30303907394409	https://www.genecards.org/cgi-bin/carddisp.pl?gene=ATP13A2
CAPN2	Calpain 2	Protein Coding	46	GC01P223701	6.30266666412354	https://www.genecards.org/cgi-bin/carddisp.pl?gene=CAPN2
VRK2	VRK Serine/Threonine Kinase 2	Protein Coding	41	GC02P057907	6.30039501190186	https://www.genecards.org/cgi-bin/carddisp.pl?gene=VRK2
SPCS3	Signal Peptidase Complex Subunit 3	Protein Coding	36	GC04P176319	6.30019426345825	https://www.genecards.org/cgi-bin/carddisp.pl?gene=SPCS3
TBXAS1	Thromboxane A Synthase 1	Protein Coding	50	GC07P139777	6.29532384872437	https://www.genecards.org/cgi-bin/carddisp.pl?gene=TBXAS1
UBXN1	UBX Domain Protein 1	Protein Coding	34	GC11M084558	6.28605985641479	https://www.genecards.org/cgi-bin/carddisp.pl?gene=UBXN1
CHEK1	Checkpoint Kinase 1	Protein Coding	48	GC11P125625	6.28430938720703	https://www.genecards.org/cgi-bin/carddisp.pl?gene=CHEK1
AKR1B1	Aldo-Keto Reductase Family 1 Member B	Protein Coding	46	GC07M134442	6.28412008285522	https://www.genecards.org/cgi-bin/carddisp.pl?gene=AKR1B1
MAP3K7	Mitogen-Activated Protein Kinase Kinase Kinase 7	Protein Coding	50	GC06M090513	6.28062868118286	https://www.genecards.org/cgi-bin/carddisp.pl?gene=MAP3K7
LRP6	LDL Receptor Related Protein 6	Protein Coding	47	GC12M019815	6.27898359298706	https://www.genecards.org/cgi-bin/carddisp.pl?gene=LRP6
KPNA2	Karyopherin Subunit Alpha 2	Protein Coding	44	GC17P068035	6.27526664733887	https://www.genecards.org/cgi-bin/carddisp.pl?gene=KPNA2
SPCS1	Signal Peptidase Complex Subunit 1	Protein Coding	35	GC03P053006	6.2739520072937	https://www.genecards.org/cgi-bin/carddisp.pl?gene=SPCS1
PIGA	Phosphatidylinositol Glycan Anchor Biosynthesis Class A	Protein Coding	44	GC0XM015319	6.27333450317383	https://www.genecards.org/cgi-bin/carddisp.pl?gene=PIGA
CACNA1A	Calcium Voltage-Gated Channel Subunit Alpha1 A	Protein Coding	48	GC19M013206	6.26123142242432	https://www.genecards.org/cgi-bin/carddisp.pl?gene=CACNA1A
SERPINC1	Serpin Family C Member 1	Protein Coding	47	GC01M174490	6.26001930236816	https://www.genecards.org/cgi-bin/carddisp.pl?gene=SERPINC1
SERPINE1	Serpin Family E Member 1	Protein Coding	49	GC07P101127	6.25660610198975	https://www.genecards.org/cgi-bin/carddisp.pl?gene=SERPINE1
TXNRD1	Thioredoxin Reductase 1	Protein Coding	46	GC12P104215	6.25484466552734	https://www.genecards.org/cgi-bin/carddisp.pl?gene=TXNRD1
GRIN1	Glutamate Ionotropic Receptor NMDA Type Subunit 1	Protein Coding	49	GC09P137138	6.2534236907959	https://www.genecards.org/cgi-bin/carddisp.pl?gene=GRIN1
HCRT	Hypocretin Neuropeptide Precursor	Protein Coding	40	GC17M042185	6.24755525588989	https://www.genecards.org/cgi-bin/carddisp.pl?gene=HCRT
G6PC2	Glucose-6-Phosphatase Catalytic Subunit 2	Protein Coding	37	GC02P168901	6.24739646911621	https://www.genecards.org/cgi-bin/carddisp.pl?gene=G6PC2
PRKCSH	Protein Kinase C Substrate 80K-H	Protein Coding	44	GC19P011435	6.24504137039185	https://www.genecards.org/cgi-bin/carddisp.pl?gene=PRKCSH
ACP1	Acid Phosphatase 1	Protein Coding	43	GC02P000293	6.24223899841309	https://www.genecards.org/cgi-bin/carddisp.pl?gene=ACP1
NPM1	Nucleophosmin 1	Protein Coding	49	GC05P171387	6.23406219482422	https://www.genecards.org/cgi-bin/carddisp.pl?gene=NPM1
UBQLN2	Ubiquilin 2	Protein Coding	42	GC0XP056563	6.23337078094482	https://www.genecards.org/cgi-bin/carddisp.pl?gene=UBQLN2
DHDDS	Dehydrodolichyl Diphosphate Synthase Subunit	Protein Coding	42	GC01P026432	6.22498464584351	https://www.genecards.org/cgi-bin/carddisp.pl?gene=DHDDS
SORL1	Sortilin Related Receptor 1	Protein Coding	45	GC11P121452	6.22220802307129	https://www.genecards.org/cgi-bin/carddisp.pl?gene=SORL1
NPPB	Natriuretic Peptide B	Protein Coding	43	GC01M011858	6.22160387039185	https://www.genecards.org/cgi-bin/carddisp.pl?gene=NPPB
ARSA	Arylsulfatase A	Protein Coding	47	GC22M050622	6.22035503387451	https://www.genecards.org/cgi-bin/carddisp.pl?gene=ARSA
AGPAT1	1-Acylglycerol-3-Phosphate O-Acyltransferase 1	Protein Coding	41	GC06M032168	6.21199131011963	https://www.genecards.org/cgi-bin/carddisp.pl?gene=AGPAT1
DAXX	Death Domain Associated Protein	Protein Coding	42	GC06M033318	6.20998096466064	https://www.genecards.org/cgi-bin/carddisp.pl?gene=DAXX
ALG11	ALG11 Alpha-1,2-Mannosyltransferase	Protein Coding	40	GC13P052012	6.20751905441284	https://www.genecards.org/cgi-bin/carddisp.pl?gene=ALG11
RPA1	Replication Protein A1	Protein Coding	45	GC17P001829	6.20131921768188	https://www.genecards.org/cgi-bin/carddisp.pl?gene=RPA1
ATG9A	Autophagy Related 9A	Protein Coding	39	GC02M219219	6.19815015792847	https://www.genecards.org/cgi-bin/carddisp.pl?gene=ATG9A
HRAS	HRas Proto-Oncogene, GTPase	Protein Coding	50	GC11M002647	6.19448566436768	https://www.genecards.org/cgi-bin/carddisp.pl?gene=HRAS
IL2	Interleukin 2	Protein Coding	44	GC04M122451	6.19249486923218	https://www.genecards.org/cgi-bin/carddisp.pl?gene=IL2
HSPA6	Heat Shock Protein Family A (Hsp70) Member 6	Protein Coding	44	GC01P161524	6.18738985061646	https://www.genecards.org/cgi-bin/carddisp.pl?gene=HSPA6
TLR3	Toll Like Receptor 3	Protein Coding	50	GC04P186059	6.18371295928955	https://www.genecards.org/cgi-bin/carddisp.pl?gene=TLR3
PSMD2	Proteasome 26S Subunit Ubiquitin Receptor, Non-ATPase 2	Protein Coding	42	GC03P184298	6.1766414642334	https://www.genecards.org/cgi-bin/carddisp.pl?gene=PSMD2
ATP2C1	ATPase Secretory Pathway Ca2+ Transporting 1	Protein Coding	45	GC03P130850	6.17191457748413	https://www.genecards.org/cgi-bin/carddisp.pl?gene=ATP2C1
NEPRO	Nucleolus And Neural Progenitor Protein	Protein Coding	30	GC03M113009	6.16892004013062	https://www.genecards.org/cgi-bin/carddisp.pl?gene=NEPRO
CLGN	Calmegin	Protein Coding	36	GC04M140388	6.16748380661011	https://www.genecards.org/cgi-bin/carddisp.pl?gene=CLGN
ABCG1	ATP Binding Cassette Subfamily G Member 1	Protein Coding	44	GC21P042199	6.16648483276367	https://www.genecards.org/cgi-bin/carddisp.pl?gene=ABCG1
B2M	Beta-2-Microglobulin	Protein Coding	48	GC15P044711	6.16641521453857	https://www.genecards.org/cgi-bin/carddisp.pl?gene=B2M
PCNA	Proliferating Cell Nuclear Antigen	Protein Coding	49	GC20M005114	6.16576910018921	https://www.genecards.org/cgi-bin/carddisp.pl?gene=PCNA
UGT1A7	UDP Glucuronosyltransferase Family 1 Member A7	Protein Coding	41	GC02P233681	6.16554069519043	https://www.genecards.org/cgi-bin/carddisp.pl?gene=UGT1A7
VDAC1	Voltage Dependent Anion Channel 1	Protein Coding	45	GC05M133975	6.16340398788452	https://www.genecards.org/cgi-bin/carddisp.pl?gene=VDAC1
GPAT3	Glycerol-3-Phosphate Acyltransferase 3	Protein Coding	33	GC04P083536	6.16022300720215	https://www.genecards.org/cgi-bin/carddisp.pl?gene=GPAT3
VMA21	Vacuolar ATPase Assembly Factor VMA21	Protein Coding	36	GC0XP151396	6.15968132019043	https://www.genecards.org/cgi-bin/carddisp.pl?gene=VMA21
ALG2	ALG2 Alpha-1,3/1,6-Mannosyltransferase	Protein Coding	41	GC09M099216	6.15654373168945	https://www.genecards.org/cgi-bin/carddisp.pl?gene=ALG2
CRAT	Carnitine O-Acetyltransferase	Protein Coding	45	GC09M129094	6.15634250640869	https://www.genecards.org/cgi-bin/carddisp.pl?gene=CRAT
AGRN	Agrin	Protein Coding	45	GC01P001020	6.14990234375	https://www.genecards.org/cgi-bin/carddisp.pl?gene=AGRN
CYP2B6	Cytochrome P450 Family 2 Subfamily B Member 6	Protein Coding	46	GC19P040991	6.14925575256348	https://www.genecards.org/cgi-bin/carddisp.pl?gene=CYP2B6
PRKRA	Protein Activator Of Interferon Induced Protein Kinase EIF2AK2	Protein Coding	41	GC02M178431	6.14692974090576	https://www.genecards.org/cgi-bin/carddisp.pl?gene=PRKRA
UGT1A4	UDP Glucuronosyltransferase Family 1 Member A4	Protein Coding	42	GC02P233718	6.14676570892334	https://www.genecards.org/cgi-bin/carddisp.pl?gene=UGT1A4
ALPL	Alkaline Phosphatase, Biomineralization Associated	Protein Coding	51	GC01P021508	6.14213371276855	https://www.genecards.org/cgi-bin/carddisp.pl?gene=ALPL
YWHAZ	Tyrosine 3-Monooxygenase/Tryptophan 5-Monooxygenase Activation Protein Zeta	Protein Coding	46	GC08M100917	6.13686656951904	https://www.genecards.org/cgi-bin/carddisp.pl?gene=YWHAZ
GRP	Gastrin Releasing Peptide	Protein Coding	40	GC18P059220	6.13171243667603	https://www.genecards.org/cgi-bin/carddisp.pl?gene=GRP
RARA	Retinoic Acid Receptor Alpha	Protein Coding	48	GC17P040309	6.12341022491455	https://www.genecards.org/cgi-bin/carddisp.pl?gene=RARA
UBE2K	Ubiquitin Conjugating Enzyme E2 K	Protein Coding	39	GC04P039700	6.11407566070557	https://www.genecards.org/cgi-bin/carddisp.pl?gene=UBE2K
PLPP3	Phospholipid Phosphatase 3	Protein Coding	36	GC01M056495	6.11384248733521	https://www.genecards.org/cgi-bin/carddisp.pl?gene=PLPP3
UGT1A3	UDP Glucuronosyltransferase Family 1 Member A3	Protein Coding	39	GC02P233729	6.11041450500488	https://www.genecards.org/cgi-bin/carddisp.pl?gene=UGT1A3
ITGB1	Integrin Subunit Beta 1	Protein Coding	49	GC10M032932	6.10647010803223	https://www.genecards.org/cgi-bin/carddisp.pl?gene=ITGB1
HLA-G	Major Histocompatibility Complex, Class I, G	Protein Coding	44	GC06P076812	6.09790515899658	https://www.genecards.org/cgi-bin/carddisp.pl?gene=HLA-G
PDIA5	Protein Disulfide Isomerase Family A Member 5	Protein Coding	37	GC03P123067	6.09514904022217	https://www.genecards.org/cgi-bin/carddisp.pl?gene=PDIA5
GPAA1	Glycosylphosphatidylinositol Anchor Attachment 1	Protein Coding	41	GC08P144082	6.09201240539551	https://www.genecards.org/cgi-bin/carddisp.pl?gene=GPAA1
PDLIM1	PDZ And LIM Domain 1	Protein Coding	40	GC10M095237	6.09113788604736	https://www.genecards.org/cgi-bin/carddisp.pl?gene=PDLIM1
CAMK2D	Calcium/Calmodulin Dependent Protein Kinase II Delta	Protein Coding	48	GC04M113418	6.08708906173706	https://www.genecards.org/cgi-bin/carddisp.pl?gene=CAMK2D
ELOVL5	ELOVL Fatty Acid Elongase 5	Protein Coding	42	GC06M053267	6.08228445053101	https://www.genecards.org/cgi-bin/carddisp.pl?gene=ELOVL5
PRKD1	Protein Kinase D1	Protein Coding	49	GC14M029576	6.06837558746338	https://www.genecards.org/cgi-bin/carddisp.pl?gene=PRKD1
ACTB	Actin Beta	Protein Coding	48	GC07M005527	6.05895519256592	https://www.genecards.org/cgi-bin/carddisp.pl?gene=ACTB
YBX1	Y-Box Binding Protein 1	Protein Coding	38	GC01P042682	6.05407476425171	https://www.genecards.org/cgi-bin/carddisp.pl?gene=YBX1
SPTLC1	Serine Palmitoyltransferase Long Chain Base Subunit 1	Protein Coding	45	GC09M092007	6.04474830627441	https://www.genecards.org/cgi-bin/carddisp.pl?gene=SPTLC1
PNKD	PNKD Metallo-Beta-Lactamase Domain Containing	Protein Coding	42	GC02P218270	6.04138469696045	https://www.genecards.org/cgi-bin/carddisp.pl?gene=PNKD
SSR3	Signal Sequence Receptor Subunit 3	Protein Coding	37	GC03M156540	6.04068660736084	https://www.genecards.org/cgi-bin/carddisp.pl?gene=SSR3
PSENEN	Presenilin Enhancer, Gamma-Secretase Subunit	Protein Coding	44	GC19P051423	6.04062652587891	https://www.genecards.org/cgi-bin/carddisp.pl?gene=PSENEN
MYH6	Myosin Heavy Chain 6	Protein Coding	46	GC14M023381	6.03775596618652	https://www.genecards.org/cgi-bin/carddisp.pl?gene=MYH6
DAD1	Defender Against Cell Death 1	Protein Coding	40	GC14M022565	6.0267162322998	https://www.genecards.org/cgi-bin/carddisp.pl?gene=DAD1
WLS	Wnt Ligand Secretion Mediator	Protein Coding	38	GC01M068098	6.01898670196533	https://www.genecards.org/cgi-bin/carddisp.pl?gene=WLS
DNAJA1	DnaJ Heat Shock Protein Family (Hsp40) Member A1	Protein Coding	40	GC09P033025	6.01886558532715	https://www.genecards.org/cgi-bin/carddisp.pl?gene=DNAJA1
PCK1	Phosphoenolpyruvate Carboxykinase 1	Protein Coding	47	GC20P057561	6.01428031921387	https://www.genecards.org/cgi-bin/carddisp.pl?gene=PCK1
BMP2	Bone Morphogenetic Protein 2	Protein Coding	46	GC20P006767	6.00915622711182	https://www.genecards.org/cgi-bin/carddisp.pl?gene=BMP2
HSPG2	Heparan Sulfate Proteoglycan 2	Protein Coding	47	GC01M021822	6.00562477111816	https://www.genecards.org/cgi-bin/carddisp.pl?gene=HSPG2
VPS33A	VPS33A Core Subunit Of CORVET And HOPS Complexes	Protein Coding	40	GC12M122229	5.9996485710144	https://www.genecards.org/cgi-bin/carddisp.pl?gene=VPS33A
CYP17A1	Cytochrome P450 Family 17 Subfamily A Member 1	Protein Coding	48	GC10M102830	5.99896240234375	https://www.genecards.org/cgi-bin/carddisp.pl?gene=CYP17A1
CDIPT	CDP-Diacylglycerol--Inositol 3-Phosphatidyltransferase	Protein Coding	41	GC16M035767	5.9953293800354	https://www.genecards.org/cgi-bin/carddisp.pl?gene=CDIPT
PLD3	Phospholipase D Family Member 3	Protein Coding	42	GC19P040348	5.99003887176514	https://www.genecards.org/cgi-bin/carddisp.pl?gene=PLD3
EMD	Emerin	Protein Coding	44	GC0XP154379	5.98646783828735	https://www.genecards.org/cgi-bin/carddisp.pl?gene=EMD
MSRB1	Methionine Sulfoxide Reductase B1	Protein Coding	40	GC16M006267	5.98492050170898	https://www.genecards.org/cgi-bin/carddisp.pl?gene=MSRB1
STAT1	Signal Transducer And Activator Of Transcription 1	Protein Coding	51	GC02M190908	5.97267150878906	https://www.genecards.org/cgi-bin/carddisp.pl?gene=STAT1
TRPV1	Transient Receptor Potential Cation Channel Subfamily V Member 1	Protein Coding	46	GC17M003565	5.96069240570068	https://www.genecards.org/cgi-bin/carddisp.pl?gene=TRPV1
BID	BH3 Interacting Domain Death Agonist	Protein Coding	44	GC22M017734	5.95879650115967	https://www.genecards.org/cgi-bin/carddisp.pl?gene=BID
EGR1	Early Growth Response 1	Protein Coding	44	GC05P138465	5.95503997802734	https://www.genecards.org/cgi-bin/carddisp.pl?gene=EGR1
RPE65	Retinoid Isomerohydrolase RPE65	Protein Coding	45	GC01M068428	5.94631195068359	https://www.genecards.org/cgi-bin/carddisp.pl?gene=RPE65
SCN10A	Sodium Voltage-Gated Channel Alpha Subunit 10	Protein Coding	48	GC03M038713	5.94540071487427	https://www.genecards.org/cgi-bin/carddisp.pl?gene=SCN10A
FBXO6	F-Box Protein 6	Protein Coding	36	GC01P011664	5.94374561309814	https://www.genecards.org/cgi-bin/carddisp.pl?gene=FBXO6
LGALS1	Galectin 1	Protein Coding	42	GC22P037675	5.94172763824463	https://www.genecards.org/cgi-bin/carddisp.pl?gene=LGALS1
SLC4A1	Solute Carrier Family 4 Member 1 (Diego Blood Group)	Protein Coding	48	GC17M044786	5.93420791625977	https://www.genecards.org/cgi-bin/carddisp.pl?gene=SLC4A1
RAP1GDS1	Rap1 GTPase-GDP Dissociation Stimulator 1	Protein Coding	41	GC04P098261	5.93265676498413	https://www.genecards.org/cgi-bin/carddisp.pl?gene=RAP1GDS1
TLR2	Toll Like Receptor 2	Protein Coding	50	GC04P153684	5.93093872070313	https://www.genecards.org/cgi-bin/carddisp.pl?gene=TLR2
TREM2	Triggering Receptor Expressed On Myeloid Cells 2	Protein Coding	43	GC06M061491	5.92717933654785	https://www.genecards.org/cgi-bin/carddisp.pl?gene=TREM2
UGT1A	UDP Glucuronosyltransferase Family 1 Member A Complex Locus	Uncategorized	11	GC02P233592	5.91776847839355	https://www.genecards.org/cgi-bin/carddisp.pl?gene=UGT1A
MSRA	Methionine Sulfoxide Reductase A	Protein Coding	42	GC08P010054	5.91440773010254	https://www.genecards.org/cgi-bin/carddisp.pl?gene=MSRA
SLC1A1	Solute Carrier Family 1 Member 1	Protein Coding	48	GC09P004490	5.91036558151245	https://www.genecards.org/cgi-bin/carddisp.pl?gene=SLC1A1
KIF1C	Kinesin Family Member 1C	Protein Coding	42	GC17P005009	5.91012048721313	https://www.genecards.org/cgi-bin/carddisp.pl?gene=KIF1C
LGALS3	Galectin 3	Protein Coding	44	GC14P055124	5.90524387359619	https://www.genecards.org/cgi-bin/carddisp.pl?gene=LGALS3
GOLGB1	Golgin B1	Protein Coding	36	GC03M121663	5.899573802948	https://www.genecards.org/cgi-bin/carddisp.pl?gene=GOLGB1
PMEL	Premelanosome Protein	Protein Coding	39	GC12M055954	5.8969349861145	https://www.genecards.org/cgi-bin/carddisp.pl?gene=PMEL
SNAP25	Synaptosome Associated Protein 25	Protein Coding	48	GC20P010181	5.88948392868042	https://www.genecards.org/cgi-bin/carddisp.pl?gene=SNAP25
FLT3	Fms Related Receptor Tyrosine Kinase 3	Protein Coding	51	GC13M028003	5.88443613052368	https://www.genecards.org/cgi-bin/carddisp.pl?gene=FLT3
ABCA1	ATP Binding Cassette Subfamily A Member 1	Protein Coding	47	GC09M104781	5.88348960876465	https://www.genecards.org/cgi-bin/carddisp.pl?gene=ABCA1
TRA	T Cell Receptor Alpha Locus	Protein Coding	18	GC14P021621	5.87911462783813	https://www.genecards.org/cgi-bin/carddisp.pl?gene=TRA
SPPL3	Signal Peptide Peptidase Like 3	Protein Coding	36	GC12M122036	5.87811422348022	https://www.genecards.org/cgi-bin/carddisp.pl?gene=SPPL3
ACTG1	Actin Gamma 1	Protein Coding	48	GC17M081509	5.87699842453003	https://www.genecards.org/cgi-bin/carddisp.pl?gene=ACTG1
PLG	Plasminogen	Protein Coding	48	GC06P160702	5.87374877929688	https://www.genecards.org/cgi-bin/carddisp.pl?gene=PLG
BAD	BCL2 Associated Agonist Of Cell Death	Protein Coding	44	GC11M084618	5.86286926269531	https://www.genecards.org/cgi-bin/carddisp.pl?gene=BAD
ARSH	Arylsulfatase Family Member H	Protein Coding	34	GC0XP003006	5.85853385925293	https://www.genecards.org/cgi-bin/carddisp.pl?gene=ARSH
RPL5	Ribosomal Protein L5	Protein Coding	46	GC01P092832	5.85534000396729	https://www.genecards.org/cgi-bin/carddisp.pl?gene=RPL5
YTHDF2	YTH N6-Methyladenosine RNA Binding Protein 2	Protein Coding	38	GC01P028751	5.84747505187988	https://www.genecards.org/cgi-bin/carddisp.pl?gene=YTHDF2
AGT	Angiotensinogen	Protein Coding	48	GC01M230702	5.84714031219482	https://www.genecards.org/cgi-bin/carddisp.pl?gene=AGT
ATP1A1	ATPase Na+/K+ Transporting Subunit Alpha 1	Protein Coding	49	GC01P116372	5.84570121765137	https://www.genecards.org/cgi-bin/carddisp.pl?gene=ATP1A1
ADAMTS13	ADAM Metallopeptidase With Thrombospondin Type 1 Motif 13	Protein Coding	48	GC09P133414	5.84414625167847	https://www.genecards.org/cgi-bin/carddisp.pl?gene=ADAMTS13
YOD1	YOD1 Deubiquitinase	Protein Coding	34	GC01M207044	5.83683919906616	https://www.genecards.org/cgi-bin/carddisp.pl?gene=YOD1
LPL	Lipoprotein Lipase	Protein Coding	49	GC08P019901	5.83545398712158	https://www.genecards.org/cgi-bin/carddisp.pl?gene=LPL
FAM120A	Family With Sequence Similarity 120A	Protein Coding	37	GC09P093716	5.82065916061401	https://www.genecards.org/cgi-bin/carddisp.pl?gene=FAM120A
PPARA	Peroxisome Proliferator Activated Receptor Alpha	Protein Coding	45	GC22P046150	5.82038879394531	https://www.genecards.org/cgi-bin/carddisp.pl?gene=PPARA
UBQLN4	Ubiquilin 4	Protein Coding	39	GC01M156033	5.80493450164795	https://www.genecards.org/cgi-bin/carddisp.pl?gene=UBQLN4
RACK1	Receptor For Activated C Kinase 1	Protein Coding	36	GC05M181618	5.80486488342285	https://www.genecards.org/cgi-bin/carddisp.pl?gene=RACK1
TRAF6	TNF Receptor Associated Factor 6	Protein Coding	45	GC11M036467	5.80466365814209	https://www.genecards.org/cgi-bin/carddisp.pl?gene=TRAF6
ANXA2	Annexin A2	Protein Coding	47	GC15M060347	5.79953956604004	https://www.genecards.org/cgi-bin/carddisp.pl?gene=ANXA2
DICER1	Dicer 1, Ribonuclease III	Protein Coding	47	GC14M095086	5.79032325744629	https://www.genecards.org/cgi-bin/carddisp.pl?gene=DICER1
POFUT1	Protein O-Fucosyltransferase 1	Protein Coding	44	GC20P032207	5.78913164138794	https://www.genecards.org/cgi-bin/carddisp.pl?gene=POFUT1
TRAP1	TNF Receptor Associated Protein 1	Protein Coding	42	GC16M006450	5.78438138961792	https://www.genecards.org/cgi-bin/carddisp.pl?gene=TRAP1
KCNN4	Potassium Calcium-Activated Channel Subfamily N Member 4	Protein Coding	48	GC19M061975	5.78066444396973	https://www.genecards.org/cgi-bin/carddisp.pl?gene=KCNN4
KCNMA1	Potassium Calcium-Activated Channel Subfamily M Alpha 1	Protein Coding	49	GC10M076869	5.7800989151001	https://www.genecards.org/cgi-bin/carddisp.pl?gene=KCNMA1
SLC37A1	Solute Carrier Family 37 Member 1	Protein Coding	37	GC21P042561	5.77972936630249	https://www.genecards.org/cgi-bin/carddisp.pl?gene=SLC37A1
PLA2G4A	Phospholipase A2 Group IVA	Protein Coding	48	GC01P186798	5.7787709236145	https://www.genecards.org/cgi-bin/carddisp.pl?gene=PLA2G4A
LIPC	Lipase C, Hepatic Type	Protein Coding	46	GC15P058410	5.77546691894531	https://www.genecards.org/cgi-bin/carddisp.pl?gene=LIPC
MT-RNR2	Mitochondrially Encoded 16S RRNA	RNA Gene	19	GCMTP001674	5.77434301376343	https://www.genecards.org/cgi-bin/carddisp.pl?gene=MT-RNR2
NACA	Nascent Polypeptide Associated Complex Subunit Alpha	Protein Coding	37	GC12M056712	5.77188205718994	https://www.genecards.org/cgi-bin/carddisp.pl?gene=NACA
CCDC88A	Coiled-Coil Domain Containing 88A	Protein Coding	41	GC02M055287	5.76904821395874	https://www.genecards.org/cgi-bin/carddisp.pl?gene=CCDC88A
UVRAG	UV Radiation Resistance Associated	Protein Coding	41	GC11P075815	5.76827335357666	https://www.genecards.org/cgi-bin/carddisp.pl?gene=UVRAG
MET	MET Proto-Oncogene, Receptor Tyrosine Kinase	Protein Coding	52	GC07P116672	5.76742935180664	https://www.genecards.org/cgi-bin/carddisp.pl?gene=MET
GOLPH3	Golgi Phosphoprotein 3	Protein Coding	38	GC05M032124	5.76595163345337	https://www.genecards.org/cgi-bin/carddisp.pl?gene=GOLPH3
UGT1A5	UDP Glucuronosyltransferase Family 1 Member A5	Protein Coding	35	GC02P233712	5.76569271087646	https://www.genecards.org/cgi-bin/carddisp.pl?gene=UGT1A5
NRG1	Neuregulin 1	Protein Coding	46	GC08P031639	5.76477479934692	https://www.genecards.org/cgi-bin/carddisp.pl?gene=NRG1
GRIA1	Glutamate Ionotropic Receptor AMPA Type Subunit 1	Protein Coding	48	GC05P153467	5.76048374176025	https://www.genecards.org/cgi-bin/carddisp.pl?gene=GRIA1
MUC5AC	Mucin 5AC, Oligomeric Mucus/Gel-Forming	Protein Coding	39	GC11P001581	5.75911235809326	https://www.genecards.org/cgi-bin/carddisp.pl?gene=MUC5AC
LDAF1	Lipid Droplet Assembly Factor 1	Protein Coding	25	GC16P021161	5.75832414627075	https://www.genecards.org/cgi-bin/carddisp.pl?gene=LDAF1
VAMP1	Vesicle Associated Membrane Protein 1	Protein Coding	43	GC12M006462	5.7561149597168	https://www.genecards.org/cgi-bin/carddisp.pl?gene=VAMP1
ORMDL1	ORMDL Sphingolipid Biosynthesis Regulator 1	Protein Coding	34	GC02M189764	5.75412607192993	https://www.genecards.org/cgi-bin/carddisp.pl?gene=ORMDL1
SELENOT	Selenoprotein T	Protein Coding	28	GC03P150603	5.75366401672363	https://www.genecards.org/cgi-bin/carddisp.pl?gene=SELENOT
SIRT2	Sirtuin 2	Protein Coding	46	GC19M038878	5.75147104263306	https://www.genecards.org/cgi-bin/carddisp.pl?gene=SIRT2
HSPA1L	Heat Shock Protein Family A (Hsp70) Member 1 Like	Protein Coding	44	GC06M031809	5.75000810623169	https://www.genecards.org/cgi-bin/carddisp.pl?gene=HSPA1L
EIF5A	Eukaryotic Translation Initiation Factor 5A	Protein Coding	43	GC17P007306	5.74909591674805	https://www.genecards.org/cgi-bin/carddisp.pl?gene=EIF5A
UCHL1	Ubiquitin C-Terminal Hydrolase L1	Protein Coding	49	GC04P041256	5.74848604202271	https://www.genecards.org/cgi-bin/carddisp.pl?gene=UCHL1
EPHX1	Epoxide Hydrolase 1	Protein Coding	45	GC01P225810	5.74578380584717	https://www.genecards.org/cgi-bin/carddisp.pl?gene=EPHX1
HTR1A	5-Hydroxytryptamine Receptor 1A	Protein Coding	46	GC05M063960	5.7321515083313	https://www.genecards.org/cgi-bin/carddisp.pl?gene=HTR1A
NSFL1C	NSFL1 Cofactor	Protein Coding	38	GC20M001442	5.73193454742432	https://www.genecards.org/cgi-bin/carddisp.pl?gene=NSFL1C
SIRT3	Sirtuin 3	Protein Coding	46	GC11M000215	5.7316575050354	https://www.genecards.org/cgi-bin/carddisp.pl?gene=SIRT3
RPTOR	Regulatory Associated Protein Of MTOR Complex 1	Protein Coding	42	GC17P080544	5.72538471221924	https://www.genecards.org/cgi-bin/carddisp.pl?gene=RPTOR
UBE2D2	Ubiquitin Conjugating Enzyme E2 D2	Protein Coding	43	GC05P139526	5.71256256103516	https://www.genecards.org/cgi-bin/carddisp.pl?gene=UBE2D2
MIR34A	MicroRNA 34a	RNA Gene	23	GC01M009151	5.7082691192627	https://www.genecards.org/cgi-bin/carddisp.pl?gene=MIR34A
COLGALT1	Collagen Beta(1-O)Galactosyltransferase 1	Protein Coding	37	GC19P017555	5.702880859375	https://www.genecards.org/cgi-bin/carddisp.pl?gene=COLGALT1
HSPA2	Heat Shock Protein Family A (Hsp70) Member 2	Protein Coding	44	GC14P064535	5.69881343841553	https://www.genecards.org/cgi-bin/carddisp.pl?gene=HSPA2
KL	Klotho	Protein Coding	45	GC13P033016	5.69443273544312	https://www.genecards.org/cgi-bin/carddisp.pl?gene=KL
SLC27A2	Solute Carrier Family 27 Member 2	Protein Coding	44	GC15P050182	5.69104099273682	https://www.genecards.org/cgi-bin/carddisp.pl?gene=SLC27A2
ATF1	Activating Transcription Factor 1	Protein Coding	44	GC12P050763	5.68988656997681	https://www.genecards.org/cgi-bin/carddisp.pl?gene=ATF1
PIGB	Phosphatidylinositol Glycan Anchor Biosynthesis Class B	Protein Coding	41	GC15P055318	5.68597841262817	https://www.genecards.org/cgi-bin/carddisp.pl?gene=PIGB
CDK2	Cyclin Dependent Kinase 2	Protein Coding	50	GC12P055966	5.67237091064453	https://www.genecards.org/cgi-bin/carddisp.pl?gene=CDK2
TTF2	Transcription Termination Factor 2	Protein Coding	40	GC01P117060	5.66492176055908	https://www.genecards.org/cgi-bin/carddisp.pl?gene=TTF2
PMAIP1	Phorbol-12-Myristate-13-Acetate-Induced Protein 1	Protein Coding	39	GC18P059899	5.66338682174683	https://www.genecards.org/cgi-bin/carddisp.pl?gene=PMAIP1
PARG	Poly(ADP-Ribose) Glycohydrolase	Protein Coding	40	GC10M049818	5.66008806228638	https://www.genecards.org/cgi-bin/carddisp.pl?gene=PARG
COPG1	COPI Coat Complex Subunit Gamma 1	Protein Coding	37	GC03P129249	5.6580491065979	https://www.genecards.org/cgi-bin/carddisp.pl?gene=COPG1
FASLG	Fas Ligand	Protein Coding	46	GC01P172628	5.65642356872559	https://www.genecards.org/cgi-bin/carddisp.pl?gene=FASLG
PEX11B	Peroxisomal Biogenesis Factor 11 Beta	Protein Coding	40	GC01M145911	5.65633201599121	https://www.genecards.org/cgi-bin/carddisp.pl?gene=PEX11B
TMEM30A	Transmembrane Protein 30A	Protein Coding	38	GC06M075252	5.65531873703003	https://www.genecards.org/cgi-bin/carddisp.pl?gene=TMEM30A
H2AX	H2A.X Variant Histone	Protein Coding	35	GC11M119155	5.65297031402588	https://www.genecards.org/cgi-bin/carddisp.pl?gene=H2AX
RASGRF2	Ras Protein Specific Guanine Nucleotide Releasing Factor 2	Protein Coding	36	GC05P080960	5.65197563171387	https://www.genecards.org/cgi-bin/carddisp.pl?gene=RASGRF2
COPB2	COPI Coat Complex Subunit Beta 2	Protein Coding	45	GC03M139355	5.64749431610107	https://www.genecards.org/cgi-bin/carddisp.pl?gene=COPB2
IL18	Interleukin 18	Protein Coding	42	GC11M112143	5.64705419540405	https://www.genecards.org/cgi-bin/carddisp.pl?gene=IL18
CASP1	Caspase 1	Protein Coding	49	GC11M105025	5.64677619934082	https://www.genecards.org/cgi-bin/carddisp.pl?gene=CASP1
TH	Tyrosine Hydroxylase	Protein Coding	50	GC11M002163	5.64611101150513	https://www.genecards.org/cgi-bin/carddisp.pl?gene=TH
USP13	Ubiquitin Specific Peptidase 13	Protein Coding	44	GC03P179652	5.64580535888672	https://www.genecards.org/cgi-bin/carddisp.pl?gene=USP13
PIGC	Phosphatidylinositol Glycan Anchor Biosynthesis Class C	Protein Coding	40	GC01M172339	5.64165735244751	https://www.genecards.org/cgi-bin/carddisp.pl?gene=PIGC
EIF2B1	Eukaryotic Translation Initiation Factor 2B Subunit Alpha	Protein Coding	43	GC12M123620	5.63411617279053	https://www.genecards.org/cgi-bin/carddisp.pl?gene=EIF2B1
PSMA7	Proteasome 20S Subunit Alpha 7	Protein Coding	44	GC20M062136	5.63398027420044	https://www.genecards.org/cgi-bin/carddisp.pl?gene=PSMA7
SEC22A	SEC22 Homolog A, Vesicle Trafficking Protein	Protein Coding	36	GC03P123201	5.63363981246948	https://www.genecards.org/cgi-bin/carddisp.pl?gene=SEC22A
FITM2	Fat Storage Inducing Transmembrane Protein 2	Protein Coding	37	GC20M044302	5.62393856048584	https://www.genecards.org/cgi-bin/carddisp.pl?gene=FITM2
XXYLT1	Xyloside Xylosyltransferase 1	Protein Coding	32	GC03M195068	5.62053918838501	https://www.genecards.org/cgi-bin/carddisp.pl?gene=XXYLT1
CRELD2	Cysteine Rich With EGF Like Domains 2	Protein Coding	40	GC22P049918	5.61914777755737	https://www.genecards.org/cgi-bin/carddisp.pl?gene=CRELD2
APAF1	Apoptotic Peptidase Activating Factor 1	Protein Coding	46	GC12P098645	5.61885643005371	https://www.genecards.org/cgi-bin/carddisp.pl?gene=APAF1
YTHDF1	YTH N6-Methyladenosine RNA Binding Protein 1	Protein Coding	37	GC20M063195	5.61831617355347	https://www.genecards.org/cgi-bin/carddisp.pl?gene=YTHDF1
PPIF	Peptidylprolyl Isomerase F	Protein Coding	44	GC10P090574	5.61327219009399	https://www.genecards.org/cgi-bin/carddisp.pl?gene=PPIF
SLC8A3	Solute Carrier Family 8 Member A3	Protein Coding	43	GC14M070044	5.61176013946533	https://www.genecards.org/cgi-bin/carddisp.pl?gene=SLC8A3
USP14	Ubiquitin Specific Peptidase 14	Protein Coding	44	GC18P000158	5.61131525039673	https://www.genecards.org/cgi-bin/carddisp.pl?gene=USP14
PLP1	Proteolipid Protein 1	Protein Coding	42	GC0XP103773	5.61129283905029	https://www.genecards.org/cgi-bin/carddisp.pl?gene=PLP1
MIR199A1	MicroRNA 199a-1	RNA Gene	20	GC19M010817	5.61032676696777	https://www.genecards.org/cgi-bin/carddisp.pl?gene=MIR199A1
COL13A1	Collagen Type XIII Alpha 1 Chain	Protein Coding	40	GC10P069801	5.60941505432129	https://www.genecards.org/cgi-bin/carddisp.pl?gene=COL13A1
ARF1	ADP Ribosylation Factor 1	Protein Coding	45	GC01P228082	5.60908126831055	https://www.genecards.org/cgi-bin/carddisp.pl?gene=ARF1
ACSL3	Acyl-CoA Synthetase Long Chain Family Member 3	Protein Coding	40	GC02P222860	5.60830116271973	https://www.genecards.org/cgi-bin/carddisp.pl?gene=ACSL3
TBL2	Transducin Beta Like 2	Protein Coding	40	GC07M073568	5.60818672180176	https://www.genecards.org/cgi-bin/carddisp.pl?gene=TBL2
NDUFS4	NADH:Ubiquinone Oxidoreductase Subunit S4	Protein Coding	44	GC05P053560	5.60215187072754	https://www.genecards.org/cgi-bin/carddisp.pl?gene=NDUFS4
TAOK3	TAO Kinase 3	Protein Coding	40	GC12M118149	5.60165023803711	https://www.genecards.org/cgi-bin/carddisp.pl?gene=TAOK3
TXNDC16	Thioredoxin Domain Containing 16	Protein Coding	33	GC14M052430	5.59895181655884	https://www.genecards.org/cgi-bin/carddisp.pl?gene=TXNDC16
GFPT1	Glutamine--Fructose-6-Phosphate Transaminase 1	Protein Coding	45	GC02M069283	5.59564876556396	https://www.genecards.org/cgi-bin/carddisp.pl?gene=GFPT1
IAPP	Islet Amyloid Polypeptide	Protein Coding	41	GC12P021354	5.59029769897461	https://www.genecards.org/cgi-bin/carddisp.pl?gene=IAPP
PTPRC	Protein Tyrosine Phosphatase Receptor Type C	Protein Coding	50	GC01P198607	5.58886957168579	https://www.genecards.org/cgi-bin/carddisp.pl?gene=PTPRC
CR1	Complement C3b/C4b Receptor 1 (Knops Blood Group)	Protein Coding	46	GC01P207496	5.5749044418335	https://www.genecards.org/cgi-bin/carddisp.pl?gene=CR1
CFLAR	CASP8 And FADD Like Apoptosis Regulator	Protein Coding	44	GC02P201117	5.57329750061035	https://www.genecards.org/cgi-bin/carddisp.pl?gene=CFLAR
CDKN2A	Cyclin Dependent Kinase Inhibitor 2A	Protein Coding	49	GC09M021967	5.57114934921265	https://www.genecards.org/cgi-bin/carddisp.pl?gene=CDKN2A
BRAF	B-Raf Proto-Oncogene, Serine/Threonine Kinase	Protein Coding	52	GC07M140730	5.56719875335693	https://www.genecards.org/cgi-bin/carddisp.pl?gene=BRAF
LRIT3	Leucine Rich Repeat, Ig-Like And Transmembrane Domains 3	Protein Coding	38	GC04P109848	5.5622673034668	https://www.genecards.org/cgi-bin/carddisp.pl?gene=LRIT3
SRL	Sarcalumenin	Protein Coding	34	GC16M004189	5.56165742874146	https://www.genecards.org/cgi-bin/carddisp.pl?gene=SRL
TPM1	Tropomyosin 1	Protein Coding	48	GC15P114623	5.55320262908936	https://www.genecards.org/cgi-bin/carddisp.pl?gene=TPM1
ANKLE2	Ankyrin Repeat And LEM Domain Containing 2	Protein Coding	39	GC12M132725	5.55203437805176	https://www.genecards.org/cgi-bin/carddisp.pl?gene=ANKLE2
LGI4	Leucine Rich Repeat LGI Family Member 4	Protein Coding	40	GC19M035124	5.54754495620728	https://www.genecards.org/cgi-bin/carddisp.pl?gene=LGI4
OLR1	Oxidized Low Density Lipoprotein Receptor 1	Protein Coding	42	GC12M019787	5.54703283309937	https://www.genecards.org/cgi-bin/carddisp.pl?gene=OLR1
CDKAL1	CDK5 Regulatory Subunit Associated Protein 1 Like 1	Protein Coding	39	GC06P020534	5.54610776901245	https://www.genecards.org/cgi-bin/carddisp.pl?gene=CDKAL1
JUP	Junction Plakoglobin	Protein Coding	47	GC17M041754	5.54584693908691	https://www.genecards.org/cgi-bin/carddisp.pl?gene=JUP
BGLAP	Bone Gamma-Carboxyglutamate Protein	Protein Coding	40	GC01P156242	5.53522682189941	https://www.genecards.org/cgi-bin/carddisp.pl?gene=BGLAP
EOGT	EGF Domain Specific O-Linked N-Acetylglucosamine Transferase	Protein Coding	37	GC03M068975	5.53378486633301	https://www.genecards.org/cgi-bin/carddisp.pl?gene=EOGT
LAMP2	Lysosomal Associated Membrane Protein 2	Protein Coding	43	GC0XM120426	5.53036499023438	https://www.genecards.org/cgi-bin/carddisp.pl?gene=LAMP2
FLNB	Filamin B	Protein Coding	46	GC03P058008	5.52969074249268	https://www.genecards.org/cgi-bin/carddisp.pl?gene=FLNB
VKORC1L1	Vitamin K Epoxide Reductase Complex Subunit 1 Like 1	Protein Coding	37	GC07P069480	5.52396488189697	https://www.genecards.org/cgi-bin/carddisp.pl?gene=VKORC1L1
PTPA	Protein Phosphatase 2 Phosphatase Activator	Protein Coding	34	GC09P129111	5.51964998245239	https://www.genecards.org/cgi-bin/carddisp.pl?gene=PTPA
HP	Haptoglobin	Protein Coding	45	GC16P072089	5.51831531524658	https://www.genecards.org/cgi-bin/carddisp.pl?gene=HP
DPM2	Dolichyl-Phosphate Mannosyltransferase Subunit 2, Regulatory	Protein Coding	36	GC09M127935	5.51789712905884	https://www.genecards.org/cgi-bin/carddisp.pl?gene=DPM2
NOX5	NADPH Oxidase 5	Protein Coding	37	GC15P092249	5.51775312423706	https://www.genecards.org/cgi-bin/carddisp.pl?gene=NOX5
RUVBL2	RuvB Like AAA ATPase 2	Protein Coding	44	GC19P048993	5.51711654663086	https://www.genecards.org/cgi-bin/carddisp.pl?gene=RUVBL2
DRD1	Dopamine Receptor D1	Protein Coding	44	GC05M175440	5.51270914077759	https://www.genecards.org/cgi-bin/carddisp.pl?gene=DRD1
TRPM8	Transient Receptor Potential Cation Channel Subfamily M Member 8	Protein Coding	44	GC02P233917	5.51251173019409	https://www.genecards.org/cgi-bin/carddisp.pl?gene=TRPM8
PTK2	Protein Tyrosine Kinase 2	Protein Coding	46	GC08M140657	5.51193714141846	https://www.genecards.org/cgi-bin/carddisp.pl?gene=PTK2
PIGS	Phosphatidylinositol Glycan Anchor Biosynthesis Class S	Protein Coding	39	GC17M028553	5.50609445571899	https://www.genecards.org/cgi-bin/carddisp.pl?gene=PIGS
CSTB	Cystatin B	Protein Coding	46	GC21M043772	5.50470590591431	https://www.genecards.org/cgi-bin/carddisp.pl?gene=CSTB
CTDNEP1	CTD Nuclear Envelope Phosphatase 1	Protein Coding	34	GC17M007243	5.50228595733643	https://www.genecards.org/cgi-bin/carddisp.pl?gene=CTDNEP1
ALDH3A2	Aldehyde Dehydrogenase 3 Family Member A2	Protein Coding	45	GC17P019648	5.49738121032715	https://www.genecards.org/cgi-bin/carddisp.pl?gene=ALDH3A2
CHP1	Calcineurin Like EF-Hand Protein 1	Protein Coding	37	GC15P041230	5.49428462982178	https://www.genecards.org/cgi-bin/carddisp.pl?gene=CHP1
PIGH	Phosphatidylinositol Glycan Anchor Biosynthesis Class H	Protein Coding	39	GC14M067581	5.48619174957275	https://www.genecards.org/cgi-bin/carddisp.pl?gene=PIGH
UBE2N	Ubiquitin Conjugating Enzyme E2 N	Protein Coding	46	GC12M093406	5.48427963256836	https://www.genecards.org/cgi-bin/carddisp.pl?gene=UBE2N
NIBAN1	Niban Apoptosis Regulator 1	Protein Coding	30	GC01M184791	5.4799337387085	https://www.genecards.org/cgi-bin/carddisp.pl?gene=NIBAN1
CYP19A1	Cytochrome P450 Family 19 Subfamily A Member 1	Protein Coding	48	GC15M051208	5.47643280029297	https://www.genecards.org/cgi-bin/carddisp.pl?gene=CYP19A1
CERS6	Ceramide Synthase 6	Protein Coding	37	GC02P168455	5.47491216659546	https://www.genecards.org/cgi-bin/carddisp.pl?gene=CERS6
SMIM14	Small Integral Membrane Protein 14	Protein Coding	31	GC04M039546	5.46931028366089	https://www.genecards.org/cgi-bin/carddisp.pl?gene=SMIM14
PSMG1	Proteasome Assembly Chaperone 1	Protein Coding	37	GC21M039174	5.46881103515625	https://www.genecards.org/cgi-bin/carddisp.pl?gene=PSMG1
MEF2A	Myocyte Enhancer Factor 2A	Protein Coding	46	GC15P099565	5.45964002609253	https://www.genecards.org/cgi-bin/carddisp.pl?gene=MEF2A
F7	Coagulation Factor VII	Protein Coding	47	GC13P113105	5.45920419692993	https://www.genecards.org/cgi-bin/carddisp.pl?gene=F7
TESPA1	Thymocyte Expressed, Positive Selection Associated 1	Protein Coding	33	GC12M054949	5.45129156112671	https://www.genecards.org/cgi-bin/carddisp.pl?gene=TESPA1
ANKS4B	Ankyrin Repeat And Sterile Alpha Motif Domain Containing 4B	Protein Coding	32	GC16P021244	5.44978904724121	https://www.genecards.org/cgi-bin/carddisp.pl?gene=ANKS4B
PDE5A	Phosphodiesterase 5A	Protein Coding	45	GC04M119494	5.44807243347168	https://www.genecards.org/cgi-bin/carddisp.pl?gene=PDE5A
ANP32A	Acidic Nuclear Phosphoprotein 32 Family Member A	Protein Coding	42	GC15M068778	5.44664239883423	https://www.genecards.org/cgi-bin/carddisp.pl?gene=ANP32A
MIR21	MicroRNA 21	RNA Gene	25	GC17P059841	5.44384002685547	https://www.genecards.org/cgi-bin/carddisp.pl?gene=MIR21
RPL10	Ribosomal Protein L10	Protein Coding	44	GC0XP154389	5.43928527832031	https://www.genecards.org/cgi-bin/carddisp.pl?gene=RPL10
SMPD2	Sphingomyelin Phosphodiesterase 2	Protein Coding	40	GC06P109440	5.42917537689209	https://www.genecards.org/cgi-bin/carddisp.pl?gene=SMPD2
NRAS	NRAS Proto-Oncogene, GTPase	Protein Coding	48	GC01M114704	5.4286584854126	https://www.genecards.org/cgi-bin/carddisp.pl?gene=NRAS
PROS1	Protein S	Protein Coding	48	GC03M093873	5.4233021736145	https://www.genecards.org/cgi-bin/carddisp.pl?gene=PROS1
ATP2C2	ATPase Secretory Pathway Ca2+ Transporting 2	Protein Coding	41	GC16P084368	5.42041921615601	https://www.genecards.org/cgi-bin/carddisp.pl?gene=ATP2C2
MTHFR	Methylenetetrahydrofolate Reductase	Protein Coding	48	GC01M011785	5.41702365875244	https://www.genecards.org/cgi-bin/carddisp.pl?gene=MTHFR
ATP5F1A	ATP Synthase F1 Subunit Alpha	Protein Coding	37	GC18M046081	5.41131591796875	https://www.genecards.org/cgi-bin/carddisp.pl?gene=ATP5F1A
PRKDC	Protein Kinase, DNA-Activated, Catalytic Subunit	Protein Coding	49	GC08M047773	5.40782260894775	https://www.genecards.org/cgi-bin/carddisp.pl?gene=PRKDC
ULBP1	UL16 Binding Protein 1	Protein Coding	38	GC06P149963	5.39893436431885	https://www.genecards.org/cgi-bin/carddisp.pl?gene=ULBP1
LIN28A	Lin-28 Homolog A	Protein Coding	39	GC01P026410	5.3984227180481	https://www.genecards.org/cgi-bin/carddisp.pl?gene=LIN28A
QDPR	Quinoid Dihydropteridine Reductase	Protein Coding	46	GC04M017460	5.39348411560059	https://www.genecards.org/cgi-bin/carddisp.pl?gene=QDPR
MYRF	Myelin Regulatory Factor	Protein Coding	36	GC11P061753	5.39324903488159	https://www.genecards.org/cgi-bin/carddisp.pl?gene=MYRF
PLCG1	Phospholipase C Gamma 1	Protein Coding	47	GC20P041136	5.3892502784729	https://www.genecards.org/cgi-bin/carddisp.pl?gene=PLCG1
ERBB2	Erb-B2 Receptor Tyrosine Kinase 2	Protein Coding	53	GC17P039687	5.38854598999023	https://www.genecards.org/cgi-bin/carddisp.pl?gene=ERBB2
LMNB1	Lamin B1	Protein Coding	46	GC05P126776	5.38080835342407	https://www.genecards.org/cgi-bin/carddisp.pl?gene=LMNB1
PRKAB1	Protein Kinase AMP-Activated Non-Catalytic Subunit Beta 1	Protein Coding	46	GC12P119632	5.37980890274048	https://www.genecards.org/cgi-bin/carddisp.pl?gene=PRKAB1
LDHA	Lactate Dehydrogenase A	Protein Coding	50	GC11P018394	5.37962245941162	https://www.genecards.org/cgi-bin/carddisp.pl?gene=LDHA
PTDSS1	Phosphatidylserine Synthase 1	Protein Coding	43	GC08P096261	5.37919807434082	https://www.genecards.org/cgi-bin/carddisp.pl?gene=PTDSS1
KCNIP4	Potassium Voltage-Gated Channel Interacting Protein 4	Protein Coding	38	GC04M020728	5.37839317321777	https://www.genecards.org/cgi-bin/carddisp.pl?gene=KCNIP4
CASC3	CASC3 Exon Junction Complex Subunit	Protein Coding	35	GC17P040140	5.37518167495728	https://www.genecards.org/cgi-bin/carddisp.pl?gene=CASC3
PNPLA6	Patatin Like Phospholipase Domain Containing 6	Protein Coding	44	GC19P007534	5.3720908164978	https://www.genecards.org/cgi-bin/carddisp.pl?gene=PNPLA6
PEMT	Phosphatidylethanolamine N-Methyltransferase	Protein Coding	40	GC17M017539	5.37152481079102	https://www.genecards.org/cgi-bin/carddisp.pl?gene=PEMT
SGF29	SAGA Complex Associated Factor 29	Protein Coding	28	GC16P039217	5.36356925964355	https://www.genecards.org/cgi-bin/carddisp.pl?gene=SGF29
KCNQ1-AS1	KCNQ1 Antisense RNA 1	RNA Gene	17	GC11M002864	5.36353492736816	https://www.genecards.org/cgi-bin/carddisp.pl?gene=KCNQ1-AS1
EDNRA	Endothelin Receptor Type A	Protein Coding	49	GC04P147480	5.36030769348145	https://www.genecards.org/cgi-bin/carddisp.pl?gene=EDNRA
CYP2C9	Cytochrome P450 Family 2 Subfamily C Member 9	Protein Coding	48	GC10P094938	5.35574054718018	https://www.genecards.org/cgi-bin/carddisp.pl?gene=CYP2C9
MYLK	Myosin Light Chain Kinase	Protein Coding	51	GC03M123610	5.35355854034424	https://www.genecards.org/cgi-bin/carddisp.pl?gene=MYLK
STBD1	Starch Binding Domain 1	Protein Coding	35	GC04P076306	5.3517689704895	https://www.genecards.org/cgi-bin/carddisp.pl?gene=STBD1
PPIA	Peptidylprolyl Isomerase A	Protein Coding	45	GC07P044807	5.34194803237915	https://www.genecards.org/cgi-bin/carddisp.pl?gene=PPIA
OPRM1	Opioid Receptor Mu 1	Protein Coding	48	GC06P154075	5.33625602722168	https://www.genecards.org/cgi-bin/carddisp.pl?gene=OPRM1
NRBP1	Nuclear Receptor Binding Protein 1	Protein Coding	38	GC02P027427	5.3351469039917	https://www.genecards.org/cgi-bin/carddisp.pl?gene=NRBP1
EEF1D	Eukaryotic Translation Elongation Factor 1 Delta	Protein Coding	41	GC08M143579	5.32909631729126	https://www.genecards.org/cgi-bin/carddisp.pl?gene=EEF1D
HLA-DRB1	Major Histocompatibility Complex, Class II, DR Beta 1	Protein Coding	46	GC06M032578	5.32824945449829	https://www.genecards.org/cgi-bin/carddisp.pl?gene=HLA-DRB1
KRT8	Keratin 8	Protein Coding	46	GC12M052897	5.32634305953979	https://www.genecards.org/cgi-bin/carddisp.pl?gene=KRT8
TIAL1	TIA1 Cytotoxic Granule Associated RNA Binding Protein Like 1	Protein Coding	40	GC10M119571	5.32304763793945	https://www.genecards.org/cgi-bin/carddisp.pl?gene=TIAL1
TFEB	Transcription Factor EB	Protein Coding	41	GC06M061505	5.3227071762085	https://www.genecards.org/cgi-bin/carddisp.pl?gene=TFEB
LPCAT1	Lysophosphatidylcholine Acyltransferase 1	Protein Coding	36	GC05M001456	5.31412267684937	https://www.genecards.org/cgi-bin/carddisp.pl?gene=LPCAT1
DDX6	DEAD-Box Helicase 6	Protein Coding	45	GC11M118748	5.31378746032715	https://www.genecards.org/cgi-bin/carddisp.pl?gene=DDX6
TMEM67	Transmembrane Protein 67	Protein Coding	38	GC08P093754	5.3114767074585	https://www.genecards.org/cgi-bin/carddisp.pl?gene=TMEM67
CSDE1	Cold Shock Domain Containing E1	Protein Coding	38	GC01M114716	5.30992841720581	https://www.genecards.org/cgi-bin/carddisp.pl?gene=CSDE1
ORMDL2	ORMDL Sphingolipid Biosynthesis Regulator 2	Protein Coding	36	GC12P055859	5.30564069747925	https://www.genecards.org/cgi-bin/carddisp.pl?gene=ORMDL2
SERPINI1	Serpin Family I Member 1	Protein Coding	45	GC03P167735	5.30250644683838	https://www.genecards.org/cgi-bin/carddisp.pl?gene=SERPINI1
CDH2	Cadherin 2	Protein Coding	52	GC18M027950	5.29758167266846	https://www.genecards.org/cgi-bin/carddisp.pl?gene=CDH2
NPC2	NPC Intracellular Cholesterol Transporter 2	Protein Coding	42	GC14M074476	5.29506397247314	https://www.genecards.org/cgi-bin/carddisp.pl?gene=NPC2
STEEP1	STING1 ER Exit Protein 1	Protein Coding	28	GC0XM119540	5.28640747070313	https://www.genecards.org/cgi-bin/carddisp.pl?gene=STEEP1
HADHB	Hydroxyacyl-CoA Dehydrogenase Trifunctional Multienzyme Complex Subunit Beta	Protein Coding	46	GC02P026243	5.28279542922974	https://www.genecards.org/cgi-bin/carddisp.pl?gene=HADHB
EXTL2	Exostosin Like Glycosyltransferase 2	Protein Coding	38	GC01M100872	5.28160905838013	https://www.genecards.org/cgi-bin/carddisp.pl?gene=EXTL2
SPPL2C	Signal Peptide Peptidase Like 2C	Protein Coding	33	GC17P045844	5.27667474746704	https://www.genecards.org/cgi-bin/carddisp.pl?gene=SPPL2C
AIMP1	Aminoacyl TRNA Synthetase Complex Interacting Multifunctional Protein 1	Protein Coding	42	GC04P106315	5.26655149459839	https://www.genecards.org/cgi-bin/carddisp.pl?gene=AIMP1
HSD11B2	Hydroxysteroid 11-Beta Dehydrogenase 2	Protein Coding	46	GC16P067433	5.26640701293945	https://www.genecards.org/cgi-bin/carddisp.pl?gene=HSD11B2
FKBP9	FKBP Prolyl Isomerase 9	Protein Coding	36	GC07P032957	5.26530504226685	https://www.genecards.org/cgi-bin/carddisp.pl?gene=FKBP9
SYNCRIP	Synaptotagmin Binding Cytoplasmic RNA Interacting Protein	Protein Coding	39	GC06M085607	5.26509237289429	https://www.genecards.org/cgi-bin/carddisp.pl?gene=SYNCRIP
CCN2	Cellular Communication Network Factor 2	Protein Coding	38	GC06M131948	5.26328086853027	https://www.genecards.org/cgi-bin/carddisp.pl?gene=CCN2
LCLAT1	Lysocardiolipin Acyltransferase 1	Protein Coding	37	GC02P030447	5.26136589050293	https://www.genecards.org/cgi-bin/carddisp.pl?gene=LCLAT1
NUP210	Nucleoporin 210	Protein Coding	40	GC03M019699	5.2601752281189	https://www.genecards.org/cgi-bin/carddisp.pl?gene=NUP210
FH	Fumarate Hydratase	Protein Coding	45	GC01M241499	5.25869035720825	https://www.genecards.org/cgi-bin/carddisp.pl?gene=FH
SEC22C	SEC22 Homolog C, Vesicle Trafficking Protein	Protein Coding	30	GC03M042547	5.2579665184021	https://www.genecards.org/cgi-bin/carddisp.pl?gene=SEC22C
SLC9A1	Solute Carrier Family 9 Member A1	Protein Coding	50	GC01M027109	5.25702047348022	https://www.genecards.org/cgi-bin/carddisp.pl?gene=SLC9A1
SERPINA2	Serpin Family A Member 2 (Gene/Pseudogene)	Protein Coding	28	GC14M099729	5.25657272338867	https://www.genecards.org/cgi-bin/carddisp.pl?gene=SERPINA2
PEF1	Penta-EF-Hand Domain Containing 1	Protein Coding	36	GC01M031630	5.25507688522339	https://www.genecards.org/cgi-bin/carddisp.pl?gene=PEF1
RAF1	Raf-1 Proto-Oncogene, Serine/Threonine Kinase	Protein Coding	52	GC03M012583	5.25291633605957	https://www.genecards.org/cgi-bin/carddisp.pl?gene=RAF1
CTH	Cystathionine Gamma-Lyase	Protein Coding	49	GC01P070411	5.24908542633057	https://www.genecards.org/cgi-bin/carddisp.pl?gene=CTH
E2F1	E2F Transcription Factor 1	Protein Coding	43	GC20M033675	5.24575328826904	https://www.genecards.org/cgi-bin/carddisp.pl?gene=E2F1
CASR	Calcium Sensing Receptor	Protein Coding	50	GC03P122183	5.24561071395874	https://www.genecards.org/cgi-bin/carddisp.pl?gene=CASR
AVP	Arginine Vasopressin	Protein Coding	45	GC20M003082	5.24477291107178	https://www.genecards.org/cgi-bin/carddisp.pl?gene=AVP
MARCHF5	Membrane Associated Ring-CH-Type Finger 5	Protein Coding	31	GC10P092292	5.24381685256958	https://www.genecards.org/cgi-bin/carddisp.pl?gene=MARCHF5
AGPAT2	1-Acylglycerol-3-Phosphate O-Acyltransferase 2	Protein Coding	45	GC09M136673	5.24137544631958	https://www.genecards.org/cgi-bin/carddisp.pl?gene=AGPAT2
GABRA1	Gamma-Aminobutyric Acid Type A Receptor Subunit Alpha1	Protein Coding	47	GC05P161847	5.23234939575195	https://www.genecards.org/cgi-bin/carddisp.pl?gene=GABRA1
PRKCQ	Protein Kinase C Theta	Protein Coding	48	GC10M006393	5.23060655593872	https://www.genecards.org/cgi-bin/carddisp.pl?gene=PRKCQ
UBE2D1	Ubiquitin Conjugating Enzyme E2 D1	Protein Coding	44	GC10P058334	5.23001670837402	https://www.genecards.org/cgi-bin/carddisp.pl?gene=UBE2D1
RIC3	RIC3 Acetylcholine Receptor Chaperone	Protein Coding	34	GC11M008092	5.22661209106445	https://www.genecards.org/cgi-bin/carddisp.pl?gene=RIC3
DUOXA1	Dual Oxidase Maturation Factor 1	Protein Coding	36	GC15M045119	5.22333002090454	https://www.genecards.org/cgi-bin/carddisp.pl?gene=DUOXA1
BLZF1	Basic Leucine Zipper Nuclear Factor 1	Protein Coding	39	GC01P169367	5.21971225738525	https://www.genecards.org/cgi-bin/carddisp.pl?gene=BLZF1
CDKN1B	Cyclin Dependent Kinase Inhibitor 1B	Protein Coding	46	GC12P018790	5.21487426757813	https://www.genecards.org/cgi-bin/carddisp.pl?gene=CDKN1B
TGFBR1	Transforming Growth Factor Beta Receptor 1	Protein Coding	52	GC09P099104	5.21142959594727	https://www.genecards.org/cgi-bin/carddisp.pl?gene=TGFBR1
CYB561D2	Cytochrome B561 Family Member D2	Protein Coding	33	GC03P050350	5.21066427230835	https://www.genecards.org/cgi-bin/carddisp.pl?gene=CYB561D2
SELP	Selectin P	Protein Coding	45	GC01M169558	5.21063661575317	https://www.genecards.org/cgi-bin/carddisp.pl?gene=SELP
HTR3A	5-Hydroxytryptamine Receptor 3A	Protein Coding	46	GC11P113974	5.20552253723145	https://www.genecards.org/cgi-bin/carddisp.pl?gene=HTR3A
TLR7	Toll Like Receptor 7	Protein Coding	46	GC0XP012867	5.20097351074219	https://www.genecards.org/cgi-bin/carddisp.pl?gene=TLR7
HACE1	HECT Domain And Ankyrin Repeat Containing E3 Ubiquitin Protein Ligase 1	Protein Coding	42	GC06M104728	5.19983291625977	https://www.genecards.org/cgi-bin/carddisp.pl?gene=HACE1
MATN3	Matrilin 3	Protein Coding	43	GC02M019992	5.1978235244751	https://www.genecards.org/cgi-bin/carddisp.pl?gene=MATN3
HNRNPA1	Heterogeneous Nuclear Ribonucleoprotein A1	Protein Coding	45	GC12P054280	5.19488048553467	https://www.genecards.org/cgi-bin/carddisp.pl?gene=HNRNPA1
YY1	YY1 Transcription Factor	Protein Coding	47	GC14P100238	5.1901273727417	https://www.genecards.org/cgi-bin/carddisp.pl?gene=YY1
PREP	Prolyl Endopeptidase	Protein Coding	41	GC06M105277	5.18575286865234	https://www.genecards.org/cgi-bin/carddisp.pl?gene=PREP
LRRC8D	Leucine Rich Repeat Containing 8 VRAC Subunit D	Protein Coding	34	GC01P089821	5.18134641647339	https://www.genecards.org/cgi-bin/carddisp.pl?gene=LRRC8D
ACBD3	Acyl-CoA Binding Domain Containing 3	Protein Coding	38	GC01M226144	5.18106937408447	https://www.genecards.org/cgi-bin/carddisp.pl?gene=ACBD3
GCLC	Glutamate-Cysteine Ligase Catalytic Subunit	Protein Coding	44	GC06M053497	5.17985153198242	https://www.genecards.org/cgi-bin/carddisp.pl?gene=GCLC
EPAS1	Endothelial PAS Domain Protein 1	Protein Coding	48	GC02P046293	5.1765251159668	https://www.genecards.org/cgi-bin/carddisp.pl?gene=EPAS1
SMAD3	SMAD Family Member 3	Protein Coding	49	GC15P067063	5.17526054382324	https://www.genecards.org/cgi-bin/carddisp.pl?gene=SMAD3
SRXN1	Sulfiredoxin 1	Protein Coding	34	GC20M000647	5.17405080795288	https://www.genecards.org/cgi-bin/carddisp.pl?gene=SRXN1
SLC25A11	Solute Carrier Family 25 Member 11	Protein Coding	43	GC17M004937	5.17326688766479	https://www.genecards.org/cgi-bin/carddisp.pl?gene=SLC25A11
F3	Coagulation Factor III, Tissue Factor	Protein Coding	45	GC01M094570	5.17306518554688	https://www.genecards.org/cgi-bin/carddisp.pl?gene=F3
CSNK2A1	Casein Kinase 2 Alpha 1	Protein Coding	50	GC20M000472	5.16976547241211	https://www.genecards.org/cgi-bin/carddisp.pl?gene=CSNK2A1
RPLP0	Ribosomal Protein Lateral Stalk Subunit P0	Protein Coding	40	GC12M120196	5.16888952255249	https://www.genecards.org/cgi-bin/carddisp.pl?gene=RPLP0
DGAT2	Diacylglycerol O-Acyltransferase 2	Protein Coding	43	GC11P075759	5.16694641113281	https://www.genecards.org/cgi-bin/carddisp.pl?gene=DGAT2
BIRC2	Baculoviral IAP Repeat Containing 2	Protein Coding	44	GC11P102347	5.16100931167603	https://www.genecards.org/cgi-bin/carddisp.pl?gene=BIRC2
TSC2	TSC Complex Subunit 2	Protein Coding	49	GC16P009895	5.15958690643311	https://www.genecards.org/cgi-bin/carddisp.pl?gene=TSC2
CCK	Cholecystokinin	Protein Coding	42	GC03M042274	5.15956211090088	https://www.genecards.org/cgi-bin/carddisp.pl?gene=CCK
PTP4A1	Protein Tyrosine Phosphatase 4A1	Protein Coding	41	GC06P077270	5.15815305709839	https://www.genecards.org/cgi-bin/carddisp.pl?gene=PTP4A1
FGF2	Fibroblast Growth Factor 2	Protein Coding	45	GC04P122826	5.15759801864624	https://www.genecards.org/cgi-bin/carddisp.pl?gene=FGF2
TOR1AIP1	Torsin 1A Interacting Protein 1	Protein Coding	40	GC01P179882	5.15661191940308	https://www.genecards.org/cgi-bin/carddisp.pl?gene=TOR1AIP1
EIF2B3	Eukaryotic Translation Initiation Factor 2B Subunit Gamma	Protein Coding	42	GC01M044850	5.15628814697266	https://www.genecards.org/cgi-bin/carddisp.pl?gene=EIF2B3
POMP	Proteasome Maturation Protein	Protein Coding	41	GC13P028659	5.15586805343628	https://www.genecards.org/cgi-bin/carddisp.pl?gene=POMP
ENDOG	Endonuclease G	Protein Coding	42	GC09P128818	5.1500768661499	https://www.genecards.org/cgi-bin/carddisp.pl?gene=ENDOG
HNF4A	Hepatocyte Nuclear Factor 4 Alpha	Protein Coding	49	GC20P044355	5.14032077789307	https://www.genecards.org/cgi-bin/carddisp.pl?gene=HNF4A
NSG1	Neuronal Vesicle Trafficking Associated 1	Protein Coding	34	GC04P004350	5.13894557952881	https://www.genecards.org/cgi-bin/carddisp.pl?gene=NSG1
GABRB3	Gamma-Aminobutyric Acid Type A Receptor Subunit Beta3	Protein Coding	49	GC15M026543	5.1357798576355	https://www.genecards.org/cgi-bin/carddisp.pl?gene=GABRB3
CYP21A2	Cytochrome P450 Family 21 Subfamily A Member 2	Protein Coding	45	GC06P076889	5.12971067428589	https://www.genecards.org/cgi-bin/carddisp.pl?gene=CYP21A2
MDH2	Malate Dehydrogenase 2	Protein Coding	47	GC07P076048	5.1295337677002	https://www.genecards.org/cgi-bin/carddisp.pl?gene=MDH2
HSPBP1	HSPA (Hsp70) Binding Protein 1	Protein Coding	35	GC19M055262	5.12656927108765	https://www.genecards.org/cgi-bin/carddisp.pl?gene=HSPBP1
MYO9A	Myosin IXA	Protein Coding	39	GC15M071822	5.12271213531494	https://www.genecards.org/cgi-bin/carddisp.pl?gene=MYO9A
NCSTN	Nicastrin	Protein Coding	46	GC01P160343	5.12048721313477	https://www.genecards.org/cgi-bin/carddisp.pl?gene=NCSTN
FGF21	Fibroblast Growth Factor 21	Protein Coding	38	GC19P052252	5.12033843994141	https://www.genecards.org/cgi-bin/carddisp.pl?gene=FGF21
PLAT	Plasminogen Activator, Tissue Type	Protein Coding	48	GC08M042174	5.11960124969482	https://www.genecards.org/cgi-bin/carddisp.pl?gene=PLAT
ARG1	Arginase 1	Protein Coding	48	GC06P131473	5.11485004425049	https://www.genecards.org/cgi-bin/carddisp.pl?gene=ARG1
NPPA	Natriuretic Peptide A	Protein Coding	45	GC01M011846	5.11473274230957	https://www.genecards.org/cgi-bin/carddisp.pl?gene=NPPA
SPAG5	Sperm Associated Antigen 5	Protein Coding	37	GC17M028577	5.11459445953369	https://www.genecards.org/cgi-bin/carddisp.pl?gene=SPAG5
ABCC6	ATP Binding Cassette Subfamily C Member 6	Protein Coding	46	GC16M016148	5.10773706436157	https://www.genecards.org/cgi-bin/carddisp.pl?gene=ABCC6
ARRB1	Arrestin Beta 1	Protein Coding	43	GC11M085031	5.10735893249512	https://www.genecards.org/cgi-bin/carddisp.pl?gene=ARRB1
ENPP1	Ectonucleotide Pyrophosphatase/Phosphodiesterase 1	Protein Coding	48	GC06P131808	5.10088157653809	https://www.genecards.org/cgi-bin/carddisp.pl?gene=ENPP1
GCN1	GCN1 Activator Of EIF2AK4	Protein Coding	29	GC12M120128	5.09855508804321	https://www.genecards.org/cgi-bin/carddisp.pl?gene=GCN1
GH1	Growth Hormone 1	Protein Coding	44	GC17M063917	5.0954065322876	https://www.genecards.org/cgi-bin/carddisp.pl?gene=GH1
DHX36	DEAH-Box Helicase 36	Protein Coding	38	GC03M154272	5.09185314178467	https://www.genecards.org/cgi-bin/carddisp.pl?gene=DHX36
ELOVL3	ELOVL Fatty Acid Elongase 3	Protein Coding	33	GC10P102226	5.08823156356812	https://www.genecards.org/cgi-bin/carddisp.pl?gene=ELOVL3
FGFR4	Fibroblast Growth Factor Receptor 4	Protein Coding	50	GC05P177086	5.08306932449341	https://www.genecards.org/cgi-bin/carddisp.pl?gene=FGFR4
STARD5	StAR Related Lipid Transfer Domain Containing 5	Protein Coding	37	GC15M081309	5.08253288269043	https://www.genecards.org/cgi-bin/carddisp.pl?gene=STARD5
PPP3CA	Protein Phosphatase 3 Catalytic Subunit Alpha	Protein Coding	51	GC04M101024	5.07983016967773	https://www.genecards.org/cgi-bin/carddisp.pl?gene=PPP3CA
HTR2C	5-Hydroxytryptamine Receptor 2C	Protein Coding	46	GC0XP114584	5.07926464080811	https://www.genecards.org/cgi-bin/carddisp.pl?gene=HTR2C
PTGES3	Prostaglandin E Synthase 3	Protein Coding	43	GC12M056667	5.0763053894043	https://www.genecards.org/cgi-bin/carddisp.pl?gene=PTGES3
BAG1	BAG Cochaperone 1	Protein Coding	41	GC09M033245	5.07598733901978	https://www.genecards.org/cgi-bin/carddisp.pl?gene=BAG1
ERCC6	ERCC Excision Repair 6, Chromatin Remodeling Factor	Protein Coding	45	GC10M049454	5.07195663452148	https://www.genecards.org/cgi-bin/carddisp.pl?gene=ERCC6
HLA-DPB1	Major Histocompatibility Complex, Class II, DP Beta 1	Protein Coding	45	GC06P076901	5.07129001617432	https://www.genecards.org/cgi-bin/carddisp.pl?gene=HLA-DPB1
PGRMC1	Progesterone Receptor Membrane Component 1	Protein Coding	44	GC0XP119236	5.07106399536133	https://www.genecards.org/cgi-bin/carddisp.pl?gene=PGRMC1
RPL11	Ribosomal Protein L11	Protein Coding	46	GC01P023691	5.0690221786499	https://www.genecards.org/cgi-bin/carddisp.pl?gene=RPL11
PRRC2C	Proline Rich Coiled-Coil 2C	Protein Coding	33	GC01P171486	5.0644998550415	https://www.genecards.org/cgi-bin/carddisp.pl?gene=PRRC2C
NSDHL	NAD(P) Dependent Steroid Dehydrogenase-Like	Protein Coding	43	GC0XP152830	5.05613422393799	https://www.genecards.org/cgi-bin/carddisp.pl?gene=NSDHL
DELE1	DAP3 Binding Cell Death Enhancer 1	Protein Coding	27	GC05P145588	5.05232620239258	https://www.genecards.org/cgi-bin/carddisp.pl?gene=DELE1
GRIN2A	Glutamate Ionotropic Receptor NMDA Type Subunit 2A	Protein Coding	51	GC16M009753	5.05222177505493	https://www.genecards.org/cgi-bin/carddisp.pl?gene=GRIN2A
NAT8	N-Acetyltransferase 8 (Putative)	Protein Coding	38	GC02M073640	5.05175495147705	https://www.genecards.org/cgi-bin/carddisp.pl?gene=NAT8
KRTCAP2	Keratinocyte Associated Protein 2	Protein Coding	33	GC01M155187	5.04938364028931	https://www.genecards.org/cgi-bin/carddisp.pl?gene=KRTCAP2
TIMP1	TIMP Metallopeptidase Inhibitor 1	Protein Coding	43	GC0XP047583	5.04543113708496	https://www.genecards.org/cgi-bin/carddisp.pl?gene=TIMP1
ACSF3	Acyl-CoA Synthetase Family Member 3	Protein Coding	42	GC16P089088	5.03998184204102	https://www.genecards.org/cgi-bin/carddisp.pl?gene=ACSF3
P2RX7	Purinergic Receptor P2X 7	Protein Coding	46	GC12P125508	5.03898620605469	https://www.genecards.org/cgi-bin/carddisp.pl?gene=P2RX7
DDHD1	DDHD Domain Containing 1	Protein Coding	38	GC14M053036	5.03882741928101	https://www.genecards.org/cgi-bin/carddisp.pl?gene=DDHD1
EZH2	Enhancer Of Zeste 2 Polycomb Repressive Complex 2 Subunit	Protein Coding	52	GC07M148807	5.0373387336731	https://www.genecards.org/cgi-bin/carddisp.pl?gene=EZH2
C6orf120	Chromosome 6 Open Reading Frame 120	Protein Coding	31	GC06P169702	5.03722238540649	https://www.genecards.org/cgi-bin/carddisp.pl?gene=C6orf120
VCL	Vinculin	Protein Coding	46	GC10P073995	5.03608083724976	https://www.genecards.org/cgi-bin/carddisp.pl?gene=VCL
IGF1R	Insulin Like Growth Factor 1 Receptor	Protein Coding	53	GC15P098648	5.03592777252197	https://www.genecards.org/cgi-bin/carddisp.pl?gene=IGF1R
GTF2I	General Transcription Factor IIi	Protein Coding	41	GC07P074660	5.03504657745361	https://www.genecards.org/cgi-bin/carddisp.pl?gene=GTF2I
TRPC1	Transient Receptor Potential Cation Channel Subfamily C Member 1	Protein Coding	41	GC03P142724	5.0313720703125	https://www.genecards.org/cgi-bin/carddisp.pl?gene=TRPC1
IGF2BP2	Insulin Like Growth Factor 2 MRNA Binding Protein 2	Protein Coding	44	GC03M185643	5.02881813049316	https://www.genecards.org/cgi-bin/carddisp.pl?gene=IGF2BP2
RPS3	Ribosomal Protein S3	Protein Coding	42	GC11P077447	5.02476024627686	https://www.genecards.org/cgi-bin/carddisp.pl?gene=RPS3
DLG1	Discs Large MAGUK Scaffold Protein 1	Protein Coding	43	GC03M197042	5.02402496337891	https://www.genecards.org/cgi-bin/carddisp.pl?gene=DLG1
STK39	Serine/Threonine Kinase 39	Protein Coding	44	GC02M167954	5.02297878265381	https://www.genecards.org/cgi-bin/carddisp.pl?gene=STK39
POMGNT2	Protein O-Linked Mannose N-Acetylglucosaminyltransferase 2 (Beta 1,4-)	Protein Coding	36	GC03M043121	5.02158355712891	https://www.genecards.org/cgi-bin/carddisp.pl?gene=POMGNT2
AQP2	Aquaporin 2	Protein Coding	46	GC12P049950	5.01690244674683	https://www.genecards.org/cgi-bin/carddisp.pl?gene=AQP2
CAST	Calpastatin	Protein Coding	45	GC05P096525	5.01378774642944	https://www.genecards.org/cgi-bin/carddisp.pl?gene=CAST
LCN2	Lipocalin 2	Protein Coding	43	GC09P128149	5.00779247283936	https://www.genecards.org/cgi-bin/carddisp.pl?gene=LCN2
CYP2A6	Cytochrome P450 Family 2 Subfamily A Member 6	Protein Coding	48	GC19M040843	5.00616455078125	https://www.genecards.org/cgi-bin/carddisp.pl?gene=CYP2A6
M6PR	Mannose-6-Phosphate Receptor, Cation Dependent	Protein Coding	43	GC12M009008	5.00429630279541	https://www.genecards.org/cgi-bin/carddisp.pl?gene=M6PR
ATP11C	ATPase Phospholipid Transporting 11C	Protein Coding	38	GC0XM139726	5.00209951400757	https://www.genecards.org/cgi-bin/carddisp.pl?gene=ATP11C
TRAM2	Translocation Associated Membrane Protein 2	Protein Coding	36	GC06M061664	4.99646949768066	https://www.genecards.org/cgi-bin/carddisp.pl?gene=TRAM2
TM6SF2	Transmembrane 6 Superfamily Member 2	Protein Coding	29	GC19M019264	4.99595499038696	https://www.genecards.org/cgi-bin/carddisp.pl?gene=TM6SF2
CREBBP	CREB Binding Protein	Protein Coding	51	GC16M006452	4.99235391616821	https://www.genecards.org/cgi-bin/carddisp.pl?gene=CREBBP
ARFGAP2	ADP Ribosylation Factor GTPase Activating Protein 2	Protein Coding	35	GC11M084320	4.99019432067871	https://www.genecards.org/cgi-bin/carddisp.pl?gene=ARFGAP2
LPIN1	Lipin 1	Protein Coding	46	GC02P011677	4.9894232749939	https://www.genecards.org/cgi-bin/carddisp.pl?gene=LPIN1
EIF2B4	Eukaryotic Translation Initiation Factor 2B Subunit Delta	Protein Coding	44	GC02M027364	4.98811483383179	https://www.genecards.org/cgi-bin/carddisp.pl?gene=EIF2B4
DCN	Decorin	Protein Coding	47	GC12M091140	4.98795032501221	https://www.genecards.org/cgi-bin/carddisp.pl?gene=DCN
CHRM3	Cholinergic Receptor Muscarinic 3	Protein Coding	48	GC01P239386	4.98201751708984	https://www.genecards.org/cgi-bin/carddisp.pl?gene=CHRM3
CHKA	Choline Kinase Alpha	Protein Coding	42	GC11M068052	4.97856044769287	https://www.genecards.org/cgi-bin/carddisp.pl?gene=CHKA
TMEM199	Transmembrane Protein 199	Protein Coding	34	GC17P049677	4.97748708724976	https://www.genecards.org/cgi-bin/carddisp.pl?gene=TMEM199
LIMCH1	LIM And Calponin Homology Domains 1	Protein Coding	36	GC04P041362	4.97583627700806	https://www.genecards.org/cgi-bin/carddisp.pl?gene=LIMCH1
ABCB6	ATP Binding Cassette Subfamily B Member 6 (Langereis Blood Group)	Protein Coding	45	GC02M219209	4.97573041915894	https://www.genecards.org/cgi-bin/carddisp.pl?gene=ABCB6
SPP1	Secreted Phosphoprotein 1	Protein Coding	46	GC04P087975	4.97409009933472	https://www.genecards.org/cgi-bin/carddisp.pl?gene=SPP1
TPR	Translocated Promoter Region, Nuclear Basket Protein	Protein Coding	42	GC01M186319	4.96756029129028	https://www.genecards.org/cgi-bin/carddisp.pl?gene=TPR
CST3	Cystatin C	Protein Coding	44	GC20M023646	4.96684455871582	https://www.genecards.org/cgi-bin/carddisp.pl?gene=CST3
ASS1	Argininosuccinate Synthase 1	Protein Coding	48	GC09P130444	4.9560809135437	https://www.genecards.org/cgi-bin/carddisp.pl?gene=ASS1
RPL6	Ribosomal Protein L6	Protein Coding	39	GC12M112320	4.95228242874146	https://www.genecards.org/cgi-bin/carddisp.pl?gene=RPL6
NR4A1	Nuclear Receptor Subfamily 4 Group A Member 1	Protein Coding	46	GC12P052022	4.95115613937378	https://www.genecards.org/cgi-bin/carddisp.pl?gene=NR4A1
VDR	Vitamin D Receptor	Protein Coding	50	GC12M047841	4.94927215576172	https://www.genecards.org/cgi-bin/carddisp.pl?gene=VDR
BIK	BCL2 Interacting Killer	Protein Coding	39	GC22P043110	4.94891357421875	https://www.genecards.org/cgi-bin/carddisp.pl?gene=BIK
BCL10	BCL10 Immune Signaling Adaptor	Protein Coding	43	GC01M085265	4.94693279266357	https://www.genecards.org/cgi-bin/carddisp.pl?gene=BCL10
PDX1	Pancreatic And Duodenal Homeobox 1	Protein Coding	46	GC13P027921	4.94497013092041	https://www.genecards.org/cgi-bin/carddisp.pl?gene=PDX1
HNRNPK	Heterogeneous Nuclear Ribonucleoprotein K	Protein Coding	44	GC09M091384	4.94326114654541	https://www.genecards.org/cgi-bin/carddisp.pl?gene=HNRNPK
PRKCB	Protein Kinase C Beta	Protein Coding	46	GC16P024142	4.94278573989868	https://www.genecards.org/cgi-bin/carddisp.pl?gene=PRKCB
DEGS1	Delta 4-Desaturase, Sphingolipid 1	Protein Coding	40	GC01P224175	4.94204092025757	https://www.genecards.org/cgi-bin/carddisp.pl?gene=DEGS1
RAD51	RAD51 Recombinase	Protein Coding	51	GC15P040694	4.93959617614746	https://www.genecards.org/cgi-bin/carddisp.pl?gene=RAD51
TUBA1B	Tubulin Alpha 1b	Protein Coding	42	GC12M049127	4.93670225143433	https://www.genecards.org/cgi-bin/carddisp.pl?gene=TUBA1B
TRB	T Cell Receptor Beta Locus	Protein Coding	18	GC07P147873	4.93150901794434	https://www.genecards.org/cgi-bin/carddisp.pl?gene=TRB
HADHA	Hydroxyacyl-CoA Dehydrogenase Trifunctional Multienzyme Complex Subunit Alpha	Protein Coding	46	GC02M026190	4.92791938781738	https://www.genecards.org/cgi-bin/carddisp.pl?gene=HADHA
ADAM17	ADAM Metallopeptidase Domain 17	Protein Coding	50	GC02M009488	4.92680358886719	https://www.genecards.org/cgi-bin/carddisp.pl?gene=ADAM17
CAPN1	Calpain 1	Protein Coding	48	GC11P068856	4.92679309844971	https://www.genecards.org/cgi-bin/carddisp.pl?gene=CAPN1
NF1	Neurofibromin 1	Protein Coding	48	GC17P031094	4.92487049102783	https://www.genecards.org/cgi-bin/carddisp.pl?gene=NF1
CCNA2	Cyclin A2	Protein Coding	44	GC04M121816	4.9162540435791	https://www.genecards.org/cgi-bin/carddisp.pl?gene=CCNA2
COPG2	COPI Coat Complex Subunit Gamma 2	Protein Coding	37	GC07M130506	4.91446781158447	https://www.genecards.org/cgi-bin/carddisp.pl?gene=COPG2
NUCB2	Nucleobindin 2	Protein Coding	39	GC11P017268	4.91298580169678	https://www.genecards.org/cgi-bin/carddisp.pl?gene=NUCB2
PHB1	Prohibitin 1	Protein Coding	35	GC17M049406	4.90880823135376	https://www.genecards.org/cgi-bin/carddisp.pl?gene=PHB1
SCN1A	Sodium Voltage-Gated Channel Alpha Subunit 1	Protein Coding	46	GC02M165989	4.9041953086853	https://www.genecards.org/cgi-bin/carddisp.pl?gene=SCN1A
FKBP2	FKBP Prolyl Isomerase 2	Protein Coding	38	GC11P064290	4.90229940414429	https://www.genecards.org/cgi-bin/carddisp.pl?gene=FKBP2
NAPA	NSF Attachment Protein Alpha	Protein Coding	37	GC19M062117	4.90204381942749	https://www.genecards.org/cgi-bin/carddisp.pl?gene=NAPA
NPHS2	NPHS2 Stomatin Family Member, Podocin	Protein Coding	41	GC01M179519	4.89834642410278	https://www.genecards.org/cgi-bin/carddisp.pl?gene=NPHS2
SMAD2	SMAD Family Member 2	Protein Coding	49	GC18M047809	4.89426851272583	https://www.genecards.org/cgi-bin/carddisp.pl?gene=SMAD2
UBAP2L	Ubiquitin Associated Protein 2 Like	Protein Coding	36	GC01P154219	4.8906888961792	https://www.genecards.org/cgi-bin/carddisp.pl?gene=UBAP2L
PRKACA	Protein Kinase CAMP-Activated Catalytic Subunit Alpha	Protein Coding	50	GC19M014403	4.88863182067871	https://www.genecards.org/cgi-bin/carddisp.pl?gene=PRKACA
YTHDF3	YTH N6-Methyladenosine RNA Binding Protein 3	Protein Coding	37	GC08P063168	4.88614082336426	https://www.genecards.org/cgi-bin/carddisp.pl?gene=YTHDF3
MEG3	Maternally Expressed 3	RNA Gene	30	GC14P109055	4.88219976425171	https://www.genecards.org/cgi-bin/carddisp.pl?gene=MEG3
TMEM100	Transmembrane Protein 100	Protein Coding	34	GC17M055719	4.88194942474365	https://www.genecards.org/cgi-bin/carddisp.pl?gene=TMEM100
CYP51A1	Cytochrome P450 Family 51 Subfamily A Member 1	Protein Coding	44	GC07M092112	4.88006401062012	https://www.genecards.org/cgi-bin/carddisp.pl?gene=CYP51A1
HMGCL	3-Hydroxy-3-Methylglutaryl-CoA Lyase	Protein Coding	45	GC01M023801	4.87817478179932	https://www.genecards.org/cgi-bin/carddisp.pl?gene=HMGCL
ADAM10	ADAM Metallopeptidase Domain 10	Protein Coding	51	GC15M058588	4.87758302688599	https://www.genecards.org/cgi-bin/carddisp.pl?gene=ADAM10
SELE	Selectin E	Protein Coding	42	GC01M169722	4.87381410598755	https://www.genecards.org/cgi-bin/carddisp.pl?gene=SELE
LCT	Lactase	Protein Coding	42	GC02M135787	4.87230205535889	https://www.genecards.org/cgi-bin/carddisp.pl?gene=LCT
SLC2A4	Solute Carrier Family 2 Member 4	Protein Coding	45	GC17P010574	4.87197017669678	https://www.genecards.org/cgi-bin/carddisp.pl?gene=SLC2A4
CLN5	CLN5 Intracellular Trafficking Protein	Protein Coding	41	GC13P076990	4.86870574951172	https://www.genecards.org/cgi-bin/carddisp.pl?gene=CLN5
GLO1	Glyoxalase I	Protein Coding	45	GC06M061455	4.86757946014404	https://www.genecards.org/cgi-bin/carddisp.pl?gene=GLO1
LSG1	Large 60S Subunit Nuclear Export GTPase 1	Protein Coding	33	GC03M194640	4.86521053314209	https://www.genecards.org/cgi-bin/carddisp.pl?gene=LSG1
ARF4	ADP Ribosylation Factor 4	Protein Coding	41	GC03M057572	4.86130523681641	https://www.genecards.org/cgi-bin/carddisp.pl?gene=ARF4
PALS1	Protein Associated With LIN7 1, MAGUK P55 Family Member	Protein Coding	32	GC14P067240	4.85366868972778	https://www.genecards.org/cgi-bin/carddisp.pl?gene=PALS1
DLD	Dihydrolipoamide Dehydrogenase	Protein Coding	49	GC07P107890	4.84004020690918	https://www.genecards.org/cgi-bin/carddisp.pl?gene=DLD
TXN2	Thioredoxin 2	Protein Coding	44	GC22M036467	4.8395357131958	https://www.genecards.org/cgi-bin/carddisp.pl?gene=TXN2
FBXW7	F-Box And WD Repeat Domain Containing 7	Protein Coding	44	GC04M152321	4.83100605010986	https://www.genecards.org/cgi-bin/carddisp.pl?gene=FBXW7
FGF1	Fibroblast Growth Factor 1	Protein Coding	46	GC05M142555	4.82794618606567	https://www.genecards.org/cgi-bin/carddisp.pl?gene=FGF1
HSF2	Heat Shock Transcription Factor 2	Protein Coding	42	GC06P122399	4.82114696502686	https://www.genecards.org/cgi-bin/carddisp.pl?gene=HSF2
KCNA2	Potassium Voltage-Gated Channel Subfamily A Member 2	Protein Coding	45	GC01M110519	4.82031059265137	https://www.genecards.org/cgi-bin/carddisp.pl?gene=KCNA2
CERS4	Ceramide Synthase 4	Protein Coding	38	GC19P008206	4.82014131546021	https://www.genecards.org/cgi-bin/carddisp.pl?gene=CERS4
REEP2	Receptor Accessory Protein 2	Protein Coding	41	GC05P138439	4.81603384017944	https://www.genecards.org/cgi-bin/carddisp.pl?gene=REEP2
STAU2	Staufen Double-Stranded RNA Binding Protein 2	Protein Coding	37	GC08M073421	4.81512212753296	https://www.genecards.org/cgi-bin/carddisp.pl?gene=STAU2
GLRX	Glutaredoxin	Protein Coding	43	GC05M095752	4.81399726867676	https://www.genecards.org/cgi-bin/carddisp.pl?gene=GLRX
ABCB1	ATP Binding Cassette Subfamily B Member 1	Protein Coding	50	GC07M087504	4.81294250488281	https://www.genecards.org/cgi-bin/carddisp.pl?gene=ABCB1
RPS21	Ribosomal Protein S21	Protein Coding	38	GC20P062387	4.81281232833862	https://www.genecards.org/cgi-bin/carddisp.pl?gene=RPS21
STAR	Steroidogenic Acute Regulatory Protein	Protein Coding	45	GC08M038145	4.81161117553711	https://www.genecards.org/cgi-bin/carddisp.pl?gene=STAR
CSNK2B	Casein Kinase 2 Beta	Protein Coding	47	GC06P076868	4.80461406707764	https://www.genecards.org/cgi-bin/carddisp.pl?gene=CSNK2B
MAP2K2	Mitogen-Activated Protein Kinase Kinase 2	Protein Coding	52	GC19M004090	4.80378246307373	https://www.genecards.org/cgi-bin/carddisp.pl?gene=MAP2K2
ATG5	Autophagy Related 5	Protein Coding	43	GC06M106045	4.80125570297241	https://www.genecards.org/cgi-bin/carddisp.pl?gene=ATG5
GYS1	Glycogen Synthase 1	Protein Coding	48	GC19M062172	4.79939746856689	https://www.genecards.org/cgi-bin/carddisp.pl?gene=GYS1
HMGA1	High Mobility Group AT-Hook 1	Protein Coding	45	GC06P076971	4.79532051086426	https://www.genecards.org/cgi-bin/carddisp.pl?gene=HMGA1
GGT1	Gamma-Glutamyltransferase 1	Protein Coding	49	GC22P024583	4.79339551925659	https://www.genecards.org/cgi-bin/carddisp.pl?gene=GGT1
TJP1	Tight Junction Protein 1	Protein Coding	43	GC15M029699	4.78519058227539	https://www.genecards.org/cgi-bin/carddisp.pl?gene=TJP1
CCDC115	Coiled-Coil Domain Containing 115	Protein Coding	35	GC02M133481	4.7851824760437	https://www.genecards.org/cgi-bin/carddisp.pl?gene=CCDC115
TPO	Thyroid Peroxidase	Protein Coding	48	GC02P001374	4.78461170196533	https://www.genecards.org/cgi-bin/carddisp.pl?gene=TPO
TBK1	TANK Binding Kinase 1	Protein Coding	48	GC12P064451	4.77839231491089	https://www.genecards.org/cgi-bin/carddisp.pl?gene=TBK1
OPRD1	Opioid Receptor Delta 1	Protein Coding	44	GC01P028812	4.77624464035034	https://www.genecards.org/cgi-bin/carddisp.pl?gene=OPRD1
SERINC1	Serine Incorporator 1	Protein Coding	39	GC06M122443	4.77572107315063	https://www.genecards.org/cgi-bin/carddisp.pl?gene=SERINC1
ATP1A2	ATPase Na+/K+ Transporting Subunit Alpha 2	Protein Coding	48	GC01P160115	4.77392292022705	https://www.genecards.org/cgi-bin/carddisp.pl?gene=ATP1A2
UBA1	Ubiquitin Like Modifier Activating Enzyme 1	Protein Coding	45	GC0XP047190	4.77182483673096	https://www.genecards.org/cgi-bin/carddisp.pl?gene=UBA1
CNBP	CCHC-Type Zinc Finger Nucleic Acid Binding Protein	Protein Coding	41	GC03M129167	4.77177143096924	https://www.genecards.org/cgi-bin/carddisp.pl?gene=CNBP
TSC1	TSC Complex Subunit 1	Protein Coding	47	GC09M132891	4.76909255981445	https://www.genecards.org/cgi-bin/carddisp.pl?gene=TSC1
DNAJC14	DnaJ Heat Shock Protein Family (Hsp40) Member C14	Protein Coding	33	GC12M055820	4.76872110366821	https://www.genecards.org/cgi-bin/carddisp.pl?gene=DNAJC14
RPS6	Ribosomal Protein S6	Protein Coding	42	GC09M019375	4.76833915710449	https://www.genecards.org/cgi-bin/carddisp.pl?gene=RPS6
RPL26	Ribosomal Protein L26	Protein Coding	41	GC17M008377	4.76603364944458	https://www.genecards.org/cgi-bin/carddisp.pl?gene=RPL26
SDCBP	Syndecan Binding Protein	Protein Coding	40	GC08P058539	4.76405239105225	https://www.genecards.org/cgi-bin/carddisp.pl?gene=SDCBP
VPS13A	Vacuolar Protein Sorting 13 Homolog A	Protein Coding	40	GC09P077177	4.76380014419556	https://www.genecards.org/cgi-bin/carddisp.pl?gene=VPS13A
ARCN1	Archain 1	Protein Coding	42	GC11P118572	4.76169967651367	https://www.genecards.org/cgi-bin/carddisp.pl?gene=ARCN1
PLP2	Proteolipid Protein 2	Protein Coding	37	GC0XP049171	4.76059818267822	https://www.genecards.org/cgi-bin/carddisp.pl?gene=PLP2
GRIN2B	Glutamate Ionotropic Receptor NMDA Type Subunit 2B	Protein Coding	50	GC12M013437	4.75585222244263	https://www.genecards.org/cgi-bin/carddisp.pl?gene=GRIN2B
IGF2BP3	Insulin Like Growth Factor 2 MRNA Binding Protein 3	Protein Coding	41	GC07M023316	4.75448274612427	https://www.genecards.org/cgi-bin/carddisp.pl?gene=IGF2BP3
IKBIP	IKBKB Interacting Protein	Protein Coding	34	GC12M098613	4.75389003753662	https://www.genecards.org/cgi-bin/carddisp.pl?gene=IKBIP
DTNA	Dystrobrevin Alpha	Protein Coding	42	GC18P034493	4.75027704238892	https://www.genecards.org/cgi-bin/carddisp.pl?gene=DTNA
TREX1	Three Prime Repair Exonuclease 1	Protein Coding	41	GC03P048695	4.74893093109131	https://www.genecards.org/cgi-bin/carddisp.pl?gene=TREX1
PAK2	P21 (RAC1) Activated Kinase 2	Protein Coding	45	GC03P196739	4.74649333953857	https://www.genecards.org/cgi-bin/carddisp.pl?gene=PAK2
TAB2	TGF-Beta Activated Kinase 1 (MAP3K7) Binding Protein 2	Protein Coding	48	GC06P149218	4.74484205245972	https://www.genecards.org/cgi-bin/carddisp.pl?gene=TAB2
HSPA14	Heat Shock Protein Family A (Hsp70) Member 14	Protein Coding	38	GC10P014847	4.74468374252319	https://www.genecards.org/cgi-bin/carddisp.pl?gene=HSPA14
GRN	Granulin Precursor	Protein Coding	46	GC17P044345	4.74098253250122	https://www.genecards.org/cgi-bin/carddisp.pl?gene=GRN
PSMD4	Proteasome 26S Subunit Ubiquitin Receptor, Non-ATPase 4	Protein Coding	43	GC01P151256	4.73886775970459	https://www.genecards.org/cgi-bin/carddisp.pl?gene=PSMD4
ETFA	Electron Transfer Flavoprotein Subunit Alpha	Protein Coding	45	GC15M079552	4.72985315322876	https://www.genecards.org/cgi-bin/carddisp.pl?gene=ETFA
PTGDS	Prostaglandin D2 Synthase	Protein Coding	45	GC09P137026	4.72936916351318	https://www.genecards.org/cgi-bin/carddisp.pl?gene=PTGDS
ABCC1	ATP Binding Cassette Subfamily C Member 1	Protein Coding	48	GC16P015949	4.72792100906372	https://www.genecards.org/cgi-bin/carddisp.pl?gene=ABCC1
GSK3A	Glycogen Synthase Kinase 3 Alpha	Protein Coding	48	GC19M061925	4.72499322891235	https://www.genecards.org/cgi-bin/carddisp.pl?gene=GSK3A
AHSA1	Activator Of HSP90 ATPase Activity 1	Protein Coding	38	GC14P077457	4.7219181060791	https://www.genecards.org/cgi-bin/carddisp.pl?gene=AHSA1
ACO1	Aconitase 1	Protein Coding	44	GC09P032374	4.71645450592041	https://www.genecards.org/cgi-bin/carddisp.pl?gene=ACO1
GGCX	Gamma-Glutamyl Carboxylase	Protein Coding	47	GC02M085544	4.71436834335327	https://www.genecards.org/cgi-bin/carddisp.pl?gene=GGCX
DDX1	DEAD-Box Helicase 1	Protein Coding	43	GC02P015591	4.71108961105347	https://www.genecards.org/cgi-bin/carddisp.pl?gene=DDX1
S100A8	S100 Calcium Binding Protein A8	Protein Coding	42	GC01M153391	4.70989179611206	https://www.genecards.org/cgi-bin/carddisp.pl?gene=S100A8
KAT2B	Lysine Acetyltransferase 2B	Protein Coding	46	GC03P020043	4.70817375183105	https://www.genecards.org/cgi-bin/carddisp.pl?gene=KAT2B
MAGEA3	MAGE Family Member A3	Protein Coding	37	GC0XP152698	4.70594692230225	https://www.genecards.org/cgi-bin/carddisp.pl?gene=MAGEA3
CHUK	Component Of Inhibitor Of Nuclear Factor Kappa B Kinase Complex	Protein Coding	50	GC10M100188	4.70559310913086	https://www.genecards.org/cgi-bin/carddisp.pl?gene=CHUK
TGFA	Transforming Growth Factor Alpha	Protein Coding	45	GC02M070447	4.70346212387085	https://www.genecards.org/cgi-bin/carddisp.pl?gene=TGFA
ULK1	Unc-51 Like Autophagy Activating Kinase 1	Protein Coding	44	GC12P131894	4.70310115814209	https://www.genecards.org/cgi-bin/carddisp.pl?gene=ULK1
SUMO1	Small Ubiquitin Like Modifier 1	Protein Coding	45	GC02M202206	4.70259475708008	https://www.genecards.org/cgi-bin/carddisp.pl?gene=SUMO1
PRKG1	Protein Kinase CGMP-Dependent 1	Protein Coding	49	GC10P050991	4.69784498214722	https://www.genecards.org/cgi-bin/carddisp.pl?gene=PRKG1
LPIN2	Lipin 2	Protein Coding	42	GC18M002916	4.69482898712158	https://www.genecards.org/cgi-bin/carddisp.pl?gene=LPIN2
ZDHHC16	Zinc Finger DHHC-Type Palmitoyltransferase 16	Protein Coding	34	GC10P097446	4.69461250305176	https://www.genecards.org/cgi-bin/carddisp.pl?gene=ZDHHC16
MIF	Macrophage Migration Inhibitory Factor	Protein Coding	47	GC22P023894	4.69354867935181	https://www.genecards.org/cgi-bin/carddisp.pl?gene=MIF
LNPEP	Leucyl And Cystinyl Aminopeptidase	Protein Coding	46	GC05P096935	4.69036626815796	https://www.genecards.org/cgi-bin/carddisp.pl?gene=LNPEP
LAMP1	Lysosomal Associated Membrane Protein 1	Protein Coding	41	GC13P113297	4.68870973587036	https://www.genecards.org/cgi-bin/carddisp.pl?gene=LAMP1
LRP2	LDL Receptor Related Protein 2	Protein Coding	48	GC02M169127	4.68684482574463	https://www.genecards.org/cgi-bin/carddisp.pl?gene=LRP2
COL3A1	Collagen Type III Alpha 1 Chain	Protein Coding	46	GC02P188974	4.68485355377197	https://www.genecards.org/cgi-bin/carddisp.pl?gene=COL3A1
RBX1	Ring-Box 1	Protein Coding	42	GC22P040951	4.68274021148682	https://www.genecards.org/cgi-bin/carddisp.pl?gene=RBX1
NUS1	NUS1 Dehydrodolichyl Diphosphate Synthase Subunit	Protein Coding	39	GC06P117675	4.68108367919922	https://www.genecards.org/cgi-bin/carddisp.pl?gene=NUS1
RPS6KA3	Ribosomal Protein S6 Kinase A3	Protein Coding	51	GC0XM020149	4.68016052246094	https://www.genecards.org/cgi-bin/carddisp.pl?gene=RPS6KA3
PLA2G7	Phospholipase A2 Group VII	Protein Coding	49	GC06M061586	4.67998552322388	https://www.genecards.org/cgi-bin/carddisp.pl?gene=PLA2G7
LRPPRC	Leucine Rich Pentatricopeptide Repeat Containing	Protein Coding	42	GC02M043850	4.67902565002441	https://www.genecards.org/cgi-bin/carddisp.pl?gene=LRPPRC
KCNIP3	Potassium Voltage-Gated Channel Interacting Protein 3	Protein Coding	38	GC02P095449	4.67754030227661	https://www.genecards.org/cgi-bin/carddisp.pl?gene=KCNIP3
KRT5	Keratin 5	Protein Coding	46	GC12M052514	4.67734432220459	https://www.genecards.org/cgi-bin/carddisp.pl?gene=KRT5
MME	Membrane Metalloendopeptidase	Protein Coding	49	GC03P155024	4.67722082138062	https://www.genecards.org/cgi-bin/carddisp.pl?gene=MME
HSPB2	Heat Shock Protein Family B (Small) Member 2	Protein Coding	39	GC11P111913	4.67378568649292	https://www.genecards.org/cgi-bin/carddisp.pl?gene=HSPB2
CHEK2	Checkpoint Kinase 2	Protein Coding	52	GC22M028687	4.67118740081787	https://www.genecards.org/cgi-bin/carddisp.pl?gene=CHEK2
MLANA	Melan-A	Protein Coding	39	GC09P006341	4.66936349868774	https://www.genecards.org/cgi-bin/carddisp.pl?gene=MLANA
TRAPPC2L	Trafficking Protein Particle Complex Subunit 2L	Protein Coding	36	GC16P088856	4.66718435287476	https://www.genecards.org/cgi-bin/carddisp.pl?gene=TRAPPC2L
MGST2	Microsomal Glutathione S-Transferase 2	Protein Coding	43	GC04P139665	4.66576623916626	https://www.genecards.org/cgi-bin/carddisp.pl?gene=MGST2
HSPB8	Heat Shock Protein Family B (Small) Member 8	Protein Coding	43	GC12P119173	4.66328716278076	https://www.genecards.org/cgi-bin/carddisp.pl?gene=HSPB8
CNEP1R1	CTD Nuclear Envelope Phosphatase 1 Regulatory Subunit 1	Protein Coding	32	GC16P050024	4.66040849685669	https://www.genecards.org/cgi-bin/carddisp.pl?gene=CNEP1R1
PKMYT1	Protein Kinase, Membrane Associated Tyrosine/Threonine 1	Protein Coding	42	GC16M006393	4.6602897644043	https://www.genecards.org/cgi-bin/carddisp.pl?gene=PKMYT1
ILDR2	Immunoglobulin Like Domain Containing Receptor 2	Protein Coding	36	GC01M166887	4.65859699249268	https://www.genecards.org/cgi-bin/carddisp.pl?gene=ILDR2
TMEM97	Transmembrane Protein 97	Protein Coding	36	GC17P028319	4.65834903717041	https://www.genecards.org/cgi-bin/carddisp.pl?gene=TMEM97
HSPH1	Heat Shock Protein Family H (Hsp110) Member 1	Protein Coding	41	GC13M031134	4.6578540802002	https://www.genecards.org/cgi-bin/carddisp.pl?gene=HSPH1
SLC3A2	Solute Carrier Family 3 Member 2	Protein Coding	41	GC11P062856	4.65614891052246	https://www.genecards.org/cgi-bin/carddisp.pl?gene=SLC3A2
PENK	Proenkephalin	Protein Coding	37	GC08M056436	4.65201282501221	https://www.genecards.org/cgi-bin/carddisp.pl?gene=PENK
BNIP3	BCL2 Interacting Protein 3	Protein Coding	41	GC10M131966	4.6504020690918	https://www.genecards.org/cgi-bin/carddisp.pl?gene=BNIP3
PLAU	Plasminogen Activator, Urokinase	Protein Coding	50	GC10P073909	4.64927577972412	https://www.genecards.org/cgi-bin/carddisp.pl?gene=PLAU
ATXN3	Ataxin 3	Protein Coding	44	GC14M099702	4.64885139465332	https://www.genecards.org/cgi-bin/carddisp.pl?gene=ATXN3
TUBB	Tubulin Beta Class I	Protein Coding	48	GC06P076841	4.64788055419922	https://www.genecards.org/cgi-bin/carddisp.pl?gene=TUBB
SERPING1	Serpin Family G Member 1	Protein Coding	46	GC11P057597	4.64752626419067	https://www.genecards.org/cgi-bin/carddisp.pl?gene=SERPING1
DLST	Dihydrolipoamide S-Succinyltransferase	Protein Coding	45	GC14P074881	4.64730930328369	https://www.genecards.org/cgi-bin/carddisp.pl?gene=DLST
CALCA	Calcitonin Related Polypeptide Alpha	Protein Coding	44	GC11M014945	4.64353036880493	https://www.genecards.org/cgi-bin/carddisp.pl?gene=CALCA
FDFT1	Farnesyl-Diphosphate Farnesyltransferase 1	Protein Coding	44	GC08P011795	4.64349889755249	https://www.genecards.org/cgi-bin/carddisp.pl?gene=FDFT1
S100A13	S100 Calcium Binding Protein A13	Protein Coding	36	GC01M153618	4.6414532661438	https://www.genecards.org/cgi-bin/carddisp.pl?gene=S100A13
FKBP8	FKBP Prolyl Isomerase 8	Protein Coding	42	GC19M018503	4.63865613937378	https://www.genecards.org/cgi-bin/carddisp.pl?gene=FKBP8
ELOVL6	ELOVL Fatty Acid Elongase 6	Protein Coding	40	GC04M110045	4.63335990905762	https://www.genecards.org/cgi-bin/carddisp.pl?gene=ELOVL6
PIGM	Phosphatidylinositol Glycan Anchor Biosynthesis Class M	Protein Coding	37	GC01M160027	4.62992286682129	https://www.genecards.org/cgi-bin/carddisp.pl?gene=PIGM
ACTA2	Actin Alpha 2, Smooth Muscle	Protein Coding	46	GC10M088935	4.62959480285645	https://www.genecards.org/cgi-bin/carddisp.pl?gene=ACTA2
TMEM38B	Transmembrane Protein 38B	Protein Coding	42	GC09P105694	4.62887668609619	https://www.genecards.org/cgi-bin/carddisp.pl?gene=TMEM38B
DHX9	DExH-Box Helicase 9	Protein Coding	41	GC01P182839	4.62825965881348	https://www.genecards.org/cgi-bin/carddisp.pl?gene=DHX9
NLGN1	Neuroligin 1	Protein Coding	45	GC03P173396	4.62497186660767	https://www.genecards.org/cgi-bin/carddisp.pl?gene=NLGN1
CERS2	Ceramide Synthase 2	Protein Coding	40	GC01M150960	4.62449026107788	https://www.genecards.org/cgi-bin/carddisp.pl?gene=CERS2
MMP3	Matrix Metallopeptidase 3	Protein Coding	49	GC11M102835	4.62193202972412	https://www.genecards.org/cgi-bin/carddisp.pl?gene=MMP3
REN	Renin	Protein Coding	48	GC01M204154	4.62192153930664	https://www.genecards.org/cgi-bin/carddisp.pl?gene=REN
GLRX3	Glutaredoxin 3	Protein Coding	40	GC10P130136	4.6188793182373	https://www.genecards.org/cgi-bin/carddisp.pl?gene=GLRX3
MINPP1	Multiple Inositol-Polyphosphate Phosphatase 1	Protein Coding	45	GC10P087504	4.61861515045166	https://www.genecards.org/cgi-bin/carddisp.pl?gene=MINPP1
SDF4	Stromal Cell Derived Factor 4	Protein Coding	38	GC01M001216	4.61611461639404	https://www.genecards.org/cgi-bin/carddisp.pl?gene=SDF4
SLC18A3	Solute Carrier Family 18 Member A3	Protein Coding	43	GC10P049610	4.61503982543945	https://www.genecards.org/cgi-bin/carddisp.pl?gene=SLC18A3
B3GLCT	Beta 3-Glucosyltransferase	Protein Coding	33	GC13P031200	4.61468362808228	https://www.genecards.org/cgi-bin/carddisp.pl?gene=B3GLCT
ITGB3	Integrin Subunit Beta 3	Protein Coding	49	GC17P051053	4.61451768875122	https://www.genecards.org/cgi-bin/carddisp.pl?gene=ITGB3
PPP1CC	Protein Phosphatase 1 Catalytic Subunit Gamma	Protein Coding	44	GC12M110709	4.61357164382935	https://www.genecards.org/cgi-bin/carddisp.pl?gene=PPP1CC
TMTC1	Transmembrane O-Mannosyltransferase Targeting Cadherins 1	Protein Coding	36	GC12M029500	4.61188983917236	https://www.genecards.org/cgi-bin/carddisp.pl?gene=TMTC1
SLC1A3	Solute Carrier Family 1 Member 3	Protein Coding	49	GC05P036639	4.61144018173218	https://www.genecards.org/cgi-bin/carddisp.pl?gene=SLC1A3
TMEM161A	Transmembrane Protein 161A	Protein Coding	35	GC19M019120	4.6108832359314	https://www.genecards.org/cgi-bin/carddisp.pl?gene=TMEM161A
YIPF4	Yip1 Domain Family Member 4	Protein Coding	33	GC02P032478	4.61079740524292	https://www.genecards.org/cgi-bin/carddisp.pl?gene=YIPF4
IRS1	Insulin Receptor Substrate 1	Protein Coding	46	GC02M226731	4.60972499847412	https://www.genecards.org/cgi-bin/carddisp.pl?gene=IRS1
TIMELESS	Timeless Circadian Regulator	Protein Coding	38	GC12M056416	4.6067533493042	https://www.genecards.org/cgi-bin/carddisp.pl?gene=TIMELESS
MCTP1	Multiple C2 And Transmembrane Domain Containing 1	Protein Coding	36	GC05M094703	4.60642862319946	https://www.genecards.org/cgi-bin/carddisp.pl?gene=MCTP1
ALOX5	Arachidonate 5-Lipoxygenase	Protein Coding	48	GC10P045374	4.60463619232178	https://www.genecards.org/cgi-bin/carddisp.pl?gene=ALOX5
WIPI2	WD Repeat Domain, Phosphoinositide Interacting 2	Protein Coding	40	GC07P005190	4.60025310516357	https://www.genecards.org/cgi-bin/carddisp.pl?gene=WIPI2
IKBKB	Inhibitor Of Nuclear Factor Kappa B Kinase Subunit Beta	Protein Coding	52	GC08P042271	4.59666395187378	https://www.genecards.org/cgi-bin/carddisp.pl?gene=IKBKB
STS	Steroid Sulfatase	Protein Coding	46	GC0XP007146	4.59559631347656	https://www.genecards.org/cgi-bin/carddisp.pl?gene=STS
LYNX1	Ly6/Neurotoxin 1	Protein Coding	33	GC08M142966	4.59416007995605	https://www.genecards.org/cgi-bin/carddisp.pl?gene=LYNX1
TMEM109	Transmembrane Protein 109	Protein Coding	31	GC11P060914	4.59380149841309	https://www.genecards.org/cgi-bin/carddisp.pl?gene=TMEM109
GPX4	Glutathione Peroxidase 4	Protein Coding	46	GC19P001103	4.59294891357422	https://www.genecards.org/cgi-bin/carddisp.pl?gene=GPX4
MSRB2	Methionine Sulfoxide Reductase B2	Protein Coding	41	GC10P023095	4.58599615097046	https://www.genecards.org/cgi-bin/carddisp.pl?gene=MSRB2
EIF2A	Eukaryotic Translation Initiation Factor 2A	Protein Coding	39	GC03P150546	4.584716796875	https://www.genecards.org/cgi-bin/carddisp.pl?gene=EIF2A
GABRG2	Gamma-Aminobutyric Acid Type A Receptor Subunit Gamma2	Protein Coding	48	GC05P162000	4.58238363265991	https://www.genecards.org/cgi-bin/carddisp.pl?gene=GABRG2
DIABLO	Diablo IAP-Binding Mitochondrial Protein	Protein Coding	46	GC12M122208	4.5815954208374	https://www.genecards.org/cgi-bin/carddisp.pl?gene=DIABLO
CHGA	Chromogranin A	Protein Coding	44	GC14P092929	4.5792875289917	https://www.genecards.org/cgi-bin/carddisp.pl?gene=CHGA
ANXA1	Annexin A1	Protein Coding	48	GC09P073151	4.57838869094849	https://www.genecards.org/cgi-bin/carddisp.pl?gene=ANXA1
RPA2	Replication Protein A2	Protein Coding	43	GC01M027904	4.5781717300415	https://www.genecards.org/cgi-bin/carddisp.pl?gene=RPA2
AHR	Aryl Hydrocarbon Receptor	Protein Coding	48	GC07P016916	4.57748985290527	https://www.genecards.org/cgi-bin/carddisp.pl?gene=AHR
NCL	Nucleolin	Protein Coding	41	GC02M231453	4.57694911956787	https://www.genecards.org/cgi-bin/carddisp.pl?gene=NCL
KSR1	Kinase Suppressor Of Ras 1	Protein Coding	42	GC17P027456	4.57384824752808	https://www.genecards.org/cgi-bin/carddisp.pl?gene=KSR1
ENO1	Enolase 1	Protein Coding	46	GC01M008861	4.56957244873047	https://www.genecards.org/cgi-bin/carddisp.pl?gene=ENO1
NFAT5	Nuclear Factor Of Activated T Cells 5	Protein Coding	42	GC16P069565	4.56238698959351	https://www.genecards.org/cgi-bin/carddisp.pl?gene=NFAT5
DTNBP1	Dystrobrevin Binding Protein 1	Protein Coding	42	GC06M015523	4.56085634231567	https://www.genecards.org/cgi-bin/carddisp.pl?gene=DTNBP1
MMP14	Matrix Metallopeptidase 14	Protein Coding	50	GC14P030861	4.56056880950928	https://www.genecards.org/cgi-bin/carddisp.pl?gene=MMP14
RPL27	Ribosomal Protein L27	Protein Coding	42	GC17P042998	4.55557203292847	https://www.genecards.org/cgi-bin/carddisp.pl?gene=RPL27
SLC25A4	Solute Carrier Family 25 Member 4	Protein Coding	48	GC04P185143	4.55520915985107	https://www.genecards.org/cgi-bin/carddisp.pl?gene=SLC25A4
CYP4F2	Cytochrome P450 Family 4 Subfamily F Member 2	Protein Coding	45	GC19M015878	4.55504035949707	https://www.genecards.org/cgi-bin/carddisp.pl?gene=CYP4F2
RHO	Rhodopsin	Protein Coding	47	GC03P133387	4.55383491516113	https://www.genecards.org/cgi-bin/carddisp.pl?gene=RHO
PPT1	Palmitoyl-Protein Thioesterase 1	Protein Coding	45	GC01M040072	4.55251741409302	https://www.genecards.org/cgi-bin/carddisp.pl?gene=PPT1
GCH1	GTP Cyclohydrolase 1	Protein Coding	47	GC14M054842	4.55234909057617	https://www.genecards.org/cgi-bin/carddisp.pl?gene=GCH1
SLC27A5	Solute Carrier Family 27 Member 5	Protein Coding	41	GC19M058479	4.54899120330811	https://www.genecards.org/cgi-bin/carddisp.pl?gene=SLC27A5
FATE1	Fetal And Adult Testis Expressed 1	Protein Coding	33	GC0XP151716	4.54613018035889	https://www.genecards.org/cgi-bin/carddisp.pl?gene=FATE1
LOXL2	Lysyl Oxidase Like 2	Protein Coding	46	GC08M023296	4.53432083129883	https://www.genecards.org/cgi-bin/carddisp.pl?gene=LOXL2
SCG5	Secretogranin V	Protein Coding	38	GC15P032641	4.52612113952637	https://www.genecards.org/cgi-bin/carddisp.pl?gene=SCG5
RPL18	Ribosomal Protein L18	Protein Coding	44	GC19M048615	4.52603912353516	https://www.genecards.org/cgi-bin/carddisp.pl?gene=RPL18
CLEC4A	C-Type Lectin Domain Family 4 Member A	Protein Coding	37	GC12P018599	4.52536964416504	https://www.genecards.org/cgi-bin/carddisp.pl?gene=CLEC4A
PSMC6	Proteasome 26S Subunit, ATPase 6	Protein Coding	40	GC14P052707	4.52533149719238	https://www.genecards.org/cgi-bin/carddisp.pl?gene=PSMC6
ATP8B1	ATPase Phospholipid Transporting 8B1	Protein Coding	40	GC18M057646	4.5245885848999	https://www.genecards.org/cgi-bin/carddisp.pl?gene=ATP8B1
MALAT1	Metastasis Associated Lung Adenocarcinoma Transcript 1	RNA Gene	24	GC11P068989	4.5215311050415	https://www.genecards.org/cgi-bin/carddisp.pl?gene=MALAT1
ULBP2	UL16 Binding Protein 2	Protein Coding	38	GC06P149941	4.52082443237305	https://www.genecards.org/cgi-bin/carddisp.pl?gene=ULBP2
AR	Androgen Receptor	Protein Coding	51	GC0XP067544	4.5189266204834	https://www.genecards.org/cgi-bin/carddisp.pl?gene=AR
ITGA2B	Integrin Subunit Alpha 2b	Protein Coding	50	GC17M044797	4.51673221588135	https://www.genecards.org/cgi-bin/carddisp.pl?gene=ITGA2B
GAA	Alpha Glucosidase	Protein Coding	48	GC17P080101	4.51039743423462	https://www.genecards.org/cgi-bin/carddisp.pl?gene=GAA
ROCK2	Rho Associated Coiled-Coil Containing Protein Kinase 2	Protein Coding	46	GC02M011289	4.50942325592041	https://www.genecards.org/cgi-bin/carddisp.pl?gene=ROCK2
MACO1	Macoilin 1	Protein Coding	28	GC01P025430	4.50896263122559	https://www.genecards.org/cgi-bin/carddisp.pl?gene=MACO1
ATG2B	Autophagy Related 2B	Protein Coding	34	GC14M099759	4.5083966255188	https://www.genecards.org/cgi-bin/carddisp.pl?gene=ATG2B
LPGAT1	Lysophosphatidylglycerol Acyltransferase 1	Protein Coding	38	GC01M211743	4.50787353515625	https://www.genecards.org/cgi-bin/carddisp.pl?gene=LPGAT1
KCTD17	Potassium Channel Tetramerization Domain Containing 17	Protein Coding	39	GC22P037051	4.50183868408203	https://www.genecards.org/cgi-bin/carddisp.pl?gene=KCTD17
CERCAM	Cerebral Endothelial Cell Adhesion Molecule	Protein Coding	34	GC09P128405	4.49496984481812	https://www.genecards.org/cgi-bin/carddisp.pl?gene=CERCAM
PPP1CB	Protein Phosphatase 1 Catalytic Subunit Beta	Protein Coding	45	GC02P028752	4.48829746246338	https://www.genecards.org/cgi-bin/carddisp.pl?gene=PPP1CB
NOTCH4	Notch Receptor 4	Protein Coding	45	GC06M061333	4.48634958267212	https://www.genecards.org/cgi-bin/carddisp.pl?gene=NOTCH4
EIF5AL1	Eukaryotic Translation Initiation Factor 5A Like 1	Protein Coding	28	GC10P079512	4.48168039321899	https://www.genecards.org/cgi-bin/carddisp.pl?gene=EIF5AL1
LRP1	LDL Receptor Related Protein 1	Protein Coding	48	GC12P057128	4.48038768768311	https://www.genecards.org/cgi-bin/carddisp.pl?gene=LRP1
APOA4	Apolipoprotein A4	Protein Coding	41	GC11M116820	4.47879695892334	https://www.genecards.org/cgi-bin/carddisp.pl?gene=APOA4
GFAP	Glial Fibrillary Acidic Protein	Protein Coding	46	GC17M044905	4.47452926635742	https://www.genecards.org/cgi-bin/carddisp.pl?gene=GFAP
ACSL5	Acyl-CoA Synthetase Long Chain Family Member 5	Protein Coding	42	GC10P112374	4.470130443573	https://www.genecards.org/cgi-bin/carddisp.pl?gene=ACSL5
RPL4	Ribosomal Protein L4	Protein Coding	41	GC15M066498	4.4667854309082	https://www.genecards.org/cgi-bin/carddisp.pl?gene=RPL4
P4HA1	Prolyl 4-Hydroxylase Subunit Alpha 1	Protein Coding	42	GC10M073007	4.46462202072144	https://www.genecards.org/cgi-bin/carddisp.pl?gene=P4HA1
SFPQ	Splicing Factor Proline And Glutamine Rich	Protein Coding	43	GC01M035176	4.46400165557861	https://www.genecards.org/cgi-bin/carddisp.pl?gene=SFPQ
NFKBIA	NFKB Inhibitor Alpha	Protein Coding	49	GC14M035401	4.45893096923828	https://www.genecards.org/cgi-bin/carddisp.pl?gene=NFKBIA
SDE2	SDE2 Telomere Maintenance Homolog	Protein Coding	28	GC01M225982	4.45576429367065	https://www.genecards.org/cgi-bin/carddisp.pl?gene=SDE2
RXRA	Retinoid X Receptor Alpha	Protein Coding	48	GC09P134317	4.45425367355347	https://www.genecards.org/cgi-bin/carddisp.pl?gene=RXRA
ATG7	Autophagy Related 7	Protein Coding	42	GC03P012072	4.45421886444092	https://www.genecards.org/cgi-bin/carddisp.pl?gene=ATG7
CUL1	Cullin 1	Protein Coding	43	GC07P148697	4.45362329483032	https://www.genecards.org/cgi-bin/carddisp.pl?gene=CUL1
SST	Somatostatin	Protein Coding	41	GC03M187668	4.45161247253418	https://www.genecards.org/cgi-bin/carddisp.pl?gene=SST
CORO1C	Coronin 1C	Protein Coding	39	GC12M108645	4.44964504241943	https://www.genecards.org/cgi-bin/carddisp.pl?gene=CORO1C
NOX1	NADPH Oxidase 1	Protein Coding	41	GC0XM100843	4.44514083862305	https://www.genecards.org/cgi-bin/carddisp.pl?gene=NOX1
TOP2A	DNA Topoisomerase II Alpha	Protein Coding	49	GC17M040388	4.44511747360229	https://www.genecards.org/cgi-bin/carddisp.pl?gene=TOP2A
GCG	Glucagon	Protein Coding	41	GC02M162142	4.44287776947021	https://www.genecards.org/cgi-bin/carddisp.pl?gene=GCG
DYRK1A	Dual Specificity Tyrosine Phosphorylation Regulated Kinase 1A	Protein Coding	49	GC21P037365	4.44214153289795	https://www.genecards.org/cgi-bin/carddisp.pl?gene=DYRK1A
COL1A2	Collagen Type I Alpha 2 Chain	Protein Coding	48	GC07P094394	4.4376974105835	https://www.genecards.org/cgi-bin/carddisp.pl?gene=COL1A2
PFKFB3	6-Phosphofructo-2-Kinase/Fructose-2,6-Biphosphatase 3	Protein Coding	44	GC10P006144	4.43590927124023	https://www.genecards.org/cgi-bin/carddisp.pl?gene=PFKFB3
LMF2	Lipase Maturation Factor 2	Protein Coding	33	GC22M050502	4.4355149269104	https://www.genecards.org/cgi-bin/carddisp.pl?gene=LMF2
YWHAQ	Tyrosine 3-Monooxygenase/Tryptophan 5-Monooxygenase Activation Protein Theta	Protein Coding	45	GC02M009583	4.43541383743286	https://www.genecards.org/cgi-bin/carddisp.pl?gene=YWHAQ
CBS	Cystathionine Beta-Synthase	Protein Coding	48	GC21M043053	4.43286418914795	https://www.genecards.org/cgi-bin/carddisp.pl?gene=CBS
RUNX2	RUNX Family Transcription Factor 2	Protein Coding	46	GC06P077087	4.42704677581787	https://www.genecards.org/cgi-bin/carddisp.pl?gene=RUNX2
ACE2	Angiotensin Converting Enzyme 2	Protein Coding	48	GC0XM015494	4.42667770385742	https://www.genecards.org/cgi-bin/carddisp.pl?gene=ACE2
PTK2B	Protein Tyrosine Kinase 2 Beta	Protein Coding	48	GC08P027311	4.42561721801758	https://www.genecards.org/cgi-bin/carddisp.pl?gene=PTK2B
IL12B	Interleukin 12B	Protein Coding	43	GC05M159314	4.42560386657715	https://www.genecards.org/cgi-bin/carddisp.pl?gene=IL12B
TRIM21	Tripartite Motif Containing 21	Protein Coding	41	GC11M004384	4.42417430877686	https://www.genecards.org/cgi-bin/carddisp.pl?gene=TRIM21
UBE2G1	Ubiquitin Conjugating Enzyme E2 G1	Protein Coding	42	GC17M004343	4.42414426803589	https://www.genecards.org/cgi-bin/carddisp.pl?gene=UBE2G1
TOR3A	Torsin Family 3 Member A	Protein Coding	36	GC01P179081	4.42319917678833	https://www.genecards.org/cgi-bin/carddisp.pl?gene=TOR3A
PSMC3	Proteasome 26S Subunit, ATPase 3	Protein Coding	42	GC11M084330	4.42296028137207	https://www.genecards.org/cgi-bin/carddisp.pl?gene=PSMC3
LRRC8E	Leucine Rich Repeat Containing 8 VRAC Subunit E	Protein Coding	36	GC19P007888	4.42279767990112	https://www.genecards.org/cgi-bin/carddisp.pl?gene=LRRC8E
CR2	Complement C3d Receptor 2	Protein Coding	45	GC01P207454	4.42180633544922	https://www.genecards.org/cgi-bin/carddisp.pl?gene=CR2
NOMO1	NODAL Modulator 1	Protein Coding	34	GC16P016277	4.41841554641724	https://www.genecards.org/cgi-bin/carddisp.pl?gene=NOMO1
ASL	Argininosuccinate Lyase	Protein Coding	45	GC07P066075	4.41596555709839	https://www.genecards.org/cgi-bin/carddisp.pl?gene=ASL
BMP6	Bone Morphogenetic Protein 6	Protein Coding	43	GC06P007726	4.41505908966064	https://www.genecards.org/cgi-bin/carddisp.pl?gene=BMP6
PSIP1	PC4 And SFRS1 Interacting Protein 1	Protein Coding	39	GC09M015464	4.41184663772583	https://www.genecards.org/cgi-bin/carddisp.pl?gene=PSIP1
KCND2	Potassium Voltage-Gated Channel Subfamily D Member 2	Protein Coding	44	GC07P120273	4.4086446762085	https://www.genecards.org/cgi-bin/carddisp.pl?gene=KCND2
PUM3	Pumilio RNA Binding Family Member 3	Protein Coding	28	GC09M002721	4.40823698043823	https://www.genecards.org/cgi-bin/carddisp.pl?gene=PUM3
SDR16C5	Short Chain Dehydrogenase/Reductase Family 16C Member 5	Protein Coding	36	GC08M056300	4.40647840499878	https://www.genecards.org/cgi-bin/carddisp.pl?gene=SDR16C5
TRPC3	Transient Receptor Potential Cation Channel Subfamily C Member 3	Protein Coding	47	GC04M121879	4.40646743774414	https://www.genecards.org/cgi-bin/carddisp.pl?gene=TRPC3
HUWE1	HECT, UBA And WWE Domain Containing E3 Ubiquitin Protein Ligase 1	Protein Coding	44	GC0XM053532	4.40545701980591	https://www.genecards.org/cgi-bin/carddisp.pl?gene=HUWE1
FADS1	Fatty Acid Desaturase 1	Protein Coding	44	GC11M061799	4.40507078170776	https://www.genecards.org/cgi-bin/carddisp.pl?gene=FADS1
SDF2	Stromal Cell Derived Factor 2	Protein Coding	37	GC17M033774	4.39643049240112	https://www.genecards.org/cgi-bin/carddisp.pl?gene=SDF2
PAK1	P21 (RAC1) Activated Kinase 1	Protein Coding	48	GC11M085111	4.39438009262085	https://www.genecards.org/cgi-bin/carddisp.pl?gene=PAK1
CCR5	C-C Motif Chemokine Receptor 5	Protein Coding	45	GC03P046383	4.3844256401062	https://www.genecards.org/cgi-bin/carddisp.pl?gene=CCR5
LYN	LYN Proto-Oncogene, Src Family Tyrosine Kinase	Protein Coding	48	GC08P055879	4.38308334350586	https://www.genecards.org/cgi-bin/carddisp.pl?gene=LYN
HABP4	Hyaluronan Binding Protein 4	Protein Coding	36	GC09P096450	4.38218975067139	https://www.genecards.org/cgi-bin/carddisp.pl?gene=HABP4
ALDH2	Aldehyde Dehydrogenase 2 Family Member	Protein Coding	49	GC12P111766	4.37659978866577	https://www.genecards.org/cgi-bin/carddisp.pl?gene=ALDH2
ELANE	Elastase, Neutrophil Expressed	Protein Coding	48	GC19P002165	4.37612342834473	https://www.genecards.org/cgi-bin/carddisp.pl?gene=ELANE
KLRK1	Killer Cell Lectin Like Receptor K1	Protein Coding	40	GC12M019788	4.37514925003052	https://www.genecards.org/cgi-bin/carddisp.pl?gene=KLRK1
SUCO	SUN Domain Containing Ossification Factor	Protein Coding	33	GC01P172532	4.37387609481812	https://www.genecards.org/cgi-bin/carddisp.pl?gene=SUCO
EEF1B2	Eukaryotic Translation Elongation Factor 1 Beta 2	Protein Coding	41	GC02P206159	4.37173366546631	https://www.genecards.org/cgi-bin/carddisp.pl?gene=EEF1B2
SYK	Spleen Associated Tyrosine Kinase	Protein Coding	49	GC09P091849	4.37145900726318	https://www.genecards.org/cgi-bin/carddisp.pl?gene=SYK
SLC38A2	Solute Carrier Family 38 Member 2	Protein Coding	40	GC12M046358	4.37128829956055	https://www.genecards.org/cgi-bin/carddisp.pl?gene=SLC38A2
NAMPT	Nicotinamide Phosphoribosyltransferase	Protein Coding	46	GC07M106248	4.36819934844971	https://www.genecards.org/cgi-bin/carddisp.pl?gene=NAMPT
MMP24-AS1-EDEM2	MMP24-AS1-EDEM2 Readthrough	Protein Coding	7	GC20M035116	4.36647129058838	https://www.genecards.org/cgi-bin/carddisp.pl?gene=MMP24-AS1-EDEM2
NDUFS8	NADH:Ubiquinone Oxidoreductase Core Subunit S8	Protein Coding	45	GC11P068030	4.36132860183716	https://www.genecards.org/cgi-bin/carddisp.pl?gene=NDUFS8
TUBB4A	Tubulin Beta 4A Class IVa	Protein Coding	45	GC19M006496	4.36113262176514	https://www.genecards.org/cgi-bin/carddisp.pl?gene=TUBB4A
MRPL12	Mitochondrial Ribosomal Protein L12	Protein Coding	40	GC17P081704	4.35759735107422	https://www.genecards.org/cgi-bin/carddisp.pl?gene=MRPL12
BICD2	BICD Cargo Adaptor 2	Protein Coding	40	GC09M092711	4.35589122772217	https://www.genecards.org/cgi-bin/carddisp.pl?gene=BICD2
PIGL	Phosphatidylinositol Glycan Anchor Biosynthesis Class L	Protein Coding	39	GC17P016217	4.35518741607666	https://www.genecards.org/cgi-bin/carddisp.pl?gene=PIGL
CAV2	Caveolin 2	Protein Coding	42	GC07P116287	4.35309505462646	https://www.genecards.org/cgi-bin/carddisp.pl?gene=CAV2
IL4	Interleukin 4	Protein Coding	45	GC05P132673	4.3512659072876	https://www.genecards.org/cgi-bin/carddisp.pl?gene=IL4
RB1	RB Transcriptional Corepressor 1	Protein Coding	46	GC13P048303	4.34734535217285	https://www.genecards.org/cgi-bin/carddisp.pl?gene=RB1
CHRNA4	Cholinergic Receptor Nicotinic Alpha 4 Subunit	Protein Coding	48	GC20M063343	4.3455605506897	https://www.genecards.org/cgi-bin/carddisp.pl?gene=CHRNA4
AGO1	Argonaute RISC Component 1	Protein Coding	37	GC01P035869	4.34444856643677	https://www.genecards.org/cgi-bin/carddisp.pl?gene=AGO1
EPHA3	EPH Receptor A3	Protein Coding	45	GC03P089077	4.34016132354736	https://www.genecards.org/cgi-bin/carddisp.pl?gene=EPHA3
USP10	Ubiquitin Specific Peptidase 10	Protein Coding	43	GC16P084702	4.33907032012939	https://www.genecards.org/cgi-bin/carddisp.pl?gene=USP10
TM7SF3	Transmembrane 7 Superfamily Member 3	Protein Coding	34	GC12M026971	4.33462476730347	https://www.genecards.org/cgi-bin/carddisp.pl?gene=TM7SF3
PDYN	Prodynorphin	Protein Coding	44	GC20M001978	4.33155250549316	https://www.genecards.org/cgi-bin/carddisp.pl?gene=PDYN
PTPN3	Protein Tyrosine Phosphatase Non-Receptor Type 3	Protein Coding	44	GC09M109375	4.33140707015991	https://www.genecards.org/cgi-bin/carddisp.pl?gene=PTPN3
ATP6AP2	ATPase H+ Transporting Accessory Protein 2	Protein Coding	44	GC0XP040582	4.32200002670288	https://www.genecards.org/cgi-bin/carddisp.pl?gene=ATP6AP2
FHOD1	Formin Homology 2 Domain Containing 1	Protein Coding	38	GC16M067230	4.32175302505493	https://www.genecards.org/cgi-bin/carddisp.pl?gene=FHOD1
HBG2	Hemoglobin Subunit Gamma 2	Protein Coding	41	GC11M006236	4.32142114639282	https://www.genecards.org/cgi-bin/carddisp.pl?gene=HBG2
PNPLA8	Patatin Like Phospholipase Domain Containing 8	Protein Coding	43	GC07M108470	4.32003736495972	https://www.genecards.org/cgi-bin/carddisp.pl?gene=PNPLA8
PDCD6IP	Programmed Cell Death 6 Interacting Protein	Protein Coding	41	GC03P033798	4.31958866119385	https://www.genecards.org/cgi-bin/carddisp.pl?gene=PDCD6IP
MC2R	Melanocortin 2 Receptor	Protein Coding	47	GC18M023304	4.31844282150269	https://www.genecards.org/cgi-bin/carddisp.pl?gene=MC2R
MMP1	Matrix Metallopeptidase 1	Protein Coding	51	GC11M102810	4.31661987304688	https://www.genecards.org/cgi-bin/carddisp.pl?gene=MMP1
DIO2	Iodothyronine Deiodinase 2	Protein Coding	40	GC14M080197	4.3161153793335	https://www.genecards.org/cgi-bin/carddisp.pl?gene=DIO2
ACHE	Acetylcholinesterase (Cartwright Blood Group)	Protein Coding	45	GC07M100889	4.31559801101685	https://www.genecards.org/cgi-bin/carddisp.pl?gene=ACHE
SLC30A9	Solute Carrier Family 30 Member 9	Protein Coding	42	GC04P041992	4.31369686126709	https://www.genecards.org/cgi-bin/carddisp.pl?gene=SLC30A9
ETFB	Electron Transfer Flavoprotein Subunit Beta	Protein Coding	44	GC19M051345	4.30831432342529	https://www.genecards.org/cgi-bin/carddisp.pl?gene=ETFB
GLRX2	Glutaredoxin 2	Protein Coding	37	GC01M193065	4.30817461013794	https://www.genecards.org/cgi-bin/carddisp.pl?gene=GLRX2
FGFR1	Fibroblast Growth Factor Receptor 1	Protein Coding	53	GC08M038400	4.30540561676025	https://www.genecards.org/cgi-bin/carddisp.pl?gene=FGFR1
XRCC6	X-Ray Repair Cross Complementing 6	Protein Coding	44	GC22P041622	4.30408000946045	https://www.genecards.org/cgi-bin/carddisp.pl?gene=XRCC6
MB	Myoglobin	Protein Coding	43	GC22M035606	4.30356931686401	https://www.genecards.org/cgi-bin/carddisp.pl?gene=MB
HEXA	Hexosaminidase Subunit Alpha	Protein Coding	46	GC15M072340	4.30102634429932	https://www.genecards.org/cgi-bin/carddisp.pl?gene=HEXA
FSCN1	Fascin Actin-Bundling Protein 1	Protein Coding	42	GC07P005592	4.30057525634766	https://www.genecards.org/cgi-bin/carddisp.pl?gene=FSCN1
ALG3	ALG3 Alpha-1,3- Mannosyltransferase	Protein Coding	40	GC03M184244	4.30016326904297	https://www.genecards.org/cgi-bin/carddisp.pl?gene=ALG3
YWHAB	Tyrosine 3-Monooxygenase/Tryptophan 5-Monooxygenase Activation Protein Beta	Protein Coding	46	GC20P044885	4.29852104187012	https://www.genecards.org/cgi-bin/carddisp.pl?gene=YWHAB
NPHS1	NPHS1 Adhesion Molecule, Nephrin	Protein Coding	45	GC19M035825	4.29234027862549	https://www.genecards.org/cgi-bin/carddisp.pl?gene=NPHS1
ANG	Angiogenin	Protein Coding	44	GC14P030633	4.28963899612427	https://www.genecards.org/cgi-bin/carddisp.pl?gene=ANG
GUSB	Glucuronidase Beta	Protein Coding	47	GC07M065960	4.28803300857544	https://www.genecards.org/cgi-bin/carddisp.pl?gene=GUSB
SCD5	Stearoyl-CoA Desaturase 5	Protein Coding	41	GC04M082629	4.28406286239624	https://www.genecards.org/cgi-bin/carddisp.pl?gene=SCD5
RPS6KA1	Ribosomal Protein S6 Kinase A1	Protein Coding	49	GC01P026540	4.28348541259766	https://www.genecards.org/cgi-bin/carddisp.pl?gene=RPS6KA1
DCD	Dermcidin	Protein Coding	37	GC12M054644	4.28266716003418	https://www.genecards.org/cgi-bin/carddisp.pl?gene=DCD
GNPTAB	N-Acetylglucosamine-1-Phosphate Transferase Subunits Alpha And Beta	Protein Coding	41	GC12M101745	4.28227138519287	https://www.genecards.org/cgi-bin/carddisp.pl?gene=GNPTAB
GRIA2	Glutamate Ionotropic Receptor AMPA Type Subunit 2	Protein Coding	50	GC04P157204	4.28054714202881	https://www.genecards.org/cgi-bin/carddisp.pl?gene=GRIA2
RPS26	Ribosomal Protein S26	Protein Coding	41	GC12P056043	4.27956962585449	https://www.genecards.org/cgi-bin/carddisp.pl?gene=RPS26
SCARB2	Scavenger Receptor Class B Member 2	Protein Coding	44	GC04M076158	4.27588176727295	https://www.genecards.org/cgi-bin/carddisp.pl?gene=SCARB2
IL1R1	Interleukin 1 Receptor Type 1	Protein Coding	45	GC02P102136	4.27099227905273	https://www.genecards.org/cgi-bin/carddisp.pl?gene=IL1R1
RPL34	Ribosomal Protein L34	Protein Coding	38	GC04P108620	4.26878118515015	https://www.genecards.org/cgi-bin/carddisp.pl?gene=RPL34
FGA	Fibrinogen Alpha Chain	Protein Coding	48	GC04M154583	4.26820039749146	https://www.genecards.org/cgi-bin/carddisp.pl?gene=FGA
SLC6A3	Solute Carrier Family 6 Member 3	Protein Coding	49	GC05M001392	4.26792907714844	https://www.genecards.org/cgi-bin/carddisp.pl?gene=SLC6A3
FCER2	Fc Epsilon Receptor II	Protein Coding	43	GC19M007689	4.26689910888672	https://www.genecards.org/cgi-bin/carddisp.pl?gene=FCER2
FLNA	Filamin A	Protein Coding	48	GC0XM154348	4.26528167724609	https://www.genecards.org/cgi-bin/carddisp.pl?gene=FLNA
MAGT1	Magnesium Transporter 1	Protein Coding	39	GC0XM077913	4.26484060287476	https://www.genecards.org/cgi-bin/carddisp.pl?gene=MAGT1
TGFB3	Transforming Growth Factor Beta 3	Protein Coding	47	GC14M075958	4.25963115692139	https://www.genecards.org/cgi-bin/carddisp.pl?gene=TGFB3
KCNQ3	Potassium Voltage-Gated Channel Subfamily Q Member 3	Protein Coding	45	GC08M132120	4.25945711135864	https://www.genecards.org/cgi-bin/carddisp.pl?gene=KCNQ3
SERPINA3	Serpin Family A Member 3	Protein Coding	44	GC14P094612	4.25660276412964	https://www.genecards.org/cgi-bin/carddisp.pl?gene=SERPINA3
MRAP	Melanocortin 2 Receptor Accessory Protein	Protein Coding	36	GC21P032291	4.25429487228394	https://www.genecards.org/cgi-bin/carddisp.pl?gene=MRAP
ADM	Adrenomedullin	Protein Coding	44	GC11P010304	4.25413227081299	https://www.genecards.org/cgi-bin/carddisp.pl?gene=ADM
MGAT4D	MGAT4 Family Member D	Protein Coding	21	GC04M140442	4.25035190582275	https://www.genecards.org/cgi-bin/carddisp.pl?gene=MGAT4D
DNAJB6	DnaJ Heat Shock Protein Family (Hsp40) Member B6	Protein Coding	41	GC07P157335	4.24988079071045	https://www.genecards.org/cgi-bin/carddisp.pl?gene=DNAJB6
CAMK2A	Calcium/Calmodulin Dependent Protein Kinase II Alpha	Protein Coding	49	GC05M150219	4.24835205078125	https://www.genecards.org/cgi-bin/carddisp.pl?gene=CAMK2A
FIS1	Fission, Mitochondrial 1	Protein Coding	37	GC07M101239	4.24750661849976	https://www.genecards.org/cgi-bin/carddisp.pl?gene=FIS1
STK11	Serine/Threonine Kinase 11	Protein Coding	48	GC19P001177	4.24673271179199	https://www.genecards.org/cgi-bin/carddisp.pl?gene=STK11
ARNT	Aryl Hydrocarbon Receptor Nuclear Translocator	Protein Coding	44	GC01M150809	4.24641227722168	https://www.genecards.org/cgi-bin/carddisp.pl?gene=ARNT
KCNQ2	Potassium Voltage-Gated Channel Subfamily Q Member 2	Protein Coding	48	GC20M063400	4.24628162384033	https://www.genecards.org/cgi-bin/carddisp.pl?gene=KCNQ2
ENG	Endoglin	Protein Coding	46	GC09M127815	4.24197864532471	https://www.genecards.org/cgi-bin/carddisp.pl?gene=ENG
TIPIN	TIMELESS Interacting Protein	Protein Coding	38	GC15M079248	4.24046754837036	https://www.genecards.org/cgi-bin/carddisp.pl?gene=TIPIN
AKR1A1	Aldo-Keto Reductase Family 1 Member A1	Protein Coding	44	GC01P045550	4.23531150817871	https://www.genecards.org/cgi-bin/carddisp.pl?gene=AKR1A1
ALK	ALK Receptor Tyrosine Kinase	Protein Coding	50	GC02M029190	4.23303318023682	https://www.genecards.org/cgi-bin/carddisp.pl?gene=ALK
PSMB5	Proteasome 20S Subunit Beta 5	Protein Coding	42	GC14M023016	4.23284530639648	https://www.genecards.org/cgi-bin/carddisp.pl?gene=PSMB5
FABP4	Fatty Acid Binding Protein 4	Protein Coding	43	GC08M081478	4.23173046112061	https://www.genecards.org/cgi-bin/carddisp.pl?gene=FABP4
TOP1	DNA Topoisomerase I	Protein Coding	48	GC20P041028	4.22860240936279	https://www.genecards.org/cgi-bin/carddisp.pl?gene=TOP1
MOV10	Mov10 RISC Complex RNA Helicase	Protein Coding	40	GC01P112673	4.22331666946411	https://www.genecards.org/cgi-bin/carddisp.pl?gene=MOV10
LARP4	La Ribonucleoprotein 4	Protein Coding	34	GC12P050392	4.22247695922852	https://www.genecards.org/cgi-bin/carddisp.pl?gene=LARP4
RAB2B	RAB2B, Member RAS Oncogene Family	Protein Coding	35	GC14M021459	4.21817064285278	https://www.genecards.org/cgi-bin/carddisp.pl?gene=RAB2B
TTC23L	Tetratricopeptide Repeat Domain 23 Like	Protein Coding	32	GC05P034841	4.21803998947144	https://www.genecards.org/cgi-bin/carddisp.pl?gene=TTC23L
CXCL1	C-X-C Motif Chemokine Ligand 1	Protein Coding	41	GC04P073869	4.21661424636841	https://www.genecards.org/cgi-bin/carddisp.pl?gene=CXCL1
HIPK1	Homeodomain Interacting Protein Kinase 1	Protein Coding	40	GC01P113929	4.21550989151001	https://www.genecards.org/cgi-bin/carddisp.pl?gene=HIPK1
MAN1A2	Mannosidase Alpha Class 1A Member 2	Protein Coding	42	GC01P117367	4.21392822265625	https://www.genecards.org/cgi-bin/carddisp.pl?gene=MAN1A2
FMO3	Flavin Containing Dimethylaniline Monoxygenase 3	Protein Coding	46	GC01P171090	4.21331071853638	https://www.genecards.org/cgi-bin/carddisp.pl?gene=FMO3
MYH10	Myosin Heavy Chain 10	Protein Coding	46	GC17M008474	4.21317100524902	https://www.genecards.org/cgi-bin/carddisp.pl?gene=MYH10
MESD	Mesoderm Development LRP Chaperone	Protein Coding	34	GC15M080964	4.21175765991211	https://www.genecards.org/cgi-bin/carddisp.pl?gene=MESD
ATG16L1	Autophagy Related 16 Like 1	Protein Coding	42	GC02P233246	4.21046590805054	https://www.genecards.org/cgi-bin/carddisp.pl?gene=ATG16L1
TMEM203	Transmembrane Protein 203	Protein Coding	30	GC09M137204	4.20784902572632	https://www.genecards.org/cgi-bin/carddisp.pl?gene=TMEM203
TBCD	Tubulin Folding Cofactor D	Protein Coding	40	GC17P082752	4.20747756958008	https://www.genecards.org/cgi-bin/carddisp.pl?gene=TBCD
THBD	Thrombomodulin	Protein Coding	45	GC20M023026	4.20591497421265	https://www.genecards.org/cgi-bin/carddisp.pl?gene=THBD
HIKESHI	Heat Shock Protein Nuclear Import Factor Hikeshi	Protein Coding	31	GC11P086303	4.20547676086426	https://www.genecards.org/cgi-bin/carddisp.pl?gene=HIKESHI
UPF1	UPF1 RNA Helicase And ATPase	Protein Coding	39	GC19P018831	4.20402431488037	https://www.genecards.org/cgi-bin/carddisp.pl?gene=UPF1
TGFB2	Transforming Growth Factor Beta 2	Protein Coding	50	GC01P218345	4.20331811904907	https://www.genecards.org/cgi-bin/carddisp.pl?gene=TGFB2
ALG10B	ALG10 Alpha-1,2-Glucosyltransferase B	Protein Coding	34	GC12P038316	4.20161581039429	https://www.genecards.org/cgi-bin/carddisp.pl?gene=ALG10B
PANX1	Pannexin 1	Protein Coding	43	GC11P094128	4.1995096206665	https://www.genecards.org/cgi-bin/carddisp.pl?gene=PANX1
HNRNPH1	Heterogeneous Nuclear Ribonucleoprotein H1	Protein Coding	39	GC05M179614	4.19849395751953	https://www.genecards.org/cgi-bin/carddisp.pl?gene=HNRNPH1
LIMA1	LIM Domain And Actin Binding 1	Protein Coding	39	GC12M050175	4.19659566879272	https://www.genecards.org/cgi-bin/carddisp.pl?gene=LIMA1
PRKCG	Protein Kinase C Gamma	Protein Coding	50	GC19P053879	4.1935772895813	https://www.genecards.org/cgi-bin/carddisp.pl?gene=PRKCG
ALDH9A1	Aldehyde Dehydrogenase 9 Family Member A1	Protein Coding	41	GC01M165677	4.19213962554932	https://www.genecards.org/cgi-bin/carddisp.pl?gene=ALDH9A1
PDE9A	Phosphodiesterase 9A	Protein Coding	42	GC21P042653	4.188805103302	https://www.genecards.org/cgi-bin/carddisp.pl?gene=PDE9A
CD59	CD59 Molecule (CD59 Blood Group)	Protein Coding	45	GC11M033704	4.17909574508667	https://www.genecards.org/cgi-bin/carddisp.pl?gene=CD59
PTS	6-Pyruvoyltetrahydropterin Synthase	Protein Coding	45	GC11P112226	4.1782488822937	https://www.genecards.org/cgi-bin/carddisp.pl?gene=PTS
CDK6	Cyclin Dependent Kinase 6	Protein Coding	52	GC07M092604	4.17782211303711	https://www.genecards.org/cgi-bin/carddisp.pl?gene=CDK6
GPI	Glucose-6-Phosphate Isomerase	Protein Coding	47	GC19P051335	4.17359924316406	https://www.genecards.org/cgi-bin/carddisp.pl?gene=GPI
NUFIP2	Nuclear FMR1 Interacting Protein 2	Protein Coding	33	GC17M033781	4.17190265655518	https://www.genecards.org/cgi-bin/carddisp.pl?gene=NUFIP2
PIN1	Peptidylprolyl Cis/Trans Isomerase, NIMA-Interacting 1	Protein Coding	46	GC19P009835	4.16969680786133	https://www.genecards.org/cgi-bin/carddisp.pl?gene=PIN1
OGT	O-Linked N-Acetylglucosamine (GlcNAc) Transferase	Protein Coding	44	GC0XP071534	4.1694769859314	https://www.genecards.org/cgi-bin/carddisp.pl?gene=OGT
EIF2S2	Eukaryotic Translation Initiation Factor 2 Subunit Beta	Protein Coding	40	GC20M034088	4.16823816299438	https://www.genecards.org/cgi-bin/carddisp.pl?gene=EIF2S2
GAL	Galanin And GMAP Prepropeptide	Protein Coding	44	GC11P069367	4.16621446609497	https://www.genecards.org/cgi-bin/carddisp.pl?gene=GAL
HDAC1	Histone Deacetylase 1	Protein Coding	48	GC01P032292	4.16584300994873	https://www.genecards.org/cgi-bin/carddisp.pl?gene=HDAC1
ASTN2	Astrotactin 2	Protein Coding	37	GC09M116425	4.16549777984619	https://www.genecards.org/cgi-bin/carddisp.pl?gene=ASTN2
LPCAT2	Lysophosphatidylcholine Acyltransferase 2	Protein Coding	41	GC16P055510	4.1647515296936	https://www.genecards.org/cgi-bin/carddisp.pl?gene=LPCAT2
PIGW	Phosphatidylinositol Glycan Anchor Biosynthesis Class W	Protein Coding	37	GC17P036534	4.16191720962524	https://www.genecards.org/cgi-bin/carddisp.pl?gene=PIGW
PSMA4	Proteasome 20S Subunit Alpha 4	Protein Coding	43	GC15P078540	4.1588339805603	https://www.genecards.org/cgi-bin/carddisp.pl?gene=PSMA4
RPS23	Ribosomal Protein S23	Protein Coding	41	GC05M082273	4.15841102600098	https://www.genecards.org/cgi-bin/carddisp.pl?gene=RPS23
PIK3R2	Phosphoinositide-3-Kinase Regulatory Subunit 2	Protein Coding	48	GC19P018153	4.15282726287842	https://www.genecards.org/cgi-bin/carddisp.pl?gene=PIK3R2
KIF1B	Kinesin Family Member 1B	Protein Coding	44	GC01P010210	4.15250778198242	https://www.genecards.org/cgi-bin/carddisp.pl?gene=KIF1B
OXR1	Oxidation Resistance 1	Protein Coding	40	GC08P106271	4.15236568450928	https://www.genecards.org/cgi-bin/carddisp.pl?gene=OXR1
DNASE1L3	Deoxyribonuclease 1 Like 3	Protein Coding	43	GC03M058192	4.15227556228638	https://www.genecards.org/cgi-bin/carddisp.pl?gene=DNASE1L3
CCN1	Cellular Communication Network Factor 1	Protein Coding	30	GC01P085581	4.14958572387695	https://www.genecards.org/cgi-bin/carddisp.pl?gene=CCN1
HNRNPA2B1	Heterogeneous Nuclear Ribonucleoprotein A2/B1	Protein Coding	45	GC07M026174	4.14871835708618	https://www.genecards.org/cgi-bin/carddisp.pl?gene=HNRNPA2B1
ADRB1	Adrenoceptor Beta 1	Protein Coding	48	GC10P114044	4.14717864990234	https://www.genecards.org/cgi-bin/carddisp.pl?gene=ADRB1
CSNK1D	Casein Kinase 1 Delta	Protein Coding	49	GC17M082239	4.14670085906982	https://www.genecards.org/cgi-bin/carddisp.pl?gene=CSNK1D
ZDHHC1	Zinc Finger DHHC-Type Containing 1	Protein Coding	36	GC16M067394	4.14326477050781	https://www.genecards.org/cgi-bin/carddisp.pl?gene=ZDHHC1
AVPR2	Arginine Vasopressin Receptor 2	Protein Coding	46	GC0XP153902	4.13620948791504	https://www.genecards.org/cgi-bin/carddisp.pl?gene=AVPR2
EDNRB	Endothelin Receptor Type B	Protein Coding	48	GC13M077895	4.13136911392212	https://www.genecards.org/cgi-bin/carddisp.pl?gene=EDNRB
NUCB1	Nucleobindin 1	Protein Coding	40	GC19P048900	4.1300892829895	https://www.genecards.org/cgi-bin/carddisp.pl?gene=NUCB1
CERS1	Ceramide Synthase 1	Protein Coding	40	GC19M018868	4.12847185134888	https://www.genecards.org/cgi-bin/carddisp.pl?gene=CERS1
NUDT1	Nudix Hydrolase 1	Protein Coding	42	GC07P002242	4.12721109390259	https://www.genecards.org/cgi-bin/carddisp.pl?gene=NUDT1
PON3	Paraoxonase 3	Protein Coding	44	GC07M095359	4.12692737579346	https://www.genecards.org/cgi-bin/carddisp.pl?gene=PON3
PPM1A	Protein Phosphatase, Mg2+/Mn2+ Dependent 1A	Protein Coding	44	GC14P060245	4.12689304351807	https://www.genecards.org/cgi-bin/carddisp.pl?gene=PPM1A
SPARC	Secreted Protein Acidic And Cysteine Rich	Protein Coding	49	GC05M151661	4.12551021575928	https://www.genecards.org/cgi-bin/carddisp.pl?gene=SPARC
PLAUR	Plasminogen Activator, Urokinase Receptor	Protein Coding	44	GC19M043646	4.12244033813477	https://www.genecards.org/cgi-bin/carddisp.pl?gene=PLAUR
SLC6A2	Solute Carrier Family 6 Member 2	Protein Coding	48	GC16P055656	4.1210823059082	https://www.genecards.org/cgi-bin/carddisp.pl?gene=SLC6A2
HNRNPL	Heterogeneous Nuclear Ribonucleoprotein L	Protein Coding	39	GC19M038836	4.11966800689697	https://www.genecards.org/cgi-bin/carddisp.pl?gene=HNRNPL
TRAPPC9	Trafficking Protein Particle Complex Subunit 9	Protein Coding	38	GC08M139728	4.1187629699707	https://www.genecards.org/cgi-bin/carddisp.pl?gene=TRAPPC9
KAT6B	Lysine Acetyltransferase 6B	Protein Coding	43	GC10P074860	4.11717557907104	https://www.genecards.org/cgi-bin/carddisp.pl?gene=KAT6B
ADORA2A	Adenosine A2a Receptor	Protein Coding	45	GC22P024417	4.11525011062622	https://www.genecards.org/cgi-bin/carddisp.pl?gene=ADORA2A
PLIN2	Perilipin 2	Protein Coding	41	GC09M019159	4.11518239974976	https://www.genecards.org/cgi-bin/carddisp.pl?gene=PLIN2
OTULINL	OTU Deubiquitinase With Linear Linkage Specificity Like	Protein Coding	27	GC05P014582	4.11440992355347	https://www.genecards.org/cgi-bin/carddisp.pl?gene=OTULINL
DRD4	Dopamine Receptor D4	Protein Coding	46	GC11P001544	4.11325597763062	https://www.genecards.org/cgi-bin/carddisp.pl?gene=DRD4
AZIN2	Antizyme Inhibitor 2	Protein Coding	36	GC01P033081	4.11023044586182	https://www.genecards.org/cgi-bin/carddisp.pl?gene=AZIN2
DNAJB4	DnaJ Heat Shock Protein Family (Hsp40) Member B4	Protein Coding	36	GC01P077979	4.10857963562012	https://www.genecards.org/cgi-bin/carddisp.pl?gene=DNAJB4
ILF3	Interleukin Enhancer Binding Factor 3	Protein Coding	39	GC19P010655	4.10822772979736	https://www.genecards.org/cgi-bin/carddisp.pl?gene=ILF3
SEC61A2	SEC61 Translocon Subunit Alpha 2	Protein Coding	34	GC10P012130	4.10785436630249	https://www.genecards.org/cgi-bin/carddisp.pl?gene=SEC61A2
YWHAH	Tyrosine 3-Monooxygenase/Tryptophan 5-Monooxygenase Activation Protein Eta	Protein Coding	46	GC22P031944	4.10729312896729	https://www.genecards.org/cgi-bin/carddisp.pl?gene=YWHAH
CLCN4	Chloride Voltage-Gated Channel 4	Protein Coding	42	GC0XP010156	4.10631704330444	https://www.genecards.org/cgi-bin/carddisp.pl?gene=CLCN4
TP63	Tumor Protein P63	Protein Coding	47	GC03P189598	4.10610866546631	https://www.genecards.org/cgi-bin/carddisp.pl?gene=TP63
TP73	Tumor Protein P73	Protein Coding	45	GC01P003652	4.10559940338135	https://www.genecards.org/cgi-bin/carddisp.pl?gene=TP73
CALCRL	Calcitonin Receptor Like Receptor	Protein Coding	45	GC02M187341	4.10527896881104	https://www.genecards.org/cgi-bin/carddisp.pl?gene=CALCRL
RC3H2	Ring Finger And CCCH-Type Domains 2	Protein Coding	34	GC09M122844	4.10525608062744	https://www.genecards.org/cgi-bin/carddisp.pl?gene=RC3H2
IL24	Interleukin 24	Protein Coding	40	GC01P206897	4.10293054580688	https://www.genecards.org/cgi-bin/carddisp.pl?gene=IL24
ANKZF1	Ankyrin Repeat And Zinc Finger Peptidyl TRNA Hydrolase 1	Protein Coding	34	GC02P219229	4.10200929641724	https://www.genecards.org/cgi-bin/carddisp.pl?gene=ANKZF1
ELOB	Elongin B	Protein Coding	32	GC16M006360	4.10121536254883	https://www.genecards.org/cgi-bin/carddisp.pl?gene=ELOB
HEY2	Hes Related Family BHLH Transcription Factor With YRPW Motif 2	Protein Coding	39	GC06P125730	4.09994602203369	https://www.genecards.org/cgi-bin/carddisp.pl?gene=HEY2
SLC25A5	Solute Carrier Family 25 Member 5	Protein Coding	43	GC0XP119468	4.09966087341309	https://www.genecards.org/cgi-bin/carddisp.pl?gene=SLC25A5
SPATS2L	Spermatogenesis Associated Serine Rich 2 Like	Protein Coding	34	GC02P200305	4.09600400924683	https://www.genecards.org/cgi-bin/carddisp.pl?gene=SPATS2L
MAP2	Microtubule Associated Protein 2	Protein Coding	43	GC02P209424	4.09461402893066	https://www.genecards.org/cgi-bin/carddisp.pl?gene=MAP2
NME1	NME/NM23 Nucleoside Diphosphate Kinase 1	Protein Coding	45	GC17P051161	4.094482421875	https://www.genecards.org/cgi-bin/carddisp.pl?gene=NME1
H4-16	H4 Histone 16	Protein Coding	31	GC12M019858	4.09305715560913	https://www.genecards.org/cgi-bin/carddisp.pl?gene=H4-16
PPP5C	Protein Phosphatase 5 Catalytic Subunit	Protein Coding	44	GC19P052069	4.09290409088135	https://www.genecards.org/cgi-bin/carddisp.pl?gene=PPP5C
UGT2B7	UDP Glucuronosyltransferase Family 2 Member B7	Protein Coding	45	GC04P069051	4.08875799179077	https://www.genecards.org/cgi-bin/carddisp.pl?gene=UGT2B7
ABCG2	ATP Binding Cassette Subfamily G Member 2 (Junior Blood Group)	Protein Coding	49	GC04M088090	4.08771228790283	https://www.genecards.org/cgi-bin/carddisp.pl?gene=ABCG2
RNASEL	Ribonuclease L	Protein Coding	44	GC01M182573	4.08393955230713	https://www.genecards.org/cgi-bin/carddisp.pl?gene=RNASEL
STK24	Serine/Threonine Kinase 24	Protein Coding	44	GC13M098445	4.08323764801025	https://www.genecards.org/cgi-bin/carddisp.pl?gene=STK24
TCAP	Titin-Cap	Protein Coding	42	GC17P050337	4.08099412918091	https://www.genecards.org/cgi-bin/carddisp.pl?gene=TCAP
MYH9	Myosin Heavy Chain 9	Protein Coding	48	GC22M036281	4.07948398590088	https://www.genecards.org/cgi-bin/carddisp.pl?gene=MYH9
HNF1A	HNF1 Homeobox A	Protein Coding	45	GC12P125499	4.0793981552124	https://www.genecards.org/cgi-bin/carddisp.pl?gene=HNF1A
UBIAD1	UbiA Prenyltransferase Domain Containing 1	Protein Coding	42	GC01P011273	4.07865047454834	https://www.genecards.org/cgi-bin/carddisp.pl?gene=UBIAD1
AGL	Amylo-Alpha-1, 6-Glucosidase, 4-Alpha-Glucanotransferase	Protein Coding	45	GC01P099850	4.07827615737915	https://www.genecards.org/cgi-bin/carddisp.pl?gene=AGL
SLC25A13	Solute Carrier Family 25 Member 13	Protein Coding	46	GC07M096120	4.07597160339355	https://www.genecards.org/cgi-bin/carddisp.pl?gene=SLC25A13
KCNB1	Potassium Voltage-Gated Channel Subfamily B Member 1	Protein Coding	46	GC20M049293	4.07112073898315	https://www.genecards.org/cgi-bin/carddisp.pl?gene=KCNB1
CYGB	Cytoglobin	Protein Coding	38	GC17M076527	4.07080078125	https://www.genecards.org/cgi-bin/carddisp.pl?gene=CYGB
MPDU1	Mannose-P-Dolichol Utilization Defect 1	Protein Coding	41	GC17P007583	4.06897735595703	https://www.genecards.org/cgi-bin/carddisp.pl?gene=MPDU1
TMEM201	Transmembrane Protein 201	Protein Coding	33	GC01P009588	4.06868314743042	https://www.genecards.org/cgi-bin/carddisp.pl?gene=TMEM201
TRPM1	Transient Receptor Potential Cation Channel Subfamily M Member 1	Protein Coding	42	GC15M031001	4.06453323364258	https://www.genecards.org/cgi-bin/carddisp.pl?gene=TRPM1
ALOX5AP	Arachidonate 5-Lipoxygenase Activating Protein	Protein Coding	44	GC13P030713	4.06392860412598	https://www.genecards.org/cgi-bin/carddisp.pl?gene=ALOX5AP
ELAPOR1	Endosome-Lysosome Associated Apoptosis And Autophagy Regulator 1	Protein Coding	28	GC01P109175	4.06077289581299	https://www.genecards.org/cgi-bin/carddisp.pl?gene=ELAPOR1
FBXO2	F-Box Protein 2	Protein Coding	37	GC01M011637	4.0579400062561	https://www.genecards.org/cgi-bin/carddisp.pl?gene=FBXO2
HAMP	Hepcidin Antimicrobial Peptide	Protein Coding	44	GC19P051384	4.05549335479736	https://www.genecards.org/cgi-bin/carddisp.pl?gene=HAMP
RCE1	Ras Converting CAAX Endopeptidase 1	Protein Coding	38	GC11P066842	4.05390691757202	https://www.genecards.org/cgi-bin/carddisp.pl?gene=RCE1
FADS2	Fatty Acid Desaturase 2	Protein Coding	44	GC11P061792	4.05201530456543	https://www.genecards.org/cgi-bin/carddisp.pl?gene=FADS2
PEX3	Peroxisomal Biogenesis Factor 3	Protein Coding	41	GC06P143450	4.05143260955811	https://www.genecards.org/cgi-bin/carddisp.pl?gene=PEX3
CYP2C8	Cytochrome P450 Family 2 Subfamily C Member 8	Protein Coding	47	GC10M095038	4.05010414123535	https://www.genecards.org/cgi-bin/carddisp.pl?gene=CYP2C8
KLK3	Kallikrein Related Peptidase 3	Protein Coding	46	GC19P050854	4.04729461669922	https://www.genecards.org/cgi-bin/carddisp.pl?gene=KLK3
CCAR2	Cell Cycle And Apoptosis Regulator 2	Protein Coding	37	GC08P022604	4.04679679870605	https://www.genecards.org/cgi-bin/carddisp.pl?gene=CCAR2
TRAPPC10	Trafficking Protein Particle Complex Subunit 10	Protein Coding	37	GC21P044012	4.04619169235229	https://www.genecards.org/cgi-bin/carddisp.pl?gene=TRAPPC10
CAVIN1	Caveolae Associated Protein 1	Protein Coding	33	GC17M042404	4.04213714599609	https://www.genecards.org/cgi-bin/carddisp.pl?gene=CAVIN1
SELENOP	Selenoprotein P	Protein Coding	31	GC05M042800	4.04013252258301	https://www.genecards.org/cgi-bin/carddisp.pl?gene=SELENOP
PPP2CB	Protein Phosphatase 2 Catalytic Subunit Beta	Protein Coding	45	GC08M030762	4.03984832763672	https://www.genecards.org/cgi-bin/carddisp.pl?gene=PPP2CB
GJB1	Gap Junction Protein Beta 1	Protein Coding	46	GC0XP071212	4.03853178024292	https://www.genecards.org/cgi-bin/carddisp.pl?gene=GJB1
RIPK1	Receptor Interacting Serine/Threonine Kinase 1	Protein Coding	48	GC06P003155	4.03725051879883	https://www.genecards.org/cgi-bin/carddisp.pl?gene=RIPK1
TRIM32	Tripartite Motif Containing 32	Protein Coding	42	GC09P116687	4.03653907775879	https://www.genecards.org/cgi-bin/carddisp.pl?gene=TRIM32
AREG	Amphiregulin	Protein Coding	42	GC04P074445	4.03544425964355	https://www.genecards.org/cgi-bin/carddisp.pl?gene=AREG
RBP4	Retinol Binding Protein 4	Protein Coding	44	GC10M093591	4.03073930740356	https://www.genecards.org/cgi-bin/carddisp.pl?gene=RBP4
NOP53	NOP53 Ribosome Biogenesis Factor	Protein Coding	29	GC19P052154	4.03041934967041	https://www.genecards.org/cgi-bin/carddisp.pl?gene=NOP53
ASNS	Asparagine Synthetase (Glutamine-Hydrolyzing)	Protein Coding	46	GC07M097854	4.02910470962524	https://www.genecards.org/cgi-bin/carddisp.pl?gene=ASNS
PFN1	Profilin 1	Protein Coding	46	GC17M004945	4.02834272384644	https://www.genecards.org/cgi-bin/carddisp.pl?gene=PFN1
VANGL1	VANGL Planar Cell Polarity Protein 1	Protein Coding	42	GC01P115641	4.02791404724121	https://www.genecards.org/cgi-bin/carddisp.pl?gene=VANGL1
NFE2L3	NFE2 Like BZIP Transcription Factor 3	Protein Coding	38	GC07P026152	4.02188587188721	https://www.genecards.org/cgi-bin/carddisp.pl?gene=NFE2L3
OSTC	Oligosaccharyltransferase Complex Non-Catalytic Subunit	Protein Coding	34	GC04P108650	4.02052640914917	https://www.genecards.org/cgi-bin/carddisp.pl?gene=OSTC
PSMA1	Proteasome 20S Subunit Alpha 1	Protein Coding	42	GC11M014505	4.0190601348877	https://www.genecards.org/cgi-bin/carddisp.pl?gene=PSMA1
ARHGAP32	Rho GTPase Activating Protein 32	Protein Coding	38	GC11M128965	4.01859188079834	https://www.genecards.org/cgi-bin/carddisp.pl?gene=ARHGAP32
RC3H1	Ring Finger And CCCH-Type Domains 1	Protein Coding	36	GC01M173931	4.01853370666504	https://www.genecards.org/cgi-bin/carddisp.pl?gene=RC3H1
CDK4	Cyclin Dependent Kinase 4	Protein Coding	52	GC12M057743	4.01842069625854	https://www.genecards.org/cgi-bin/carddisp.pl?gene=CDK4
POM121	POM121 Transmembrane Nucleoporin	Protein Coding	35	GC07P072879	4.01821565628052	https://www.genecards.org/cgi-bin/carddisp.pl?gene=POM121
CTSC	Cathepsin C	Protein Coding	46	GC11M088211	4.01512813568115	https://www.genecards.org/cgi-bin/carddisp.pl?gene=CTSC
DSE	Dermatan Sulfate Epimerase	Protein Coding	41	GC06P116255	4.01463508605957	https://www.genecards.org/cgi-bin/carddisp.pl?gene=DSE
BIRC3	Baculoviral IAP Repeat Containing 3	Protein Coding	45	GC11P102317	4.01126766204834	https://www.genecards.org/cgi-bin/carddisp.pl?gene=BIRC3
IGFBP3	Insulin Like Growth Factor Binding Protein 3	Protein Coding	45	GC07M045912	4.00973320007324	https://www.genecards.org/cgi-bin/carddisp.pl?gene=IGFBP3
PSMA3	Proteasome 20S Subunit Alpha 3	Protein Coding	42	GC14P058244	4.00742053985596	https://www.genecards.org/cgi-bin/carddisp.pl?gene=PSMA3
PDGFRA	Platelet Derived Growth Factor Receptor Alpha	Protein Coding	53	GC04P054229	4.00627422332764	https://www.genecards.org/cgi-bin/carddisp.pl?gene=PDGFRA
ATP1B1	ATPase Na+/K+ Transporting Subunit Beta 1	Protein Coding	47	GC01P169105	4.00246858596802	https://www.genecards.org/cgi-bin/carddisp.pl?gene=ATP1B1
APOH	Apolipoprotein H	Protein Coding	44	GC17M066212	4.00003004074097	https://www.genecards.org/cgi-bin/carddisp.pl?gene=APOH
KCNK2	Potassium Two Pore Domain Channel Subfamily K Member 2	Protein Coding	40	GC01P215005	3.99869751930237	https://www.genecards.org/cgi-bin/carddisp.pl?gene=KCNK2
EIF5B	Eukaryotic Translation Initiation Factor 5B	Protein Coding	37	GC02P099320	3.99804615974426	https://www.genecards.org/cgi-bin/carddisp.pl?gene=EIF5B
AMBRA1	Autophagy And Beclin 1 Regulator 1	Protein Coding	38	GC11M084308	3.9978141784668	https://www.genecards.org/cgi-bin/carddisp.pl?gene=AMBRA1
MYBPC3	Myosin Binding Protein C3	Protein Coding	45	GC11M084328	3.99571323394775	https://www.genecards.org/cgi-bin/carddisp.pl?gene=MYBPC3
H4C1	H4 Clustered Histone 1	Protein Coding	31	GC06P076613	3.99142122268677	https://www.genecards.org/cgi-bin/carddisp.pl?gene=H4C1
DDI2	DNA Damage Inducible 1 Homolog 2	Protein Coding	35	GC01P015617	3.9901716709137	https://www.genecards.org/cgi-bin/carddisp.pl?gene=DDI2
PSMC5	Proteasome 26S Subunit, ATPase 5	Protein Coding	41	GC17P063827	3.98708868026733	https://www.genecards.org/cgi-bin/carddisp.pl?gene=PSMC5
WWOX	WW Domain Containing Oxidoreductase	Protein Coding	46	GC16P078099	3.98422026634216	https://www.genecards.org/cgi-bin/carddisp.pl?gene=WWOX
ASPSCR1	ASPSCR1 Tether For SLC2A4, UBX Domain Containing	Protein Coding	41	GC17P081976	3.98410701751709	https://www.genecards.org/cgi-bin/carddisp.pl?gene=ASPSCR1
F12	Coagulation Factor XII	Protein Coding	49	GC05M177402	3.98388504981995	https://www.genecards.org/cgi-bin/carddisp.pl?gene=F12
S100B	S100 Calcium Binding Protein B	Protein Coding	45	GC21M050156	3.98221874237061	https://www.genecards.org/cgi-bin/carddisp.pl?gene=S100B
ERG28	Ergosterol Biosynthesis 28 Homolog	Protein Coding	26	GC14M075650	3.98168396949768	https://www.genecards.org/cgi-bin/carddisp.pl?gene=ERG28
CD1D	CD1d Molecule	Protein Coding	42	GC01P158178	3.97905087471008	https://www.genecards.org/cgi-bin/carddisp.pl?gene=CD1D
ABCB9	ATP Binding Cassette Subfamily B Member 9	Protein Coding	39	GC12M122920	3.97873449325562	https://www.genecards.org/cgi-bin/carddisp.pl?gene=ABCB9
SEPTIN9	Septin 9	Protein Coding	34	GC17P077282	3.97490310668945	https://www.genecards.org/cgi-bin/carddisp.pl?gene=SEPTIN9
PGRMC2	Progesterone Receptor Membrane Component 2	Protein Coding	38	GC04M128269	3.97413992881775	https://www.genecards.org/cgi-bin/carddisp.pl?gene=PGRMC2
CXCR4	C-X-C Motif Chemokine Receptor 4	Protein Coding	50	GC02M136114	3.97410488128662	https://www.genecards.org/cgi-bin/carddisp.pl?gene=CXCR4
PSMB3	Proteasome 20S Subunit Beta 3	Protein Coding	40	GC17P038752	3.97173833847046	https://www.genecards.org/cgi-bin/carddisp.pl?gene=PSMB3
SLC6A1	Solute Carrier Family 6 Member 1	Protein Coding	47	GC03P012068	3.9703426361084	https://www.genecards.org/cgi-bin/carddisp.pl?gene=SLC6A1
CYP2J2	Cytochrome P450 Family 2 Subfamily J Member 2	Protein Coding	44	GC01M059893	3.9639790058136	https://www.genecards.org/cgi-bin/carddisp.pl?gene=CYP2J2
HSPA4L	Heat Shock Protein Family A (Hsp70) Member 4 Like	Protein Coding	37	GC04P127781	3.96346473693848	https://www.genecards.org/cgi-bin/carddisp.pl?gene=HSPA4L
RAB8A	RAB8A, Member RAS Oncogene Family	Protein Coding	38	GC19P016111	3.96257042884827	https://www.genecards.org/cgi-bin/carddisp.pl?gene=RAB8A
PEDS1	Plasmanylethanolamine Desaturase 1	Protein Coding	25	GC20M050119	3.96063995361328	https://www.genecards.org/cgi-bin/carddisp.pl?gene=PEDS1
PRKCZ	Protein Kinase C Zeta	Protein Coding	48	GC01P002050	3.95905518531799	https://www.genecards.org/cgi-bin/carddisp.pl?gene=PRKCZ
AIFM2	Apoptosis Inducing Factor Mitochondria Associated 2	Protein Coding	38	GC10M070098	3.95900583267212	https://www.genecards.org/cgi-bin/carddisp.pl?gene=AIFM2
GRB2	Growth Factor Receptor Bound Protein 2	Protein Coding	46	GC17M075318	3.95743060112	https://www.genecards.org/cgi-bin/carddisp.pl?gene=GRB2
DAG1	Dystroglycan 1	Protein Coding	45	GC03P049540	3.95719194412231	https://www.genecards.org/cgi-bin/carddisp.pl?gene=DAG1
MBOAT2	Membrane Bound O-Acyltransferase Domain Containing 2	Protein Coding	35	GC02M008853	3.95595169067383	https://www.genecards.org/cgi-bin/carddisp.pl?gene=MBOAT2
FLT1	Fms Related Receptor Tyrosine Kinase 1	Protein Coding	50	GC13M028300	3.95526599884033	https://www.genecards.org/cgi-bin/carddisp.pl?gene=FLT1
GAS6	Growth Arrest Specific 6	Protein Coding	44	GC13M113820	3.95417404174805	https://www.genecards.org/cgi-bin/carddisp.pl?gene=GAS6
SYNE2	Spectrin Repeat Containing Nuclear Envelope Protein 2	Protein Coding	40	GC14P063761	3.95318651199341	https://www.genecards.org/cgi-bin/carddisp.pl?gene=SYNE2
EEF1G	Eukaryotic Translation Elongation Factor 1 Gamma	Protein Coding	38	GC11M084542	3.9516453742981	https://www.genecards.org/cgi-bin/carddisp.pl?gene=EEF1G
TEK	TEK Receptor Tyrosine Kinase	Protein Coding	50	GC09P027109	3.94425845146179	https://www.genecards.org/cgi-bin/carddisp.pl?gene=TEK
WASHC5	WASH Complex Subunit 5	Protein Coding	31	GC08M131396	3.94311714172363	https://www.genecards.org/cgi-bin/carddisp.pl?gene=WASHC5
PNLDC1	PARN Like Ribonuclease Domain Containing Exonuclease 1	Protein Coding	37	GC06P160317	3.94196128845215	https://www.genecards.org/cgi-bin/carddisp.pl?gene=PNLDC1
PSMB1	Proteasome 20S Subunit Beta 1	Protein Coding	44	GC06M170535	3.94116139411926	https://www.genecards.org/cgi-bin/carddisp.pl?gene=PSMB1
MKNK1	MAPK Interacting Serine/Threonine Kinase 1	Protein Coding	45	GC01M046557	3.94082522392273	https://www.genecards.org/cgi-bin/carddisp.pl?gene=MKNK1
IDS	Iduronate 2-Sulfatase	Protein Coding	48	GC0XM149476	3.93969225883484	https://www.genecards.org/cgi-bin/carddisp.pl?gene=IDS
PSMD11	Proteasome 26S Subunit, Non-ATPase 11	Protein Coding	40	GC17P032444	3.93849682807922	https://www.genecards.org/cgi-bin/carddisp.pl?gene=PSMD11
TLR8	Toll Like Receptor 8	Protein Coding	47	GC0XP012924	3.93812441825867	https://www.genecards.org/cgi-bin/carddisp.pl?gene=TLR8
SETD2	SET Domain Containing 2, Histone Lysine Methyltransferase	Protein Coding	46	GC03M047033	3.9355800151825	https://www.genecards.org/cgi-bin/carddisp.pl?gene=SETD2
SMN1	Survival Of Motor Neuron 1, Telomeric	Protein Coding	41	GC05P070924	3.93524312973022	https://www.genecards.org/cgi-bin/carddisp.pl?gene=SMN1
RPS2	Ribosomal Protein S2	Protein Coding	41	GC16M006274	3.92938709259033	https://www.genecards.org/cgi-bin/carddisp.pl?gene=RPS2
SLC7A11	Solute Carrier Family 7 Member 11	Protein Coding	43	GC04M138164	3.92895603179932	https://www.genecards.org/cgi-bin/carddisp.pl?gene=SLC7A11
CLTC	Clathrin Heavy Chain	Protein Coding	45	GC17P059619	3.92691278457642	https://www.genecards.org/cgi-bin/carddisp.pl?gene=CLTC
LRIT1	Leucine Rich Repeat, Ig-Like And Transmembrane Domains 1	Protein Coding	36	GC10M084231	3.92621636390686	https://www.genecards.org/cgi-bin/carddisp.pl?gene=LRIT1
PDZD2	PDZ Domain Containing 2	Protein Coding	38	GC05P031639	3.92399048805237	https://www.genecards.org/cgi-bin/carddisp.pl?gene=PDZD2
WIPI1	WD Repeat Domain, Phosphoinositide Interacting 1	Protein Coding	37	GC17M068420	3.92370796203613	https://www.genecards.org/cgi-bin/carddisp.pl?gene=WIPI1
CDC37	Cell Division Cycle 37, HSP90 Cochaperone	Protein Coding	41	GC19M010391	3.92220687866211	https://www.genecards.org/cgi-bin/carddisp.pl?gene=CDC37
ITM2B	Integral Membrane Protein 2B	Protein Coding	43	GC13P048233	3.92160153388977	https://www.genecards.org/cgi-bin/carddisp.pl?gene=ITM2B
KLB	Klotho Beta	Protein Coding	41	GC04P039408	3.9199857711792	https://www.genecards.org/cgi-bin/carddisp.pl?gene=KLB
H3-3A	H3.3 Histone A	Protein Coding	34	GC01P226062	3.9178409576416	https://www.genecards.org/cgi-bin/carddisp.pl?gene=H3-3A
NR2C2	Nuclear Receptor Subfamily 2 Group C Member 2	Protein Coding	44	GC03P014947	3.91538000106812	https://www.genecards.org/cgi-bin/carddisp.pl?gene=NR2C2
AQP4	Aquaporin 4	Protein Coding	46	GC18M026852	3.91388416290283	https://www.genecards.org/cgi-bin/carddisp.pl?gene=AQP4
SRF	Serum Response Factor	Protein Coding	41	GC06P043171	3.91260719299316	https://www.genecards.org/cgi-bin/carddisp.pl?gene=SRF
PRMT1	Protein Arginine Methyltransferase 1	Protein Coding	46	GC19P049675	3.90921664237976	https://www.genecards.org/cgi-bin/carddisp.pl?gene=PRMT1
SEZ6L2	Seizure Related 6 Homolog Like 2	Protein Coding	38	GC16M035761	3.90551424026489	https://www.genecards.org/cgi-bin/carddisp.pl?gene=SEZ6L2
RPSA	Ribosomal Protein SA	Protein Coding	44	GC03P039406	3.90429353713989	https://www.genecards.org/cgi-bin/carddisp.pl?gene=RPSA
PHLDA1	Pleckstrin Homology Like Domain Family A Member 1	Protein Coding	35	GC12M076025	3.90258526802063	https://www.genecards.org/cgi-bin/carddisp.pl?gene=PHLDA1
PLA2G2A	Phospholipase A2 Group IIA	Protein Coding	46	GC01M019975	3.90149116516113	https://www.genecards.org/cgi-bin/carddisp.pl?gene=PLA2G2A
PECAM1	Platelet And Endothelial Cell Adhesion Molecule 1	Protein Coding	40	GC17M064319	3.90043020248413	https://www.genecards.org/cgi-bin/carddisp.pl?gene=PECAM1
MRE11	MRE11 Homolog, Double Strand Break Repair Nuclease	Protein Coding	40	GC11M095776	3.89967465400696	https://www.genecards.org/cgi-bin/carddisp.pl?gene=MRE11
BAG2	BAG Cochaperone 2	Protein Coding	39	GC06P057172	3.89768147468567	https://www.genecards.org/cgi-bin/carddisp.pl?gene=BAG2
SQLE	Squalene Epoxidase	Protein Coding	44	GC08P124998	3.89668869972229	https://www.genecards.org/cgi-bin/carddisp.pl?gene=SQLE
LARP1	La Ribonucleoprotein 1, Translational Regulator	Protein Coding	38	GC05P154682	3.89420819282532	https://www.genecards.org/cgi-bin/carddisp.pl?gene=LARP1
CRTAP	Cartilage Associated Protein	Protein Coding	42	GC03P033113	3.89353442192078	https://www.genecards.org/cgi-bin/carddisp.pl?gene=CRTAP
TNFRSF8	TNF Receptor Superfamily Member 8	Protein Coding	42	GC01P012063	3.8913779258728	https://www.genecards.org/cgi-bin/carddisp.pl?gene=TNFRSF8
GSTM2	Glutathione S-Transferase Mu 2	Protein Coding	41	GC01P109668	3.88755297660828	https://www.genecards.org/cgi-bin/carddisp.pl?gene=GSTM2
SKP1	S-Phase Kinase Associated Protein 1	Protein Coding	42	GC05M134148	3.88614654541016	https://www.genecards.org/cgi-bin/carddisp.pl?gene=SKP1
ARF6	ADP Ribosylation Factor 6	Protein Coding	43	GC14P049895	3.88339996337891	https://www.genecards.org/cgi-bin/carddisp.pl?gene=ARF6
EIF2B2	Eukaryotic Translation Initiation Factor 2B Subunit Beta	Protein Coding	44	GC14P075002	3.8833179473877	https://www.genecards.org/cgi-bin/carddisp.pl?gene=EIF2B2
CD40	CD40 Molecule	Protein Coding	47	GC20P046118	3.88160681724548	https://www.genecards.org/cgi-bin/carddisp.pl?gene=CD40
LTK	Leukocyte Receptor Tyrosine Kinase	Protein Coding	42	GC15M041503	3.88137865066528	https://www.genecards.org/cgi-bin/carddisp.pl?gene=LTK
FASN	Fatty Acid Synthase	Protein Coding	48	GC17M082078	3.88033819198608	https://www.genecards.org/cgi-bin/carddisp.pl?gene=FASN
EGLN1	Egl-9 Family Hypoxia Inducible Factor 1	Protein Coding	48	GC01M231363	3.87616944313049	https://www.genecards.org/cgi-bin/carddisp.pl?gene=EGLN1
SENP3	SUMO Specific Peptidase 3	Protein Coding	40	GC17P010607	3.87464332580566	https://www.genecards.org/cgi-bin/carddisp.pl?gene=SENP3
DNAJC13	DnaJ Heat Shock Protein Family (Hsp40) Member C13	Protein Coding	38	GC03P132417	3.87422394752502	https://www.genecards.org/cgi-bin/carddisp.pl?gene=DNAJC13
PCK2	Phosphoenolpyruvate Carboxykinase 2, Mitochondrial	Protein Coding	46	GC14P024094	3.87406754493713	https://www.genecards.org/cgi-bin/carddisp.pl?gene=PCK2
KHSRP	KH-Type Splicing Regulatory Protein	Protein Coding	41	GC19M006413	3.8729875087738	https://www.genecards.org/cgi-bin/carddisp.pl?gene=KHSRP
STARD4	StAR Related Lipid Transfer Domain Containing 4	Protein Coding	38	GC05M111496	3.87126684188843	https://www.genecards.org/cgi-bin/carddisp.pl?gene=STARD4
TMEM174	Transmembrane Protein 174	Protein Coding	32	GC05P073168	3.87114191055298	https://www.genecards.org/cgi-bin/carddisp.pl?gene=TMEM174
AGO2	Argonaute RISC Catalytic Component 2	Protein Coding	40	GC08M140522	3.87061548233032	https://www.genecards.org/cgi-bin/carddisp.pl?gene=AGO2
HNRNPR	Heterogeneous Nuclear Ribonucleoprotein R	Protein Coding	39	GC01M023303	3.8691554069519	https://www.genecards.org/cgi-bin/carddisp.pl?gene=HNRNPR
RMDN3	Regulator Of Microtubule Dynamics 3	Protein Coding	33	GC15M040735	3.86724972724915	https://www.genecards.org/cgi-bin/carddisp.pl?gene=RMDN3
MMP13	Matrix Metallopeptidase 13	Protein Coding	50	GC11M102942	3.86601448059082	https://www.genecards.org/cgi-bin/carddisp.pl?gene=MMP13
MTMR6	Myotubularin Related Protein 6	Protein Coding	39	GC13M025246	3.86580681800842	https://www.genecards.org/cgi-bin/carddisp.pl?gene=MTMR6
SLC22A5	Solute Carrier Family 22 Member 5	Protein Coding	46	GC05P132369	3.8652982711792	https://www.genecards.org/cgi-bin/carddisp.pl?gene=SLC22A5
GPAM	Glycerol-3-Phosphate Acyltransferase, Mitochondrial	Protein Coding	42	GC10M112148	3.86477899551392	https://www.genecards.org/cgi-bin/carddisp.pl?gene=GPAM
MSMO1	Methylsterol Monooxygenase 1	Protein Coding	42	GC04P165327	3.86321043968201	https://www.genecards.org/cgi-bin/carddisp.pl?gene=MSMO1
ANPEP	Alanyl Aminopeptidase, Membrane	Protein Coding	49	GC15M089784	3.86054825782776	https://www.genecards.org/cgi-bin/carddisp.pl?gene=ANPEP
FMOD	Fibromodulin	Protein Coding	41	GC01M203340	3.85909008979797	https://www.genecards.org/cgi-bin/carddisp.pl?gene=FMOD
HLA-DQB1	Major Histocompatibility Complex, Class II, DQ Beta 1	Protein Coding	43	GC06M061358	3.85507392883301	https://www.genecards.org/cgi-bin/carddisp.pl?gene=HLA-DQB1
PSMC4	Proteasome 26S Subunit, ATPase 4	Protein Coding	41	GC19P051655	3.85493564605713	https://www.genecards.org/cgi-bin/carddisp.pl?gene=PSMC4
SUOX	Sulfite Oxidase	Protein Coding	45	GC12P055997	3.85379457473755	https://www.genecards.org/cgi-bin/carddisp.pl?gene=SUOX
CLSPN	Claspin	Protein Coding	40	GC01M035720	3.85368251800537	https://www.genecards.org/cgi-bin/carddisp.pl?gene=CLSPN
IL33	Interleukin 33	Protein Coding	38	GC09P006350	3.85265207290649	https://www.genecards.org/cgi-bin/carddisp.pl?gene=IL33
CDS2	CDP-Diacylglycerol Synthase 2	Protein Coding	39	GC20P005126	3.85194206237793	https://www.genecards.org/cgi-bin/carddisp.pl?gene=CDS2
UBE2I	Ubiquitin Conjugating Enzyme E2 I	Protein Coding	45	GC16P009841	3.85188889503479	https://www.genecards.org/cgi-bin/carddisp.pl?gene=UBE2I
CEP131	Centrosomal Protein 131	Protein Coding	33	GC17M081189	3.85105895996094	https://www.genecards.org/cgi-bin/carddisp.pl?gene=CEP131
FDXR	Ferredoxin Reductase	Protein Coding	44	GC17M074862	3.85066652297974	https://www.genecards.org/cgi-bin/carddisp.pl?gene=FDXR
SLC26A4	Solute Carrier Family 26 Member 4	Protein Coding	42	GC07P107660	3.85021543502808	https://www.genecards.org/cgi-bin/carddisp.pl?gene=SLC26A4
VNN1	Vanin 1	Protein Coding	44	GC06M132680	3.84828090667725	https://www.genecards.org/cgi-bin/carddisp.pl?gene=VNN1
CSNK2A2	Casein Kinase 2 Alpha 2	Protein Coding	46	GC16M058157	3.84807753562927	https://www.genecards.org/cgi-bin/carddisp.pl?gene=CSNK2A2
MPZ	Myelin Protein Zero	Protein Coding	44	GC01M161304	3.84796810150146	https://www.genecards.org/cgi-bin/carddisp.pl?gene=MPZ
TXNDC11	Thioredoxin Domain Containing 11	Protein Coding	34	GC16M011679	3.8473105430603	https://www.genecards.org/cgi-bin/carddisp.pl?gene=TXNDC11
PAWR	Pro-Apoptotic WT1 Regulator	Protein Coding	41	GC12M079574	3.84576630592346	https://www.genecards.org/cgi-bin/carddisp.pl?gene=PAWR
LYVE1	Lymphatic Vessel Endothelial Hyaluronan Receptor 1	Protein Coding	42	GC11M010999	3.84567642211914	https://www.genecards.org/cgi-bin/carddisp.pl?gene=LYVE1
RPL21	Ribosomal Protein L21	Protein Coding	44	GC13P027251	3.84541940689087	https://www.genecards.org/cgi-bin/carddisp.pl?gene=RPL21
CACNA1D	Calcium Voltage-Gated Channel Subunit Alpha1 D	Protein Coding	47	GC03P053328	3.84522652626038	https://www.genecards.org/cgi-bin/carddisp.pl?gene=CACNA1D
BLOC1S1	Biogenesis Of Lysosomal Organelles Complex 1 Subunit 1	Protein Coding	36	GC12P055852	3.840083360672	https://www.genecards.org/cgi-bin/carddisp.pl?gene=BLOC1S1
IL13	Interleukin 13	Protein Coding	42	GC05P132656	3.83667922019958	https://www.genecards.org/cgi-bin/carddisp.pl?gene=IL13
CYP46A1	Cytochrome P450 Family 46 Subfamily A Member 1	Protein Coding	41	GC14P099684	3.83598685264587	https://www.genecards.org/cgi-bin/carddisp.pl?gene=CYP46A1
ZDHHC14	Zinc Finger DHHC-Type Palmitoyltransferase 14	Protein Coding	37	GC06P157381	3.83459997177124	https://www.genecards.org/cgi-bin/carddisp.pl?gene=ZDHHC14
SERPINF1	Serpin Family F Member 1	Protein Coding	44	GC17P001761	3.83390021324158	https://www.genecards.org/cgi-bin/carddisp.pl?gene=SERPINF1
ADAMTS9	ADAM Metallopeptidase With Thrombospondin Type 1 Motif 9	Protein Coding	38	GC03M064501	3.83360600471497	https://www.genecards.org/cgi-bin/carddisp.pl?gene=ADAMTS9
ELOC	Elongin C	Protein Coding	32	GC08M073939	3.83343291282654	https://www.genecards.org/cgi-bin/carddisp.pl?gene=ELOC
RAPSN	Receptor Associated Protein Of The Synapse	Protein Coding	42	GC11M084331	3.82979965209961	https://www.genecards.org/cgi-bin/carddisp.pl?gene=RAPSN
EPM2AIP1	EPM2A Interacting Protein 1	Protein Coding	35	GC03M037065	3.82881617546082	https://www.genecards.org/cgi-bin/carddisp.pl?gene=EPM2AIP1
RPS29	Ribosomal Protein S29	Protein Coding	41	GC14M049570	3.82780361175537	https://www.genecards.org/cgi-bin/carddisp.pl?gene=RPS29
USP25	Ubiquitin Specific Peptidase 25	Protein Coding	40	GC21P015730	3.82524538040161	https://www.genecards.org/cgi-bin/carddisp.pl?gene=USP25
SERPINA7	Serpin Family A Member 7	Protein Coding	40	GC0XM106032	3.82409286499023	https://www.genecards.org/cgi-bin/carddisp.pl?gene=SERPINA7
SORBS1	Sorbin And SH3 Domain Containing 1	Protein Coding	41	GC10M095311	3.82405591011047	https://www.genecards.org/cgi-bin/carddisp.pl?gene=SORBS1
MIR146A	MicroRNA 146a	RNA Gene	23	GC05P160485	3.81756544113159	https://www.genecards.org/cgi-bin/carddisp.pl?gene=MIR146A
SLC35A2	Solute Carrier Family 35 Member A2	Protein Coding	41	GC0XM048903	3.81684112548828	https://www.genecards.org/cgi-bin/carddisp.pl?gene=SLC35A2
SSB	Small RNA Binding Exonuclease Protection Factor La	Protein Coding	41	GC02P169791	3.81086707115173	https://www.genecards.org/cgi-bin/carddisp.pl?gene=SSB
HSD17B2	Hydroxysteroid 17-Beta Dehydrogenase 2	Protein Coding	44	GC16P082068	3.80995798110962	https://www.genecards.org/cgi-bin/carddisp.pl?gene=HSD17B2
PSMD1	Proteasome 26S Subunit, Non-ATPase 1	Protein Coding	38	GC02P231056	3.80800914764404	https://www.genecards.org/cgi-bin/carddisp.pl?gene=PSMD1
ANO5	Anoctamin 5	Protein Coding	39	GC11P021799	3.80262351036072	https://www.genecards.org/cgi-bin/carddisp.pl?gene=ANO5
UGT2B28	UDP Glucuronosyltransferase Family 2 Member B28	Protein Coding	40	GC04P069280	3.80234742164612	https://www.genecards.org/cgi-bin/carddisp.pl?gene=UGT2B28
PRKD2	Protein Kinase D2	Protein Coding	45	GC19M046674	3.80197238922119	https://www.genecards.org/cgi-bin/carddisp.pl?gene=PRKD2
LCK	LCK Proto-Oncogene, Src Family Tyrosine Kinase	Protein Coding	51	GC01P032251	3.80105566978455	https://www.genecards.org/cgi-bin/carddisp.pl?gene=LCK
CRHBP	Corticotropin Releasing Hormone Binding Protein	Protein Coding	41	GC05P076952	3.79657459259033	https://www.genecards.org/cgi-bin/carddisp.pl?gene=CRHBP
ATP6AP1	ATPase H+ Transporting Accessory Protein 1	Protein Coding	42	GC0XP154428	3.79198050498962	https://www.genecards.org/cgi-bin/carddisp.pl?gene=ATP6AP1
CDH5	Cadherin 5	Protein Coding	46	GC16P066366	3.79141068458557	https://www.genecards.org/cgi-bin/carddisp.pl?gene=CDH5
[truncated: 6,609 more rows]
