# Supplementary material for: Identification and validation of an endoplasmic-reticulum-stress-related gene signature as an effective diagnostic marker of endometriosis
Source: PeerJ. 2024 Mar 25;12:e17070. doi: 10.7717/peerj.17070 (PMC10977089; doi:10.7717/peerj.17070)
Supplement: Supplemental Information 9 [file peerj-12-17070-s009.zip › 2.GSE7305 group information.csv]

	title	source_name_ch1	characteristics_ch1	scan_protocol	description
GSM175766	Endometrium/Ovary-Disease 1	Female - caucasian - E-01-M	Endometrium/Ovary-Disease 1	GeneChips were scanned using the Affymetrix GeneChip Scanner 3000	Menstrual phase - Follicular
GSM175767	Endometrium/Ovary-Disease 2	Female - caucasian - E-02-M	Endometrium/Ovary-Disease 2	GeneChips were scanned using the Affymetrix GeneChip Scanner 3001	Menstrual phase - Follicular
GSM175768	Endometrium/Ovary-Disease 3	Female - caucasian - E-04-M	Endometrium/Ovary-Disease 3	GeneChips were scanned using the Affymetrix GeneChip Scanner 3002	Menstrual phase - Luteal
GSM175769	Endometrium/Ovary-Disease 4	Female - caucasian - E-05-M	Endometrium/Ovary-Disease 4	GeneChips were scanned using the Affymetrix GeneChip Scanner 3003	Menstrual phase - Luteal
GSM175770	Endometrium/Ovary-Disease 5	Female - caucasian - E-06-M	Endometrium/Ovary-Disease 5	GeneChips were scanned using the Affymetrix GeneChip Scanner 3004	Menstrual phase - Follicular
GSM175771	Endometrium/Ovary-Disease 6	Female - caucasian - E-02-G	Endometrium/Ovary-Disease 6	GeneChips were scanned using the Affymetrix GeneChip Scanner 3005	Menstrual phase - Follicular
GSM175772	Endometrium/Ovary-Disease 7	Female - caucasian - E-03-G	Endometrium/Ovary-Disease 7	GeneChips were scanned using the Affymetrix GeneChip Scanner 3006	Menstrual phase - Follicular
GSM175773	Endometrium/Ovary-Disease 8	Female - caucasian - E-05-G	Endometrium/Ovary-Disease 8	GeneChips were scanned using the Affymetrix GeneChip Scanner 3007	Menstrual phase - Follicular
GSM175774	Endometrium/Ovary-Disease 9	Female - caucasian - E-06-G	Endometrium/Ovary-Disease 9	GeneChips were scanned using the Affymetrix GeneChip Scanner 3008	Menstrual phase - Follicular
GSM175775	Endometrium/Ovary-Disease 10	Female - caucasian - E-08-G	Endometrium/Ovary-Disease 10	GeneChips were scanned using the Affymetrix GeneChip Scanner 3009	Menstrual phase - Follicular
GSM175776	Endometrium-Normal 1	Female - caucasian - N-01-M	Endometrium-Normal 1	GeneChips were scanned using the Affymetrix GeneChip Scanner 3010	Menstrual phase - Follicular
GSM175777	Endometrium-Normal 2	Female - caucasian - N-02-M	Endometrium-Normal 2	GeneChips were scanned using the Affymetrix GeneChip Scanner 3011	Menstrual phase - Follicular
GSM175778	Endometrium-Normal 3	Female - caucasian - N-04-M	Endometrium-Normal 3	GeneChips were scanned using the Affymetrix GeneChip Scanner 3012	Menstrual phase - Luteal
GSM175779	Endometrium-Normal 4	Female - caucasian - N-05-M	Endometrium-Normal 4	GeneChips were scanned using the Affymetrix GeneChip Scanner 3013	Menstrual phase - Luteal
GSM175780	Endometrium-Normal 5	Female - caucasian - N-06-M	Endometrium-Normal 5	GeneChips were scanned using the Affymetrix GeneChip Scanner 3014	Menstrual phase - Follicular
GSM175781	Endometrium-Normal 6	Female - caucasian - N-02-G	Endometrium-Normal 6	GeneChips were scanned using the Affymetrix GeneChip Scanner 3015	Menstrual phase - Follicular
GSM175782	Endometrium-Normal 7	Female - caucasian - N-03-G	Endometrium-Normal 7	GeneChips were scanned using the Affymetrix GeneChip Scanner 3016	Menstrual phase - Follicular
GSM175783	Endometrium-Normal 8	Female - caucasian - N-05-G	Endometrium-Normal 8	GeneChips were scanned using the Affymetrix GeneChip Scanner 3017	Menstrual phase - Follicular
GSM175784	Endometrium-Normal 9	Female - caucasian - N-06-G	Endometrium-Normal 9	GeneChips were scanned using the Affymetrix GeneChip Scanner 3018	Menstrual phase - Follicular
GSM175785	Endometrium-Normal 10	Female - caucasian - N-08-G	Endometrium-Normal 10	GeneChips were scanned using the Affymetrix GeneChip Scanner 3019	Menstrual phase - Follicular
