# Supplementary material for: Identification and validation of an endoplasmic-reticulum-stress-related gene signature as an effective diagnostic marker of endometriosis
Source: PeerJ. 2024 Mar 25;12:e17070. doi: 10.7717/peerj.17070 (PMC10977089; doi:10.7717/peerj.17070)
Supplement: Supplemental Information 9 [file peerj-12-17070-s009.zip › 3.GSE23339 expression matrix.csv]

	GSM572747	GSM572748	GSM572749	GSM572750	GSM572751	GSM572752	GSM572753	GSM572754	GSM572755	GSM572756	GSM572757	GSM572758	GSM572759	GSM572760	GSM572761	GSM572762	GSM572763	GSM572764	GSM572765
RPS9	13.634929840783	14.4635742077154	13.8360084468418	14.3322002902727	14.4050142442215	14.2564727111791	13.8390806477963	13.7838899662575	13.5547464459922	13.8619951398008	13.4150306749911	13.7289307634674	14.418656358737	13.9889922739086	13.7463884367253	14.2394056125712	13.7583435314755	14.1335521515758	14.5427974237054
UBC	14.6364770244757	14.2027582542783	14.3755063441092	14.3641004480623	14.5889376622747	14.77652901186	14.5121078181169	14.4517149173008	14.4334022695816	14.2254248116284	14.5993078780186	13.9473002941844	14.5283137171061	14.7823565141991	14.2704265137623	14.108301476844	14.4648831054924	14.4614321304614	14.5373086996456
EEF1A1	15.3577553434869	14.9906369364277	15.2208668891276	14.8659169640649	14.8781810953257	15.1821516619406	15.3342058669335	15.352184066529	15.354969895123	15.3246040686298	15.4119227117068	15.1580295234449	15.0365853916915	15.1728963083579	15.1763767346124	14.9648408910419	15.2377298072963	15.2128392732977	15.0631827737665
TUBB2A	10.5092620538614	10.0070163309717	11.4522836659567	11.5570917312715	12.2778928329852	12.101972192199	10.8384932118261	10.4143976193588	11.2412246121444	10.3249230846144	11.6422600922373	12.0131440529533	12.0222003674544	13.1656672044233	11.8901200383125	11.0733497707563	10.6781795925019	10.6444498268015	11.2197488101243
TXN	13.6637902220242	13.0980601862809	13.1281420800631	13.354065010491	12.9925264403226	14.8036465013137	14.0407682536785	13.8315693221324	13.9629257841059	13.9377292175537	13.5075665752887	13.5609491680435	13.3072169639327	14.0408622326683	13.2831357232422	14.1955536402731	13.5252691474621	13.6774267461391	13.343441412982
ACTB	15.280815636205	14.7970176859265	15.0063909001553	14.5317711670516	14.5309808255061	14.8398561903512	15.1795668990719	14.9823855045707	15.1448237386261	15.0186796395915	15.3579091978591	15.0267074159033	14.8412413070848	14.937088283067	14.8571016577821	14.6962325912172	15.0632081887714	15.0356766516342	14.7642952319241
GAPDH	12.8851274565469	12.2591949118423	12.8405824896848	13.2692846479459	13.1499047786621	12.9843196884892	13.2351541354033	13.3740512461284	13.103923503389	13.4901410846861	13.0388662586477	12.233490439526	12.0911289298466	13.4827135634758	12.6205268467365	12.7846285685119	12.8245731020991	12.6385928913062	12.4556788343696
SLC35E2A	6.73063995591679	7.04414599819418	6.93899143877554	7.18937883560658	6.91994664012352	6.60921272697176	7.07236309531941	7.00535394832751	7.20350658058931	7.12717617506545	6.7839804136838	6.78724960846791	6.26115467261557	6.10922054599423	6.48220292629596	7.03594276287848	7.27187756808214	7.56008057938502	6.6246858105254
PDCD1LG2	7.29633534213086	6.74038793246835	6.81189868922549	6.70455385053395	7.99300855788568	6.56605403817109	6.1106138055009	6.17592374206376	6.09508049190141	5.98185265328974	6.40258575823259	7.27736458980646	6.51306905570824	8.6341078598851	6.60080495498947	6.46597446450407	7.85599218814722	6.29216884169603	6.61192629223519
EFCAB1	6.12446668994232	6.17059209364554	6.37634248280467	6.13586316536868	6.27364083331922	6.23266075679027	6.17272751801285	6.42770170123775	6.09508049190141	6.15279185163912	6.32162690085936	6.22045959037448	5.8801957289431	6.10363820959677	6.01680828768655	6.22045959037448	6.23035674505615	6.08915913191124	6.37747084284965
RPS28	14.184425057906	14.1200044088772	14.2723991627634	14.2353839518179	13.9474713198386	14.099744940731	14.248528343171	14.4753543951206	14.200663941167	14.502016161263	13.9853505687221	13.686335697738	14.0875594458749	13.8617058328807	13.6774035110267	14.0084018164076	14.169029927306	14.2201852802486	14.2034047108545
IPO13	8.91223249109853	7.81520074571339	8.56187483365844	8.95080082094225	7.99747589467168	8.40354595633659	8.89175424156613	8.93412487326134	8.83582809345044	8.98016100364403	8.82544379898519	7.82476594414189	7.77789702788814	8.62198297855821	8.45987337635287	8.34372004670386	8.72938248378013	8.52469097189332	8.36199288592196
FAM86FP	6.6200526318456	7.73033562656157	7.07598928396409	6.92920277132464	6.78572447022647	7.30128491957377	7.53686884930274	7.71667064090396	7.36873867088612	7.59639552122781	6.72519581722666	6.69023129886691	7.17761487414502	6.40599235967584	7.4778650988111	7.27563473664092	6.59544398458948	7.33174551768214	7.43755900663039
SYT14	5.81078497075035	5.73606362787181	5.78920757534734	5.75488750216347	5.94251450533924	6.21237478756727	5.99095486039699	6.23553560671046	6.3097691832559	5.93781516880342	5.88630626345243	5.97498811199193	5.87405920314115	6.02458563827827	5.72246602447109	6.30332412685951	5.84465430031041	5.99276843076892	5.73154441330322
AFAP1	6.31831684133498	6.64259327900988	6.34872815423108	6.36216301164173	6.5918274961901	6.16390121381454	6.18916630263808	6.32493118292196	6.20437551131909	6.18229502502548	5.99548451887751	6.75007048586569	6.6992503918465	6.35402893805439	6.72451385311995	6.39163026151743	6.09434164963584	6.40831105673712	6.36387192485753
CDT1	6.04948483557401	6.79636413813963	6.28601800723038	8.42863570323847	6.32963670252521	9.22989285786398	8.60972098611508	7.46940982787646	8.0014504189956	9.60358183956839	6.17990909001493	6.72082566608984	5.90448409790142	7.85521483774501	6.4446008137115	8.18526496668385	6.4155305236831	6.36690442093396	7.93085795128662
TRPV1	6.073248267825	6.11478344724985	5.992088609014	6.50977500432694	6.06824086131282	6.10363820959677	6.31167203517036	5.98641093525204	6.02070220379105	6.1402326347024	6.28725064325462	6.24982454861618	6.15515621689902	5.92837032301897	6.04657836662033	6.15042360517025	6.01940614053676	6.42672265382563	6.53471996823659
PDE4DIP	5.69557630622205	5.86294724802092	5.68369645430652	5.72246602447109	5.55190047999961	5.64817779572482	5.58453263378812	5.60940039000643	5.52848067877006	5.53501714609729	5.71011763204345	5.59991284218713	5.84674402324487	5.66533591718518	5.57288966842058	5.83415498140132	5.56453060081634	5.53533448313136	5.53501714609729
WIPF3	8.25979174496075	9.69756655484291	9.20732333139998	8.66812692715779	8.69197900639687	7.00717980034662	6.73267622307331	6.19179950106508	6.39403389536778	6.5077946401987	6.8073549220576	6.82351373144278	9.86070322220161	6.61618123133188	9.09291329231679	6.59693514238723	8.73410430639396	6.10643207781693	8.89801360940111
LPP	12.9918785607569	13.3053177718455	13.0964204259259	12.8930370504542	12.8072646099027	12.557272941152	12.2867410611744	12.4485866536819	12.1751453772445	12.1159799922562	12.3508820967523	12.972833104614	13.2706463930888	12.4965882771038	14.1549539880741	12.5628342180845	13.0856154435564	12.7357957832882	12.7115405709079
UGP2	7.56935361499387	8.43026770759032	7.78025169181185	7.40925175178476	7.69334198375728	7.45792501929499	7.40638700528042	7.31641278273626	7.78276500077207	7.05283971920546	7.80254156763641	8.04550194600636	8.37154971506006	7.61675687091858	9.16152192491347	8.08242264834142	7.75092601139902	7.20941437334416	7.97599409257674
CCNE2	5.66959375118833	5.89643413076069	5.77259038358876	5.93781516880342	5.95942242009367	6.00225245173138	6.00898878322726	5.78048596271955	5.95303237725324	6.26428682766976	5.98868468677217	5.94953493301701	5.98185265328974	6.26741032458592	5.93545974780529	5.85299758761332	5.86789646399265	5.71259578044703	6.28447711781042
RSU1	9.83289570900235	9.92653454610809	9.69391917854438	9.18050619243238	9.51169178261028	8.89072422426353	9.1231625577496	9.40463643148634	8.97292466114293	9.03472909538688	8.82155014760889	9.13055280248954	10.1053932618566	9.56013657612134	10.1820019664571	9.9959334539332	9.49785183695112	8.77617967492433	9.66730033999449
HNRNPAB	12.1404700425037	12.1517703943155	12.413928838115	12.9003812126037	12.4764172319659	13.4479448783724	13.135556865337	12.7274942606735	12.7807373145876	13.3182608098269	12.9102584165253	12.4708177752706	13.1277119589584	12.8784225389788	12.6550009519975	13.1791016855775	12.3038451201589	12.7994716610031	12.7987737553009
BORCS5	6.35579154675365	6.74523733212975	6.68570052010411	6.55942756962908	6.33526349915047	6.41616416473313	6.67358186313766	6.3819754785573	6.62091185981728	6.6385850632082	6.37446049900078	6.49249415167943	6.37634248280467	6.34340782229781	6.42500604148493	6.24840200614344	6.4761386254757	6.61821075303962	6.56795607541547
SNIP1	9.33113684993554	10.3130987762996	9.60920866313208	9.4260137290906	9.79718357422228	10.1395161798835	9.59172896534793	9.65670729636945	9.41170333452804	9.97713879583252	9.63589529525333	9.85414607595987	10.4892677559741	9.91774411851709	9.93031984162762	10.1116849898295	9.47937609116166	9.9700723759712	10.2386373670872
C8orf89	5.69905184401685	6.04948483557401	5.81932841537339	6.05093696522523	6.05528243550119	6.29370154208074	5.83204693024235	5.8923910259134	5.80864246791806	5.77610398807316	5.82781902461732	6.29216884169603	5.71149490665009	6.15515621689902	6.22689381357139	6.29829173062012	5.84046323386954	5.82781902461732	6.04948483557401
COL17A1	7.12366205838272	6.93899143877554	6.6410531975155	7.20087310943776	7.25331615399566	7.60582913015624	7.40891646604975	9.497776607323	7.93947460778623	7.15648965415941	7.65102082722354	8.79440384384134	7.20394208989872	7.1614554135928	7.52621438878302	7.65800577691312	6.97894721896324	9.17539510601332	7.44559842940042
GRHL1	9.00493671932837	6.15515621689902	8.88913126341914	6.74622944891856	6.70918447019816	7.20503175502628	8.82323411105032	9.06065621650214	8.77442106930286	8.9835545770362	8.82349844607909	6.2022864546479	6.5077946401987	6.64433652725159	6.31167203517036	6.33806779754262	8.93794313464979	8.77617967492433	6.90134118952067
SULT1C2P1	6.26584942144085	5.85299758761332	5.75755668893945	5.83625995679134	5.90749159334305	7.45343033007208	6.93167005761932	5.98641093525204	7.72143486683955	5.98185265328974	5.84883072362343	6.00225245173138	6.06177619758669	6.00450139223494	5.96809075204526	5.94953493301701	6.17592374206376	6.15177765473205	5.96231765494231
RAD17	6.44649279924346	6.64259327900988	6.35931031689044	6.35931031689044	6.37553646714169	6.30231905094883	6.5673218344869	6.48542682717024	6.65129140267791	6.64597683482755	6.5077946401987	6.32327998788732	6.20750245925879	6.20750245925879	6.24982454861618	6.48588725679497	6.40599235967584	6.29216884169603	6.06177619758669
ATP13A4	6.29094040240368	6.40599235967584	6.23725777090037	6.36785153448991	6.21529030565123	6.0639343057541	6.54689445988764	6.48864353985378	6.53915881110803	6.32822611878773	6.31034012061215	6.34340782229781	6.18652630850696	6.24412594328373	6.48220292629596	6.6331405495224	6.15987133677839	6.1621757896281	6.20359271420771
AFDN	6.23122118071119	6.15987133677839	6.25266543245025	6.14567745519564	6.14923903883703	5.8923910259134	6.21916852046216	6.25776496857139	6.04657836662033	6.12928301694497	6.14159627838382	6.24982454861618	6.1402326347024	6.09803208296053	6.11963215530272	6.15987133677839	6.04366603044085	6.23338000651397	5.94953493301701
CD69	9.0254635092451	6.76884595975339	7.90746575559117	7.5665632691234	9.84675514737095	7.28218864596918	6.84101452505875	7.14873077917319	6.95020126687193	7.04302728359455	7.94035001280547	9.05034469678022	8.75775434595315	9.05430530250261	8.53456980012101	7.86656864781106	7.74597140288665	7.77735461522798	7.25041686091292
KCNG4	5.96424381837536	5.90448409790142	5.95652136333312	6.28601800723038	6.26428682766976	6.00225245173138	5.88935185259465	6.05961485629722	6.073248267825	6.04948483557401	5.992088609014	6.22689381357139	6.19179950106508	6.11963215530272	6.32493118292196	6.30332412685951	5.98641093525204	5.97498811199193	5.97269265400426
MLYCD	7.67398035122985	8.81163928376166	7.96678747446355	8.09666877669703	8.04974946284134	8.27507364765127	7.9983506657791	7.92436715862898	8.23735816704867	7.87319554150928	8.17976680341872	7.80065597973615	8.36889665665359	7.82177398197057	8.03175412700439	8.2787760604161	8.05154394448426	8.22316331651577	8.48145112505858
UHRF1BP1L	6.75144899206096	6.26584942144085	6.56387655276938	6.35327211834221	6.89415688187834	6.29829173062012	6.59693514238723	6.43890992422831	6.4110872267986	6.36311324197513	6.3411211516818	5.94953493301701	6.23840473932508	6.54882190845875	6.27364083331922	6.04948483557401	6.89675621847481	6.41293560777755	6.08816916456707
NOC2LP2	6.98960226703194	7.07598928396409	6.71245271434881	7.19728452521747	7.09454434117622	7.56635701038055	7.34638696545143	7.4710874504452	7.34811908446244	7.61914813024698	7.30133431140144	6.71094415457587	6.69249136356009	7.0601554952546	7.02569327368077	7.22810967213601	6.88959522220401	7.42287127221398	6.99268686907044
ITGA11	10.1048811062972	10.0478735641972	10.6380401594185	9.61389515389453	11.1663988667968	6.50416590366237	6.64363976928665	6.02070220379105	6.16309613843601	6.67630972700068	8.31857353866686	7.56948425639703	9.65996343588474	10.8150605347559	10.325450054688	7.54576068882936	10.7896907027117	6.14567745519564	9.05802420333255
CD86	7.15369287442788	5.74953426766926	5.89643413076069	5.73944309777245	5.95942242009367	5.70251902915328	5.6507645591169	5.72246602447109	5.79787677934697	5.61412086878925	5.55424808984239	5.83415498140132	5.86294724802092	6.28447711781042	5.99095486039699	5.98641093525204	7.17922339820617	5.88935185259465	5.76553474636298
SPP1	12.8565988128169	8.63424220769462	12.3988420322984	11.5521784785768	11.8078927329022	9.86969623934042	11.0151780685209	13.502328425979	11.2225345302647	10.348875845895	12.0455114678251	12.4485061005472	9.04693135811177	11.5494801684535	11.4375447545288	11.2055660772848	14.122837238054	13.3106708574858	8.62040532913119
HBE1	5.97727992349992	5.92837032301897	5.95652136333312	6.48617052508255	6.17592374206376	6.12446668994232	5.84987419379562	6.13750352374993	6.01290383323064	6.12928301694497	5.87610679452901	5.96424381837536	6.15987133677839	5.98185265328974	6.89198657743492	5.96038891642162	5.87200870151234	5.96347412397489	6.45252954467793
TMA7	5.67383905599044	5.6724253419715	5.72246602447109	5.73606362787181	5.66106547980695	5.7848520513164	5.98641093525204	5.69673667655928	5.7292808460274	5.97269265400426	5.72701372166611	5.72246602447109	5.93310047493137	5.70597790168252	5.61176256006487	5.66106547980695	5.8923910259134	5.72587745912023	5.82145511910246
USP21	6.73063995591679	6.98908563211536	6.63611269922818	6.74125933123654	6.77038903622116	6.63133277831519	6.95770802036466	6.46869245986082	7.07413182690929	6.64351711659746	6.85189892402394	6.88149577301245	6.78267065867701	6.44724856860178	6.5711200698023	7.09227933421747	6.77439174653091	6.77922688371316	6.75167794568758
RHD	6.13750352374993	6.31333656165215	6.23725777090037	6.23725777090037	6.06824086131282	6.20750245925879	6.18388345903223	6.05528243550119	6.09508049190141	6.02901108665907	6.09803208296053	6.25550073314839	6.24412594328373	6.3819754785573	6.20750245925879	6.073248267825	6.26491169307446	5.8073549220576	6.40002551791402
BICD2	11.8433951723914	12.0066801511278	11.4540058918021	12.2356818014153	12.1503643237816	11.718195622741	11.3852620153963	11.5566916484204	11.5051321664053	11.3566274819397	11.2293458391015	12.0494370504771	12.2167452520208	12.0153045460779	12.4573980917788	12.1511974671358	11.8993389080061	11.8001751760934	12.2816659432427
AUP1	10.2176699780992	9.11619474506103	9.72766115446474	10.1416282073648	10.077111987001	9.9585195113138	9.86586748318276	10.1791873132325	9.90681800818823	9.9145854510305	10.2639034241687	9.15057566919993	9.23595653079676	9.99959460773274	9.40246424954409	9.32552830783556	10.020769281718	9.84924870276441	9.64999135141479
MFN2	9.38468382624345	9.09293152208878	9.37282654421049	9.50959866415649	9.56793972858063	9.1466358769089	9.1728752497004	9.38628091557797	9.15579779655	9.299802835705	9.5022054728588	8.92178709528581	9.43001800502617	9.32765772683456	9.76639440538619	9.39575818027899	9.2196762791179	9.4350653480418	9.4675252622775
TIGD1	6.22207035524718	5.94251450533924	6.20124177119825	6.07948478382681	5.95652136333312	6.19179950106508	6.11478344724985	6.18388345903223	6.04657836662033	6.39574832817903	6.12928301694497	6.30833903013941	6.02458563827827	6	5.98185265328974	6.11478344724985	6.1333991254172	6.14771372235215	6.20359271420771
ABCA9	5.63575439127776	5.72701372166611	6.03782146543497	5.66533591718518	5.74056873028193	5.60940039000643	5.58066107132124	5.54766574835342	5.56173242917573	5.55612281784117	5.61568995488796	5.17224347202902	5.69209237542757	5.7292808460274	5.68743307513683	5.56033283421244	5.71149490665009	5.77346892790519	5.93781516880342
CUL5	9.48261941612459	10.301264910829	9.75812808700991	9.84852138489391	9.33644452147387	10.0286477435647	9.96862676577154	9.50842389847622	10.1272102307441	9.64991377439217	9.91031983042865	10.0490009213138	10.0245748346459	9.48376580595607	9.98796472160821	10.2740034814862	9.77870008153571	9.5471183688404	10.0897351519123
LILRA6	7.11859540725285	6.06824086131282	7.28769114292215	6.49209993636318	6.67366948343465	6.8607766156316	6.46449020601615	6.73063995591679	6.66282927910667	6.96969618184555	6.9140011597298	6.3819754785573	6.18652630850696	6.64433652725159	6.43796008833447	6.35508676166836	7.42755673013205	6.81812069689486	6.75167794568758
BRD9	11.132399347978	11.5243005111303	11.1065534533034	11.2808681255665	10.9582343449319	11.5870746992473	11.261333999091	11.3307129486151	11.2143928930928	11.2856193003889	10.8152163594542	11.2660592719039	11.4498272128997	11.1524678298482	11.3210085910349	11.4709181596883	10.9981885204427	11.7132499293313	11.4784167883635
PPP1R14B	11.4831062441708	11.4974020470712	11.9155444286073	12.2410920610016	11.7664025637277	12.410930244646	12.2800113288192	12.3984537879757	11.8712388958848	12.7721170868819	11.9482674952716	12.2397853574956	11.5806331389964	12.6666409036228	11.8131791010914	12.8195925489033	11.6476120868798	12.3236763874179	12.1659603188926
DERL3	7.55496022110968	6.64781815592715	6.88033533783706	6.72624404925883	7.27365015703587	7.18436361598426	7.12692124793999	6.56709210052579	6.81564202901397	7.26084145905588	7.1251995689522	7.79862861782275	7.09827953132568	7.01834708415541	6.47248777146274	7.23079190907708	7.95870118213536	6.94717403251679	6.85798099512757
SYTL2	6.29829173062012	6.20750245925879	6.43128865429159	6.40599235967584	6.55458885167764	5.82357869243181	5.84987419379562	5.85299758761332	5.85673675611911	5.76818432477693	6.12205144771389	6.32822611878773	6.61618123133188	6.13750352374993	6.2022864546479	5.78267065867701	6.14567745519564	5.96578428466209	5.70136330215702
SELENOM	11.1485825242193	11.2356148833532	11.5037416776953	11.2217769911199	12.1993263816454	9.97681068506068	9.79295878863973	11.2641772606908	9.91180541129265	10.3271171876018	11.7436988241497	11.0466716013213	11.238597603295	12.0941364878258	12.0031750116876	11.0999803138924	11.2453825794252	11.968077284332	11.3318129636716
CTRB2	5.81078497075035	6.00898878322726	6.12060077384517	5.9004635213735	5.92441585637386	5.84465430031041	6.25266543245025	5.97269265400426	6.27984269352035	5.92441585637386	6.35629525707759	5.90448409790142	5.78920757534734	6.23266075679027	5.77610398807316	6.11963215530272	5.99887245399427	6.21028949649354	6.02458563827827
DCK	9.91640647854799	9.70947244327385	9.32988265072665	9.43201462532262	9.47871401347967	9.41246230221278	9.56806935769303	9.30792550449346	9.41355346542298	9.5725259179356	8.41059805160847	9.4789305614798	9.60655659982122	9.59633998245743	9.52744670523659	9.47569432367472	10.311318847836	8.8874768348543	9.44168722395828
PAIP1	6.73063995591679	6.58860820947725	6.21399459935917	6.5077946401987	6.65384393980322	6.75221336786514	6.51993812583401	6.49825086752783	6.30116875064696	6.36690442093396	6.5520280988563	6.13750352374993	6.29829173062012	6.45779126025604	6.31167203517036	6.11478344724985	6.19495379593384	6.5274770060604	6.50052961031579
FOXI1	6.72012247497701	6.70597790168252	6.70149638264218	6.60016120232563	6.6794237981126	6.56985560833095	6.91506191878964	6.86531137936627	6.86238691743553	6.75007048586569	6.80477637795583	6.38681094647222	6.57742882803575	6.51682517442221	6.43796008833447	6.24840200614344	6.89437276268457	6.80992886572143	6.49322620895702
ZFPM1	9.05245013079723	9.09961633447967	9.18677908824447	9.26091059762683	8.92681159568303	8.73984439067045	9.23881790241311	9.26198558175485	9.22899348645549	9.6378851591516	9.14366279675877	8.42965403946748	8.81353783612995	9.21341970631751	8.71048377106776	8.77386218672959	8.91136831726335	8.59349420877377	9.14052407616171
LIPT1	7.16602345213947	6.51306905570824	7.20399884322681	6.78203106625917	6.7580006293612	6.71149490665009	6.95432312236132	7.37462742225043	6.96317121870029	7.07708273806463	7.09175694849908	6.37068740680722	6.67887615245352	6.48650039815323	6.35402893805439	6.70979929458043	7.32692378391273	7.24614202305936	7.00737044448652
RNF224	5.81078497075035	5.79354998953654	5.65420637794429	5.67807190511264	5.92441585637386	5.54766574835342	5.68088692071969	5.631686366312	5.70251902915328	5.58066107132124	5.61568995488796	5.90448409790142	5.77082904603249	5.6046644151637	5.61765111942733	5.81506301719287	5.53915881110803	5.68929916053589	5.72701372166611
UTY	5.67383905599044	5.78920757534734	5.69209237542757	5.56173242917573	5.5909612413426	5.76553474636298	5.80864246791806	5.66106547980695	5.74281466986289	5.91647664443772	5.70597790168252	5.63372181264101	5.61765111942733	5.60940039000643	5.76022094646651	5.77610398807316	5.67807190511264	5.54843662469604	5.64385618977472
GPR32	6.02901108665907	6.19967234483636	6.28601800723038	6.02070220379105	6.07574653806091	5.78920757534734	6.09434164963584	5.97269265400426	5.97842446544086	5.7848520513164	5.92441585637386	6.2022864546479	6.15515621689902	6.20750245925879	6.26741032458592	6.23553560671046	6.24069594421251	5.74953426766926	5.90849350081248
JPT1	10.4343003525279	8.60157915904283	9.94062295414904	9.83306670184924	9.47893480719413	10.072975593987	10.1382292995681	10.7276821690362	9.90365909931753	10.2387436373092	9.40347373995765	9.42958981302503	9.3420606633414	10.1691734020292	9.05691159797572	9.64760178939986	9.97846879817194	9.64172537943934	9.77894511445675
KDM2B	6.54268057988882	6.55568427002267	6.61618123133188	6.55539592120106	6.65384393980322	6.46130426687002	6.56478512677465	6.59046279689821	6.58965114651479	6.47004872601133	6.71149490665009	6.61618123133188	6.65228140540018	6.74001412186105	6.67887615245352	6.73627203217721	6.75221336786514	6.62428224392014	6.61192629223519
ZCCHC9	6.20359271420771	5.73606362787181	5.91647664443772	5.71699089440494	6.04948483557401	5.8801957289431	6.18123575927822	6.12928301694497	6.25550073314839	5.8923910259134	5.86294724802092	5.6387978999517	5.65248649491816	5.97727992349992	5.69673667655928	5.84883072362343	5.89643413076069	6.02989454966334	6.04948483557401
MEST	6.12446668994232	6.37068740680722	7.41737913201508	8.91840442307125	7.96786257616019	7.25594536970449	8.16734789114527	6.50462039240355	7.49697677562503	8.09817265989819	6.40963362794814	7.79048990814931	7.15067441338357	8.06452021423308	6.90388184573618	8.29014836102528	6.21529030565123	6.49996863050044	8.62918975327608
COX11	6.53915881110803	7.0561694744348	6.92304694236271	6.9504999086043	6.91482519914557	6.90083179654656	6.7771566660045	6.64540913622213	6.82511270461698	6.76818432477693	6.34721031354541	6.97583306819953	7.50913524790788	6.53915881110803	7.20877865046818	7.0000473376544	6.49249415167943	6.5077946401987	7.39579458962984
CYP26A1	5.73944309777245	6.15042360517025	6.54468784144462	6.02070220379105	7.26619247771645	9.27609089712932	9.59172896534793	6.56362949244401	11.3055445740613	6.30231905094883	6.25266543245025	6.78267065867701	5.92837032301897	5.97727992349992	6.06824086131282	5.84883072362343	6.07424852334703	6.44680706216121	5.99548451887751
WNT2B	6.06824086131282	6.92037310362444	6.04657836662033	6.46188866443282	6.22689381357139	6.42122329922514	5.94251450533924	6.03782146543497	6.1184220243132	6.07824048959725	6.47411151394241	6.40599235967584	7.16228154883192	6.32327998788732	6.47248777146274	6.40599235967584	6.3149991698798	6.01524777369894	6.70929063572336
H2BC5	7.04738788206526	8.94997491125223	9.32166162253919	8.69651587461473	8.44427281590311	9.91959080996728	9.7321460522452	10.4016135087093	10.2174074064563	8.56331679372124	10.4285948794664	10.0661432905074	8.0814605358771	9.35449006820553	8.33607669985288	9.33706612323104	7.66429651814985	9.37850512070734	9.49403912604272
GADD45G	9.46598242052096	9.85015588892616	8.4733388404304	8.21189170056737	8.59200696582085	9.19659204544889	7.94854186304636	9.28991536557396	7.80166051075807	7.6998104826694	8.79134492369048	10.5047383612662	9.55223833783554	8.50904456640203	10.3110046416566	9.79668324152681	8.29545396327108	11.3647121100167	9.13943009952881
FAM193A	9.11449873149961	8.60157915904283	9.03884493270318	9.00111737406286	8.60111111988186	8.89969346215463	9.39049551443498	9.04771641355355	9.31700756210986	9.50366516465334	9.11767244844247	8.72505706365425	8.81065485238903	8.66042845775676	8.62662165235837	8.83191333344444	8.90778779311166	9.13455851842476	9.14634388545078
PYROXD1	6.797166061454	6.89198657743492	7.04414599819418	7.05374563518112	7.27471266594848	7.3356654678249	6.97618374592728	8.08231566034739	7.36873867088612	6.58044701959866	7.5558943602624	6.71589337054761	7.26912667914942	7.53460092433061	7.43146501005548	6.92504996472736	7.20627300925528	7.41120928279036	6.86542397831313
MTREX	10.3093958608085	10.4064214465958	10.5069281685109	10.5901487483505	10.0817163010372	10.6496699722199	10.6313902604522	10.378859900162	10.5942366024425	10.5790065264665	10.6109379931593	10.3627495284664	10.4327622547047	9.96491248923556	10.322212435583	10.8206501552003	10.3768308238353	10.4493068378107	10.6516711633846
KRT8	5.90849350081248	6.43662826729284	6.6410531975155	6.36785153448991	7.01569380710515	8.08085749090637	7.69083609791913	7.06606012093647	8.62249041995145	6.92654981560801	8.01107347159306	6.39163026151743	5.94251450533924	7.84526359277632	6.41869594960205	7.01257761210635	5.98185265328974	6.49603884889289	5.82781902461732
TMEM217	5.82357869243181	5.64385618977472	6.13750352374993	5.87610679452901	6.03121873061072	5.74505711847385	5.77939105953591	6	5.77610398807316	6.1106138055009	5.8923910259134	5.74953426766926	6.11478344724985	6.85839508866666	5.53010508575123	5.682761487113	5.69209237542757	5.87405920314115	6.03782146543497
NUMBL	7.71904650392994	8.76414973099865	8.36527741223996	8.48934021902288	8.03087511208935	9.23275260097456	8.05431778533116	8.05381567333559	8.00408560244527	7.98214025053203	8.32732269272558	8.32735952333744	10.1107180630703	8.07548075396724	9.15098913123272	9.50241494318501	7.61643195317801	9.02224684352662	9.00142058040438
GRM5P1	5.62351574149055	5.7848520513164	5.61681052676314	5.47845415341602	5.78920757534734	5.59991284218713	5.66106547980695	5.58646452588639	5.53915881110803	5.588393834475	5.5909612413426	5.77610398807316	5.63575439127776	5.66959375118833	5.52555526110259	5.62351574149055	5.92837032301897	5.57678211402042	5.69673667655928
HDAC8	7.8263342915545	7.83390207666916	7.74154788292038	8.00484910275606	7.87770560581428	8.26036633572672	7.84647325749991	7.71922931132038	7.723521019241	8.08625991722035	7.76453326395561	7.8465177618413	7.76977372242492	7.66281931214909	7.91755288990298	7.9817002719926	7.45312573981485	7.92085361742587	7.97421552431135
SEMA3E	5.92837032301897	5.32325476415065	5.91248939686347	6.19967234483636	5.90448409790142	5.81506301719287	7.39194897324999	6.12928301694497	6.67202076487451	7.0698525111258	6.60979484608839	6.07574653806091	5.65248649491816	5.92045290262375	5.51641548976941	7.2520674178591	6.03121873061072	5.86046625851717	5.86046625851717
RGS5	9.6577550332595	9.26400808419444	9.16921800785641	9.88288281635624	9.75651429195227	8.7206970925433	8.72563585391583	8.48865036773732	8.66693407789609	8.70479278830842	9.22900863283867	9.17204590659911	9.75720964037578	9.72519581722666	11.8238872967813	9.30537915375869	9.586117133841	8.52717162283999	9.45712946293855
POGLUT3	10.4451289943389	10.7134704620512	10.7286136492796	11.587104007714	11.0456608395299	10.869453653662	10.9295104513376	10.5403252935386	10.4630348774033	11.0389352400907	10.737174149964	11.0350258700724	10.8721066927992	10.7407931781314	11.0301747290938	10.9160575391788	10.6245652824138	10.8990413838544	11.327974556647
MYO15B	6.25776496857139	6.43662826729284	6.38499954473004	6.48814863306916	6.43396093112118	6.59164202078084	6.0869323411374	6.22689381357139	6.08321336824898	6.25776496857139	6.05961485629722	6.57742882803575	6.76048710181103	6.67270819562222	6.58526303088387	6.47004872601133	6.37230615233749	6.34234139743155	6.59908565824708
LINC00452	6.15633593669436	5.99095486039699	6.03452387533439	5.96038891642162	5.79895774790043	5.80219321694183	6.1106138055009	5.94251450533924	5.88833655854878	6.27364083331922	6.34721031354541	6.05528243550119	5.55853092024537	6.15042360517025	5.98185265328974	6.08321336824898	5.88427310710826	5.91348784071516	5.71699089440494
MUC13	6.17059209364554	6.05528243550119	6.27674416561734	6.80489638248058	6.00562454919388	9.16515246554548	8.50605403331288	9.10817236486447	7.78176361159302	6.86156958513092	9.19916731318636	8.98020671139093	6.12446668994232	6.09064175191785	6.13750352374993	7.39623057376303	6.39403389536778	6.81648579158821	6.40599235967584
XRCC2	6.56015855376863	6.09064175191785	6.52094548418564	6.50977500432694	6.5123169731155	6.4110872267986	6.59451122769341	6.86789646399265	6.50085940286853	7.02319989708933	6.32493118292196	6.11963215530272	6.09803208296053	6.30499830715618	6.11478344724985	6.39643353125099	6.52356195605701	6.61215047191317	6.10363820959677
AQP3	6.75488750216347	6.32327998788732	6.87620136088011	6.67721786996326	7.55449752926082	7.81870423422352	7.18577042849768	9.45261973089015	8.10326629898016	6.35579154675365	8.80192300950356	7.91788103575928	7.18522035860855	7.0601554952546	6.5077946401987	6.46188866443282	7.03141173882503	8.46319206557812	6.69023129886691
KRTAP5-6	6.09434164963584	6.33315535031062	5.86789646399265	5.92441585637386	5.91348784071516	5.77610398807316	5.80864246791806	5.73606362787181	5.99887245399427	6.00450139223494	5.94602898951548	6.16524267864451	6.16791986555194	6.13750352374993	6.15987133677839	6.19179950106508	5.89643413076069	5.80477637795583	6.15987133677839
FBXO44	6.03782146543497	6.23553560671046	5.84987419379562	6.00450139223494	5.8923910259134	5.90448409790142	5.94251450533924	6.03342300153745	5.88427310710826	6.12567176339259	5.97269265400426	6.17592374206376	5.96809075204526	5.85299758761332	6.03782146543497	5.8923910259134	6.02790599656988	5.92540608314137	5.95652136333312
ENTPD2	6.36690442093396	6.59970014053827	6.39703281709685	6.38801728534513	6.27364083331922	6.4446008137115	6.46893840826197	6.47681423679621	6.46226013308217	6.31433399391901	6.45450493755737	6.49249415167943	6.59046279689821	6.84242074772839	6.75488750216347	6.57270022648729	6.35024439969447	6.73594587966293	6.37747084284965
MARK4	5.79354998953654	6.18652630850696	6.29829173062012	6.45252954467793	6.32398787432224	6.10922054599423	6.03782146543497	6.2475478068903	6.18229502502548	5.92045290262375	6.46052470169992	5.92243574023315	6.12928301694497	6.15515621689902	5.80864246791806	6.12928301694497	5.84465430031041	6.21584552959439	6.22689381357139
KIAA0825	6.04948483557401	6.07824048959725	6.06177619758669	5.92837032301897	5.98641093525204	6.23266075679027	5.99095486039699	5.86294724802092	6.04220656012069	5.83625995679134	5.89845023280787	6.03121873061072	6.31831684133498	6.2022864546479	6.18123575927822	6.18388345903223	5.93781516880342	5.70929063572336	6.33806779754262
SPRED3	6.23983716874034	5.94251450533924	6.09064175191785	6.00450139223494	6.20437551131909	5.90448409790142	6.13257684267001	6.12567176339259	6.30690745789578	6.34163000932991	6.31034012061215	6.28601800723038	6.08321336824898	6.22045959037448	6.10643207781693	5.99548451887751	6.29216884169603	6.19855112168123	6.27052894238072
SPRY1	10.7191379961046	8.61940237229687	10.4629825456804	9.69046406477248	10.7655172595467	9.7651662352539	10.9807691552077	10.3512449209603	10.3129361480124	10.4709401670853	11.884588382151	11.624305322273	10.543899883543	10.5164278017009	11.2818474027771	8.94079485573173	9.94447664319398	10.8523558917936	9.33233042976772
LDLR	10.8221836970028	11.5484953389545	11.2887839616077	11.1862539203337	12.4681075532114	12.5409847779429	11.3313275621023	11.5989065554743	11.6561529691971	11.2772203208079	12.7925991692772	12.0080461171145	13.3443050634514	12.1127414702173	11.4454962158631	10.6888540162542	9.70706814773316	12.8509481155819	11.588238983065
CTNNB1	7.00415528368709	7.22827805946936	7.39217228722753	6.56545247262111	6.76110838342443	6.40201777711713	6.83739203718931	7.05422660392262	6.92011938494347	7.55485127552384	7.17379704363541	6.75955534320631	6.68570052010411	6.15515621689902	6.72451385311995	6.49322620895702	6.54238652439865	6.06565847093199	6.01680828768655
C6orf201	6.05528243550119	6.29370154208074	6.26428682766976	6.25096157353322	6.02790599656988	6.48956059673168	6.26741032458592	6.45779126025604	6.31262342830626	6.26741032458592	6.51096191927738	6.24412594328373	6.26584942144085	6.31167203517036	6.30499830715618	6.35085080548338	6.1184220243132	6.00898878322726	6.29370154208074
EXOC6	9.21780748501909	8.72383156649532	9.06056327329182	9.76416748326043	8.77630208177521	9.01186262824878	8.66036748566628	8.9865187351323	8.74934788517433	8.76773854255907	9.29965861846237	8.68382100066665	9.68412162180426	8.66102092949457	9.26097220811925	8.86990625197346	9.25361304276512	8.62699318289618	9.2237278256554
CYP2A13	6.22689381357139	6.62680414493225	6.52356195605701	6.3411211516818	6.39803050373785	6.45779126025604	6.65406313264398	6.69339356262348	6.52235554690983	6.49505552836802	6.69488019279919	6.58302859488589	6.68570052010411	6.32822611878773	6.57742882803575	6.65406313264398	6.50525580093216	6.24412594328373	6.37295209791183
GPC2	7.09503933778416	8.07360604057494	7.71179773069543	8.34985664375518	7.34427903938288	7.84653217844623	8.24468207305478	7.4337298077475	7.71829928611689	8.64222899448954	6.64930791957472	8.27565894469885	7.43085979417337	7.3554929361095	7.40403454682911	8.4847479889603	7.29764998274399	7.26217003272901	8.39214866911453
ASB11	6.23983716874034	6.27984269352035	6.06824086131282	6.12928301694497	6.18229502502548	6.073248267825	6.00225245173138	5.94719858426206	6.02458563827827	6.17911290067856	6.02901108665907	6.20750245925879	6.45779126025604	6.12446668994232	6.15042360517025	6.1402326347024	5.96038891642162	6.04366603044085	6.30332412685951
LOC442132	6.80992886572143	6.17592374206376	6.66513264632305	6.23725777090037	6.48220292629596	6.5077946401987	6.72860081064319	6.95788210513552	6.7380625269573	6.93154005677179	6.53294028837287	6.08816916456707	6.22689381357139	6.09803208296053	6.35402893805439	6.01420574845732	6.86552667078887	6.66566421732037	6.46188866443282
RTN3	6.16524267864451	5.92045290262375	5.94251450533924	6.61299083559135	6.35629525707759	6.17592374206376	6.09803208296053	6.17192735435346	6.02070220379105	6.40599235967584	6.00450139223494	5.69557630622205	5.96231765494231	5.97269265400426	5.59991284218713	5.98641093525204	6.00898878322726	6.11894107272351	6.22045959037448
XPO7	6.45026934294934	6.53397909095731	6.1333991254172	6.35024439969447	6.3846646176261	6.37634248280467	6.37068740680722	6.39917109381982	6.45540120276866	6.19179950106508	6.27984269352035	6.53397909095731	6.3819754785573	6.30499830715618	6.35931031689044	6.48220292629596	6.38801728534513	6.30583375751525	6.52580109927381
ADAM33	6.60571507111486	7.04816533105265	6.58526303088387	6.61139372584558	6.5324946355507	6.93502239405252	6.91506191878964	6.87092935636575	6.87575303685239	6.91651963802016	7.04946632073852	7.2674730626914	6.54560857687277	6.72875724716819	7.27483471115948	6.70597790168252	6.23381138429316	7.26482445335048	6.61618123133188
SHC1	7.76906092580436	7.60156281737652	7.61426960775204	7.84991609200288	8.30394327048917	7.3356654678249	7.77583938196281	8.06173408237124	7.63709577564893	7.49958043865937	7.54978466794786	7.61464727690215	8.0161697956403	8.5502177001967	7.6903933484202	7.81546079255557	7.76453326395561	7.94709862097237	7.77807121414493
LRRN4CL	9.14132165997358	9.83667196901707	9.84215577076634	8.54854335860199	10.0340204674213	8.55753760551587	8.16262042967297	8.30512693964767	7.87204072453461	8.403012023575	8.78935268543024	10.6240591189046	9.64773092976816	8.17163168162689	10.6761923776242	9.19673341993553	8.02667116250275	9.8382001675388	10.0426980927737
PARP6	7.26594597284882	7.39923690245995	7.06214438339203	6.94004103786466	7.37633466800447	7.08188283689867	7.17163718539523	6.79277337872453	6.97419659158038	6.96031824738591	7.38092853942405	6.86789646399265	7.55351794389432	7.23829486101529	7.14873077917319	7.29113477542267	7.02245104303382	7.51727569320958	7.29370154208074
KIAA0586	8.16598728663942	8.67338434464378	8.16472494460452	8.49755328991072	8.15660038126367	8.46467602604219	8.4274523922001	8.29863036674276	8.37085781781818	8.49451321623218	8.47311434665428	8.21639229397204	8.20994068029019	8.21185666682069	8.53192022599813	8.34570329158416	8.48744012281174	8.16724200083228	8.44121993857916
STK10	8.99533724566402	6.77807712953536	7.81677376144093	7.93905493006972	8.36584254770899	7.24856899044653	7.13276909323844	7.91344535508424	7.70040156945054	7.63995926155379	7.8489790324789	7.52007096138094	7.37653262989664	9.07202163366689	7.799162444484	7.29617104253209	9.29765502616156	7.53941475042779	7.70759380979369
GSG1	6.48542682717024	6.58860820947725	6.46515822966425	6.60016120232563	6.51005837009035	6.42122329922514	6.5596952323244	6.64862074872713	6.48000008652547	6.47309688907403	6.42770170123775	6.59970014053827	6.60979484608839	6.42122329922514	6.58526303088387	6.84562929565879	6.42500604148493	6.68779277110671	6.91651963802016
CHCHD2	11.4166948361478	11.496436383778	11.4290929029011	11.5200882035599	11.4661729438192	12.0835117045024	11.7486833663836	11.8535908145268	11.8715091735176	11.7622912133398	11.9168156319721	11.4057700582055	11.7850951014437	11.8130111476431	11.3957769205008	11.7335631789945	11.2467340677601	11.1599382994784	11.8417356133763
RESP18	5.74281466986289	5.84046323386954	5.70321146739115	5.80649677858677	5.78048596271955	5.84465430031041	5.83625995679134	5.83625995679134	6.05853297020161	5.6507645591169	5.87610679452901	5.7292808460274	5.68743307513683	5.78920757534734	5.98641093525204	5.81078497075035	5.69557630622205	5.90749159334305	5.83415498140132
IQCD	6.12446668994232	6.18123575927822	6.44989147301094	6.67285384362111	6.78724960846791	7.34008954161853	6.96276994471212	7.10098920773492	6.60177078840771	6.59245703726808	6.9436178037114	7.47284433951426	5.99548451887751	6.48220292629596	5.96809075204526	6.75888943272096	6.17272751801285	6.90388184573618	6.28909670241999
RBM11	7.14873077917319	7.97686079406391	7.18950732872561	7.04581753181115	7.1546470003357	6.64930791957472	7.0758320919387	6.99232318371599	6.92011938494347	7.18332274300015	6.97106985837828	6.5287791444994	7.59177888598944	7.03940273214682	6.14567745519564	7.0728111076369	7.21963417437553	7.01727722661004	7.55163059813172
RNF2	6.00898878322726	6.85912847618829	6.26115467261557	6.62377762686001	6.3149991698798	6.17592374206376	6.17858119965405	6.31831684133498	6.33479528777867	6.25776496857139	6.31433399391901	6.43662826729284	6.78267065867701	6.27984269352035	6.82064361412564	6.64990281989314	6.28293458086342	6.24412594328373	6.33315535031062
ADAMTS20	5.97727992349992	6.51306905570824	5.92837032301897	6.12205144771389	6.18229502502548	6.47526974884079	6.05093696522523	5.85798099512757	6.24697805961472	6.06501215043695	6.00450139223494	6.41235813720898	6.53915881110803	5.94953493301701	6.58526303088387	6.47816289273763	5.88427310710826	5.8801957289431	5.98868468677217
MBTPS1	11.2811695436504	11.0463547015415	11.5334484917868	11.4334335485576	11.0524313143284	11.2857911623274	11.7907995637309	12.0384947581262	11.7873505086894	11.5950998208652	11.4930679550692	10.9872468133395	10.8084345266016	10.9740641989502	10.9062953611286	10.9057337968501	11.4387080740504	11.4649347048407	11.2859902168913
OOEP	5.91248939686347	5.59991284218713	5.85299758761332	5.68860001099912	5.68650052718322	5.58066107132124	5.94251450533924	5.82781902461732	5.83415498140132	5.80649677858677	5.96038891642162	5.91647664443772	5.84674402324487	5.66106547980695	5.90448409790142	5.94251450533924	5.84883072362343	6.01836711554312	5.88630626345243
TGOLN2	11.6262303104602	11.2884558107007	11.532796751772	11.5600767092231	11.8142171799077	11.0351127043168	11.0556682777058	11.0965770048834	10.9924205578437	11.1506979561468	11.4224657628361	11.2327913272528	11.1340675271539	11.8219898918282	11.2599297076211	10.9394557278506	11.9028221751479	11.2063767448948	11.4464570268219
ARMCX3	6.60921272697176	6.31333656165215	6.67887615245352	6.61139372584558	6.88239850405388	6.63434495717038	6.79363582035063	6.73369327989434	6.76110838342443	6.9064180355967	7.33518845259194	6.44194819050336	6.60979484608839	6.78450398292957	6.2022864546479	6.45252954467793	6.8072261042495	6.95855271543101	6.41447383643093
TMEM25	6.72363637316752	6.91567983702712	7.36857368385571	7.30775364141607	6.7580006293612	6.51175265376738	7.18295543030928	6.8860013506243	7.50656465448558	8.26143490818822	7.1545538438638	6.93899143877554	6.93319846152874	6.26115467261557	6.57742882803575	6.61618123133188	6.92037310362444	6.63032829035901	7.11213920729364
TASL	7.4952066675478	7.20255289443562	6.71889722828199	6.56745570230918	7.06799250718453	6.53915881110803	6.43929068104202	6.62924440610138	6.7380625269573	6.45194299084347	6.51412226017071	7.14694027935802	7.21501261352947	6.7174132185854	7.14873077917319	6.88239850405388	7.19858156919511	6.57949395327896	6.52131933216208
TYW3	5.90849350081248	5.82357869243181	5.9518675043269	5.81932841537339	5.92045290262375	5.73606362787181	5.91647664443772	5.79787677934697	5.85299758761332	5.96424381837536	6.00898878322726	5.6667565918848	5.74953426766926	5.68509917200661	5.96231765494231	5.83415498140132	6.13750352374993	5.80477637795583	5.69673667655928
TFDP3	5.97727992349992	6.37068740680722	6.15137177625395	5.88833655854878	5.95942242009367	5.82781902461732	5.95652136333312	6.0639343057541	5.95303237725324	5.79354998953654	5.92441585637386	6.12928301694497	6.15987133677839	5.92441585637386	6.06824086131282	6.21399459935917	5.91049283228871	5.74953426766926	6.03782146543497
MRTFA	8.5043899876836	8.14097799400413	8.37704650941832	8.30954047219586	8.49925434056437	8.08988474707035	7.81344580578901	8.08717268185746	7.90228827881701	8.045195576105	8.10465535956172	7.94561589603298	8.72546510425815	8.70955739382959	8.403012023575	7.91209114347725	8.38094714869296	8.30828350579177	8.03561676221472
ZFYVE16	9.39320509408428	8.67607625318035	8.78333190613596	8.99144900089177	9.0261557366597	9.10977059513558	8.77293540134538	8.57417456463142	8.67037228462855	8.58892858825405	8.95236065159646	8.85049941375812	8.78444705398137	8.95553105826821	8.59693514238723	8.87877591092899	9.04481238563501	9.27080596181906	8.87771756720469
RRAGB	6.18388345903223	7.08775241200113	6.69700089903478	6.63133277831519	6.67750824226472	6.26115467261557	6.22303633790187	6.22689381357139	6.1184220243132	6.18229502502548	6.40599235967584	6.00225245173138	6.82756500665014	5.94953493301701	6.47735352663456	6.45252954467793	6.3819754785573	6.30081012298378	6.73876783680019
FHOD1	9.03167639382316	8.60534987340121	9.29191292636806	9.52613671034907	8.7728371159723	8.81566892435746	8.71477612575387	8.56877052149603	8.52561085237988	9.03856211126817	8.91897441589354	8.30477841938926	9.13445224742552	9.12927734920332	8.72685845799587	8.25907047675536	9.52864945231825	8.52220604822817	9.16438127773321
MSH5	6.83155680370731	6.43662826729284	6.87205427252236	6.64483544728717	6.49505552836802	6.39403389536778	6.81362088286186	6.83127810455196	6.83826856825032	6.96266816295961	6.78920757534734	6.6954983582193	6.24412594328373	6.58860820947725	6.65821148275179	6.49688253116183	6.85362145574883	6.82138368415773	6.51682517442221
MAP3K11	9.09163504890564	7.82458203182959	8.14392294373483	8.59639626670012	8.19064004394611	8.06896740102804	8.55839316020902	9.07985087790781	8.55394525080449	8.77362354118628	8.67339706579085	7.96703946025247	8.16842141085193	8.68511249128709	8.24447658214915	7.97735606372895	9.35402893805439	8.27230738767138	8.2399335679008
RORC	5.83625995679134	5.84046323386954	6.09064175191785	5.91248939686347	5.82357869243181	6.11478344724985	6.24982454861618	6.78122199515228	7.01391442693698	6.23035674505615	6.3411211516818	5.96038891642162	5.94251450533924	5.94953493301701	5.80864246791806	6.03782146543497	5.99887245399427	6.37446049900078	6.12928301694497
SLC38A2	12.1619670813113	12.9028650689566	12.4535042812641	12.4232213764411	12.3051817019063	12.4457592613945	12.0923303135325	11.927116340644	11.9393436920207	11.930834413187	12.2292941905359	11.8365222317271	12.7103604075796	12.2628874930666	12.1636442360264	11.5469400255723	12.0400568912658	12.069499109574	12.2622454511117
GSTM4	8.18161891373372	8.41670422960648	8.07407454584622	7.95756815704822	8.10174723708992	7.70855696892896	7.30915162564835	7.40576862251903	7.44307366418399	7.37958457540851	7.48792120825194	7.72957248298241	8.70076498145974	7.79215191911223	7.79045406786223	7.94953493301701	8.160335345871	7.62145044914763	8.28124756930769
TIPARP-AS1	5.76553474636298	5.5909612413426	5.48864353985378	5.60387258348447	5.51993812583401	5.61412086878925	5.53533448313136	5.42466012259114	5.47486755415284	4.96648584092532	5.39755656026464	5.56453060081634	5.72246602447109	5.69673667655928	5.5909612413426	5.41677895291976	5.62760683812965	5.61681052676314	5.54766574835342
GRIK1	6.07824048959725	5.83415498140132	5.92540608314137	6.62529094884325	5.9004635213735	6.02458563827827	5.94251450533924	6.54969689090289	5.89542381038297	6.19574129324645	5.91248939686347	6.00225245173138	5.98185265328974	5.90448409790142	5.84674402324487	5.90448409790142	5.84883072362343	6.5077946401987	6.26115467261557
GALNT11	11.3391931265604	11.0568954806912	11.4293555819503	11.2869318435485	11.1445302808125	10.0773832125897	11.0063893397012	11.9282278454067	11.0301007741852	10.9609738304405	10.8415091547447	11.1862446334667	11.0287378628427	10.7568694284226	11.020265843383	11.0079555366335	11.3557731055934	11.5176365187182	11.2356159602889
BASP1	12.6088243014655	12.6642390876539	13.0148555685339	12.8490045313052	13.2711290450328	13.4618953516116	13.0639337834779	13.0366958766652	13.1605570687131	13.2769555333849	12.3038622684161	13.0007257086099	11.928799558653	13.381711828005	11.4561375838268	12.4347094030092	12.4751248429479	13.4013570498693	12.1734057779449
CCT3	10.6257819803706	10.1497731538194	11.1717523844544	10.9708648678465	10.2292826827793	10.6917674185163	11.4882341090112	11.3815314874453	11.3116075006431	11.8274504457899	11.0739665354115	10.2284886362539	10.4432520047523	10.0526139663563	10.306642638953	10.6678597571639	10.6371158869233	10.5529398415701	10.5546384434673
EHD1	10.5103479116135	11.3937292632813	11.1096960399818	11.4062134042823	12.2738838421391	11.7969602299562	10.459075716796	10.9637686585949	10.3950040859831	10.5991941043767	11.0253691706593	11.1640029483976	12.2376876324621	12.5379159390099	12.3108881454145	11.8046503543949	10.6276178720491	11.7118219022619	11.4927861380908
RND1	5.79354998953654	5.77082904603249	5.80542144617176	5.96038891642162	7.52552863916902	6.16390121381454	5.67807190511264	5.76553474636298	5.70251902915328	5.77610398807316	6.68929916053589	7.08469254244664	7.37302868683178	6.86156958513092	7.46352437327118	5.83415498140132	5.87610679452901	5.93969674069176	5.80649677858677
CHTF8	7.6891593577313	7.74209448967286	7.51082666027693	7.32811928178291	7.44515310614233	7.39357236499306	7.65468614609559	7.32865159272489	7.88809297650365	7.32719961776306	7.22262780616771	6.99590053394957	7.51456731186925	7.55481061062629	7.55852479785641	7.81123595689887	7.75586366265279	7.72588904424882	7.5032223029789
EML6	5.9518675043269	6.18123575927822	5.92540608314137	5.89643413076069	6.08321336824898	5.86046625851717	6.04657836662033	6.02070220379105	5.99548451887751	5.97727992349992	5.80219321694183	6.18652630850696	6.1402326347024	5.88427310710826	6.33806779754262	6.08816916456707	6.04948483557401	6.13202770799206	6.073248267825
ITSN1	5.59991284218713	5.44538571778037	5.50437568548807	5.74617838097141	5.71836162613835	5.56033283421244	5.57288966842058	5.61882595258744	5.59991284218713	5.56033283421244	5.76906555549003	5.6387978999517	5.682761487113	5.7292808460274	5.52099418415768	5.69557630622205	5.69209237542757	5.60330884296798	5.6387978999517
SLC1A6	5.91248939686347	5.73606362787181	5.70321146739115	5.91647664443772	5.95942242009367	5.87200870151234	5.70597790168252	6	5.77939105953591	5.80649677858677	5.76022094646651	5.78267065867701	5.66106547980695	5.82145511910246	5.7292808460274	5.62862780216015	5.81078497075035	5.77939105953591	5.65248649491816
RPS16	15.0743442563915	15.0485978092634	15.1565013821864	15.1219047142568	15.2503708654665	15.2276722957086	15.1643618269648	15.3604973048015	15.055423096495	15.3319664510146	15.1078176456876	14.8418880431401	15.2397136851893	15.0997015733546	14.9667116980326	15.1227684055815	15.0973859669878	15.3599410766305	15.0243727061034
UBIAD1	9.18688850511021	9.57276880733979	9.33611487017066	9.1352649958669	9.32301759441691	9.81896077533557	9.28273632027634	9.56998411636297	9.12730129993561	9.51755601501029	9.38034027626176	9.40134972942349	9.80988418262959	9.62018811153222	9.45084812531947	10.1049189674965	9.15175102245753	9.56818263107622	9.81543437367937
EVC	6.95705791822233	6.99355435858471	7.31525826987484	7.29933899999096	7.72754816399093	7.30581643321735	6.69740965320142	7.42337143262585	6.59693514238723	6.84242074772839	6.44128427192704	6.76884595975339	7.18142262811916	7.11859540725285	6.93319846152874	6.80606622608903	7.02020214581034	7.1472385111025	7.46286458792179
RPL19	14.3128721236889	14.4728616732574	14.3687095103647	14.700748127348	14.4342406337054	14.7567343551175	14.5255935292715	14.5056448318949	14.3724503889007	14.5607836835875	14.2226363335182	13.9517200171275	14.4868026171123	14.5657824069406	13.9219401375394	14.2543178276213	14.3517708112564	14.2992224882025	14.968812202724
KCNA4	5.94251450533924	5.98185265328974	5.93310047493137	5.82781902461732	6.01940614053676	5.99095486039699	5.91049283228871	6.14567745519564	6.25266543245025	6.12567176339259	6.15279185163912	5.83415498140132	5.92243574023315	5.8801957289431	6.00225245173138	5.96038891642162	5.84465430031041	5.97498811199193	5.81506301719287
RASL11A	7.86526126382209	7.58409060905682	8.18523126293211	7.49101849633593	8.22285091939558	7.04661983532203	6.92615601839997	7.69733806007224	7.14341382788338	6.87568301202814	8.50417305581777	7.17180729151797	8.33938550499071	7.48212142947562	8.39556026867698	6.78267065867701	7.49861708046005	7.99033205336061	7.78992678692866
OCLN	5.96424381837536	5.86294724802092	5.992088609014	5.73944309777245	5.56453060081634	5.85299758761332	6.51266462304209	6.20124177119825	6.60899400223791	6.3819754785573	5.54294517859488	5.78267065867701	5.64385618977472	5.78048596271955	5.97498811199193	5.93781516880342	5.82357869243181	6.05528243550119	6.06824086131282
KMT5A	8.31970734124108	7.77512167334189	8.51838839143115	8.2331685843067	7.96264965641492	8.879227586043	8.80798725066452	9.0525824505133	8.89967020299171	9.01318809936786	8.41395662296963	7.51469985392603	8.56631134025081	8.59866221246038	8.43314348942998	8.02887907291839	8.34568555254164	9.12597442383568	8.37250292649934
OR6C76	5.68158981722124	5.74953426766926	5.62016702960222	5.47845415341602	5.61960962162605	5.588393834475	5.71149490665009	5.60940039000643	5.65420637794429	5.69209237542757	5.67383905599044	5.63372181264101	5.31545392294888	5.57742882803575	5.65248649491816	5.56453060081634	5.59656249740495	5.63032683407171	5.76022094646651
CDC25B	10.216993398577	9.55747997610171	9.83016055037294	10.4232724650619	9.84048117302881	10.297387586088	10.1453866708807	10.4396308247078	9.98879984218391	10.4074921188113	8.8687997183519	10.2729937367387	9.93215775183667	10.2005444455161	9.24001922412631	9.27243453558867	10.109876872004	10.1120424829523	10.1763708982452
ANK3	6.83462021030362	7.0238807394902	6.8660016830293	6.50584171724199	6.6384547394993	6.48956059673168	6.84643063233652	6.78411786900412	6.78165084623778	6.762880292917	6.49363292488407	6.74523733212975	6.93899143877554	6.38801728534513	7.11165734626313	7.08951404039682	6.76048710181103	6.82789014163407	6.37295209791183
SCYL3	7.5320480655478	7.61391467060638	7.39217228722753	7.81712692597801	7.37950140248292	7.87129600535096	7.91333584409787	7.75706792987971	8.29863036674276	7.63199041178589	7.75468444190499	7.98624367305566	7.42510258171112	7.23439401881075	7.60988421160058	8.10171782688456	7.52047960944383	7.96967776523593	7.92902282319736
TPST1	10.1038561183084	10.1101340452966	10.3623479129161	10.2486888798973	10.8358488529977	10.6297263543812	10.6999453543374	10.9256848328436	10.4154064030509	10.5096417121463	11.327961592966	10.5900613341196	10.3435547271903	10.5256082098853	9.78276712994955	10.6721650676249	10.6357899359208	11.6838213076338	10.1169930279768
MGP	14.1176885501119	13.778881827852	13.8104642519812	13.4929925506451	14.2944981476274	11.9257260324952	12.5757741147292	12.5429485147819	11.909646552315	13.1769787665733	14.2301414560462	14.4582382120843	14.0541761345028	13.6372899124751	14.8909579748914	13.1803990411889	14.2354166835778	12.3873838677893	13.1839823680638
ABCC5	10.6168748376461	10.0275895086354	9.62520034042256	10.1157103360224	10.1622382388573	10.5962321603173	9.97963897560661	9.14407696944153	9.90550253634534	9.57130232346347	8.76117122838605	10.364240828202	9.5832879654634	9.6971460269751	9.89997510991505	10.5230967295145	10.7499721382655	10.3560119416607	9.79928194535916
FGFR3	6.19967234483636	5.98185265328974	6.17272751801285	5.84883072362343	5.91049283228871	6.34234139743155	6.59693514238723	6.20750245925879	6.41869594960205	6.45194299084347	6.1333991254172	5.93545974780529	6.11478344724985	6.01680828768655	6.02458563827827	5.94953493301701	6.14567745519564	6.1621757896281	6.1333991254172
TP53I3	6.797166061454	6.20750245925879	6.76317517833865	6.83646700330301	6.77807712953536	6.8607766156316	6.86255925466054	6.88899645922349	7.57147962412917	6.92404880116686	6.61299083559135	6.45779126025604	6.11478344724985	6.21399459935917	5.95652136333312	6.46188866443282	6.77162151792327	6.95368778711935	6.62891937351136
GOLGA6L1	6.72012247497701	5.69209237542757	6.25833047261243	6.21140163741847	6.18547014606694	6.15515621689902	6.23553560671046	6.38887833881199	6.36785153448991	6.27052894238072	6.4850693294214	5.73606362787181	5.96231765494231	6.14567745519564	5.8801957289431	5.62351574149055	6.68088692071969	6.4446008137115	6.00450139223494
CCDC167	8.66065806051771	8.31528227503648	8.90483780384452	9.18702588331523	9.10249437030438	9.2497927938095	9.74737682513198	10.2426874084726	9.6261021521206	10.0558389318365	9.27818017648038	8.81641475018574	8.5763259912243	9.66763688553041	8.75222039396025	9.74000619251847	9.01432293017892	8.77665048958367	8.9344280406268
SMC1A	6.95106086127941	6.91567983702712	6.75696455579647	7.1945874632175	7.36466347328504	7.49776243896997	6.74483383749955	6.80708310301168	6.95947806334521	6.79181407116183	6.79181407116183	6.73063995591679	7.1965145909431	6.92632327673153	7.2557188204298	7.21191359622704	6.72246602447109	7.24075985483586	7.17600056402816
KNSTRN	7.46868187173665	7.22827805946936	7.22459503540485	8.04919565028203	7.10994658746637	8.31005058905975	8.28938770266402	7.8344053134223	7.76260394917006	8.52756106307876	6.84729542595305	6.98389312532784	7.08821157538165	7.81045274405959	7.41962737184914	7.71125948586667	7.78916909427022	6.79976729566921	7.99366077698756
TGM7	6.94201827366338	6.04948483557401	6.60080495498947	6.49012563746159	6.40917875950067	6.53915881110803	6.63734941083314	7.05422660392262	6.77346892790519	6.77610398807316	6.6667565918848	6.08816916456707	5.92243574023315	5.99548451887751	5.8923910259134	6.22689381357139	6.77439174653091	6.7401760733655	6.17059209364554
PPEF1	6.60571507111486	6.24982454861618	6.57742882803575	6.4446008137115	6.6494645717118	6.11478344724985	6.32681415451317	6.21237478756727	6.29829173062012	6.38887833881199	6.01940614053676	6.01420574845732	6.02458563827827	7.23829486101529	5.74953426766926	5.77259038358876	6.63594733738577	6.22689381357139	6.5123169731155
DHX57	6.44649279924346	5.96809075204526	6.48220292629596	6.35327211834221	6.18229502502548	5.96038891642162	6.42877889133759	6.55319305988846	6.63968221158278	6.66426949231891	6.38543103719352	5.92243574023315	5.93781516880342	6.41616416473313	6.00898878322726	5.90849350081248	6.68929916053589	6.45560175836567	6.06177619758669
AGFG2	5.93545974780529	6.16524267864451	5.54596836910529	5.80649677858677	5.94719858426206	6.29829173062012	5.59608238879742	5.81506301719287	5.93191939010004	6.00898878322726	5.67807190511264	5.70251902915328	5.91647664443772	5.84674402324487	5.6724253419715	5.84046323386954	5.7848520513164	5.83099048124926	5.85299758761332
CSNK1G3	9.27527855191225	9.74093160676501	9.60441052771457	9.63833979145753	9.72703534148778	9.37086217589208	9.47202649834318	9.09198194650972	9.42753745541969	9.22556463149327	9.15372884284643	9.64141055331568	9.50236044006348	9.63227457817782	9.58901213733767	9.66985023899869	9.38586240064146	9.3854230557545	9.62599461447336
GABBR1	9.67467285099322	10.9208626962266	10.3168971765589	10.6787828630312	10.0272968682793	10.363184659279	9.74451533329884	9.6224721170878	9.80580834870147	9.31127944806699	9.4997773375135	10.6731608228572	10.422474698304	9.38256199475793	11.0797388997771	10.582009846199	9.27855190683938	11.2766682802178	10.2414806802884
UPP2	5.89643413076069	6.10363820959677	6.00898878322726	6.07948478382681	5.94719858426206	6.09803208296053	6.07424852334703	5.90448409790142	5.87610679452901	5.77610398807316	6.09803208296053	5.88630626345243	6.08816916456707	6.2022864546479	5.91049283228871	5.95652136333312	6.03782146543497	5.93687346182423	6.6246858105254
KCTD2	9.16694938197338	9.5447991024388	9.25497402499804	9.78864264834248	9.30252035062898	9.23475086207591	8.64349943932077	8.57031643782332	8.64961905142707	9.09170961777602	9.00167250006221	8.8574423713586	9.46635324462412	8.69168036717183	9.1013543512876	9.28548637361848	8.96231244873589	9.39791695114129	10.2288939491242
C1orf147	5.86294724802092	6.14567745519564	6.03452387533439	6.0869323411374	6.21529030565123	5.84883072362343	6.05093696522523	5.94251450533924	5.92837032301897	6.04366603044085	6.06824086131282	5.84883072362343	6.04366603044085	5.84674402324487	6.03121873061072	6.11478344724985	5.89643413076069	6.13476924041897	5.94251450533924
TTN	5.631686366312	5.6724253419715	5.9004635213735	5.82781902461732	5.64385618977472	5.86789646399265	6.01290383323064	6.09803208296053	5.81185631429254	6.12205144771389	5.59544398458948	5.64817779572482	5.57742882803575	5.82145511910246	5.66106547980695	5.61412086878925	5.83625995679134	5.76553474636298	5.73606362787181
KCNMB1	10.1782394484361	9.48084209276236	9.49634549978246	9.07310791955503	9.15043579119243	8.62895836671214	7.22254666552925	9.18046790173432	7.35551672152358	7.57494238084914	7.38272863168138	7.02742501805538	9.99070474889377	8.70230084225785	12.4623446769076	9.33025945082129	9.6960811263568	8.13890762357008	9.42992221150086
SNED1	5.69209237542757	5.6724253419715	5.99887245399427	5.95652136333312	6.12060077384517	5.56033283421244	5.53915881110803	5.81932841537339	5.71836162613835	5.80219321694183	5.77610398807316	5.61882595258744	5.81506301719287	5.76553474636298	5.97498811199193	5.8801957289431	5.88427310710826	6.22138024764688	5.67383905599044
NIM1K	6.95705791822233	5.99548451887751	6.21075315505812	6.30499830715618	6.5324946355507	7.27349351059823	6.20750245925879	6.14567745519564	6.10475598696226	6.47004872601133	7.05422660392262	6.29216884169603	6.20750245925879	6.68706068833989	6.21723071622067	6.91097245165513	6.39403389536778	6.67122825722496	6.28447711781042
RPS23	13.5718827361231	13.5777599112148	13.7366601937416	14.1324661520369	13.6424916906963	13.5690576936316	13.6274175157549	13.6536983636548	13.543361755503	13.935842010607	13.3689162127353	13.3037131773333	13.6076944558077	13.1665644294008	13.1743129998328	13.3375847889099	13.6088858168377	13.444676396384	13.9965590380833
ELF4	9.8092552579296	9.34328811095396	9.42948290208451	9.58957830776876	9.71274347443142	9.121670269024	9.11008418075865	9.03520599546008	8.98876022748753	9.49081338021791	8.65558152516157	9.20808800822477	9.51640347322297	10.0251763906838	9.39852246173717	9.01862555114425	9.63449362234438	9.55569500530217	9.15935343737726
MPHOSPH10	10.1031723881919	10.5053531724146	10.1703935507682	10.3880866191721	9.88663763061605	10.9949229061117	10.9901141066631	10.1260552430587	11.5832764461862	10.9046153555024	10.552625777592	9.99147465302007	10.912281001285	9.91595166112435	10.340819266244	10.8150989720109	10.2081244751838	10.4139385404038	10.6441988793119
PAPOLB	5.63981097771678	5.67807190511264	5.68088692071969	5.72701372166611	5.7292808460274	5.69905184401685	5.63710882083182	5.68158981722124	5.78594281939225	5.77082904603249	5.78920757534734	5.5837597536395	5.656782364219	5.60940039000643	5.6387978999517	5.74056873028193	5.64731450954714	5.74281466986289	5.86789646399265
KRAS	5.73606362787181	5.74953426766926	5.69488019279919	5.56918118061224	5.48530767109674	5.70251902915328	5.86789646399265	5.81078497075035	5.69209237542757	5.74056873028193	5.66106547980695	5.67807190511264	5.6724253419715	5.64385618977472	5.61176256006487	5.66959375118833	5.56871618873173	5.60330884296798	5.74056873028193
ZNF302	7.0330672397389	7.138370110025	6.997359030243	6.86144924066489	6.73300447176472	6.63434495717038	7.0810199969148	7.08711909942561	7.47394759889517	7.21313727849238	6.91147707887333	6.44724856860178	6.48735771531155	6.40002551791402	6.75488750216347	7.02150859878956	7.28827642074409	6.74439524535272	7.0176558309047
LMBRD1	12.2109904971501	11.9083045701533	12.001042794401	11.2544788360637	11.5468476390448	11.6770608983423	11.8261065147984	11.5243538978047	12.2255195953863	11.224617341991	11.9458448747281	11.7935827050087	11.8144663887706	11.1830066859712	11.5239165096777	11.4658929638043	12.3448697367102	11.3994819491435	12.0486215669228
NPY4R	5.76022094646651	6.19179950106508	5.76155123244448	6.16791986555194	6.09803208296053	5.99548451887751	5.82357869243181	5.85798099512757	5.87610679452901	6.01940614053676	5.98868468677217	6.15042360517025	6.25550073314839	5.78048596271955	6.33806779754262	6.37634248280467	5.90448409790142	5.80992886572143	6.04366603044085
E2F3	10.6059131873793	10.0897812235786	10.0107857119958	10.4349965682035	10.3063618208247	10.5958987646605	10.51656736241	9.99347199214468	9.79391457271369	10.7362848027284	10.0093986833645	10.1487263311108	10.480717408278	10.8084646940284	10.5514321912271	10.3269785954887	10.643727423496	10.0581492467132	9.6733097823319
GALNT16	6.44270634372495	6.44724856860178	6.3149991698798	6.34416983305597	6.35629525707759	6.5077946401987	6.35931031689044	6.1184220243132	6.15987133677839	6	6.27984269352035	6.34872815423108	6.8860013506243	6.03782146543497	6.73063995591679	6.22045959037448	6.21140163741847	6.03518399661834	6.33806779754262
MRPL43	6.53915881110803	9.14297726336932	8.02721488515983	7.25797328834743	6.92632327673153	7.2080762995742	7.02110212541765	7.55852479785641	7.00498333366941	7.61106390820287	7.23048260068144	7.63025547419327	7.59757586668688	6.77346892790519	7.80133135001485	8.02412793660986	6.96354001479176	7.76759256610685	8.01111317735176
TJP2	6.45779126025604	6.43128865429159	6.16952419715	6.18388345903223	6.37553646714169	6.21237478756727	6.35402893805439	6.19179950106508	6.4482104854332	6.29462074889163	6.34721031354541	6.33806779754262	6.49249415167943	6.19179950106508	6.50143914515887	6.51306905570824	6.30164800149733	6.3358869493672	6.34872815423108
LRBA	6.80356157681305	6.71589337054761	6.8844587239953	7.32535942864121	7.2150922370161	7.54978466794786	7.41623680445797	7.77798116576251	7.68120678108912	7.50402444263636	7.28806781581957	7.28392177230762	6.96340129378118	7.09827953132568	7.25956250362476	7.04453510312131	7.09048297263333	6.68596116657727	7.08469254244664
PNKD	6.69587414015511	5.74505711847385	6.58526303088387	6.07574653806091	6.18229502502548	6.03782146543497	6.34074028063018	6.48864353985378	6.94833919513333	6.16791986555194	6.49078350261206	5.94251450533924	5.77610398807316	6.74747065031522	5.69673667655928	5.67807190511264	7.0092766214567	6.05788344889963	5.5909612413426
DBIL5P2	6.18388345903223	6.07824048959725	6.14852742516046	6.17592374206376	5.8923910259134	6.21723071622067	6.07724299893246	6.30633516019798	6.11478344724985	6.14567745519564	6.31034012061215	5.80649677858677	6.00225245173138	5.82781902461732	5.84046323386954	6.19705348975542	6.0869323411374	6.05788344889963	5.79354998953654
DVL2	8.68274393313569	8.5438051759644	8.79966758391595	9.40365416762432	8.86083960997435	8.68990190499196	8.97637394720748	8.6211753174072	8.79206730181119	9.05379341351555	8.46746820223773	8.12429607935202	8.35957212207582	8.23372847391118	8.35002290079749	8.53059361192656	8.58650205648669	8.83657083099151	9.02128288693833
UNC93B1	7.38312796324599	5.94251450533924	6.79585913895026	6.5372184005386	6.90323595207912	6.26584942144085	6.79363582035063	6.80137597541983	6.70149638264218	6.70597790168252	7.31647885630216	6.11478344724985	5.95652136333312	6.90064706698127	6.04657836662033	6.27519333390221	7.60892675249601	6.90032343138174	6.09803208296053
GUCY1B2	6.20750245925879	5.78920757534734	5.96231765494231	5.97727992349992	5.84465430031041	5.69209237542757	5.76906555549003	6.29462074889163	5.73606362787181	5.79354998953654	5.81932841537339	5.85299758761332	5.6724253419715	5.89845023280787	5.74281466986289	5.5909612413426	6.01420574845732	5.80477637795583	5.77259038358876
LINC00273	6.44649279924346	5.98185265328974	6.30499830715618	5.82781902461732	6.08321336824898	6.10363820959677	6.09803208296053	5.98641093525204	6.24697805961472	5.99548451887751	6.36690442093396	6.26115467261557	6.00898878322726	5.80219321694183	6.08321336824898	6.17059209364554	6.20124177119825	5.97154355395077	6.03782146543497
CDKN2C	5.56033283421244	5.73606362787181	5.73606362787181	6.77946723077253	5.89643413076069	5.99548451887751	6.46671683709267	6.19810120932482	6.16631374788993	6.58044701959866	5.52765840671484	5.656782364219	5.74953426766926	5.97269265400426	5.84046323386954	5.8923910259134	5.6507645591169	6.02147972741045	6.47004872601133
KRTAP9-8	5.74281466986289	5.77610398807316	5.69488019279919	5.64817779572482	5.60387258348447	5.85299758761332	5.74953426766926	5.56453060081634	5.78267065867701	5.76022094646651	5.83625995679134	5.82145511910246	5.93781516880342	5.69673667655928	5.78048596271955	5.68743307513683	6.02458563827827	6.03782146543497	5.87200870151234
KIF2B	5.94251450533924	6.09803208296053	5.89643413076069	5.74953426766926	5.78048596271955	5.94719858426206	6.12928301694497	5.7848520513164	6.03121873061072	5.94251450533924	6.10643207781693	6.22689381357139	5.94953493301701	6.10922054599423	6.27984269352035	6.02458563827827	6.00562454919388	5.85299758761332	6.03782146543497
EPG5	6.30231905094883	6.33806779754262	6.403012023575	6.11478344724985	6.00898878322726	5.93545974780529	6.03452387533439	6.05528243550119	6.13914201914569	6.05528243550119	6.20359271420771	6.42500604148493	6.64632685232135	6.04948483557401	6.36690442093396	6.44194819050336	6.58345891013077	6.50977500432694	6.00450139223494
CCM2	7.20877865046818	5.96809075204526	6.45252954467793	6.70597790168252	7.27258686503519	6.00225245173138	6.14241343787374	6.25096157353322	6.00225245173138	6.33479528777867	6.59370185237495	6.97178609025895	6.23266075679027	7.23048260068144	6.26115467261557	6.72120448109054	7.53639410079645	7.1753249891849	6.42710328715284
WDR97	5.70597790168252	5.77082904603249	5.72246602447109	5.73606362787181	5.47861270395564	5.87200870151234	5.81932841537339	5.69673667655928	5.70597790168252	5.73606362787181	5.89845023280787	5.94251450533924	5.71149490665009	5.75488750216347	5.68743307513683	5.69557630622205	5.69557630622205	5.68929916053589	5.70136330215702
COX4I1	13.6721465111176	13.8794064435469	13.5684238537881	13.8591858437655	13.6282980505232	14.3126654713293	13.8042149439761	13.7863274241545	13.7820547447518	13.7786196607735	13.6208115047244	13.6672273256839	13.8212715416997	14.0396017336524	13.7436954480561	14.0011854831489	13.6677633581002	13.8000296738057	13.8922068064048
BMS1	6.72363637316752	6.03782146543497	6.52094548418564	6.5019295144304	6.40334271871441	6.48956059673168	6.86434093195563	6.57742882803575	6.55399783958366	6.7839804136838	6.49363292488407	6.04657836662033	6.24412594328373	6.10363820959677	6.18652630850696	6.45779126025604	6.47917396225893	6.65623749740607	6.11478344724985
UQCR10	8.70965457250963	8.30744400857867	8.74385556716278	7.95697431240357	7.76827564845325	8.45079720508599	8.58428532711573	9.1241833618944	8.98876022748753	9.05757617757456	8.80783917411214	7.53673055898998	8.02567998709581	8.51764852499874	7.89280932254091	8.18855373599208	8.80698389562736	7.78705170598702	8.25904645966566
NOL4L	6.62391513422034	6.23553560671046	6.467605550083	6.35327211834221	6.5077946401987	6.14567745519564	6.33526349915047	6.54619222885649	6.4262647547021	6.61323695471633	6.4714037183442	6.30332412685951	6.26584942144085	6.51682517442221	6.4446008137115	6.10363820959677	6.36582199325499	6.3929424552159	6.33315535031062
WDR91	9.78252569395639	8.77546509866571	9.14111419261622	8.85078098684895	9.64903086234203	8.86431028538852	8.95631139062347	8.92133545907385	9.42019435984552	8.6022645994859	7.95987445940495	8.72505706365425	8.43032500342238	8.57495789189898	7.69481474086381	8.6331707083066	9.52906231732488	9.15086985109504	8.89972789710988
RPS29	14.7010267718814	14.9750707162464	14.9760342294739	15.0323106875776	14.9298885946169	14.980843045792	15.1498606510732	15.0529956125416	14.9977805815613	15.0928832102124	14.8198035874533	14.9006035458788	15.1090072630986	14.9445156945795	14.807714016449	15.1291999146732	15.0431653030798	15.1731823194755	14.8433429106294
CCDC144B	6.57742882803575	7.48937032725263	6.64597683482755	6.63584724074625	6.34416983305597	6.35085080548338	6.73674015545321	6.33151354657445	6.48000008652547	6.28725064325462	6.28725064325462	6.11963215530272	6.29216884169603	6.07824048959725	6.75488750216347	6.34234139743155	6.56160566590792	7.95115646970791	6.09311010883225
ATAD5	6.04948483557401	6.00225245173138	6.06177619758669	5.85299758761332	5.83204693024235	5.98185265328974	5.85299758761332	5.96424381837536	5.76818432477693	5.96038891642162	5.65248649491816	6.08816916456707	6.11963215530272	6.09803208296053	5.87405920314115	5.80649677858677	6.08321336824898	5.97842446544086	6.04948483557401
CBR3	8.88369870358769	9.25427302316764	8.78089600928732	9.4735367151084	8.74481365980542	9.24044552083427	9.86006284966761	8.31159438905381	11.0885830143305	8.69448952604972	8.93242176459223	9.0484898710894	9.23595653079676	8.91791951342951	9.0577792276347	8.2735956124386	8.8987969579489	8.52033973909775	9.6024921412336
STMN1	5.77259038358876	6.12928301694497	5.78920757534734	6.19179950106508	5.86789646399265	6.48220292629596	6.03782146543497	6.07199858075306	6.12567176339259	6.00450139223494	6	5.77259038358876	5.8923910259134	6.00450139223494	5.90448409790142	6.06824086131282	5.94251450533924	5.91049283228871	6.00450139223494
VWA5B1	6.31433399391901	6.27052894238072	6.18863829456139	6.16791986555194	6.17592374206376	6.27984269352035	6.22978016673333	6.04948483557401	6.38801728534513	6.18547014606694	6.17990909001493	6.17059209364554	6.45121111183233	6.32327998788732	6.35931031689044	6.22045959037448	6.17272751801285	6.3271286427561	6.04366603044085
POPDC3	6.91032972537513	5.9004635213735	5.97842446544086	5.85299758761332	5.97498811199193	7.75057970861644	6.40002551791402	7.10328780841202	6.91631540709149	6.23381138429316	6.16390121381454	6.10643207781693	5.99548451887751	6.64433652725159	6.11478344724985	6.97785230797118	6.92271283476245	6.14771372235215	6.17592374206376
NACAD	9.01687652164918	10.8251192254605	10.371451484121	10.4356573443311	9.94377294233135	9.99331871011723	8.99321070939877	8.85306716227521	8.83469352074021	9.24052900012361	8.04659582727159	9.06142276960455	11.0012535010411	9.66401859020907	10.4781514636024	9.69337056146501	8.61893604416221	10.370442868888	10.5780299516075
PTPA	6.11478344724985	6.06824086131282	6.15137177625395	6.46393301087224	6.34416983305597	6.32624970083746	6.12350066435096	6.28355142317431	6.06824086131282	6.20750245925879	5.93781516880342	5.98185265328974	5.91647664443772	6.08321336824898	6.27984269352035	6.14567745519564	5.81078497075035	6.02147972741045	6.14159627838382
MAGEA3	6.31433399391901	6.47816289273763	6.41869594960205	6.13257684267001	6.20437551131909	5.96809075204526	6.37351771565002	6.58721495245253	6.37351771565002	6.51412226017071	6.49078350261206	6.53915881110803	6.48735771531155	6.16524267864451	6.23266075679027	6.3819754785573	6.40917875950067	6.34234139743155	5.74056873028193
SECTM1	6.43510515548039	6.32822611878773	6.53657049859543	6.48220292629596	6.28909670241999	6.25691629667084	6.35402893805439	6.3819754785573	6.61139372584558	6.37446049900078	6.54560857687277	6.65821148275179	7.04721990677556	6.57742882803575	6.47735352663456	6.51832583230715	6.63594733738577	6.65228140540018	6.09311010883225
FBXO32	10.1072697859704	11.0306607227222	11.2016703078708	9.68139128366422	10.7912226468072	8.06966941092923	7.39852994350593	9.84429556963359	8.17903226200605	7.50697952508295	7.2557188204298	10.5640170303974	9.57713119427555	9.56886987297243	10.1119447091705	8.87064737380558	10.3695210111883	10.6049854168978	9.01294963234624
NOG	5.81932841537339	5.58195375084882	6.46270675067016	6.16390121381454	6.81999254906613	6.75955534320631	7.10158704924705	6.73369327989434	6.68796768809665	7.42341933805268	6.04220656012069	5.86046625851717	5.69209237542757	6.95855271543101	5.84674402324487	6.13476924041897	5.92837032301897	5.91945926911157	6.12205144771389
EVX2	6.29462074889163	6.10363820959677	6.12060077384517	6.11478344724985	6.09803208296053	6.04366603044085	6.11769504266975	6.07199858075306	6.23840473932508	6.19574129324645	6.05528243550119	6.15987133677839	5.79571500650173	6.29829173062012	5.82145511910246	6.23553560671046	6.23035674505615	6.19405355383665	5.94953493301701
LINC02275	6.55319305988846	6.52356195605701	6.39403389536778	6.43396093112118	6.30164800149733	6.48588725679497	6.27674416561734	6.46869245986082	6.24697805961472	6.34163000932991	6.27674416561734	6.48220292629596	6.52356195605701	6.49078350261206	6.38801728534513	6.01940614053676	6.26865895502767	6.5352753766208	6.37295209791183
ZNF507	6.67545323630358	7.37356817538109	6.83727092052358	7.26998128709114	6.82856177053667	7.40206127907345	6.75488750216347	7.05422660392262	6.85500921832077	7.03562390973072	6.77346892790519	6.8503068748828	7.41351961706096	6.56319627221674	7.37816477987163	7.438242110144	6.62185700585654	7.32014616818698	7.44693357500847
MEGF10	6.22207035524718	6.29829173062012	6.36216301164173	6.5372184005386	6.46226013308217	6.90286587897232	6.69310637035093	6.28355142317431	7.49457001658814	6.4761386254757	6.43462822763672	6.24982454861618	6.22689381357139	6.30499830715618	6.47735352663456	6.8262662761671	6.26491169307446	6.26115467261557	6.31831684133498
TTC8	9.13050749982411	9.80745329891209	9.07737146187303	9.31182141272872	8.82097860664324	9.54475641477325	8.81195550820495	8.72324044545544	9.04496425376267	8.95156768860445	8.62674647977363	8.81296150762163	9.14981010903981	8.32810177412429	8.90112936665774	8.23063822375333	8.80506185621862	8.70328000070049	9.44607443389731
SPAG1	5.75488750216347	5.92441585637386	6.27674416561734	6.26741032458592	6.09803208296053	6.71699089440494	7.14294740579729	6.71527564626461	6.81943699659368	7.46808066461438	7.69998741784097	6.75007048586569	5.87405920314115	5.96231765494231	6.04657836662033	6.31333656165215	5.74505711847385	6.93551868022256	5.57742882803575
FN3KRP	11.0322508864512	12.1973497737461	11.3269713510453	11.158791749132	10.1291624438211	11.1974414976197	11.4063775975559	11.3798843588524	11.1569205698781	11.5135526264982	11.3406625701408	10.7038022871619	11.6028256403334	10.7272025011403	11.4438770071493	11.6851224806668	10.9769731750708	11.7529872454539	11.8296391039111
PDHX	9.34883546727889	9.80633195274648	9.3647678569646	10.1097376921101	9.703900459711	10.1743588515963	10.1539707198334	9.78630491851114	10.1354366230371	9.80660004696154	9.79054301530119	9.66469100208801	9.79325376898545	9.94094251913092	9.99301620278597	9.91015925294673	9.46515822966425	9.64708619189971	9.94352652928773
DNAH14	6.06824086131282	6.05961485629722	5.98527271425345	6.02901108665907	5.79571500650173	6.34234139743155	5.92441585637386	6.02458563827827	5.95303237725324	6.35226417325832	6.14159627838382	6.08321336824898	6.12446668994232	5.98868468677217	6.04657836662033	6.00225245173138	5.87200870151234	5.75915583380027	6.26584942144085
NLRP7	6.73063995591679	5.52669484554198	6.75070028768338	6.28909670241999	6.48864353985378	5.99548451887751	6.49078350261206	6.35226417325832	6.24982454861618	6.56478512677465	5.90849350081248	6.65821148275179	5.74281466986289	6.12446668994232	5.60584986719498	5.29378613357378	6.81975375157475	5.94953493301701	5.74505711847385
ELAPOR2	7.00125617558932	8.06946910169431	8.11270013274936	7.80426915181375	9.4736239742918	8.25622142854182	7.87964818474348	8.90719683523833	8.54754931022281	7.46656349911521	7.67442251590771	7.39852994350593	7.5564968581802	8.33605884204751	8.24281683653688	7.92568320115005	7.50725868249949	8.11553894680056	7.98043094404507
SUCLG2	11.0100359111755	10.9202950124574	11.0075985535389	10.9309320734683	10.8368885793413	10.9481344541126	11.13073792374	11.1258637742026	11.1128711429569	11.252860360492	10.8979631049549	10.9225973356252	10.7793198916108	10.4465266064682	11.1080830866292	11.0904246830193	11.2421546307918	10.8192182290165	10.8463432624864
CALML4	8.90515170167546	7.87421047525279	8.33294150245311	8.40377216832045	8.42333151022166	9.04844191678918	9.27958690348181	8.16091565152392	8.54968457089025	8.55250964304573	10.3095712798244	9.45869368816354	8.2813134182877	8.60852762358702	8.81483525583733	8.2787760604161	8.82859033005235	7.94058199421746	8.18822435536785
GJB3	5.90849350081248	5.77082904603249	6.68115406173349	6.35024439969447	5.93310047493137	7.20959665322324	7.3327079336406	6.08816916456707	6.64433652725159	7.46656349911521	7.79890721705898	6.75955534320631	5.656782364219	6.04366603044085	6.14567745519564	7.00945579135312	6.19179950106508	7.27802192968249	6.00450139223494
DCHS2	5.97727992349992	5.86294724802092	6.00225245173138	5.79354998953654	5.82781902461732	5.69905184401685	5.83625995679134	6.22689381357139	5.81185631429254	6.06501215043695	5.87200870151234	5.84465430031041	5.66106547980695	5.76553474636298	5.58195375084882	5.90849350081248	5.79354998953654	5.90749159334305	5.69673667655928
RAB2A	10.427993903627	9.92479454401869	10.2607375097988	10.1505113168464	10.6773338144567	10.3316208042611	10.4172070597783	10.4638353570109	10.8009511696739	10.0844937769048	10.4488907328448	10.1385450798701	10.048818560358	11.0512939907874	10.1816050006961	10.1069816211047	10.5151281655246	9.58755026693168	10.230578546211
TRPT1	5.69557630622205	5.96809075204526	5.78920757534734	5.79787677934697	5.94719858426206	5.96809075204526	5.72519581722666	5.77610398807316	5.73267622307331	5.72701372166611	5.71424551766612	6.17059209364554	5.92243574023315	5.98868468677217	6.15042360517025	6.16524267864451	5.97498811199193	5.69209237542757	5.87200870151234
ZMYND8	8.36636330861018	8.49838372021836	8.56496723006645	8.67402379673425	8.19703382545441	9.02233646181481	9.64969736273183	9.17634596289911	9.46298806513136	9.60238431393294	8.67928690618588	8.71152037384731	7.69922193037385	8.21097470396017	8.08208622153054	8.92303921476923	8.35326020716663	9.03682116857705	8.71359512782026
SPATA7	10.7639804928631	11.4453086848501	10.3210554513649	10.2208446793685	9.82046013287525	10.2714629111815	9.84063254547252	9.52781242298636	9.66331170430748	10.1240680500614	9.31410147249424	10.4489054925887	10.5343775932505	9.15098913123272	10.3595933147962	10.4621077525029	10.260765496874	10.2621887114808	10.5708241667525
PHKB	8.42111639779076	7.64730947219532	7.90746575559117	8.04778974356434	8.10705749396886	8.35362102803602	8.39806172378926	8.44033849037755	8.58758626922231	8.14685273205616	8.485937557072	7.81476893881052	7.70361638973504	8.29508518517392	8.18866301835284	8.17314192833446	8.51100542093909	8.23216138661915	7.92534554921236
UCN2	5.82357869243181	5.76022094646651	6.03782146543497	6.71994183360647	7.02837355298326	7.31033284894543	7.78533345112596	6.02901108665907	7.17204640679891	7.73595332379979	7.36098136376538	6.41869594960205	5.57742882803575	7.64022758038813	6.18652630850696	6.1402326347024	5.7848520513164	6.56627784790346	6.55842071326866
ANKRD35	7.97618317299398	9.00491762386224	8.37013506706512	8.35816282145633	8.48350665278106	10.8848310306129	9.49762374140592	8.96412711936016	10.3946699733455	8.57546777209871	9.57430779812523	9.57055913025788	8.89469561399809	7.39882661780314	9.12555786191951	9.57872063235056	8.16221003631431	8.92095362991521	9.35444488749093
RREB1	7.21407039233705	6.78267065867701	7.12232483996382	7.08696205430044	6.82998524999067	7.09180136921767	7.29102884076825	7.26760882984766	7.21263256236949	7.15261543260477	7.00687920429518	6.89049290098537	7.12717617506545	7.10767740890057	7.05528243550119	7.03018707753845	7.28101104466494	7.18989076322927	7.2519850768165
OR1S1	6.35226417325832	5.92045290262375	6.32115424216387	5.94602898951548	5.98641093525204	6.29829173062012	6.21140163741847	6.11478344724985	6.17911290067856	6.40258575823259	6.39574832817903	5.93545974780529	6.01680828768655	6.32327998788732	5.99548451887751	5.8801957289431	6.50271248596606	6.40831105673712	5.90448409790142
CA1	8.02594071396548	6.41616416473313	6.28293458086342	6.49209993636318	6.33245194890823	6.62529094884325	6.33526349915047	6.34872815423108	6.3097691832559	6.46086540384599	6.29094040240368	6.29829173062012	6.43796008833447	6.49505552836802	6.79636413813963	6.40122086216022	6.18784690943957	6.41524318137019	6.6981253891583
MTHFD2L	6.84681045337239	8.01457846492289	7.09941935157395	7.71835409067449	7.4643537866307	7.70577336719789	7.34774802786811	6.64862074872713	7.28074386431303	7.17188433298611	7.33518845259194	7.99953555778353	8.32303088416057	7.33704649310034	7.67481159348039	7.86385174739556	7.24412594328373	7.29814323721174	7.91888767942154
KRTAP3-1	6.23122118071119	5.71149490665009	6.32963670252521	5.69905184401685	5.99887245399427	5.8923910259134	6.09803208296053	6.42410580775826	6.05093696522523	5.90448409790142	6.08321336824898	5.68743307513683	5.91049283228871	5.76553474636298	5.682761487113	5.72246602447109	6.19495379593384	6.20079269728415	5.79354998953654
NDST2	5.80219321694183	5.84674402324487	6.10223819393074	6.07574653806091	6.52580109927381	5.94251450533924	5.83204693024235	5.79787677934697	6.00225245173138	5.74505711847385	5.69209237542757	5.90448409790142	5.94953493301701	7.11859540725285	5.97498811199193	5.93310047493137	5.94251450533924	5.92540608314137	5.98868468677217
MEX3A	8.60139939053183	9.05697444012153	8.56620248727897	8.44238911254452	8.15823956358755	8.48247078440026	8.80001751592261	8.69110314843762	8.45851529832118	9.05054305353136	8.09777089992563	8.76134179376924	8.54946471797505	8.5862348173386	8.45148602209307	8.66774774918218	8.22633511854086	8.43638840888119	8.70623871018435
RAC1	8.35557838558574	9.29092174674374	9.31536651640555	8.88883151235054	8.96433249176086	9.96593431714479	9.88522292088217	10.2110221742988	9.88161889206315	10.0476302664748	9.7248437935099	8.91292764795471	9.85043440350474	8.70230084225785	8.76926065016669	9.01923515333729	8.33271598836711	9.72567555627969	8.98939591912101
TMEM98	9.46367251777588	10.6855137645755	10.8649188383612	10.206600126693	10.7066362229027	8.71530825499171	9.87949579697623	8.69563058895055	9.17833370266714	9.64488176167397	9.55265142391151	9.95860607241166	10.2950980457723	9.62236485763936	9.75592807135567	9.76621350198165	9.31472348531486	9.4350653480418	10.6260245578493
PARD3B	6.40201777711713	6.33806779754262	6.42500604148493	6.2475478068903	6.27052894238072	6.22207035524718	6.25550073314839	6.49185309632967	6.45779126025604	6.44017650773957	6.16791986555194	6.31831684133498	6.18123575927822	6.23840473932508	6.22689381357139	6.29370154208074	6.53294028837287	6.43351533886401	5.93781516880342
TUBA3E	5.9518675043269	6.20359271420771	6.96186638062873	6.7807497180447	6.20437551131909	8.01530743865616	7.43797839230769	6.54969689090289	7.56767473195546	7.60619124487947	6.47951028910984	6.48735771531155	6.47004872601133	6.37068740680722	6.6992503918465	8.56317643859934	6.0869323411374	6.94063190939135	6.29829173062012
SLC26A4	5.96038891642162	6.24982454861618	7.12575957244853	5.85798099512757	6.38734703012646	8.29813407045109	6.01290383323064	5.82781902461732	6.02458563827827	6.34518344718767	7.41919671648407	6.08321336824898	6.20750245925879	5.90448409790142	5.80219321694183	6.17990909001493	6.1184220243132	5.97498811199193	6.06177619758669
LOC100506990	6.32624970083746	6.62680414493225	6.47248777146274	6.21529030565123	6.28909670241999	6.51175265376738	6.43128865429159	6.55319305988846	6.42877889133759	6.35579154675365	6.64034762063603	6.72082566608984	6.49249415167943	6.47735352663456	6.43796008833447	6.45252954467793	6.60733031374961	6.56627784790346	6.47816289273763
BRAF	6.77129533637463	6.85912847618829	6.70373888230876	6.93356201628527	7.09015265573553	7.58157721553652	7.19421709688969	7.31845965745915	7.26181849816083	7.25692572910186	7.18332274300015	6.78267065867701	6.93899143877554	6.98604566416639	6.41235813720898	6.8931801633968	6.77439174653091	6.97785230797118	6.78989354026329
SPG21	8.13256090631265	8.56041079496381	8.01181036660761	7.88516861034498	8.30123049513883	7.81782596238731	7.94953493301701	8.22317442057797	7.99174687761347	8.01554495878694	8.00286169855094	8.21160800008699	8.14261765544658	8.31058733547534	8.12539848807564	8.11741661555182	8.28598611473766	7.77115004959884	8.05882083111432
THAP7	7.93959155503416	8.23482222013856	8.03438631204076	8.37202574632201	8.27657994574833	7.99200304208095	7.98581632680489	7.72433171416393	8.13710590811297	8.09451742284586	8.1576814199187	7.86407468751324	8.27006167272776	7.83747592975213	7.93528588314736	8.11182945796437	7.61643195317801	8.22316331651577	8.5017468395151
RIOK1	7.46662059494741	8.0886748323355	7.76371830047226	8.32001525642266	8.21552183671309	8.08085749090637	7.77869416869898	7.70768145902995	7.87486088757571	7.76512163620653	7.9017526766665	8.13448433490485	8.98619246646546	8.00360560956054	8.32356552586527	8.7099881005994	7.48992420656293	8.04307158937803	8.50529868092691
MANSC1	7.19546374949716	8.60911038861446	8.00068568072699	8.20068432991418	7.77694290295488	8.80556074303587	9.03552164189969	8.72840490098577	9.0832692237235	9.17971729832289	8.55523830193983	8.38303116574345	8.76670679137187	7.52517624376243	9.06987264535971	8.66774774918218	7.68385853788343	7.54057056512796	8.29543192189913
APEX2	9.40949807348238	9.06792396036775	9.21875211214023	9.6689739536249	9.39597426702828	9.39719436764145	9.70898711254526	9.65464300929353	10.1548663246333	9.7796364675524	9.45117277685479	8.88601781756313	9.00261308041489	9.71299102996796	8.83223717352324	9.47838882714307	9.53606203365243	9.29782167827042	9.14598078661622
C2CD2	10.4926016007391	11.5282037907395	11.0192763728371	11.4373593083293	10.6776239872603	9.91372492944931	10.0557577414831	9.98689867259115	9.85379110122215	10.1198795570983	9.91886323727459	10.5891050472283	11.1440863405081	10.6103599343822	10.7454153382581	10.4986300438112	10.6566735145628	10.5161487382885	11.5558035517435
MTMR9	9.4866065851419	10.1921239969435	9.6258770259361	9.55775278603847	9.59065328886708	9.42053966681564	9.09398291082617	8.95040367339063	9.0053140837447	9.0418395456777	9.39348034151709	9.73285205565324	10.3762597740224	9.7921934123213	10.391040867401	9.82545492956017	9.60503645561396	9.91886323727459	9.83590891981511
MVB12B	9.09831032777997	8.56719327926158	9.31969740739904	9.30307543576807	8.97027273303299	8.32827639228782	8.83720941207382	8.1951083761871	8.96745511178509	8.46811121979939	8.76860549054025	8.52196116652523	8.48936149557036	8.58810557731315	8.53721451710123	8.25593923446365	9.20047173950387	8.63718346599868	8.88379307903676
POM121L8P	9.94961619904709	9.32790064526775	9.4117130782726	8.49184468058406	8.71422902962858	8.27786715170653	9.04285250862339	9.39227212316079	9.04412932773154	9.53410285638345	9.40304079194851	10.0998288039102	9.31018127179784	8.1274491138921	9.8706603184743	9.18807175642206	9.3654475885501	9.18971561152792	8.55368266208712
RELL2	7.02150859878956	5.77082904603249	6.25550073314839	6.6537665696723	6.39536789999796	5.91049283228871	6.25833047261243	6.45779126025604	6.32162690085936	6.42050092917397	6.37068740680722	5.77610398807316	5.6724253419715	7.00229296365982	5.656782364219	6.17990909001493	7.0179497374943	6.39948216276672	6.04948483557401
DTNA	7.78007186144278	7.8760165208656	7.57312378428072	7.17480786591514	7.70215328765476	7.23519762993232	6.57238493996385	6.50462039240355	6.50085940286853	6.51412226017071	6.72246602447109	6.57202409487614	7.8851350466313	7.35365939854096	7.51727569320958	6.50052961031579	7.63576672319192	7.04393391368371	7.59238004164398
LINC01061	5.92045290262375	6.11963215530272	5.92243574023315	5.98641093525204	6.19810120932482	6.38600558479255	5.77939105953591	6.15987133677839	5.94251450533924	6.04948483557401	6.17990909001493	6.21399459935917	6.29216884169603	6.24982454861618	6.26741032458592	5.8923910259134	5.81078497075035	6.03254169727004	6.46188866443282
AP1G1	9.48261941612459	9.03342658073826	9.17204815749687	9.28495500657287	9.32396401357906	10.328940107549	9.68538200504319	9.99944775350964	10.079214886608	9.702648367234	9.96629072599037	9.32524158377847	9.17825824996987	9.78288095447922	9.22509003993908	9.68084702107265	9.40556697413807	9.98739164584988	9.46522150437495
TSHB	5.95652136333312	6.57202409487614	6.19495379593384	6.05528243550119	6.03452387533439	6.16791986555194	6.15279185163912	6.07948478382681	6.04220656012069	6.07824048959725	6.05093696522523	6.75488750216347	6.35226417325832	6.31167203517036	6.48220292629596	6.41023933077602	5.9518675043269	5.93687346182423	6.31333656165215
POLD1	8.41262488621175	7.53816564694119	7.85043815417591	8.69158301696208	7.65830575479314	8.53262398254186	8.73462325913509	8.08523183502798	8.08815538078389	9.27563520218433	7.29942967259707	7.48605464932371	7.4733209796369	8.27941511339067	7.55561755613799	8.14294587462309	8.33194924532205	7.81489580350393	8.26662118337816
RNF151	5.81506301719287	6.80542144617176	6.38801728534513	6.16791986555194	6.26428682766976	6.10363820959677	6.43929068104202	6.31433399391901	6.36785153448991	5.96424381837536	6.29094040240368	6.78267065867701	6.64632685232135	6.22689381357139	6.5520280988563	6.53397909095731	6.38499954473004	6.46188866443282	6.13750352374993
ACTR5	8.39345738836021	8.38397250515158	8.16472494460452	8.28122901975667	8.03478135856469	7.83094486171248	8.28403100714466	8.39694251208916	8.21602990986121	8.33730657065786	8.13955135239879	8.02739184121185	8.5763259912243	7.93175337018492	8.09848114403909	8.5517613164521	8.26261167934518	8.59199836674361	8.51414080673282
LMNTD2	6.25096157353322	6.18123575927822	6.30833903013941	6.68590651879899	6.27674416561734	6.95678502021729	6.92615601839997	6.85752821633021	7.15855415032853	6.84669764568231	6.35024439969447	6.08816916456707	5.87405920314115	6.35402893805439	5.93545974780529	6.53397909095731	6.26115467261557	6.80823958959408	6.59478141613073
ARHGEF28	7.39054129977323	7.96887756677379	7.64676749432866	7.82177398197057	7.56699091469365	6.52356195605701	6.5596952323244	7.20764203666828	6.71029675211293	6.53294028837287	6.51727569320958	6.97986872550318	7.1661299341808	6.65821148275179	6.51412226017071	6.5287791444994	6.98550043030489	7.09431419963371	8.14941841174678
C1D	5.36875787449974	4.76637253914693	5.45208800386902	5.5909612413426	5.53915881110803	5.56033283421244	5.33388881340466	5.42466012259114	5.55049130956254	5.40820913958499	5.45428777669263	5.46957670118426	5.49796038419562	5.74505711847385	5.52099418415768	5.35659106088749	5.64385618977472	5.52380343045189	5.64385618977472
GLIPR2	11.8273234893456	11.8181841432482	11.6191618890804	11.1672475841057	11.7118767813968	11.7809119577441	11.062391857257	11.8382201443491	10.8093859849433	11.6926837120983	11.0988203478015	11.7151145225912	12.3860855805928	12.1327954036143	13.0233072529807	12.1540476117573	11.7421566943468	11.4897781816725	11.2171019417001
SURF6	7.20877865046818	8.59590491691356	7.6612080315625	7.98925994611348	7.28845177323001	7.61382334485172	7.6733903518661	7.60801376733277	7.78576500460547	7.63836929867901	7.77813496763046	7.67009959779075	8.40551634490707	7.17616117855446	8.31569075447976	8.54205060874293	7.33846898574116	7.99033205336061	8.47482335455208
LOC100131257	5.88833655854878	6.03121873061072	5.68088692071969	5.90448409790142	5.99887245399427	5.74953426766926	5.56173242917573	5.72587745912023	5.87200870151234	5.85299758761332	5.66533591718518	6.26741032458592	6.14567745519564	5.81506301719287	6.16791986555194	6.23122118071119	5.69905184401685	5.7292808460274	6.20359271420771
INPP4A	7.26339597353683	6.86789646399265	6.75070028768338	6.96707636065508	7.23159752859475	7.00033245781361	6.51023089516584	6.78411786900412	6.82322328183573	6.48478262307787	6.58069875319603	7.14694027935802	7.10729659820337	7.62413233988901	6.91567983702712	6.85202631199877	7.20627300925528	6.85362145574883	7.17092652528738
NECTIN2	6.21723071622067	6.50356022588251	6.70597790168252	6.85497432241887	7.09782988087315	6.72246602447109	6.51266462304209	6.64862074872713	6.64665806639167	6.63115522408799	6.97333460234551	6.49761236561836	6.95368778711935	7.02627886907381	6.69249136356009	6.46188866443282	6.44790974874208	6.40165606300038	6.55362929391636
SH3KBP1	7.42265181939197	6.19179950106508	6.43396093112118	6.43128865429159	7.35611563231258	5.75488750216347	6.03121873061072	5.95652136333312	6.20437551131909	6.1402326347024	6.51412226017071	7.77613623773872	6.5839597798478	6.70127180220197	6.5520280988563	6.47816289273763	8.10194521519105	7.3645838127337	5.88630626345243
IQCN	7.47484646827368	7.87962123089309	7.28165559910085	7.9324279656534	7.14279019676467	7.73701067768181	7.75566007219608	7.54294982024431	7.92007113761002	7.47865719204788	6.15987133677839	6.49249415167943	6.81583156646482	5.95652136333312	6.23266075679027	6.41023933077602	6.42500604148493	7.85735465491581	7.42947453298767
GRB10	7.44585000110578	7.55106991288347	7.01569380710515	6.89496929894601	7.2715237225355	7.1501727533471	6.79727243202997	7.17312743348066	6.90867602771546	7.13111922310737	6.93899143877554	7.08843103142898	7.33751040656829	7.76073258658295	7.5527036756761	6.85521483774501	7.43663243114923	7.16061065463022	7.30169372322107
DEXI	11.1115035366544	10.8998997575372	11.352033325791	11.0393629748215	10.8640296378086	10.7218153158668	10.4266167880529	10.222354904337	10.4521577244034	10.380191224496	11.1030492849743	10.7694612560353	11.2528065613284	11.0492115134073	11.0872308377646	11.1457730967972	10.9549762746687	10.7888170915314	11.6892947482169
FAM89A	8.54904185934632	8.35601920685363	8.83238213409055	8.03932211960088	9.45757336238344	8.3718245519061	8.2810467577337	8.68322027233236	8.61537288980533	8.12350066435096	8.39319694098231	8.3758274837884	8.90760275048619	8.64912142386675	8.49974027156385	7.98891186495402	8.83488404725423	8.87422062098536	8.1065273469853
POP4	10.8549591330908	10.2529341980556	10.5424078067421	10.5595557671378	10.5236215444042	10.8317799617421	10.7282882268667	10.947141807717	10.9093349437769	10.7515269039707	10.688686898765	10.5161869612473	10.3144435560838	10.9021476120334	10.65523311984	10.6398721918552	10.9137828868567	10.3269990369777	10.498714103331
TMEM198B	6.66513264632305	7.09554049392213	6.6033785807078	6.83975052260686	7.02607631759519	7.12984761851044	6.44194819050336	6.48864353985378	6.38499954473004	6.06177619758669	6.33479528777867	6.67430951546289	6.8507494258965	6.23840473932508	6.46270675067016	6.67139670153036	6.76884595975339	6.78953364497036	7.04292006890822
SHH	5.93545974780529	5.72246602447109	5.96520709119934	5.86789646399265	5.92441585637386	5.74056873028193	6.09064175191785	6.07574653806091	6.10139795218253	6.17592374206376	6.70597790168252	6.03121873061072	5.64817779572482	5.71699089440494	5.89845023280787	5.84465430031041	6.15987133677839	6.01524777369894	5.81506301719287
FAM131B	5.68860001099912	5.85798099512757	5.78594281939225	5.78048596271955	5.69673667655928	5.76906555549003	5.80219321694183	5.70597790168252	5.75355105460065	5.88833655854878	5.72701372166611	5.85299758761332	5.82781902461732	5.86046625851717	6.15042360517025	5.656782364219	5.72587745912023	5.8923910259134	5.80219321694183
RPP38-DT	5.91248939686347	6.21399459935917	6.02070220379105	6.43929068104202	6.05853297020161	6.4446008137115	6.41869594960205	6.1106138055009	6.17911290067856	6.22207035524718	6.64632685232135	6.38681094647222	6.26115467261557	6.09803208296053	6.03782146543497	6.27052894238072	5.86418614465428	5.85299758761332	6.52580109927381
ERI1	6.7026173756311	6.29829173062012	6.93899143877554	6.69740965320142	6.5673218344869	6.88033533783706	6.93533598189263	7.20129372924411	6.90099718791715	7.31054825653287	6.86562193317635	6.49249415167943	6.66513264632305	6.32822611878773	6.39403389536778	6.64573047530608	6.64990281989314	6.37947540996029	6.39403389536778
TMCO5A	6.40201777711713	6.03782146543497	6.5287791444994	6.22689381357139	6.33806779754262	6.04948483557401	6.66701500426927	6.60659028037053	6.81374015397445	6.65577255331344	6.57427865434982	5.98185265328974	5.80864246791806	6.53471996823659	6.08321336824898	6.01420574845732	6.83436612289294	6.48617052508255	6.14567745519564
ATP5MJ	9.27159958723382	9.78902836871014	9.54555433002395	10.0328482869755	9.49365834082288	10.2510382904393	9.82581837515139	9.78398908684706	9.74032586232291	9.91672592967893	9.03459072635892	9.30715640032268	9.43712243311565	10.2038264970138	9.32575225028503	9.63299592394128	9.54057327721891	9.20148438943653	10.5795424134949
GLT8D1	6.50143914515887	6.23122118071119	6.55568427002267	6.35931031689044	6.32681415451317	6.28447711781042	6.5596952323244	6.49505552836802	6.47115818990212	6.67030217007853	6.43796008833447	5.84883072362343	6.06824086131282	6.65360178612038	6.06824086131282	6.24840200614344	6.62185700585654	6.65623749740607	6.34340782229781
ANK2	6.67202076487451	6.56115197596894	6.39403389536778	6.39403389536778	6.46893840826197	6.65525020663287	6.40854204229686	7.07779736421508	6.4110872267986	6.76818432477693	6.50497307869485	6.38681094647222	6.18652630850696	6.78816365703777	6.82064361412564	6.53397909095731	6.53294028837287	6.48418808961534	6.32327998788732
HTR7	6.30231905094883	6.19574129324645	6.20437551131909	5.82781902461732	6.03121873061072	6.0639343057541	6.27984269352035	6.37446049900078	6.25550073314839	6.39574832817903	6.15633593669436	6.09311010883225	6.10643207781693	6.00898878322726	6.04657836662033	6.06177619758669	6.44128427192704	6.15987133677839	5.76022094646651
ZNF541	5.75488750216347	5.78920757534734	5.62760683812965	5.75488750216347	5.56871618873173	5.6046644151637	5.80864246791806	5.83625995679134	5.69209237542757	5.71836162613835	5.75488750216347	5.64817779572482	5.69209237542757	5.69673667655928	5.62351574149055	5.65248649491816	5.59320435406329	5.84046323386954	5.55612281784117
RFXAP	8.227523530964	8.82258963127105	8.64254923760326	8.91437048087752	8.4306499155735	8.53554911272774	8.58770252048472	8.1918345318805	8.36240325812606	8.66314355891349	8.38026061071232	8.43842635125677	9.08010359660113	8.06705730152495	8.97979186051854	8.87582551510839	8.10764916540447	8.22870711776518	9.15033144504481
RPS6KA3	7.0867444973369	6.56115197596894	6.78368975074029	6.72498580663356	6.9478589863275	6.89266909437009	6.76606505147495	6.75488750216347	6.80792673425781	6.62867008365899	7.00466655113842	7.16120244101634	6.82756500665014	6.91994664012352	7.08905317215643	6.78659636189081	6.87999118976546	7.04082340576698	6.89113236922879
TEX48	6.35931031689044	6.41616416473313	6.23725777090037	6.16390121381454	6.03121873061072	6.39403389536778	6.12928301694497	6.22207035524718	6.00898878322726	6.04366603044085	6.09311010883225	6.29216884169603	6.29829173062012	6.31167203517036	6.26741032458592	6.27052894238072	6.22689381357139	6.073248267825	6.59908565824708
RPL23AP7	6.41869594960205	5.81506301719287	6.20124177119825	5.99548451887751	6.03452387533439	6.16390121381454	6.30164800149733	6.30231905094883	6.17911290067856	6.12567176339259	6.22303633790187	5.96424381837536	6.19705348975542	6.27984269352035	6.30499830715618	6.02458563827827	6.23035674505615	6.24901102602809	6.46188866443282
RPL18A	13.843427130196	14.6559573865335	14.0649677894414	14.7879386263166	14.3964971569872	14.4206671423666	14.199383347511	14.317999147633	14.0267520960585	14.309342267353	13.8047888486488	13.7537115250253	14.5464698523284	14.47280052203	13.7797405071298	14.4252446323178	13.9037266497857	14.4487843975871	14.8253401264739
ERF	9.07819111188048	8.98139289220032	9.07276877749651	8.88636236039381	9.82785061497492	10.0173071566691	9.04156169114714	9.03465949990042	8.78738250793306	9.27750849567518	9.12996169682748	8.38303116574345	9.90265427986919	8.96399192156991	8.5279367185459	7.92417888481195	8.55842071326866	9.10246628761459	8.99261238335228
PAAF1	9.82854701456539	10.5397962483963	10.0898239841822	10.0273308767728	9.34322791838068	10.7470531737404	10.4297398097363	10.133013481775	10.2811571379936	10.4295080090837	9.63026712502677	10.0321239913583	10.2002768987511	9.31611292459126	10.1393048709418	10.3818280012928	9.83746820300952	9.67648198670586	10.5155358505116
ZNF428	11.6218588369339	12.7957692810382	12.1609521649087	12.2003630108183	11.6415766900051	12.5487939788452	12.4819987721173	12.192221356139	12.2169093038599	12.5931408938846	12.1333437324168	12.5618684629808	12.5776885228143	11.6520522586762	12.6075778164461	13.0328054220498	11.8479015690647	12.2107047932259	12.5532015573434
HIC2	8.3526230365375	9.29662419787181	8.45027552995229	8.55326603075219	8.56390057026675	8.56241072882493	8.33096123358464	8.50909327377093	8.34962800903352	8.23684224778797	7.97314572234071	8.0544724548985	9.17117679765177	8.68452948241849	8.21260581429587	8.76082039213084	8.19554445921369	9.15298396162382	9.04756619806502
SMIM20	7.7124582171534	8.20375909413642	7.86019122632066	7.6728199075372	8.10864676704247	7.74426337256353	7.91537091099082	7.81158855298324	8.13792151686798	8.05651145683946	7.55436936116187	7.60414695639755	7.8851350466313	7.85851630977908	7.49488677756027	7.84331119144463	8.0475929163009	7.17971008387062	8.12784372618134
CASP8AP2	8.68179043134553	8.63331931286746	8.42017625000405	8.77322823886639	8.24975298082558	8.27786715170653	9.17202614856801	8.46308536753975	8.88958366307624	9.52750574238274	8.77734244969691	8.35692772802686	8.52319653158063	7.90305333828958	9.14854776185165	8.75013649395314	8.76211523589117	8.97286895986221	8.59372649873187
RPS2	14.5325020078129	15.0188337403446	14.6437804575684	15.0460198638638	14.734804680241	15.0008344638995	14.9438061305273	14.8489630710402	14.7866740014442	14.9737086474047	14.2700200637886	14.7192710035237	15.1574401011455	15.0038842753423	14.6144181070654	14.9996077668044	14.4784242905246	15.1235589624303	14.842997760753
L3MBTL3	6.27519333390221	6.45779126025604	6.4155305236831	6.46393301087224	6.65384393980322	6.39803050373785	6.58965114651479	6.43510515548039	6.42122329922514	6.63363609105368	6.49078350261206	6.77807712953536	6.38801728534513	6.33806779754262	6.29829173062012	6.37068740680722	6.46086540384599	6.38856497483276	5.99548451887751
CDC42EP2	7.45419481527085	9.24643730380546	9.34773584957246	9.03688379328633	9.45555429331961	8.79623271256481	8.11945993445933	8.28061211134117	8.18636189125299	8.92180672843599	9.14366279675877	8.60034372720438	10.1374785479005	9.54086673408084	9.25014561206362	9.46893616885476	7.58922642049069	8.81610942433564	9.06418578504436
TMOD2	6.12446668994232	5.8801957289431	5.80542144617176	5.93310047493137	6.47115818990212	5.92441585637386	5.96520709119934	5.74953426766926	5.79787677934697	5.86294724802092	5.76022094646651	5.96038891642162	6.06824086131282	6.27984269352035	5.93545974780529	5.81078497075035	5.97154355395077	6.01212167271222	6.05528243550119
PIK3AP1	10.3898596358868	7.91338551404531	8.69034724996876	7.84592906524064	8.53704013999071	6.82097669262124	7.02649024493649	7.73953288367312	6.8475923441955	7.35272675037747	7.8289203101157	7.74809689040248	8.08752754891499	9.30366911761238	7.77729280011455	7.57961085841971	10.816188322374	7.3518226445507	7.90961171580451
GDNF	5.73606362787181	5.84046323386954	6.09064175191785	6.04657836662033	5.92441585637386	5.82357869243181	5.95652136333312	6.0639343057541	6.11144869848767	6.14567745519564	6.00450139223494	6.22689381357139	5.86789646399265	5.96231765494231	5.94953493301701	6.04366603044085	5.98641093525204	5.91348784071516	6.27052894238072
CLK1	10.5892815782669	10.3688644717299	9.57247760042436	9.00137103572005	10.66411692912	9.83073939751744	9.97689372188984	9.74845854941701	9.86925714940969	9.5021133599447	10.6722136074016	10.7171164562076	10.3426985153756	9.95957065243671	10.0122184880706	9.69497853919344	9.62293748679774	10.3067331954154	10.2388047689913
NEK3	6.14923903883703	6.16524267864451	5.94251450533924	5.94602898951548	5.93781516880342	6.20750245925879	6.00562454919388	5.78920757534734	6.01290383323064	5.98527271425345	5.84465430031041	6.30833903013941	6.24982454861618	6.05528243550119	6.31167203517036	6.1402326347024	5.81078497075035	6.07824048959725	5.87200870151234
FAM174B	9.02779654658759	9.42427065468429	9.01810084229223	8.65028958903603	8.56345713518978	11.4267316677801	11.0803781913858	10.6130858985535	11.4635977833289	10.429716066526	10.6181982701426	9.3221127029566	8.63179766311875	8.74914873770025	7.90410892432792	9.95300719682344	9.15227951776321	9.72316687967398	8.99742339153428
SP140	7.10328780841202	6.85472504142698	6.78572447022647	6.62226125135163	6.89805473746435	6.63434495717038	6.68879021322122	6.77831898250818	6.94833919513333	6.69714133444375	6.63734941083314	7.0078088304261	6.86789646399265	6.97236410482751	6.71836162613835	6.97785230797118	6.90624965620869	6.90032343138174	6.72900887033786
PTPN13	8.31465393290009	9.45794245629278	8.78089600928732	9.20912311638354	8.98403872225721	9.69601033693851	8.74236771540705	8.53616327462562	8.84431063623336	8.25806754080543	9.69747498751975	8.85859649660986	8.54720341042172	8.68511249128709	8.79611263428959	9.14851776513173	7.9106097542061	9.9081256749772	9.73096102851089
HOXA3	6.35226417325832	6.30833903013941	6.11769504266975	6.0639343057541	6.12350066435096	6.1402326347024	6.17592374206376	6.17192735435346	6.30404187060895	6.26741032458592	6.16791986555194	6.26115467261557	6.24982454861618	6.15987133677839	6.25550073314839	5.93781516880342	6.25436728144083	5.99276843076892	6.22689381357139
OPA3	7.42689789177425	7.39640698569204	7.37174267255284	7.75129030989774	7.88349007834194	7.45117731115256	7.30214903251901	7.61919729454166	7.45797589371075	7.80565875869332	7.64839641290501	7.38002808338077	8.04762944859812	7.73460530892614	7.87731358537014	7.71284267366004	7.35372026000738	7.39115764822048	7.51727569320958
IL10RA	10.8935207249689	7.92663579618261	8.71543730967009	7.94983312920609	9.39081813039452	7.38930867290642	7.15305339878036	7.72560484100889	7.31206973571629	7.58323097940616	7.9304878006936	8.82900628291088	8.27006167272776	9.94207151236224	8.36688737768023	7.85019058896061	10.7362501274587	8.36542877827382	7.6454869558415
LRRC17	8.85540578832772	12.2966818932603	10.62737136694	11.9760860933221	10.0104916009743	10.8588897000397	9.56643464628328	7.82177398197057	9.96113435075993	9.32357250597568	9.06317555921168	9.49203702822198	11.9645932812387	9.75482805655977	9.81867531857261	11.7547026450187	9.36850646150769	8.12206801841604	11.9782664296224
PCYT2	7.70583970588368	8.72869093375603	7.53345433216478	8.02509857918852	7.8862458958289	8.84145804824531	7.96435357616123	8.54459202649018	8.37806548060069	8.42147663241171	8.35636789309521	8.27565894469885	8.68932222669663	7.76425723667909	8.09666877669703	8.65877166816816	7.56770591055551	8.25067219095729	8.4772369405065
GAS2	6.26584942144085	6.19574129324645	6.17911290067856	5.76022094646651	6.12928301694497	5.99095486039699	6.21529030565123	6.08321336824898	6.18863829456139	6.16791986555194	6.10643207781693	5.98185265328974	6.22689381357139	6.09803208296053	6.27364083331922	6.39643353125099	5.96038891642162	6.41293560777755	6.27984269352035
SLC15A1	6.07824048959725	6.25550073314839	6.37351771565002	6.27364083331922	6.24412594328373	6.41616416473313	6.799087306074	10.9047165000022	6.64433652725159	6.93154005677179	7.53902927299598	7.37692152854252	6.07574653806091	6.18123575927822	5.72246602447109	6.27984269352035	6.22689381357139	7.28195783767613	6.03782146543497
BAIAP2	6.15279185163912	6.12446668994232	6.17592374206376	6.21529030565123	6.07199858075306	6.19179950106508	6.16952419715	6.02901108665907	6.16952419715	6.17192735435346	6.17990909001493	6.26741032458592	5.95652136333312	6.10922054599423	6.11478344724985	6.073248267825	6.19495379593384	6.39512451043807	6.073248267825
LMX1B	6.2475478068903	6.15987133677839	6.35402893805439	6.16390121381454	6.04948483557401	6.03782146543497	6.47779549680326	6.2475478068903	6.44580448973829	6.42410580775826	6.6033785807078	5.72246602447109	5.85299758761332	6.05528243550119	5.94251450533924	5.89845023280787	6.45450493755737	6.15583017155653	6.00450139223494
UBOX5	6.90064706698127	6.54468784144462	6.86789646399265	6.62529094884325	6.72034961308262	6.45121111183233	6.89449888034121	7.11707162384512	6.95206210353786	6.77082904603249	6.98460302081292	6.02458563827827	6.2022864546479	6.4110872267986	6.68570052010411	6.32822611878773	6.92271283476245	6.98740614251361	6.6033785807078
ZNF736	5.48421226242025	5.71149490665009	5.69488019279919	5.91248939686347	5.72246602447109	5.64385618977472	5.55799511286258	5.6046644151637	5.63575439127776	5.71836162613835	5.56173242917573	5.6387978999517	5.77610398807316	5.76553474636298	5.86046625851717	5.72246602447109	5.64731450954714	5.588393834475	5.8801957289431
PLXDC1	8.93094604023268	7.9446587733019	8.09908476089186	8.09530787361702	8.85013400559242	7.63530166452613	7.67957158458293	7.49271605072102	7.4204285038363	7.21111540636626	7.08246522842035	9.96948149863753	8.11451695082629	9.41075512289988	9.32280291430859	7.78419117315372	8.5349335223912	8.04582135336151	7.61233038040485
HGH1	5.90448409790142	6.03121873061072	5.80542144617176	6.39703281709685	6.25833047261243	5.8801957289431	6.16631374788993	6.1184220243132	6.47115818990212	5.84465430031041	6.1333991254172	5.82145511910246	6.01680828768655	5.99548451887751	5.93545974780529	6.28447711781042	5.85299758761332	5.98458935036246	6.10363820959677
TMEM231	6.05528243550119	5.76553474636298	6.30164800149733	5.84883072362343	6.12639473762014	5.73154441330322	6.52235554690983	6.1333991254172	6.29304486986342	6.27052894238072	6.40258575823259	6.07574653806091	5.63575439127776	5.70136330215702	5.87405920314115	5.66533591718518	6.00225245173138	5.80477637795583	5.78267065867701
GBGT1	9.15987612893927	8.60911038861446	8.53766376145665	8.57000746297462	9.63568402480965	7.15879648177846	7.23372511905554	7.59107497630239	6.96317121870029	7.14873077917319	7.41591918985946	8.02556870714273	8.13369965557991	9.94432699819846	8.08208622153054	7.73170935452415	9.36018867006271	7.80885094223618	8.80891141988857
CDC5L	9.22289703481818	9.08486843242577	9.3473465327912	9.18902616202964	8.91625150434234	8.96834596665178	9.50780672866419	9.41915457108879	9.4176154209566	9.72519581722666	9.34300067433313	8.55386079765905	8.97134035530011	8.70626357952614	8.92477391248155	9.01307026696042	9.33599901678887	8.81198215136249	8.9423505800657
EZH2	6.96600586560339	7.17261952182745	7.01979308063828	7.8487781547998	7.05340353952132	7.88754842191206	8.8683247005197	7.64851361834324	8.20812996344236	8.95502911001244	6.79701297783614	7.29370154208074	7.05240828589722	7.37732247050298	6.5520280988563	7.73794426598136	6.89198657743492	6.89138880632403	7.44292359646955
RHOF	5.8801957289431	5.83415498140132	6.10223819393074	6.7587961807203	6.55714506726981	5.67807190511264	6.08023127201926	6.27612440527424	5.8923910259134	6.65821148275179	6.07948478382681	6.2022864546479	5.80219321694183	6.05528243550119	5.6724253419715	6.62043978765172	6.19495379593384	6.10922054599423	5.88630626345243
AIP	10.8726888070195	11.0512026860499	10.7913816372962	10.4240496295026	10.5972785426702	10.274545768714	10.0792400915984	10.2255016106752	9.83788160445536	10.3949722639632	10.2185252158619	10.5037237918931	10.9674101510989	10.474090315582	10.6443582504482	10.2360362029998	10.6408976171078	10.5913353357414	11.1496265935554
ORAI2	6.57399096991487	6.54468784144462	6.4155305236831	6.77175091365246	6.92759428079533	7.06519853588884	6.68229237143083	6.5077946401987	7.3196549620307	6.65577255331344	6.32822611878773	6.60521428966528	6.47004872601133	6.95855271543101	6.96302899313928	6.45252954467793	6.48478262307787	6.4761386254757	6.29829173062012
POGZ	7.96782108575811	9.16226392283633	7.95914533111982	7.97115150147514	7.59078313832682	7.76046980320563	8.09984431716011	7.45761481065279	8.00584009530745	8.01347175119008	7.64708277315761	8.8984136510155	8.53811014924413	7.47250807952703	8.19897290986325	8.1296328280795	8.03866388947996	9.32275695554855	7.68261262261101
CLDN25	6.01420574845732	6.073248267825	5.95652136333312	6.19967234483636	6.09434164963584	5.93545974780529	5.97498811199193	6.09311010883225	6.09508049190141	6.02901108665907	5.96424381837536	6.27364083331922	6.11963215530272	5.89845023280787	6.15042360517025	6.07824048959725	6.03782146543497	6.19630409039097	6.13750352374993
PRRG3	6.15633593669436	6.93899143877554	6.33806779754262	6.00898878322726	6.76730123107595	5.93545974780529	6.21916852046216	6.10223819393074	6.1184220243132	6.35931031689044	6.05528243550119	7.41046661579399	5.85798099512757	6.03782146543497	6.50143914515887	6.70979929458043	6.5894638929561	6.35085080548338	5.88630626345243
TUBA3FP	6.22689381357139	6.4110872267986	6.34340782229781	6.98753347949622	6.39536789999796	6.77346892790519	6.89072878348235	6.38887833881199	6.46893840826197	6.78135971352466	6.39917109381982	6.06824086131282	5.91049283228871	6.09064175191785	6.45779126025604	6.42710328715284	6.24412594328373	6.21028949649354	7.12268824717456
VSTM5	6.15279185163912	6.1402326347024	6.22689381357139	6.10363820959677	6.03782146543497	6.23266075679027	6.18652630850696	6.01290383323064	6.32493118292196	6.27364083331922	6.27674416561734	6.09311010883225	5.92837032301897	6.12928301694497	6.13750352374993	6.1402326347024	6.1106138055009	6.19405355383665	6.48220292629596
RASAL2	6.23983716874034	6.5287791444994	6.33526349915047	6.51175265376738	6.30833903013941	6.63434495717038	6.50567978043175	6.02458563827827	6.52717670657248	6.48478262307787	6.14923903883703	6.86789646399265	6.54560857687277	6.46270675067016	6.76188361236552	6.82951091287998	6.24412594328373	6.26584942144085	6.36387192485753
RPS27	13.5067195756105	13.6340562733564	13.6463637689047	13.5308424084344	13.3340268411066	12.7549290583622	13.4102141114872	13.5712400260246	13.3365393073887	13.7005499643542	13.342208525105	13.2081628010863	13.5823371745977	12.5182387269962	12.9524096694674	13.3679588400866	13.6063232201302	13.7107443366508	13.6346036478522
ABCD2	5.85798099512757	5.6667565918848	5.68088692071969	6.00450139223494	5.7292808460274	5.72246602447109	5.83625995679134	5.79354998953654	5.6507645591169	5.78048596271955	5.84883072362343	5.82781902461732	5.67807190511264	5.7848520513164	6.22689381357139	6.05528243550119	5.91348784071516	5.74281466986289	5.76022094646651
CFAP276	5.53915881110803	4.87903424718165	5.674686619928	5.37606459723368	5.44122118376796	5.682761487113	5.52765840671484	5.30536866471962	5.59991284218713	5.54766574835342	5.51217947025358	5.65248649491816	5.82781902461732	5.57288966842058	5.61765111942733	5.56871618873173	5.36793712850834	5.61344619663665	5.34114606497574
RDH16	5.63575439127776	5.80219321694183	5.68650052718322	5.88833655854878	5.84883072362343	5.84465430031041	5.64048500384312	5.77259038358876	5.47832471148503	5.58453263378812	5.66106547980695	5.77610398807316	5.53010508575123	5.96231765494231	5.67807190511264	5.66959375118833	5.54341854992942	5.67807190511264	5.8801957289431
DLK1	7.77693435177406	7.37931164629834	11.04445580145	9.25017404228309	10.6367175952557	5.98641093525204	5.77939105953591	5.81078497075035	5.77082904603249	5.81078497075035	5.87200870151234	6.20750245925879	10.9501859539842	6.09803208296053	6.05528243550119	5.682761487113	6.12567176339259	5.99819550315325	8.83901351620435
NUP160	9.50806135558759	10.1629112850666	9.84073292717017	10.462059785084	9.96577115607748	10.3656034200696	10.2990206848691	9.78233271266494	9.97336301832169	10.0821992153919	9.93435254965217	9.95313731523698	9.88505449053246	9.80701771709299	10.1018480675283	10.3724213033069	9.63410985703874	10.0673402396502	10.3457308975352
PRDM2	5.98641093525204	6.12928301694497	6.5077946401987	6.58233018791316	6.57490833161832	6.04366603044085	6.40002551791402	5.8801957289431	6.1184220243132	6.16791986555194	5.81506301719287	5.6046644151637	5.91647664443772	6.3819754785573	5.62862780216015	5.89845023280787	6.56160566590792	6.10922054599423	6.94771758052453
H2BC13	5.8801957289431	6.12928301694497	6.00562454919388	5.92045290262375	5.96231765494231	6.38600558479255	6.04657836662033	5.85299758761332	5.99887245399427	6.29462074889163	5.91248939686347	6.09311010883225	6.31831684133498	6.12928301694497	6.31167203517036	6.073248267825	6.12567176339259	6.04366603044085	6.03121873061072
CABLES1	9.84025864873247	8.22409334755894	9.15067542871282	9.04980200136908	9.333628118935	8.31650962925886	9.00644249938735	8.92439091383183	8.42280905526411	9.14703214741279	7.90301416070289	9.22158494634602	8.61785898769817	8.88041891301277	8.81374047458243	8.65795291720399	9.5657397704996	9.05011555942618	8.53224486953941
CSN1S1	5.64385618977472	5.62862780216015	5.63981097771678	5.92837032301897	5.79571500650173	5.63981097771678	5.81932841537339	5.93310047493137	5.93545974780529	5.85798099512757	5.75488750216347	5.74056873028193	5.5909612413426	6.17059209364554	5.61765111942733	5.55612281784117	5.72587745912023	5.75915583380027	5.86789646399265
RGS12	7.54459048103554	6.29829173062012	6.11769504266975	6.46597446450407	6.46893840826197	6.47179062537894	6.21140163741847	6.20437551131909	6.08915913191124	6.32162690085936	6.24069594421251	6.44724856860178	6.29216884169603	6.90710938776507	6.31831684133498	6.35931031689044	7.12163711829091	6.23983716874034	6.48956059673168
PLAC8	7.45419481527085	6.4110872267986	7.33487482294262	7.42320501193996	8.03756452426101	7.19278595925112	7.38798627783492	6.92738331472267	7.02588148715672	6.46393301087224	10.8642347496556	8.28491800244902	7.64313466185726	8.34325457222847	7.43146501005548	7.70967386962456	8.8585592009639	7.96727526063256	7.12793449752884
COL4A1	13.0467220014781	12.7723893875566	12.7501469645017	14.241529213099	13.4932113702646	14.0042955315671	13.7568651137764	13.7763120967955	13.6921278232231	13.323036571683	13.4749689242696	13.0302340558509	13.0592408859349	14.3844039877979	13.6369753852384	12.8855766330698	13.4822300194389	13.3922297071521	13.3765692156851
SETMAR	5.63575439127776	5.94251450533924	5.92837032301897	5.90849350081248	5.7292808460274	5.74056873028193	5.7279204545632	5.8923910259134	5.74953426766926	5.84046323386954	5.8801957289431	5.84046323386954	5.58646452588639	5.76553474636298	5.75488750216347	5.62862780216015	5.85299758761332	5.87713072876566	5.78920757534734
SYT14P1	5.92045290262375	6.29829173062012	5.80864246791806	5.92837032301897	6.00898878322726	6.03121873061072	5.96520709119934	5.92837032301897	5.92837032301897	5.85798099512757	6.06824086131282	6.26741032458592	6.12928301694497	5.86046625851717	6.29829173062012	6.32822611878773	5.88833655854878	5.79895774790043	6.05528243550119
PCDHGA12	6.04366603044085	6.25550073314839	6.24982454861618	6.62982432719596	6.40599235967584	5.86789646399265	6.15633593669436	5.99548451887751	6.11144869848767	6.17192735435346	6.22303633790187	6.49761236561836	6.18123575927822	6.63501283189467	6.00225245173138	5.93781516880342	6.29216884169603	6.60405501020754	6.51682517442221
HSD3B7	8.33176387673682	7.12443980718841	7.59897701793015	7.50128626871061	8.19915847723995	7.30430750961835	7.28701048196623	8.20812996344236	7.46413973740583	7.79699027337402	7.28994786274664	7.59886836943158	7.76773622558789	8.64253479750514	8.14311531470699	7.67435189166692	7.86644871964464	7.91587937883577	7.65602578759993
SOX3	5.98641093525204	6.26115467261557	6.11478344724985	6.19179950106508	6.08321336824898	6.11963215530272	6.22303633790187	6.34872815423108	6.09803208296053	6.19574129324645	6.31433399391901	6.08321336824898	6.12446668994232	5.94953493301701	5.87405920314115	7.05591252782469	6.12928301694497	5.88325423134128	6.17592374206376
OR10Q1	6.56709210052579	5.96424381837536	6.53397909095731	6.34721031354541	6.18229502502548	6.46830472094458	6.44724856860178	8.07059058269271	6.61854848455295	6.55842071326866	6.64034762063603	5.78920757534734	5.77610398807316	5.92441585637386	5.79571500650173	6.02901108665907	6.69766263347052	6.61821075303962	6
FAM186A	5.85299758761332	6.01940614053676	5.89643413076069	5.78920757534734	5.8923910259134	5.70251902915328	5.63710882083182	5.78920757534734	5.82781902461732	5.92837032301897	5.69557630622205	5.8801957289431	6.09311010883225	6.03121873061072	5.86789646399265	6.09803208296053	5.79787677934697	5.72587745912023	6
SLC30A4	6.28355142317431	6.43128865429159	6.35931031689044	7.09754653964822	6.95792620327615	6.95678502021729	6.92983477963014	6.8860013506243	7.02249321107056	7.9512695593031	6.12928301694497	6.27364083331922	6.15987133677839	6.51682517442221	6.90979350138242	6.29829173062012	6.41869594960205	6.49012563746159	6.40002551791402
CNBD2	5.8923910259134	6.15515621689902	5.84674402324487	5.84046323386954	6.10223819393074	5.97498811199193	5.68088692071969	6.20124177119825	5.79787677934697	5.78920757534734	5.97269265400426	6.18652630850696	5.88630626345243	6.17592374206376	6.09803208296053	6.03782146543497	5.62760683812965	5.96578428466209	5.94953493301701
ECH1	11.291816140801	11.7218576434829	11.5498885594236	12.0792824656625	11.2882581344057	11.6828824720925	11.7275566300748	11.8132491794895	11.7956347778957	11.5474328626939	11.4121053681921	11.5311403738306	11.8565616211075	11.1882003041744	11.7899801592622	11.8620954703534	11.3506575744577	11.5894216171023	12.1595179971702
ST6GAL1	6.25776496857139	6.10922054599423	6.14852742516046	5.99548451887751	6.12060077384517	5.73606362787181	6.00225245173138	5.84883072362343	6.00562454919388	5.71836162613835	6.04657836662033	6.11478344724985	5.70136330215702	5.75488750216347	6.11478344724985	5.98641093525204	6.14567745519564	6.13750352374993	6.11478344724985
PER1	8.3526230365375	8.14667049447089	7.75057970861644	7.61422174787789	9.07854045626917	8.12341064829796	7.08790831064256	8.15083533415159	7.67475087321951	6.69418374333315	7.64169919170457	7.4754959340893	7.49271605072102	8.28016526783277	7.11165734626313	6.49322620895702	6.5520280988563	7.9191976414569	7.23305015515616
CSTF2	8.2932343605949	9.04524855380624	8.41720568818198	9.56837760771377	8.90733475707768	10.072975593987	9.31077544487479	8.81487433980704	9.26678700910231	9.47981825045725	8.81438443220742	9.07606279476483	8.8144975518725	9.39921275872958	9.17772125146305	9.79704638518074	8.51251253650725	8.56835670504684	9.535263710576
SH3D19	10.5163052686783	11.8735748027696	11.5920011707962	11.1150134039838	11.0451980338764	9.75858101203497	9.42091541006619	9.8772583626639	9.23663181069057	8.72383156649532	8.89169774640577	10.4674107323451	10.9017311096904	10.6050534063671	11.3522459076876	9.14907463642832	10.858052506256	10.3265483584986	11.0921923050933
CNEP1R1	10.32109187844	10.0033938054827	9.94116956248574	9.93001226025561	10.1400347277291	9.33689189648654	9.80399545957581	9.43754506662014	9.78564470570358	9.59477675170436	9.74388619021808	9.77425023106754	10.0234459633319	10.674519177233	9.92328038533749	10.0320476560346	10.3213599218486	9.75863031048103	10.0863959398453
ECD	9.13700571833264	9.20458728278143	9.04569387189687	8.85639875992551	9.00283526381641	9.48598785559533	9.50885605734721	9.21553906657496	9.6642147278986	9.44873951418242	9.53749662162266	9.06967612322359	9.69553420090432	9.18174437345881	9.15098913123272	9.59302111044366	9.00259451670845	9.25228862698488	9.3106295940707
MSH4	5.82357869243181	5.83415498140132	5.68369645430652	5.83625995679134	5.91348784071516	6.80542144617176	5.83204693024235	5.74953426766926	5.90448409790142	5.78048596271955	5.77259038358876	5.92837032301897	6.06177619758669	5.71699089440494	5.96809075204526	5.91248939686347	6.15987133677839	5.91049283228871	5.86789646399265
RFNG	7.23504441324381	7.45042607217993	7.38904790576965	7.462022862381	7.58903461608572	7.22019353480275	7.23511623559259	6.99232318371599	7.20959665322324	7.45283590775951	6.95282742780758	7.27407525450688	7.38699368546525	7.38632122977131	7.10328780841202	6.94554098822914	7.12163711829091	7.35324653125118	7.49549850528283
DPRX	6.09803208296053	6.03121873061072	6.19495379593384	5.86294724802092	6.04948483557401	6.11478344724985	6.06824086131282	6.20750245925879	6.22689381357139	6.1402326347024	5.96424381837536	5.90849350081248	5.77082904603249	5.95652136333312	5.94953493301701	6.17990909001493	6.21140163741847	6.05528243550119	6.29370154208074
SNCG	7.26084145905588	7.80006380029458	7.20399884322681	7.44995665851393	7.05565770434739	6.55842071326866	6.05528243550119	6.54619222885649	5.89845023280787	6.06501215043695	6.97785230797118	6.73063995591679	8.12487762353211	6.98331971235895	8.27565894469885	6.53915881110803	7.18505182676432	5.99276843076892	8.22368077155387
HSD17B6	8.63527771829025	7.85419704671518	8.29476363294883	8.342263606441	9.65885412451886	7.55097452086492	6.37916172992979	7.19704660728056	6.53198180865873	6.39917109381982	7.60091271460644	7.17883413057056	8.5162610399749	8.95234521599191	10.1962201029193	7.41154657828774	8.58078617135532	6.3358869493672	7.78239414838964
ZSCAN2	6.30633516019798	6.44194819050336	6.32398787432224	6.82436436136102	6.69086402708526	7.029521352543	6.51993812583401	6.52669484554198	6.09508049190141	6.72082566608984	6.13750352374993	6.48735771531155	5.86789646399265	7.00498333366941	6.38801728534513	6.82301305156449	6.45121111183233	6.32272856852416	6.83035674741922
AAMP	9.40167632650737	9.50078114370465	9.51310874245375	9.80703768749086	9.55656161556244	9.41448588702792	9.51757077764027	9.79125504874826	9.57708019755874	9.56721610055205	10.0796621097496	9.04291158985581	9.77903066909899	9.04820566409787	9.21875768118396	9.44755316234641	9.3066634845291	9.77633547861528	9.56850206732384
CLEC10A	7.77379066313347	7.12793449752884	7.23087354774686	6.80237418883964	7.56787928169887	6.55842071326866	6.45516280124451	6.80708310301168	6.76524034288965	6.70846316507212	6.64930791957472	7.17883413057056	7.54754005645834	8.73886880841118	7.41665314534015	6.86473587389549	7.71207709832665	6.86971721113883	6.99268686907044
GCNT2	6	5.69209237542757	5.85798099512757	5.85798099512757	5.78920757534734	5.96038891642162	5.68929916053589	5.86789646399265	5.90147031982427	5.76553474636298	5.91647664443772	5.74953426766926	5.74281466986289	5.74505711847385	5.75488750216347	5.682761487113	5.89643413076069	5.92243574023315	5.61568995488796
TPM4	10.1086330468561	10.2738903385161	10.9016432548652	11.1617244002566	11.4186826166267	9.72165786844481	10.1118866935942	10.4182927438965	9.91625329604677	10.5654357165723	10.3813187428474	9.97537912339456	10.947821225907	10.9978175418035	10.5792828400788	9.82972162532022	10.2335725846995	10.0646910369419	9.55678517862138
PMS2P1	6.26584942144085	6.19179950106508	6.00562454919388	6	5.81506301719287	6.04366603044085	6.26115467261557	6.02070220379105	6.25550073314839	6.13476924041897	6.14923903883703	6.00225245173138	6.40599235967584	6.10363820959677	6.03782146543497	6.16524267864451	6.02458563827827	5.98458935036246	5.97269265400426
PCSK7	6.74108131730317	6.73552217729654	6.57472823565416	6.84411695566003	7.00359549089584	6.79636413813963	6.64363976928665	6.80137597541983	6.82511270461698	6.9064180355967	6.87827044324062	6.52356195605701	6.93899143877554	6.59416483479969	6.84183603626454	6.66701500426927	6.9086123860886	6.84723152416348	6.79277337872453
SLC22A17	9.78387404045917	9.87924183265202	10.257979768401	10.1065506398633	10.3014003931929	9.44053741340121	9.69439149457206	8.87597353142139	9.47756481498092	9.53786620572963	10.737340899655	9.95612288286486	9.90384660619937	10.3449468604065	9.90147529774712	10.0645532217746	9.57696289826858	9.87780098747757	10.1856060489522
EFEMP2	11.3593043861891	12.8696089563753	12.24784182122	12.4664439219058	12.5570036794697	11.4767458495933	11.5173361323608	11.0614459246227	11.0349927988077	11.500453922645	10.8310806864689	12.0518611336696	12.0567023640129	12.5001191811665	12.2427733478593	11.7378964097671	11.5439352040125	11.9305651573042	12.6101211465075
RBIS	11.5895046226734	12.0806575967314	11.8784063299923	11.1180363152986	10.9792205310579	11.4395302132862	11.9351414343052	11.5645310295093	11.9262637450711	12.1294721328523	11.6409392694888	11.639622978919	11.7195058747234	10.9527517288884	11.4360794699591	11.8447271026473	11.6033861848852	11.6494464282412	11.4951186049111
TET1	6.19574129324645	6.52356195605701	6.20437551131909	5.94251450533924	6.20750245925879	6.55842071326866	6.18916630263808	6.00450139223494	6.19810120932482	6.1106138055009	5.90448409790142	6.44194819050336	6.34518344718767	6.40599235967584	6.2022864546479	6.29370154208074	6.21529030565123	6.19630409039097	6.33315535031062
ZWINT	5.97727992349992	5.85299758761332	6.24412594328373	6.8342738313119	6.23381138429316	6.77807712953536	6.94752940750911	6.34872815423108	6.39403389536778	7.11129427970459	6.73063995591679	5.80219321694183	6.35226417325832	6.56319627221674	5.76553474636298	5.8801957289431	6.3411211516818	6.36690442093396	6.31831684133498
ATP1B4	5.8801957289431	5.72701372166611	5.78594281939225	5.61176256006487	5.67383905599044	5.79571500650173	5.77259038358876	6.00450139223494	5.73944309777245	5.84046323386954	5.71424551766612	5.72246602447109	6.04948483557401	5.76553474636298	5.92837032301897	5.74505711847385	5.71149490665009	5.96116025813664	5.92837032301897
PITPNM1	9.47919296358172	8.46142869627008	9.55872452739399	9.22236746378449	9.67262175435946	10.1873472477116	10.6805692748934	11.2530633603665	10.4089685677757	10.3001192619109	10.8145844685354	10.0522597810497	9.16912278026244	10.387937827266	8.82247427628963	9.72900785033252	9.6108982330861	10.7633563801036	8.69034724996876
C3orf22	6.31433399391901	6.37068740680722	6.72531444606246	6.38499954473004	6.3149991698798	6.51569983828404	6.57742882803575	6.47681423679621	6.62091185981728	6.71836162613835	6.79441586635011	6.64632685232135	6.43796008833447	6.38801728534513	6.62226125135163	6.41447383643093	6.5077946401987	6.44017650773957	6.31831684133498
H1-5	5.78048596271955	5.91049283228871	5.68369645430652	5.68509917200661	5.69209237542757	6.09311010883225	5.99095486039699	5.77610398807316	5.78594281939225	6.14923903883703	5.76906555549003	5.84465430031041	5.94953493301701	5.7848520513164	5.90448409790142	5.78267065867701	5.86418614465428	5.54225804976692	5.56453060081634
ARL6IP1	10.4422871898144	8.79041562001895	9.95015941126042	8.65091925861568	8.48570414897517	9.19395330066148	10.2748444929623	10.4117264228595	10.1986060004049	10.8630830365406	9.92573482110751	8.50952721155411	8.96341516648249	8.77201462054814	8.10750950888078	8.54911427016463	10.6012684499859	9.28908886166477	9.13833554873097
GPRIN1	6.25096157353322	6.01420574845732	6.25266543245025	6.40002551791402	6.20124177119825	6.96031824738591	6.80992886572143	7.16430358309365	6.76317517833865	7.64313466185726	6.41326572902913	6.27984269352035	5.74281466986289	6.8262662761671	6.01680828768655	6.48220292629596	6.38801728534513	6.25631060549286	5.97269265400426
DNAJB14	10.4054095496942	9.99678416786736	10.1940823722563	10.0642026296254	9.98049406567775	9.69303787491559	9.93054412765674	9.93201553702634	10.0177981993861	9.89082817087219	10.1960813837675	10.120378769789	10.0346948482252	9.69419245102682	10.2679018560903	9.86028327171357	10.478860606483	10.0636707849764	9.8014754074991
GPR26	6.46130426687002	5.76022094646651	6.58004445604521	6.403012023575	6.45516280124451	6.10363820959677	6.75288236627309	6.79564618142428	6.69474789326907	6.68229237143083	6.61922371048565	5.69905184401685	5.8923910259134	6.38801728534513	5.70597790168252	5.70251902915328	6.88480180813263	6.59999166770085	6.16524267864451
NUDT10	6.15279185163912	7.77318471272558	7.41185160178344	7.33179119099556	7.6312862088287	6.79181407116183	6.63734941083314	6.19495379593384	6.27364083331922	6.43128865429159	6.97785230797118	5.72246602447109	7.17379704363541	6.90388184573618	5.87405920314115	6.6246858105254	6.31167203517036	5.84987419379562	7.68261262261101
MUC20	6.59517242801258	7.51990353942446	7.96678747446355	7.24499548545162	7.461033268343	7.59779037123748	8.22743207531575	9.88035875774269	8.57506268169584	8.22481784463091	9.57821076829849	8.74814319318466	6.85648777949568	6.61070891951819	6.91567983702712	7.39623057376303	6.68088692071969	8.76531063386306	6.94336110714913
GZMB	7.88882116450108	7.37068740680722	7.75170472151633	7.47547809998118	10.1654624081184	8.89888037719401	7.90619071877983	10.1064140178422	8.30052828155198	8.24876678491191	7.84545931494001	9.22577692993764	7.86626200750293	9.2656799721602	8.08391752094919	8.83891112442012	8.40949828562764	10.6928663606282	7.09587907141538
LCE2A	5.94719858426206	5.69673667655928	5.76906555549003	5.91248939686347	5.72587745912023	5.8923910259134	5.73606362787181	6.12928301694497	5.88833655854878	6.06177619758669	5.84046323386954	5.90448409790142	5.6667565918848	5.87405920314115	5.6387978999517	5.78267065867701	5.88427310710826	5.86418614465428	6.21399459935917
APP	8.38961800381424	8.66256762364755	9.96958121806856	8.91302342281573	8.92647213219993	7.6795307688805	7.86539613873199	7.80004373312683	7.80757646178538	7.55316463865861	7.8629714166787	9.70833917598373	9.16912278026244	8.47206408005128	9.99301620278597	9.37566460857021	9.44169925684027	9.41891136810814	9.09573405184358
PFKFB4	9.58086567206476	8.68590266535188	8.76372892184956	8.64902942481167	8.91932548139799	9.13229664556572	8.83720941207382	8.31562192790855	9.10745327631309	10.0079880425803	8.35325579559517	7.9805092030343	8.45108167567101	9.73386983571404	8.5185992625821	8.7099881005994	9.52512925120397	8.60144656336261	8.97645844123792
ZNF580	6.90388184573618	7.25041686091292	7.43247091219984	7.30682089877185	7.35504358238977	7.18577042849768	7.07236309531941	7.27970992975999	7.12657335971546	6.83382746130399	7.14288411590918	6.58302859488589	7.09827953132568	7.05499495258496	6.39403389536778	6.69310637035093	6.8072261042495	7.37162420058172	7.41998545111629
MC1R	8.33276386831313	9.70501924127719	8.81522508706138	8.98222897183951	9.16587175188459	9.29427335756357	8.25803926571457	8.9865187351323	8.36421915637029	8.28202319075957	9.66150574111264	9.70712752297099	9.49386845544817	8.56168890328519	8.52926577685903	9.45987583473717	8.49736926156038	9.72950739662795	8.81966499055949
IL22RA2	5.85299758761332	6.4262647547021	5.84674402324487	6.38499954473004	6.1333991254172	5.87200870151234	5.90448409790142	5.99095486039699	5.81185631429254	6.02901108665907	6.03782146543497	6.51306905570824	6.2022864546479	6.10363820959677	6.45121111183233	6.44724856860178	5.86789646399265	6.07074781024228	6.05528243550119
HAUS6	6.15633593669436	5.99095486039699	6.25550073314839	6.09803208296053	5.92441585637386	6.04366603044085	6.17592374206376	6.28355142317431	6.27674416561734	6.33151354657445	6.13750352374993	5.85299758761332	5.99548451887751	6.09803208296053	5.93545974780529	5.83415498140132	6.03452387533439	5.96809075204526	6.22689381357139
USP32	7.11859540725285	6.35931031689044	6.86220339905322	7.04382895311516	7.18123874141786	6.93899143877554	6.82281043704213	6.69339356262348	6.81943699659368	6.91147707887333	6.74146698640115	6.53915881110803	7.07807179766514	7.15934258800771	6.59305492166988	6.57270022648729	6.98113455119911	6.70813894301041	6.8860013506243
RECQL5	6.42710328715284	6.48650039815323	6.68115406173349	6.8309790765003	6.61618123133188	6.71973105674985	6.83739203718931	6.98444808145541	7.12964982704863	6.6410531975155	6.35024439969447	6.41869594960205	6.24412594328373	6.48650039815323	6.39403389536778	6.40599235967584	6.62750907938906	6.80654962198596	6.6783071692023
KRTAP19-2	6.21237478756727	6.61618123133188	6.12639473762014	5.76906555549003	6.1106138055009	5.91647664443772	6.29304486986342	6.33151354657445	6.07824048959725	6.24412594328373	6.28725064325462	6.26741032458592	6.24412594328373	5.92837032301897	6.05528243550119	6.26115467261557	6.20750245925879	6.24657150235018	6.00898878322726
DUS1L	8.33476222130776	7.69447211419561	8.06359731408199	8.48683140225388	8.46491449403988	8.59368990247457	8.47091099323481	8.65289622808922	8.61842771790805	8.79178086796067	8.56092125734038	7.87180915743689	7.9253823446484	8.61465942251457	7.66583189159571	8.17092652528738	8.14145322787431	8.43242372400077	8.10334236748373
FUT3	6.81923771185441	6.79636413813963	7.10850459344884	6.37916172992979	6.46671683709267	6.33019983285091	6.70384129749449	6.99232318371599	6.7338261223701	6.72819263549805	10.1030458088119	7.39238869702313	6.93899143877554	5.91647664443772	6.45779126025604	6.7983097824546	6.47917396225893	6.77750256617928	5.96809075204526
TAF12	8.4873070625122	9.18285614055374	8.76680946976668	8.92803981561014	9.31613827350263	9.16572732042876	8.80058803706319	8.85754967677501	8.66545815020741	8.80141477899782	8.77062656569326	9.27191350795911	9.2449778905049	9.54415092518302	9.2036056827446	9.61101926266103	8.85484470167859	8.65544163644601	9.23474391764646
ATP8B3	6.00898878322726	5.81932841537339	6.4797802640291	6.42010001771374	6.15987133677839	8.48398582794226	9.96003423301111	6.74584236256046	8.74754046974749	10.5808813079447	7.16228154883192	5.78267065867701	5.86789646399265	6.23266075679027	6.35402893805439	8.72097234904148	5.90448409790142	6.85521483774501	6.45252954467793
FAM171B	6.60220891496284	7.5147613871706	6.41869594960205	6.74374653034775	6.70221425101044	6.75488750216347	6.64154602908752	6.79277337872453	6.82133138133028	6.45779126025604	6.53605290024021	6.8008998999203	6.65821148275179	6.80992886572143	6.76884595975339	7.23079190907708	6.56160566590792	6.67861422269188	7.24727530584932
KIF3A	6.2475478068903	6.43662826729284	6.3566720442121	6.4761386254757	6.36906684295728	6.04366603044085	6.24982454861618	6.64540913622213	6.21916852046216	6.94613546186283	6.5839597798478	6.35402893805439	6.22045959037448	6.2022864546479	6.41869594960205	6.23553560671046	6.31167203517036	6.27984269352035	6.00898878322726
SULT6B1	6.5077946401987	6.37634248280467	6.31167203517036	6.30164800149733	6.17592374206376	6.53915881110803	6.49292189765306	6.24412594328373	6.42877889133759	6.31831684133498	6.43462822763672	6.49249415167943	6.5287791444994	6.31167203517036	6.26741032458592	6.61618123133188	6.42500604148493	6.51963625284321	6.32822611878773
CCR5	5.63575439127776	5.55190047999961	5.86789646399265	5.85299758761332	5.74953426766926	6.11478344724985	5.8923910259134	6.07574653806091	6.05093696522523	6.11478344724985	5.96424381837536	5.73606362787181	5.71699089440494	5.88427310710826	5.57742882803575	5.77259038358876	5.94251450533924	6.00629802390037	5.77259038358876
LRRC43	5.88427310710826	5.84674402324487	6.02070220379105	6.28909670241999	5.96520709119934	6.45121111183233	6.73267622307331	6.17990909001493	6.25833047261243	5.93781516880342	7.08013318418609	6.37634248280467	5.68743307513683	5.82781902461732	5.82145511910246	6.10363820959677	5.97154355395077	5.97154355395077	5.99548451887751
NKIRAS2	9.42679539273512	8.87711814885188	9.41431822669829	9.70066668199501	9.64710094637794	9.55508354218874	9.81767345679796	9.98632574204965	9.91494640326014	9.73943178975343	9.47855992312151	8.74210358680007	9.04916651069617	9.50975956800112	9.27477345693381	8.84818912785367	9.47937609116166	9.34727897851269	9.21929777627442
RAX2	10.9807347451132	10.3320123726642	10.7644261105993	9.38989995772627	9.23972238807217	8.86472689914288	10.2080527600204	10.7582611974218	10.0707589443081	10.8568901665678	10.4830329633116	10.5228792586654	9.7876675311014	8.94274584581198	10.7873367945106	9.523440615597	10.4529413079712	10.4825434888055	9.18108217075295
BTBD18	5.76022094646651	5.63372181264101	5.54596836910529	5.69209237542757	5.62760683812965	5.57678211402042	5.53533448313136	5.49718760535191	5.73606362787181	5.70597790168252	5.68158981722124	5.34956697468286	5.53010508575123	5.62760683812965	5.49331108434567	5.75755668893945	5.80649677858677	5.69557630622205	5.61960962162605
SPINK9	5.85798099512757	5.71149490665009	5.71011763204345	5.57288966842058	5.7292808460274	5.67383905599044	6.11478344724985	5.86294724802092	5.93191939010004	5.76553474636298	5.66106547980695	5.81078497075035	5.72701372166611	5.73606362787181	5.73606362787181	5.66106547980695	5.78920757534734	5.77610398807316	5.70597790168252
SLC35A3	9.68711319229912	9.71489681614177	9.60749676895902	9.41456368495082	9.89729625025711	10.5756958926998	10.5778502449275	10.4566763928169	10.8414847024762	10.1555072742359	10.9871919465893	10.2884243181296	9.82464742202454	10.1069786122709	10.0192507237421	10.0308065716392	9.74590789229349	9.76027018890704	9.29527739324195
HNRNPDL	10.4645859777877	11.7030074057608	11.2280793603287	11.2966891193591	10.9806733474703	11.7823294360195	12.1891133807673	11.6384706685841	12.1172018172487	11.6101262923194	11.5738605940165	11.7859251696395	10.9301605877289	10.4175296652031	11.5551490342459	11.8024389777238	10.3094429293135	12.2454611385616	11.7150273667083
DMD	7.0330672397389	9.4520253863961	7.40769264866568	6.97734060701505	6.6494645717118	6.09311010883225	6.19810120932482	6.16791986555194	6.69474789326907	5.93310047493137	6.45779126025604	6.66896438347915	8.7018026983583	6	9.46599466046127	6.75888943272096	6.78267065867701	6.17364116216038	7.43621515300197
PHF14	9.80040036924697	10.3826349413051	10.1567105943252	10.3054689915348	9.81233857664669	9.83799084751974	10.2721543287096	9.36018427962681	10.0332273709409	10.2632414966055	9.65375922645817	10.1796735135059	9.72215552472692	9.14610199947404	10.0671406825947	10.5074607801711	9.77642875534933	9.80294717063337	10.1742717039068
CDK2	7.61565906065868	8.28367133411376	7.79252873128767	8.4839588307134	8.25231346653318	8.44510467515895	8.34646187499252	7.6247567154606	7.83486793404547	8.81542908984608	7.64970885761146	7.82277220469577	8.82501186635782	8.01258934393913	7.9872128416858	8.231701199029	7.66953918850718	8.20920964655735	8.66152052699935
RPL22	12.1646537102188	13.2963916437117	12.9465719090424	13.1772988878832	12.5596818264725	12.5922557560567	12.8304426940817	12.5228503319841	12.6424054844967	12.7521081605454	12.3874866474352	12.5838624491302	13.3191179513342	11.8121531132897	12.7286704014854	13.1684626865338	12.463608945213	12.7599225029811	13.6717634245191
PSORS1C2	6.13750352374993	5.98641093525204	6.07574653806091	6.03342300153745	5.93310047493137	5.74505711847385	6.10643207781693	6.21723071622067	6.41616416473313	6.12928301694497	6.34721031354541	5.76906555549003	5.96231765494231	5.91049283228871	5.85299758761332	5.81078497075035	5.93781516880342	6.06824086131282	6.08321336824898
MID1	5.84674402324487	6.19179950106508	5.83625995679134	5.77259038358876	6.16309613843601	5.88630626345243	5.83625995679134	6.19810120932482	6.16309613843601	6.14567745519564	5.93781516880342	5.82145511910246	6.15987133677839	5.83625995679134	6.15987133677839	6.2022864546479	5.99887245399427	5.86789646399265	5.70597790168252
IL11RA	6.35226417325832	5.6667565918848	6.36501007678303	6.33526349915047	6.23035674505615	5.86046625851717	5.9518675043269	6.39231742277876	6.29041334473378	6.56160566590792	6.53605290024021	5.80219321694183	5.84046323386954	5.92837032301897	5.65248649491816	5.85299758761332	6.46393301087224	6.18388345903223	6.05528243550119
CCSER1	5.74617838097141	5.74056873028193	5.88630626345243	5.85798099512757	6.28293458086342	5.84046323386954	5.80542144617176	5.91647664443772	5.69209237542757	5.97727992349992	5.83204693024235	6.06824086131282	5.80864246791806	6.07824048959725	5.62351574149055	6.10363820959677	5.86789646399265	5.8923910259134	5.76553474636298
SULT1C3	6.19179950106508	6.27519333390221	6.21723071622067	6.19574129324645	6.30833903013941	6.28447711781042	6.37916172992979	6.33151354657445	6.38801728534513	6.37068740680722	6.30633516019798	6.30833903013941	5.97269265400426	6.23266075679027	6.41869594960205	6.35085080548338	6.403012023575	6.21584552959439	6.20750245925879
RASD2	6.23122118071119	6.17592374206376	6.30164800149733	6.47208155013361	6.62513164960172	6.25266543245025	6.26741032458592	6.37068740680722	6.2877788574053	6.42770170123775	6.36311324197513	6.5077946401987	6.27984269352035	6.96409360997773	6.55842071326866	6.48220292629596	6.53915881110803	6.16677368175896	6.59478141613073
HES4	10.3735435982325	10.8923936823886	11.2625885432374	10.7883513733632	11.768472628168	12.5862979016887	11.8379092312787	11.4041797183264	11.3419106049051	11.8106793508785	11.5581152084264	12.4973313352303	12.4015844452202	11.8151540235872	11.8432116957683	11.2284714401019	10.5254425060181	12.2104953790458	11.2652142942942
RPL12	13.5290789275911	14.1436595685375	13.5638250734432	13.9397869999583	13.6484535562397	14.1284187593035	13.8592863504556	13.8565182522627	13.6935920195082	13.8497777392632	13.0968733317287	13.5305361640565	13.9891104923109	13.3794886634978	13.3705532103136	13.8793126231914	13.5859346772876	14.2655427121491	14.0891468641567
S100A1	6.31433399391901	5.92441585637386	7.17466207953359	6.27984269352035	6.12639473762014	6.64034762063603	6.59693514238723	9.8254377566371	6.92011938494347	6.31034012061215	6.17592374206376	6.04657836662033	5.65248649491816	6.05528243550119	5.7292808460274	5.91248939686347	6.03121873061072	6.89496929894601	5.90448409790142
GLUL	8.42323148924232	7.14528514367435	7.70832520714317	6.7807497180447	8.11182007058281	6.75955534320631	6.83375916589233	6.88300001108869	6.92201821406767	6.95560573975335	7.65494744520891	6.5287791444994	7.14678452291816	9.30608584810037	6.26115467261557	6.17990909001493	8.36304883192675	7.02516836051013	6.87049665232792
SEMA3B	7.44375664815986	9.11355491603976	9.92495587543315	9.23331217260549	8.00636928157981	8.42105157967783	9.62446521541407	8.50047981624241	8.78327100150941	10.4043194460694	11.4446611662959	8.21320436618393	9.00089323630755	9.24399437225181	10.2001448236929	8.73270877999884	7.53797624740967	10.4086855404349	9.07757334724647
S1PR1	9.72893389802398	9.22267199691735	9.13671074587419	9.59578708738591	9.56952545915308	8.49855046694155	8.14275548596824	8.20596768157128	7.97124406305978	8.12080810229862	9.0605030191163	10.02361104679	9.9868489110286	9.89699531604139	10.1107833017719	8.47558510132321	10.3630944012381	8.16362904797064	9.49319137657415
RBBP4	7.21670900232181	6.99355435858471	7.22144598640452	6.98550043030489	6.72827155836508	7.03809592468451	7.88661537927139	7.75457555242875	7.46044442842555	8.26059403811474	7.31270691760264	6.79636413813963	6.6992503918465	6.06824086131282	6.76188361236552	7.10054355485145	7.11554622930612	6.6141679956648	6.58613121131988
NSD2	6.37822201477423	6.19179950106508	6.71460408587037	7.10042055564253	6.64726845310438	7.48350302511232	7.28028731671391	7.00015553217509	7.17502751620359	7.44206766340649	6.79960542245267	6.44194819050336	6.31831684133498	7.12727008423139	6.29829173062012	6.8262662761671	6.66391384211598	6.71460408587037	6.81506301719287
LBR	6.03342300153745	6.68494353761652	6.26428682766976	6.23035674505615	6.16631374788993	5.97498811199193	6.35138098067433	6.15042360517025	6.26741032458592	6.15987133677839	6.20359271420771	5.90448409790142	6.29829173062012	6.32822611878773	5.86789646399265	6.32822611878773	6.30833903013941	6.1621757896281	5.92243574023315
SIKE1	6.53138146051631	7.55363697291145	7.03809592468451	6.9885483626899	6.86512204484217	6.83011965942187	7.44515310614233	7.04707918514723	7.42296207051473	7.26864024290839	7.24412594328373	7.12527913989285	7.12322128585243	6.64897731336924	7.41962737184914	7.66456674861798	6.98550043030489	6.70813894301041	6.89369105144343
TEX10	8.89803598805153	9.23394340804341	8.98396578316647	9.27627937032178	8.93628369916213	9.84078280074562	9.69558848521706	8.96234455337616	9.35622129664753	9.80197553584505	9.04057001231963	9.06417931667298	9.44536688673872	9.17954911757096	9.08527406667381	9.63509157717711	8.81018182950459	9.3438368359081	9.24167766152468
TEDC1	7.75795664136291	7.77318471272558	7.38591674328767	8.07289683576195	7.6926057384081	9.87467295591478	8.40191328176439	8.38088699228308	8.09656969187467	8.81985974678364	8.31217686004205	7.87566151249663	8.46435542047212	8.3098528378872	8.79278346303441	8.49838372021836	7.45461597309655	8.25746799019085	8.26359644021147
LINC00892	6.43890992422831	6.20359271420771	5.90448409790142	6.15633593669436	6.27364083331922	6.26115467261557	5.96231765494231	7.43888165443138	6.27052894238072	6.15279185163912	6.07199858075306	6.20750245925879	6.08816916456707	6.70127180220197	6.15515621689902	6.07824048959725	6.79090233319204	6.41984560014456	5.98185265328974
TRIM40	6.14159627838382	6.22045959037448	5.992088609014	5.90448409790142	5.93310047493137	6.12928301694497	5.9004635213735	6.05961485629722	5.88427310710826	5.98868468677217	6.14567745519564	6.08816916456707	6.15987133677839	6.06177619758669	6.08321336824898	5.90849350081248	5.81506301719287	5.90749159334305	6.03121873061072
ATP5F1D	11.5304055567364	11.2121315007514	11.5326337707541	11.6957577191106	11.1247362652462	11.9395046902861	11.8638618501148	12.194140961777	12.0477159364874	12.2059325952811	11.686378269356	11.1596781868341	11.3580651587035	11.7438528329298	11.4288944886123	11.6862700977778	11.3670021426269	11.3776562868273	11.780153985665
TLK2	7.64659470958165	7.66800492004949	7.66360079739689	7.1739469137872	7.60383401878455	7.05340353952132	7.78722479050363	7.20341261077665	7.68227972847829	7.24115565607778	7.44354449358326	7.18233475719775	7.40769264866568	7.24993355233633	7.6321358654282	7.64645286663584	7.71841437328337	7.71734809548349	7.55015419693329
DBF4	5.72701372166611	5.70597790168252	5.55274593674845	5.84883072362343	5.62760683812965	5.69557630622205	5.64731450954714	5.59544398458948	5.63575439127776	5.84883072362343	5.61176256006487	5.67807190511264	5.48864353985378	5.8923910259134	5.5909612413426	5.86789646399265	5.63981097771678	5.57288966842058	5.70136330215702
TXNDC2	6.01420574845732	5.92837032301897	5.77610398807316	5.82357869243181	5.74056873028193	5.64817779572482	5.67807190511264	5.76553474636298	5.78267065867701	5.72246602447109	5.88325423134128	5.8801957289431	6.03121873061072	6.14567745519564	6.09064175191785	5.90448409790142	5.88427310710826	5.82145511910246	5.81078497075035
KCTD9	8.37026499709057	9.70303561956317	8.41124657561715	9.84283885970209	9.26851673683378	9.26132230328783	8.00122745912774	8.29455504504172	7.98019442757624	8.29309316476749	7.92180286132148	9.24490465517805	9.72609466480185	9.46775225737335	9.7919631506271	8.93867570445822	8.28360975947084	8.37734633258256	9.22225273399958
PIGO	7.99550882740577	7.94302932658022	8.00625874650943	8.22256936604859	8.16857886011288	8.60459770454118	8.47872796573101	8.6601742120694	8.77264448360543	8.4569662755516	8.47069710141423	7.99195543973582	7.63470143747887	8.13955135239879	7.73400638902439	8.06286536665825	7.71080643369935	8.14102194693139	7.68946900271589
ZZZ3	10.8195982565597	10.0539353818435	10.0873567568324	10.2541938792598	9.81718241997229	9.64044288643469	9.9976271833496	9.98230827437084	10.0196492411031	9.89113935804765	9.81600139263953	9.74317816031829	9.42942431738711	9.56919238567503	9.93863483621382	10.1922918280123	10.6384406203907	9.69342161657036	10.2045866714767
LINC-PINT	6.73063995591679	6.62150246549624	6.49931494138542	6.62529094884325	6.84695834342564	6.66467198257954	6.50567978043175	6.32822611878773	6.403012023575	6.48992821940518	6.3411211516818	6.72082566608984	6.98740614251361	6.85202631199877	6.49505552836802	6.7174132185854	6.3411211516818	6.57520491126489	6.53915881110803
TENT5D	5.78920757534734	5.77082904603249	5.84674402324487	5.86294724802092	6.06177619758669	5.81078497075035	5.72246602447109	5.69209237542757	5.83731255552431	6.01940614053676	5.81078497075035	5.86789646399265	5.92243574023315	5.79571500650173	5.82781902461732	5.70597790168252	5.76155123244448	5.72587745912023	5.76906555549003
UBL7	7.26339597353683	7.87962123089309	7.39840082411057	7.57211279835832	7.63468183698056	7.42959922750325	7.2979314701721	7.08479350910475	7.3614086933799	7.45436757065763	6.78659636189081	6.89496929894601	7.53551023292269	7.70810237722724	7.65906042322605	7.71284267366004	7.31333656165215	7.48759969858721	7.40906332230379
PTPRC	9.92622660140831	7.45567983599662	7.94760538093542	6.96707636065508	9.09723996286187	6.63133277831519	6.85899177119287	7.58917997020136	7.07249386927315	6.96735769519396	8.01457846492289	8.66671363698846	8.24745286463493	8.333893284597	7.7210602149024	8.02650573723708	10.2524904063697	8.96413636319076	6.73552217729654
KLHL7	6.0639343057541	6.59970014053827	6.15421053058834	6.67430951546289	6.67174626686322	6.61618123133188	6.2877788574053	6.32162690085936	6.04220656012069	6.29094040240368	6.21916852046216	6.40599235967584	6.80451826988807	6.43662826729284	6.41235813720898	6.24840200614344	6.14159627838382	6.28807058510904	6.83541884047548
TBX1	8.48932737265362	7.42921757808821	7.73701067768181	7.13728218423707	7.30040015360639	6.89675621847481	7.75273119976342	7.4164242994012	7.67475087321951	7.41714955712289	7.40934171393781	7.8465177618413	7.34825809541261	7.16777639152592	7.74257352701023	7.68890628019802	7.76204645057686	7.83797855217669	7.7299340581337
CUL3	5.97727992349992	6.63208641283518	6.34340782229781	6.76528808807485	6.50143914515887	6.87205427252236	6.0869323411374	6.02901108665907	6.09803208296053	6.06501215043695	6.53605290024021	5.94953493301701	6.77162151792327	5.92045290262375	6.86272165435511	7.13374126251481	6.19179950106508	6.7401760733655	6.85299758761332
DTX4	6.10363820959677	5.8923910259134	6.34340782229781	5.98185265328974	5.91348784071516	5.87610679452901	6.20124177119825	5.86294724802092	6.30404187060895	5.86789646399265	6.28725064325462	6.13750352374993	5.93310047493137	5.77610398807316	5.91049283228871	6.00225245173138	6.18388345903223	6.31831684133498	6.00450139223494
GALNT9	6.32624970083746	7.65562302406423	7.93207357653931	7.25193112668859	7.52552863916902	7.10165217694193	7.63103150535671	7.52324123439303	8.5053888041689	7.62236961676006	7.78059422633648	7.77613623773872	7.41351961706096	6.9805886001522	6.65821148275179	7.11096138840856	6.13750352374993	7.98400823644517	7.50706835375663
TNFSF14	6.27052894238072	5.93545974780529	6.47004872601133	6.25436728144083	7.36679254359144	5.86789646399265	5.96520709119934	6.06824086131282	6.14567745519564	6.02458563827827	6.14567745519564	6.26741032458592	6.45779126025604	6.15515621689902	5.61765111942733	5.96809075204526	6.63032829035901	6.29625365360771	5.79354998953654
IL9	5.81506301719287	5.74056873028193	5.51993812583401	5.72701372166611	5.66106547980695	5.85299758761332	5.74953426766926	5.76906555549003	5.69557630622205	5.76818432477693	5.88325423134128	5.71149490665009	5.78920757534734	5.69209237542757	5.656782364219	5.88630626345243	5.64385618977472	5.588393834475	5.656782364219
CORO1B	11.0965475549737	9.67092086645472	10.5040517623843	10.2386574276835	10.2965496377892	10.4344048219389	10.5899401246827	11.173840944713	10.7044762996316	10.8024497217338	10.8871545729536	9.97782941695196	9.73995709710797	10.8314709035995	10.0204881724113	10.1854017561815	10.9091501745209	9.93858632204677	9.98087316579396
TIMM9	9.5376606556665	10.524111878719	9.99085873423496	10.3029258350777	10.0177179013933	9.81178038942486	9.51409108562486	9.40782497460672	9.59770881857758	9.64681914575089	9.50503324122708	9.74534255842544	10.1999617135696	9.87248220029071	9.73924629183443	9.87549672330564	9.66711704311574	9.68249868173617	10.3668302376105
FZD2	10.205442000186	9.2220060944589	9.84953177104884	9.43387186539741	9.18165543481901	9.04438428276782	10.0011439810695	8.93533716066569	9.55452976136214	10.3158925739965	9.50946565259636	9.17465059573378	8.29395576135035	9.67514586217716	8.92375384205933	10.3112406149651	10.1432582005152	9.13313142105272	9.4213320864502
UAP1L1	9.68042792023131	7.68638006412157	7.72674949105604	7.91113788334956	7.84890456706902	7.99119018650278	7.70403572794454	7.36475713446088	7.63709577564893	7.89229569316714	6.88342898178299	8.31385349900202	6.85648777949568	8.59742390666471	7.32499056912157	7.31089720310035	9.06066378138366	7.35466813256157	7.73546599016245
ZFAND2B	9.20821630929484	8.73063010697635	8.88258161125214	8.95813478081989	8.92171153491198	8.87633920786605	9.07138808062085	9.25026833183397	9.3412999840018	9.17570447766021	9.08858394181427	8.69034724996876	9.01679046277284	8.81301603937828	9.12473006273734	9.02834481866143	9.23202344172062	9.39168352821662	8.79609867859853
ITGBL1	8.30143171810571	7.4104004693709	8.80327257207034	8.13558463186773	9.29312812007044	7.60582913015624	6.52476735722466	6.51096191927738	6.57160703960023	6.58646452588639	7.7201176855356	9.23495654570763	6.86220339905322	8.04148667493759	8.57061472176119	6.41023933077602	8.73881072527088	6.38417589891165	6.58178658130015
OXCT2	7.16356615576856	9.26271384959705	7.85532324346093	7.9215178561974	8.65539548092709	7.43530855226258	7.030071177362	7.54294982024431	6.81564202901397	6.97901355050587	8.25599397876736	7.07718744384762	8.63179766311875	8.2415217947456	7.89280932254091	7.95396359887078	7.01141848371964	8.06763387719668	8.45291742891041
RPS15A	9.09014736157975	9.00491762386224	9.43535793834297	8.77497808876247	8.18045870186973	8.44562284370831	8.79544358289399	9.32011976108062	8.9761058249094	9.50753719128714	8.41227810288963	8.27259946123726	8.9303680431489	8.32155880786612	8.14844455017948	8.57883458176452	8.84676721146708	8.36270613964932	9.13174997604728
CST11	5.87200870151234	6.00225245173138	5.97842446544086	5.62760683812965	6.06824086131282	5.74953426766926	5.74056873028193	6.96323481095962	5.98868468677217	5.80649677858677	6.30231905094883	5.6387978999517	5.76553474636298	5.6046644151637	5.8923910259134	5.74953426766926	5.81506301719287	5.91049283228871	5.66533591718518
B4GALT5	9.90983489489638	9.83153685317054	10.2431156555142	10.3170219251825	10.8975729968293	10.2209146735175	9.78406845205153	9.74301856578241	9.72288640772441	9.83856309555589	10.3030752073819	9.92242934740295	10.929761192718	10.5069078434939	9.91787521927798	9.81401504915814	9.92910806458183	9.93635864743021	10.0431288840373
SOX10	6.073248267825	6.11478344724985	6.11478344724985	6.04220656012069	6.14159627838382	5.86046625851717	6.12928301694497	6.29094040240368	6.41616416473313	6.23725777090037	6.32162690085936	5.81506301719287	6.26115467261557	6.15042360517025	5.93545974780529	5.84465430031041	6.11478344724985	6.12515513132229	6.6033785807078
HOPX	10.5081754772729	9.74014891401739	11.4537476632364	11.7439830187339	12.5167960768626	8.32827639228782	8.24542720771965	9.3280378020267	8.11159371188977	8.71094002314086	8.485937557072	9.01374139205874	8.50462714509031	9.22368342592864	10.798698758628	9.49356287864081	11.0507713069063	8.87066494154212	9.27976006576256
MYCN	6.56709210052579	6.34340782229781	7.32999540967534	7.40925175178476	6.57238493996385	6.44790974874208	6.88883942536181	6.87395711624852	6.79585913895026	7.27639802599749	6.93154005677179	6.11963215530272	6.05528243550119	6.42122329922514	6.05528243550119	6.69310637035093	6.87999118976546	6.44901159315667	7.43621515300197
NRSN1	5.8923910259134	5.98641093525204	6.19179950106508	6.13914201914569	6.26115467261557	7.03980517910904	6.4733729376949	5.87405920314115	6.99238550391487	6.14567745519564	5.92441585637386	6.54468784144462	5.86294724802092	6.10922054599423	6.40599235967584	6.28909670241999	5.98641093525204	5.98185265328974	6.28909670241999
GALE	6.49825086752783	5.86294724802092	6.38499954473004	6.16791986555194	6.27364083331922	6.4262647547021	6.57988158943627	6.54268057988882	6.6992503918465	6.37822201477423	6.37822201477423	5.92243574023315	5.80219321694183	6.29829173062012	6.18652630850696	6.02458563827827	6.32162690085936	6.42672265382563	6.44194819050336
CCL24	5.74617838097141	5.79787677934697	5.92540608314137	5.85798099512757	6.52580109927381	5.88630626345243	5.66106547980695	5.86294724802092	5.78267065867701	5.76022094646651	5.91248939686347	6.17592374206376	5.97727992349992	6.06824086131282	5.96809075204526	5.76553474636298	5.85299758761332	5.88935185259465	5.84465430031041
RNF6	6.59164202078084	6.24982454861618	6.27674416561734	6.33526349915047	6.46226013308217	6.39403389536778	6.58477463757343	6.47681423679621	6.58965114651479	6.40599235967584	6.5520280988563	6.17592374206376	6.24982454861618	6.37068740680722	6.29216884169603	6.22045959037448	6.56160566590792	6.35508676166836	6.60765876692106
CBLN3	6.43890992422831	6.5287791444994	6.55842071326866	6.55942756962908	6.63402833461151	6.63133277831519	6.51751822198917	6.52042224852645	6.48688971224085	6.62867008365899	6.46597446450407	6.43662826729284	6.94880523038607	6.54399845013454	6.51412226017071	6.42290574261218	6.49761236561836	6.53332973230583	6.18123575927822
DNAI3	7.03881256603713	6.46188866443282	6.71029675211293	6.9546616208379	6.65821148275179	8.61260720395381	8.41684987316266	7.24721073359972	8.13547381905909	7.71061429111181	8.52295926978677	8.72505706365425	6.51306905570824	6.99148103055023	6.45121111183233	7.83639883273273	6.86789646399265	6.66380428419075	6.52131933216208
RNF215	6.63543807792465	6.88239850405388	6.57742882803575	6.71361059215427	6.65821148275179	6.48956059673168	6.69095060406439	6.75783800037775	6.64897731336924	6.44607257238641	6.59370185237495	7.0078088304261	7.14288411590918	6.77346892790519	7.06501215043695	6.91802837879751	6.65267721634733	6.64034762063603	6.87568301202814
MLC1	6.75144899206096	6.20359271420771	6.58786450662287	6.37916172992979	6.4006899100473	6.47526974884079	6.59451122769341	6.56015855376863	6.76730123107595	6.61868795928297	6.24840200614344	6.31333656165215	6.31167203517036	6.66305992374782	6.29829173062012	6.28447711781042	6.69488019279919	6.20303275374472	6.41447383643093
RNF208	5.74617838097141	5.91647664443772	5.89643413076069	5.80649677858677	5.63575439127776	5.92045290262375	5.88325423134128	5.81506301719287	5.98868468677217	5.87200870151234	5.86294724802092	5.84046323386954	5.78920757534734	5.64385618977472	5.76022094646651	5.74505711847385	5.84883072362343	5.75915583380027	5.76022094646651
PDPK1	9.62877960884821	9.10028308898974	9.32323111649699	8.98735838824738	9.33808473885586	8.93462648048149	9.13733239849349	9.61612056627412	9.51664949698223	8.6611328372668	9.21560822662583	9.03356616264432	9.4529806252188	9.52964391667388	9.17117679765177	9.37759035392174	9.50422311991285	9.19318700822469	9.53369162619446
SNHG5	12.3640182933483	13.2237596466298	12.56928242659	12.5807999712595	12.4628345603059	11.8338204659157	12.0398788780684	12.4326859017259	11.6630391921537	11.5729059592653	12.2104082562285	12.22855606604	12.5419846645017	11.9408043970642	12.1508231515038	12.6520683745466	11.8109062433479	12.3825590498013	13.0180034642984
C6orf62	12.1245994485053	12.007088955159	11.8102213209589	12.078171026677	11.5906588086425	11.5989953887639	11.8089785696307	11.859196319	11.9038444978237	11.6541953664665	11.7695541931392	11.6260810651493	11.6961346074591	11.6438238189416	11.6825059240087	11.800706004528	12.1640109963155	11.7280311618482	11.7436266308184
HBBP1	6.45403438102951	5.57288966842058	6.45779126025604	5.9004635213735	6.1333991254172	5.70597790168252	6.47779549680326	6.43510515548039	6.39703281709685	6.52356195605701	6.71973105674985	5.70251902915328	5.73606362787181	5.68860001099912	5.59991284218713	5.77610398807316	6.51412226017071	6.34872815423108	5.74056873028193
NEK2	5.94251450533924	5.82357869243181	5.72587745912023	6.99057712427716	6.03782146543497	8.005751410962	7.65468614609559	6.19810120932482	6.87379351616424	7.93031570154456	6.12205144771389	6.30332412685951	5.80864246791806	7.05757807284058	5.92243574023315	6.34660237529899	5.78920757534734	5.84987419379562	6.66225250613145
LAMC2	6.76147277961334	6.48220292629596	8.09222858438678	7.02277947725929	7.43079457620493	8.37543785564914	8.83720941207382	8.44687404093291	8.05140310018826	9.36328805475518	8.88756152043606	9.78006841556902	7.24412594328373	8.97815815436737	7.09381367340273	8.50830226855872	6.71973105674985	9.09662055275322	6.85049941375812
FGF13	5.90849350081248	6.04948483557401	5.9004635213735	5.97269265400426	5.97154355395077	5.9004635213735	5.96809075204526	5.96038891642162	5.86046625851717	5.93781516880342	5.89845023280787	5.98868468677217	6.03782146543497	5.74056873028193	5.99548451887751	5.90849350081248	5.94719858426206	5.81506301719287	5.81078497075035
CHFR	10.6887643415983	8.87711814885188	9.85940169201432	9.87689537415968	9.99305697490333	9.81979350069068	10.1320962326974	10.421768941301	10.1477933329108	10.1032855787907	9.71566021070683	9.76467855517554	9.28489001745004	10.5676938384336	9.59485361952732	9.52734895630583	10.5649782774346	10.1096718838078	9.14452773165303
C15orf62	5.83204693024235	6.15515621689902	6.17272751801285	6.07948478382681	5.96520709119934	6.17192735435346	6.22978016673333	6.22689381357139	6.12928301694497	6.02901108665907	6.08816916456707	6.18123575927822	5.85798099512757	5.89845023280787	6.15042360517025	5.89845023280787	6.19495379593384	6.09803208296053	6
LINC00410	6.20359271420771	5.99095486039699	6.32115424216387	5.95652136333312	5.96809075204526	5.96038891642162	6.31831684133498	6.37068740680722	6.20750245925879	6.12567176339259	6.38543103719352	5.91647664443772	6.20750245925879	6.09803208296053	5.99095486039699	5.76553474636298	6.27612440527424	6.30583375751525	6.03782146543497
OGFOD1	7.28115110903781	6.96197747663421	7.10502848426471	7.16008923789455	7.10110690438338	7.74877786123031	7.86629106694053	7.2055293623273	7.8616527037977	8.01236474657173	7.10529359570092	7.09958766974767	7.60335038926146	7.46144343061996	7.3094308781034	7.70649809015312	7.14175566081638	6.94717403251679	7.3792726522102
KIAA1549L	6.93267067196663	6.29829173062012	6.65577255331344	7.11680243145419	8.28804473820062	6.40599235967584	6.16309613843601	5.96038891642162	6.12567176339259	6.19967234483636	5.96424381837536	8.42671804201321	6.25550073314839	7.39348055603085	6.87999118976546	6.44194819050336	6.63875012300772	5.88630626345243	6.46188866443282
WHAMMP2	5.8801957289431	6.00898878322726	5.95652136333312	6.17592374206376	6.00898878322726	6.08321336824898	5.88935185259465	6.0639343057541	5.72246602447109	6.03782146543497	5.96038891642162	6.12446668994232	6.00898878322726	6.04948483557401	6.17592374206376	6.17059209364554	5.91647664443772	5.85673675611911	6.19179950106508
UBASH3B	9.34053267246783	6.66896438347915	8.28009008429546	8.18893544647683	8.76588211823506	8.86055688969615	8.56245156167613	9.2779429159737	8.38285051732021	8.58185962623349	9.39522328527162	8.79906560589111	8.06771614952639	9.885821421824	8.02223740969875	9.31866685128902	9.6599728875914	9.31513031109513	7.98926392045417
SCMH1	9.63521422255879	10.8862055731177	10.0131273694119	9.91715647967241	10.4524533555851	10.0935916016763	9.75763135514246	10.1715935299282	9.79703908752587	9.66375768397982	9.83667133791253	10.0587553640355	10.58362015125	10.1407247275049	10.4955563660948	10.1588610966244	9.56533727085511	10.4917993950148	10.3755627479217
RPL7L1	6.10363820959677	6.34872815423108	5.92243574023315	6.24069594421251	6.20124177119825	6.21723071622067	6.08023127201926	5.90849350081248	5.92045290262375	6.12205144771389	6.17592374206376	6.26115467261557	6.1402326347024	6.3819754785573	6.22689381357139	6.04366603044085	6.12205144771389	6.23983716874034	6.01680828768655
ZNF483	6.74800092483246	8.00211515284655	6.65332949379144	6.64184511454344	7.15786429257854	6.21723071622067	6.13257684267001	5.96424381837536	5.73267622307331	6.15987133677839	6.61618123133188	6.41869594960205	7.69701967089581	5.78048596271955	7.1405741777099	6.31333656165215	6.44790974874208	6.41984560014456	7.16072459489866
NAMPT	10.4522090085542	9.04455559380057	9.35898409210866	9.21502450878077	12.620833298738	10.7901356203955	9.13410591393054	9.88252506142587	9.82597224753205	8.8467822522768	11.6341399047893	10.68585686109	11.1427085867826	12.7579101734174	9.71772011447552	8.75425518266196	9.60386127375142	10.584296791356	9.13394850881538
CACNB2	6.46130426687002	8.7669866556161	7.51211861710272	8.00771746429444	7.59949707788839	7.530608436812	6.22303633790187	6.91273967130521	6.53915881110803	5.74505711847385	5.74617838097141	8.16121806411394	7.85478798894242	6.91032972537513	8.48200522802772	7.53767967852623	6.17990909001493	7.01885891014944	8.39272269445713
BACH2	6.5352753766208	6.82801458797846	6.75488750216347	6.695977115154	6.90452745035646	6.41616416473313	6.23840473932508	6.17192735435346	6.11478344724985	5.94719858426206	6.36690442093396	6.47735352663456	7.36599429174392	6.34340782229781	6.74281466986289	6.02901108665907	6.37553646714169	7.56349603176749	6.82273014794452
GMIP	9.83896200616893	7.46873073935377	8.39962229279569	8.23887759827809	9.06941458913936	8.58125971990906	8.41057642911998	8.70613991939845	8.98560715983235	8.66849217745294	8.47391919588004	8.45725240577121	7.75744334892514	9.59317260097474	8.03364985025014	8.11853155907313	9.76599960248246	8.37410572295572	7.66995863036006
ATRIP	7.82481557735749	7.80575870201325	7.60281538924916	8.47277287052024	7.77094794457033	8.67737856865312	8.26907663991231	8.1951083761871	8.34595693603432	8.88900832736714	7.6834220635448	7.6224721170878	8.25597274199961	7.81725614212134	7.9999075743884	8.30958276146602	7.59986747838244	8.4715878372577	8.41942133067372
HSP90AA6P	6.15279185163912	6.56115197596894	6.06177619758669	6.28601800723038	6.39002618467886	6.29370154208074	5.89643413076069	6	5.99548451887751	5.84883072362343	5.97269265400426	6.27984269352035	6.67202076487451	6.37068740680722	6.48864353985378	6.35508676166836	5.92441585637386	5.87713072876566	6.39403389536778
SNORD83A	5.74617838097141	5.65248649491816	5.62351574149055	5.9004635213735	5.87200870151234	5.84046323386954	5.53915881110803	5.66959375118833	5.66789212523023	5.86789646399265	5.79787677934697	5.61882595258744	5.77082904603249	5.631686366312	5.70136330215702	5.53915881110803	5.79354998953654	5.75915583380027	5.656782364219
ABCB6	8.55425998716332	8.41670422960648	8.68011509743355	9.1940143894205	8.1081172038545	8.55411682901539	8.69157848077063	8.44360996648799	8.937461806457	8.51758278446792	8.61791407144243	7.76579528310799	8.37551995996068	8.70758207681464	8.02414567109766	8.51993694676552	8.61893604416221	8.15855516012736	9.12070677423948
KRT17	6.32228872357088	6.47004872601133	6.92705020997245	6.52943055414615	6.63402833461151	6.17192735435346	6.65198447590948	6.46325133885654	6.57988158943627	6.63363609105368	10.3569771212693	6.8190000671435	6.29216884169603	6.64897731336924	6.5711200698023	6.29829173062012	6.33806779754262	6.67861422269188	6.36387192485753
USP2	6.80992886572143	6.49505552836802	6.90286587897232	6.66555194992226	6.93520277433319	7.00204762401125	6.93350418415635	7.13750352374993	6.63734941083314	6.98596258337822	7.09637993598639	6.85912847618829	7.21133251879389	7.1719753766901	7.08427691053149	6.33806779754262	6.799087306074	7.1261882105221	6.45252954467793
LINC01091	7.70915275690251	5.98641093525204	6.64597683482755	6.79604739838826	6.69465736554709	8.02909117279028	7.8645006550397	6.53294028837287	7.44307366418399	7.03809592468451	7.88653002846519	8.25100040605726	6.18123575927822	6.35931031689044	6.36690442093396	7.74569986712443	6.85839508866666	6.46188866443282	6.9064180355967
ITGB4	6.43128865429159	5.84046323386954	6.20124177119825	6.14567745519564	6.19810120932482	6.14567745519564	6.20437551131909	6.31433399391901	6.28249355292114	6.31034012061215	6.21916852046216	5.89845023280787	6.27519333390221	6.22045959037448	5.8801957289431	5.94953493301701	6.20124177119825	6.1402326347024	6.18123575927822
LINC00898	6.30633516019798	5.91647664443772	6.35402893805439	5.68158981722124	5.82357869243181	6.21237478756727	6.21140163741847	6.50143914515887	6.37351771565002	6.33806779754262	6.1184220243132	5.77610398807316	5.85798099512757	5.96809075204526	5.75488750216347	5.82145511910246	6.25776496857139	6.10643207781693	6.00898878322726
METTL8	6.1333991254172	6.31831684133498	6.16952419715	6.85605570308199	6.46449020601615	6.5077946401987	6.36785153448991	6.20437551131909	6.23840473932508	7.06501215043695	6.00898878322726	6.11478344724985	6.41616416473313	6.25550073314839	6.5711200698023	6.17592374206376	6.35024439969447	6.11894107272351	6.34340782229781
MYO7B	6.28725064325462	6.32327998788732	6.59564239746051	6.42010001771374	6.09064175191785	6.4262647547021	6.29566976724819	6.41688870896125	6.34872815423108	6.36311324197513	6.46869245986082	6.04657836662033	5.93310047493137	6.16524267864451	6.09064175191785	6.15987133677839	6.43462822763672	6.30583375751525	6
SMC6	7.41625960919862	7.63346027321843	7.38591674328767	7.86011733740539	7.61762540925607	8.00896750107822	7.80133135001485	8.42221071073789	8.04793639240511	8.10090776023648	7.60681085002581	8.29869680158047	8.40926490697807	7.68337223251326	8.17654119513583	6.90388184573618	6.95688605656051	6.41524318137019	6.43128865429159
MYL12B	13.0557524551414	13.1505642459148	13.2588122279289	13.4350098163932	13.2789877983894	13.6759607587233	13.4375370822626	13.3704080074166	13.6393770016995	13.5268014031973	13.4899577009134	13.0038784881009	13.4356196094724	13.4959983276439	13.3024043097047	13.2629569592795	13.2503582920615	13.3501273405487	13.4004748086939
DHCR7	8.19964486466911	8.1551673508397	9.17039355076824	8.41361819820369	8.63401090382885	8.24789524227253	8.59847128632036	8.28061211134117	8.90540265042696	9.11004031942618	8.91762270172628	7.86213457364091	9.71350629060139	8.92389523985161	7.35939817627605	8.02769316953504	7.83957417927323	7.66501251825926	8.94816044994674
TPTE2	5.79787677934697	5.85299758761332	5.81185631429254	5.88833655854878	5.66106547980695	5.99095486039699	5.84987419379562	5.82781902461732	5.72246602447109	5.58453263378812	5.81932841537339	5.98185265328974	5.82357869243181	6.05528243550119	5.99548451887751	5.88630626345243	5.86046625851717	5.674686619928	5.63372181264101
ZER1	7.67398035122985	7.48680606683544	7.69785720349569	8.02080441653038	7.8814199080924	7.55216416194949	7.62127533807801	7.95782756083374	7.54721073803315	7.73463104877892	7.7050462058273	7.18582691028775	7.44230575003392	7.49980523598724	7.82923308691619	7.42495650964402	7.36128586004706	7.9446587733019	7.72326843701814
PPIE	8.65969020129442	9.43467325903347	8.2344371320807	7.96938709698109	8.30303957869549	8.88826835972154	7.89282571195696	8.42303941270827	7.93211374501314	8.13511053961357	8.00990305907135	8.60725780725379	8.80003499411169	7.8058992557411	9.19717786025072	8.38961800381424	8.11710539926652	9.06066378138366	9.02523620022594
NBEAL1	6.33413917883824	6.84143100038073	6.47248777146274	6.37068740680722	6.65165591747889	6.35931031689044	6.4110872267986	6.68069989257342	6.25833047261243	6.46699410907326	6.1106138055009	6.44724856860178	6.57742882803575	6.24982454861618	6.5711200698023	6.26584942144085	6.51727569320958	6.34447345945636	6.45252954467793
IGLON5	5.81932841537339	5.77082904603249	5.69209237542757	5.82781902461732	5.82781902461732	6.12446668994232	5.72246602447109	5.98185265328974	5.73606362787181	5.84046323386954	5.64048500384312	5.78920757534734	6.00898878322726	5.91647664443772	5.91049283228871	5.73154441330322	5.80219321694183	5.78920757534734	5.82145511910246
MKNK2	8.57597142336276	7.74988082145903	8.09308739044422	8.02366898092284	8.1207728585635	8.53554911272774	8.46486876350603	8.9599642708626	8.91253580270022	8.64222899448954	8.60490751221807	8.07224785434636	8.04607246162654	8.53535625860378	8.04309182736963	8.02887907291839	8.48590657230877	8.06221131617164	8.28310548926782
CTAGE10P	5.56871618873173	5.82781902461732	5.76155123244448	5.73154441330322	5.76553474636298	5.79571500650173	5.58453263378812	5.58646452588639	5.52132090274754	5.73606362787181	5.49259348976594	5.76553474636298	5.82781902461732	5.88833655854878	5.6387978999517	5.74953426766926	5.5762953763282	5.53149999059093	5.68158981722124
HYDIN	6.31433399391901	6.28447711781042	6.25266543245025	6.37916172992979	6.5077946401987	6.95855271543101	6.69526031235722	6.32493118292196	6.59208323365389	6.46699410907326	6.69488019279919	6.44194819050336	6.21399459935917	6.04366603044085	5.99548451887751	6.43128865429159	6.29829173062012	6.63434495717038	5.96809075204526
EPB41L5	6.64686971556087	7.21868431336217	7.22616746783297	6.73752047419388	6.62066411449459	7.45680286440196	7.67029012986348	7.41468185366103	7.99263192560483	7.17952000737351	7.1132889740512	7.1179858792882	6.93899143877554	6.35931031689044	6.6085135781513	7.21462608587427	6.46393301087224	7.18262576200084	6.94554098822914
ATOH8	7.91079920755463	9.35100921573137	8.70455419634804	7.98867957485155	7.80980284942117	7.62855344203556	7.54592204895757	8.403012023575	8.26323586187586	7.58157721553652	8.20357411761175	7.11432537611062	8.07994018756721	6.61070891951819	8.9846910212369	7.23880691810489	7.74100039461715	9.3071429635391	8.80645650030577
CX3CL1	8.9130171377854	9.42591808879608	8.55317961748467	9.32005859404618	8.47866042749198	9.18098225487594	9.03292540620499	8.66885981663938	9.14025308865555	8.75391268583326	10.307897734628	10.4133301573476	10.1018324445233	8.01159403358166	10.6195148958701	8.8186016689101	8.45174769458933	10.796259323154	9.32719310437946
ITGA3	6.23553560671046	5.94953493301701	6.66282927910667	6.07199858075306	6.21140163741847	6.04948483557401	6.60177078840771	6.62924440610138	6.42122329922514	6.51412226017071	6.79441586635011	5.90448409790142	6.24412594328373	6.90710938776507	5.96809075204526	5.93781516880342	6.36582199325499	6.5352753766208	6.1333991254172
POU2F2	9.01154511657908	7.8814199080924	8.15522807991273	7.73999725086711	8.60499569888966	7.28218864596918	6.89449888034121	7.25948341397357	7.07085512296257	7.1661299341808	7.63016299236485	8.8528175515017	8.02567998709581	9.41763630534978	8.37751726030396	7.68083911131993	9.54588653583713	7.97606457090193	7.63479871008589
LRIG2	8.63232020684868	8.20512366399242	8.14042693555008	8.07105202104385	7.90403122771827	8.20552887360276	8.19384663545763	8.15644414740601	8.0822358133907	8.47770120500669	8.12704716899222	8.09155069153014	8.16390121381454	7.9965796920361	8.36841042414817	7.90753185124356	8.07599516496599	8.49014289019509	8.36725747690175
EGFLAM	9.14132165997358	11.0647936825002	9.95205919056954	10.6404863595333	10.1896238274982	9.71434650278455	10.055497467815	9.09565362561545	9.48532618924052	9.65184441730054	9.55146083887069	10.3127752028101	11.8785391003691	10.667015270467	10.2238571562026	9.47209394157539	9.91060180981177	8.63766675434506	10.7301494649108
PARD6A	7.90497113600336	7.93813109148483	7.80166891663053	7.58628586684341	8.20339939578084	8.38673551679	7.51273019306919	8.09683846999972	7.92285909067162	7.7517308274709	7.70882868979563	7.89976535174205	8.96076363616543	7.89875252616484	7.86077102979357	7.74105164617866	7.8360320450267	7.75028223715566	8.35553213778621
BCL2L1	11.6605150533073	9.88066302888633	10.9071443974413	10.5536832379919	10.431716342448	10.7750996096683	11.3009074507202	11.5690986592913	11.3621842211417	11.1271392160045	11.2762206205173	10.4611525016854	10.0979054466884	10.8711892554091	10.3842905381719	10.2649820438482	11.5024126059584	10.8788720646127	10.2201022180584
AIDA	5.67383905599044	5.85299758761332	5.68929916053589	5.66959375118833	5.62351574149055	5.59224472869805	5.62692676697463	5.88833655854878	5.58646452588639	5.77082904603249	5.71424551766612	5.6724253419715	5.656782364219	6	5.77610398807316	5.82781902461732	5.67383905599044	5.81826260830447	5.74505711847385
COX6C	12.9282913124255	12.9772239428406	13.0654826970571	13.2707130488645	12.8709770991861	13.6697878372144	13.4750967164944	13.3828920754837	13.2378766348059	13.5773018667021	13.0819224878379	13.1153884605504	13.0991552135417	12.8267879103114	13.195839561813	13.5577389673018	12.9342279329829	13.2616175051513	13.4210280745006
PLCL1	5.80649677858677	5.92441585637386	5.94719858426206	5.75488750216347	6.04366603044085	5.96038891642162	5.8801957289431	5.86789646399265	5.71836162613835	5.96809075204526	6.12928301694497	5.87405920314115	6.32822611878773	6.21399459935917	5.78048596271955	6.10922054599423	6.00225245173138	6.03782146543497	5.98185265328974
SNTB2	8.86435795754496	9.13584034098118	9.60406724532082	9.18777615825658	9.55678996751098	8.89766004114368	8.85375679951852	9.12623648887905	8.75595710439031	8.72383156649532	8.65159242103269	9.17291474224206	9.52922946085013	9.26485189221944	9.64807458827537	9.43651084159474	8.85174217142331	9.23150585084674	9.01136480816021
SLC45A2	6.2475478068903	6.29829173062012	6.26115467261557	6.28601800723038	6.42185444544339	6.21723071622067	6.13586316536868	6.32493118292196	6.18229502502548	6.33151354657445	6.09311010883225	6.35931031689044	6.18652630850696	6.31831684133498	6.40002551791402	6.28909670241999	6.20124177119825	6.37696926557164	6.12205144771389
DHFRP3	6.12446668994232	6.26115467261557	6.06177619758669	6.19179950106508	6.16952419715	5.89643413076069	6.19179950106508	5.75488750216347	6.05093696522523	5.96038891642162	6	6.15042360517025	6.09311010883225	5.98868468677217	6.23840473932508	6.31831684133498	6.04366603044085	6.08072800580342	5.87200870151234
AAGAB	8.74126978212954	8.97401327547261	8.70004916657703	9.12708380788989	8.98273323884071	9.43307086118149	9.36638407393422	9.33452581864864	9.48250870005346	9.60756648948975	9.86682701586017	9.47546168430043	9.79839128010836	9.13914969521267	9.52925972425436	9.68246900998533	8.99530247455426	9.37218707352146	8.70465724525285
GCC2	6.13750352374993	6.5077946401987	5.92243574023315	6.03782146543497	5.98185265328974	6.10363820959677	6.22303633790187	6.40258575823259	6.27364083331922	6.30633516019798	6.37446049900078	6.39643353125099	5.97727992349992	6.30499830715618	6.68570052010411	6.5077946401987	6.25436728144083	5.96809075204526	6.15987133677839
RGPD4	6.81303849303193	6.83697313215725	6.91903372752338	6.65079471066872	6.86373283191133	6.64034762063603	6.90388184573618	6.53605290024021	6.86054695778993	6.99747081380641	6.54882190845875	6.82351373144278	7.11129427970459	6.7771566660045	6.56478512677465	6.44724856860178	6.84402528577236	6.84242074772839	6.65406313264398
CD1C	7.58562884186788	6.76884595975339	7.07007263015949	7.63255032787242	8.19543815766861	7.1210485659834	6.85182773172675	7.09868693892449	6.88940174671008	6.8860013506243	6.73876783680019	7.38930867290642	7.53551023292269	8.01632972375038	7.28618439141065	7.12366205838272	7.89721077256158	7.20527520322468	7.01361746400485
DOK7	6.073248267825	6.21399459935917	6.70149638264218	6.42570602158153	6.35327211834221	6.46130426687002	7.39590167063059	6.42050092917397	6.61854848455295	8.46069055834784	6.79701297783614	6.27984269352035	6.04948483557401	6.19705348975542	6.47735352663456	7.07840062191571	6.1184220243132	6.23983716874034	6.15279185163912
MPP2	6.16524267864451	6.55019730248349	6.69023129886691	6.87357822462664	6.61215047191317	6.32228872357088	6.49505552836802	5.92441585637386	6.12928301694497	6.43128865429159	6.19967234483636	6.13750352374993	6.60979484608839	6.9805886001522	6.8860013506243	6.27519333390221	6.15279185163912	6.27052894238072	6.97572074162291
PCDHGA3	5.69209237542757	5.6667565918848	5.77610398807316	5.70251902915328	5.61960962162605	5.71699089440494	5.74056873028193	5.81078497075035	5.66789212523023	5.68158981722124	5.77259038358876	5.53463749441891	5.80864246791806	5.6046644151637	5.86046625851717	5.67807190511264	5.81078497075035	5.73606362787181	5.48864353985378
SIRT6	6.16524267864451	6.08321336824898	6.42500604148493	6.60659028037053	6.46671683709267	6.46130426687002	6.37916172992979	6.44649279924346	6.49389226650855	6.58646452588639	6.40258575823259	6.08816916456707	5.99548451887751	6.25550073314839	6.21723071622067	6.14567745519564	6.36906684295728	6.22905911963416	6.48956059673168
ZMAT3	10.6036607430247	9.45256434322232	10.7407472290288	10.0460841971394	11.4037129561812	10.0424069965223	10.1792154347034	9.32431715729411	9.69399616685184	9.41532875620466	10.0868770252708	10.9800233003036	9.44419204742532	11.5817425266401	10.9864469879554	9.68084702107265	11.1647916195679	9.11733920742293	9.57860044747162
HMGB2	8.86597942032397	10.2933213938093	8.91824191001536	10.784349876966	9.24597689605422	10.317170862947	10.2200665364355	9.42366178235001	9.56649325101126	10.7575086871968	8.21380412763378	9.27272425100101	9.40306039673363	9.32567378444714	9.28010539977824	9.13564901225252	8.54011524901934	9.30650195191603	10.2666578399991
RBMY2FP	5.67383905599044	5.66106547980695	5.59224472869805	5.80649677858677	5.77610398807316	5.77259038358876	5.48514663373862	5.69209237542757	5.70251902915328	5.67807190511264	5.74617838097141	5.75755668893945	5.71699089440494	5.64961545906341	5.81506301719287	5.57288966842058	5.64731450954714	5.89481776330794	5.81506301719287
ADCY9	8.43585733041732	8.50694343687193	8.85608185547769	9.04509535008066	8.92375384205933	8.40993608698775	8.34931396418635	8.50283419032811	8.08138809856611	8.04424820304934	8.83255492831318	7.69418374333315	9.03193962224769	8.82156545362866	8.56128794516483	8.89562526465013	8.42077922760089	8.75292483719875	9.00938160651711
ELK1	10.4561586881845	10.8704222104518	11.9519974342571	12.8626647080702	11.3762497335916	10.4170801288445	10.6317351961152	10.1513297866817	10.4139233128042	10.679410250262	10.3058028699705	10.2463767322321	10.8966313574775	10.728534064898	9.43810360189659	10.1022628686349	10.3056838726575	10.0778885363707	12.3447951327357
LGALS3BP	11.7480783940388	11.7527049864812	12.2375309157331	12.541194502276	12.2541788768654	11.1825898861679	11.7758100468606	11.9174471588344	11.6078988177785	12.1488692341437	11.7917837976856	11.2684591321369	11.2415635038672	11.6351708624393	11.3135801461092	11.7652067296631	11.8318958810534	11.4799639231777	11.899822966546
TUBBP5	5.92045290262375	6.13476924041897	6.00225245173138	6.19967234483636	6.07948478382681	6.18652630850696	6.17592374206376	6.11478344724985	6.02790599656988	5.8801957289431	5.98527271425345	6.36501007678303	5.92837032301897	6.01680828768655	5.91647664443772	6.23983716874034	5.97842446544086	6.15177765473205	6.35931031689044
HAPLN3	7.51727569320958	6.68494353761652	7.37648314197013	7.27254114456289	8.67523691667812	7.029521352543	7.65363975965123	6.83656672851947	7.5523540138598	7.65576754540761	7.01813228568439	8.21639229397204	7.03154296966322	8.03286123227691	7.6522563050302	6.88959522220401	7.74721148325928	7.53825800900453	6.7695773748276
ATP1B3	10.3097131455793	8.91186232263504	9.98821616080609	9.81117878839534	10.9770385238221	9.96540596042189	10.8999273167291	10.2473391630626	10.4168879702466	10.7378874972694	10.7866644766587	9.8390237549831	10.3475439724911	11.3168527258934	9.58549608648929	10.3909465333975	10.3187979984161	9.35498894553203	9.52864945231825
UBE3A	6.22689381357139	6.30833903013941	6.21075315505812	6.32115424216387	6.43929068104202	6.33019983285091	6.29829173062012	6.07199858075306	6.25550073314839	6.18547014606694	6.31831684133498	6.5287791444994	6.49761236561836	6.467605550083	6.45121111183233	6.37634248280467	6.21916852046216	6.20303275374472	6.18652630850696
HEYL	9.08642155047562	10.6443659120785	9.51969089339176	12.4318395900477	10.3039468083415	11.1735790796718	11.4803078928523	10.2144576760194	11.0628967935487	11.6344168865256	10.6548441840234	11.0417559896339	11.45433862529	10.7588257389266	11.4654247300977	12.7174249147259	10.3194971355847	10.3619259043775	12.0070624575683
ZNF24	8.35360867869092	8.46692316513959	8.27007008491922	8.07979462331429	8.4918390700597	8.60365230584589	8.42060071859592	8.05975868603929	8.55607107306878	8.27149010736297	8.38483985980411	7.82476594414189	9.00518886810263	8.24841434087238	8.21430066195825	8.34867283510912	8.36454879571503	8.41846110256978	8.18503001532213
TESK2	8.5438051759644	9.02502297894773	8.03974158460541	8.45674537869225	8.07976849484238	7.34008954161853	7.38268540735029	7.01311606079289	7.18541265913406	7.28987410924347	6.92154344350897	7.36442622945607	8.23026066466979	7.91587937883577	7.98082333873431	7.42876465689958	8.37797918441726	7.29814323721174	8.82355544692377
CARD8	8.73589918374645	8.68768221263111	7.86019122632066	8.31381722873921	8.6503922791127	7.80369911627873	7.78343962899151	7.81669057605414	7.59659231254591	7.9326588623855	7.80254156763641	8.40599661289787	8.82501186635782	8.36462933358735	8.62917445011398	8.40494398339731	9.30441658088818	8.58148268974211	8.30643633124587
ASB13	8.99903684869496	8.87447823719546	8.96858673723727	9.24200864383231	8.70900073022863	8.31704669266474	8.96185654359097	8.85627051228678	8.94351055933272	9.19119224734179	8.20151967596337	8.05089072425851	8.04295398461955	8.23546428392523	8.31884600364303	8.81545150597544	8.94611206202063	8.86620790592685	9.21262696963147
LINC01588	5.36875787449974	5.09969496233444	5.29957803366133	5.67807190511264	5.73606362787181	5.67807190511264	5.4424923758411	5.11577820988852	5.46444936324167	5.52669484554198	5.36093309476493	5.45025779380617	5.67807190511264	5.54766574835342	5.65248649491816	5.47455285593529	5.55190047999961	5.16751850373522	5.58195375084882
FCGR1A	7.60771202255195	6.44724856860178	6.92304694236271	6.55135451287487	7.54460516278776	6.073248267825	5.74056873028193	6.18388345903223	5.74953426766926	6.12205144771389	6.40599235967584	6.56115197596894	6.84498815668261	7.82290155338287	6.40599235967584	6.10363820959677	7.85948633337819	6.18123575927822	6.05528243550119
KHNYN	9.36748901372819	8.83165180247868	9.27538704624751	9.11861980377864	9.10249437030438	8.9029412272847	8.48650321381819	9.25369552728609	9.15308938314527	8.32349031866255	8.58133542805748	9.2097820774368	9.122471870431	8.83308805475911	8.58777751632821	8.41648172541004	9.34520917768157	9.38918259831138	9.25796763300413
ITGB2	13.9567149729095	11.5714331677726	12.5984620743325	11.5648288450905	12.8547557559507	10.6272274388227	10.2373105992684	11.0400083475047	10.3058513095523	10.4530366144236	11.2342549098507	12.0617356347167	12.0733734381242	13.7239225211487	12.3408597307899	11.7438209471842	13.994009686192	12.0428801348712	11.2375327679937
RGL1	11.9574766727206	12.8146493321904	12.0341987577489	12.2583985832195	11.9642831732786	12.4152084217471	12.1416995022287	12.4400292279314	12.2475748939569	11.6965039207893	10.7580292041793	12.5694196967171	12.1410625127617	11.8482236795775	12.0979074542628	12.3336262742308	12.061767086226	11.9566133438257	12.4732130998023
IL18BP	6.09064175191785	6.19967234483636	6.05853297020161	6.00898878322726	5.8801957289431	5.89643413076069	5.93899143877554	6.12205144771389	6.06177619758669	6.0869323411374	6.02901108665907	6.42500604148493	6.18652630850696	5.85299758761332	6.21723071622067	6.28447711781042	6.12928301694497	5.91049283228871	5.88630626345243
TRAF7	5.92045290262375	5.74953426766926	6.03782146543497	6.34721031354541	6.27364083331922	6.45779126025604	6.32398787432224	6.07199858075306	6.25266543245025	6.70009287475899	6.5839597798478	5.78920757534734	5.99548451887751	6.12928301694497	5.91647664443772	5.95652136333312	6.19179950106508	6.50388614710185	5.72246602447109
CCL18	10.6826120959405	6.18652630850696	6.97878709577667	6.69023129886691	11.0863401389442	5.95652136333312	5.83625995679134	5.84465430031041	5.97498811199193	5.97269265400426	6.02901108665907	7.39852994350593	9.13304791384602	10.5492617767057	6.34872815423108	6.17059209364554	9.47451716417449	6.15785216914174	5.87610679452901
DIP2C-AS1	6.05528243550119	6.12928301694497	6.19810120932482	6.43662826729284	6.1106138055009	6.03782146543497	5.81932841537339	5.9518675043269	5.88833655854878	5.80219321694183	6.04220656012069	6.03782146543497	6.20750245925879	5.69209237542757	6.91567983702712	5.95652136333312	5.88427310710826	6.24657150235018	6.23266075679027
ACSL3	7.69251089161507	7.72639461041397	7.57442777344156	7.06849454692804	7.94227051676686	8.21104627402683	8.0511784821871	7.25744536076011	8.98695923720576	7.50402444263636	8.42897522852103	7.78230568011725	8.51857644592227	8.25527364187497	7.61826876037942	7.54172622885233	7.72975124292647	7.02674142100699	7.32697589988608
PTF1A	5.97269265400426	5.57742882803575	6.07199858075306	5.81078497075035	5.81078497075035	5.99548451887751	6.04657836662033	6.09311010883225	5.91248939686347	5.86789646399265	5.72701372166611	5.65248649491816	5.61765111942733	5.57288966842058	5.69209237542757	5.77259038358876	6.06177619758669	5.81506301719287	5.65248649491816
MPHOSPH9	7.97618317299398	7.49192923655871	7.39995291154086	8.43050189517381	7.84129575345085	8.69034724996876	8.40868893666762	7.90121144416428	8.23453245573731	8.35552509037231	7.43709204701003	7.9747518484671	6.86220339905322	8.24669452650846	7.43440888796063	7.9060084786403	7.78916909427022	7.53478220950554	7.86622923764769
ACTN2	6.41447383643093	5.98185265328974	6.32963670252521	6.5077946401987	6.22689381357139	6.03782146543497	6.16952419715	6.02070220379105	6.22978016673333	6.26428682766976	6.09311010883225	5.99548451887751	6.37068740680722	6.11963215530272	5.99548451887751	5.98641093525204	6.48735771531155	6.34447345945636	6.47411151394241
PMCH	6.34872815423108	6.35402893805439	6.3819754785573	6.23381138429316	6.73457821384812	7.08519624261806	6.91134524556469	6.5705464179067	6.88551457621021	7.24906224027991	6.1106138055009	6.59970014053827	6.71149490665009	6.43662826729284	6.24982454861618	7.08396856397755	6.59842476052772	6.77577486863729	6.65406313264398
OAT	10.2524239382006	10.7314066933015	10.6006696866982	10.9604983886667	11.0291403959391	10.9212051187809	10.3200102905702	9.85284391867965	10.5301327941367	10.3956115697995	10.2812786392714	10.5467175838914	10.8474311295568	11.5583223617398	10.9518163739823	10.9479813904899	10.275974310644	10.4254282523809	10.9685425317741
RPL36	10.8465173700837	10.3571089016458	11.0157963752857	11.2482070678424	10.9522405844506	9.90339308389186	10.6671692132333	11.2001599694039	10.4769905808429	11.3609588201491	10.1205987004102	9.50706557794337	10.5101621448131	9.79194915473867	9.44640036810805	9.80753991651351	10.7028111055066	10.3558559513447	10.8425006556056
TXN2	8.73679561664377	8.48977331559378	8.88749663588523	9.2350073036293	8.7154328478659	8.82653990736097	8.69465214262058	8.93836284178769	8.96012968314124	8.99031758606773	8.67536290121996	8.1071542914855	8.50579488444455	8.82399895756126	8.29341003122415	8.28395648766511	8.56928601101847	8.32180275531117	9.04406319055551
MYO1H	5.76553474636298	6.10922054599423	5.87610679452901	6.05528243550119	5.82781902461732	5.89643413076069	6.01680828768655	5.93781516880342	5.98185265328974	6.06501215043695	6.12205144771389	5.93545974780529	5.84674402324487	5.90448409790142	6.10643207781693	5.94953493301701	5.88427310710826	5.89965902637744	5.8923910259134
SPANXN1	6.11478344724985	5.74953426766926	5.71011763204345	5.93781516880342	5.7848520513164	5.69557630622205	5.76155123244448	6.01290383323064	5.73606362787181	5.76818432477693	5.76022094646651	5.71149490665009	5.74281466986289	5.74953426766926	5.7292808460274	5.74505711847385	5.68369645430652	5.79246495997994	5.8923910259134
GPI	11.5397303948613	10.9785339362135	11.2805578873231	11.4841282098189	11.4148086258755	11.5387351996427	11.2743714552119	11.9645078367227	11.436538064804	11.3872515386474	11.6232116881758	10.9247834861452	11.0934600852994	11.6893932576706	11.144641228616	11.0685706573496	11.4884190049743	11.1291482088289	11.299481875452
PLAC4	6.47874050242148	6.073248267825	6.31831684133498	6.11478344724985	6.15633593669436	6.38600558479255	6.29829173062012	6.32162690085936	5.98868468677217	6.12205144771389	6.40258575823259	5.93545974780529	5.99548451887751	6.31167203517036	6.21723071622067	6.02901108665907	6.47004872601133	6.39075537531346	6.30833903013941
ACRV1	6.03342300153745	5.91049283228871	6.27052894238072	6.35931031689044	5.86789646399265	6.4446008137115	6.46226013308217	6.29094040240368	6.27674416561734	6.25096157353322	6.26115467261557	5.99548451887751	5.90448409790142	5.95652136333312	6.17592374206376	6.11478344724985	6.19495379593384	5.98185265328974	6.34872815423108
ZP1	6.09434164963584	6.18123575927822	5.97842446544086	6.09803208296053	5.80649677858677	5.66959375118833	5.9518675043269	5.99548451887751	5.80864246791806	5.98527271425345	6.06824086131282	5.88630626345243	5.8923910259134	6.05528243550119	5.99095486039699	5.79787677934697	5.99887245399427	5.97498811199193	5.71699089440494
MIR924HG	5.50990798737026	5.86294724802092	5.45880522186905	5.73606362787181	5.48530767109674	5.74056873028193	5.56918118061224	5.35770330372512	5.55049130956254	4.7486007726509	5.55424808984239	5.76553474636298	5.70597790168252	5.70597790168252	5.55371068918472	5.82781902461732	5.5320488450225	5.42988372497476	5.51412226017071
GML	5.97727992349992	6.15042360517025	6.10643207781693	6.06824086131282	5.99887245399427	6.03782146543497	5.96520709119934	5.96424381837536	6.073248267825	6.01940614053676	6.02901108665907	5.87405920314115	6.06177619758669	5.87405920314115	6.00898878322726	6.00898878322726	6.04366603044085	5.92243574023315	5.98185265328974
KDM6A	9.06158774943767	8.83886102856134	8.96394078577015	9.00111737406286	8.85550047549074	9.21290414881635	9.51617986840363	9.2120196638298	9.50489603522111	9.2337902977114	9.30101872338933	9.1182275926108	8.9103537128425	8.90534428015279	8.69629886466046	9.13845638164237	9.08023606962264	9.51695593387544	9.16831936051318
WDR74	7.44375664815986	8.00211515284655	7.62311623816308	7.51365733440097	7.48983592120931	7.74154788292038	7.78154331757349	7.95782756083374	7.7245636474086	7.98100893222919	7.97554535713344	7.70370566501145	8.43278239910949	7.49438760750459	7.73829631727406	8.28292207457545	7.36317107711924	7.77735461522798	8.1898186299841
LRRC77P	5.93545974780529	6.30332412685951	5.95942242009367	6.07199858075306	6.16952419715	5.8923910259134	6.1106138055009	5.98641093525204	5.75355105460065	5.94251450533924	5.84883072362343	6.467605550083	6.12928301694497	6.073248267825	5.98185265328974	6.17059209364554	6.02458563827827	6.33370279952374	6.33806779754262
ATAD1	9.65093199994636	10.3349918835785	9.78914545072648	10.066172627497	10.0648526801852	10.1025895061953	9.86375946487677	9.7385834356216	9.93880917972362	9.6378851591516	10.0389082924643	9.98466809607714	10.129557231753	9.78017392120965	10.4714942565741	10.6427999307697	9.70706814773316	9.94058845392549	10.2416477526151
CLEC7A	6.72012247497701	5.8801957289431	5.78267065867701	5.62351574149055	6.18229502502548	5.61882595258744	5.58066107132124	5.80649677858677	5.61176256006487	5.79787677934697	5.92837032301897	5.69209237542757	5.86789646399265	6.02458563827827	5.75488750216347	5.78920757534734	6.64154602908752	5.42988372497476	5.65248649491816
TMEM120A	9.89618540199438	10.0863609069515	10.1584016625938	10.5350989176155	9.7823982440116	9.60473519917341	9.5130455590608	10.0502257784918	9.82541597217205	9.4813940076651	10.0974999252131	9.57654273366613	10.394866935571	9.60580080139838	9.4063950841813	9.62035803897066	9.73090449367634	10.3359818277297	10.5266859460264
SAP25	9.85273267399978	9.51839055537747	8.67210635795336	9.07189081689812	9.09351950683393	8.15235329897081	8.10136275638192	8.54304265009693	7.97662082773382	8.12170600880479	9.0943442890316	9.30557295923624	9.17668753965322	8.17344328833769	8.81702200930899	8.68231660344686	9.4966540825935	9.9278617959292	9.1589938508597
NPSR1	6.78428803363892	7.31783043733622	7.00472047648167	6.95154117128991	7.15679299583811	7.13568466389892	6.84282173536079	7.20975162174442	6.90867602771546	6.78659636189081	6.87568301202814	6.96365676130535	6.7771566660045	7.63439578459434	6.95106086127941	6.8860013506243	7.09476389154737	6.92154344350897	7.22348916105629
SEMA6D	6.21723071622067	6.20359271420771	6.67202076487451	6.74374653034775	6.69276194306377	5.94719858426206	5.95652136333312	5.84883072362343	5.85673675611911	5.65764000520782	6.11478344724985	6.20750245925879	7.80199541454623	5.83204693024235	6.21723071622067	6.1402326347024	5.86418614465428	6.02458563827827	7.20902731777158
ATP6V1G2	7.73376105819606	8.94075111158447	7.46619313699818	7.75188209883107	7.37316096720846	8.52184695267143	8.13585188144696	7.80004373312683	8.10993196577593	7.87936820770189	7.79526303843622	7.49653744804731	8.10557646722195	7.71920466448392	8.5332456213172	8.16314646881125	7.66035250967092	7.84305863022171	8.8375714856382
FAM172A	9.88408303875692	11.1813575870899	10.5705201390346	10.7856281147826	10.2252580569341	10.4439539612061	10.1967490317468	9.79158440004947	10.2629809847403	10.0367108820525	10.3463160415913	10.4573145915613	10.7051816259302	10.1558667190307	10.8381427178918	10.689460965368	10.2211541269533	10.3589718984392	10.9167759308132
MED6	10.3201470709855	10.989219350435	10.2133267445706	10.7282834644573	10.5266768508604	10.7442484015488	10.3434474647742	10.3617158406097	10.3236830574148	10.6173017892091	10.1996958988488	10.6566715484015	10.7221106009136	10.7125857215757	10.8109698471515	10.8969540064455	10.1382470936481	10.4344660195671	10.8857563827149
CPSF1	10.0175920875788	10.5734360690324	9.86529142616374	10.2335572464956	10.4242115429528	10.5921154780324	9.88079937908382	10.3780181050687	9.83705389439887	10.3534608091251	10.1372172361653	10.3657305879874	10.1085904481127	10.2752450241155	10.1265754245815	10.3957108467491	9.41700858678878	10.1658966177545	10.5421525914065
MRPS31	10.187594316746	10.7687964303424	10.3424124058309	10.4832016952238	10.1996411842498	10.7348931627078	10.4174037120879	10.3910120736212	10.2989193359988	10.4159187674531	10.4377426068817	10.5891050472283	10.4990914632432	10.0517774764408	10.5355629148065	10.8009395249686	10.1329534806427	10.579496216049	10.9656780983994
KHDRBS1	9.68996880283501	9.99313596760188	9.97519696081266	10.0693191200722	9.41987234979761	9.87339027960651	10.0565380099262	9.84334260144067	9.69222648820814	10.292055273365	9.95698737613213	9.50161867467884	10.0454859737822	9.28459533252538	9.42266001794247	9.8343296178535	9.65203504430697	9.7119561718113	9.87475701341225
EFNB1	8.10306377982518	6.48220292629596	8.1655853867386	9.20468142062148	7.66056786379088	7.68989736351158	8.08380426278103	7.52918220962062	7.71200760552244	8.4621779109299	8.19223707850881	7.18931063076323	7.1965145909431	8.47750207933407	7.15279185163912	7.96716860753263	8.04363158470057	7.97047752010978	8.34311729964977
HSPA1L	7.77850428805787	8.8262214605379	8.16987891461462	8.4825203972347	7.93961976199654	7.7214765647789	7.3813577898344	7.3327079336406	7.72664528372122	7.295583449531	8.10367387440626	7.59091335025591	8.14873077917319	7.69691398908762	8.02223740969875	8.17203440195568	8.13304046219883	8.06695723787976	8.94068622688307
TEKT1	6.69249136356009	6.91097245165513	7.15798552134362	7.59097994836655	6.63402833461151	10.3506437633591	10.5909866828358	8.70314500773951	9.87087558361689	8.94287806559388	10.7572073897884	11.0327754330595	6.98263770404541	6.47735352663456	7.35939817627605	9.53719102208221	6.46699410907326	7.38281853414201	6.41869594960205
FCHO1	6.6200526318456	6.90624965620869	7.05417232653849	7.44464636306549	6.68133681393013	6.35508676166836	6.43396093112118	6.5298209465287	6.42877889133759	6.88085201813643	6.66391384211598	6.28601800723038	5.71699089440494	6.98331971235895	5.91647664443772	6.24840200614344	6.71973105674985	6.38637124367539	7.20255289443562
CHD1	9.95984896352069	10.5162051857551	9.72298405843695	9.67260672825369	10.5924644189142	11.1782391994075	10.3240977186912	10.3680893073726	10.21820200261	10.2898071516261	10.4065276354761	10.8136517436047	11.0615530539363	10.5326622584564	10.2238571562026	10.197042674423	9.84863107708124	11.0797093707624	9.88430775944211
RASA3	8.05949913323827	7.07598928396409	7.40150418428731	7.58550265882516	8.02415398406377	7.26328328682992	7.26674813077017	7.52918220962062	7.12657335971546	7.45130261701579	7.78916909427022	7.76371830047226	6.86789646399265	7.98242322677588	7.26721928429887	7.44389917199567	8.09142903898041	8.01457846492289	7.11918081003685
SLC34A2	5.99548451887751	5.96809075204526	7.58222554826629	6.00450139223494	6.02790599656988	7.10626350925988	7.43076698309997	8.25698373719679	8.28782825216175	6.77082904603249	7.45795784170406	6.86789646399265	5.78048596271955	6.02458563827827	6.08321336824898	6.68012037325384	5.97842446544086	7.71734809548349	6.04366603044085
IQCA1	7.13374126251481	8.07773115066329	8.64313466185727	8.55259225418735	9.48466623303617	8.13888254405891	7.97610009525668	6.9949383169803	7.45550230600112	7.68755904891004	6.97106985837828	8.28645564891376	7.39392667564042	8.43550816999123	6.93319846152874	7.25996635816953	7.67084670769507	7.32595750033118	7.94363890002785
SDHAP1	7.16847757306934	6.71589337054761	6.55842071326866	6.53915881110803	6.66402765972015	6.75955534320631	6.90761777106489	6.8860013506243	7.0493759213648	7.01820017881323	6.87309216273921	6.6954983582193	6.76048710181103	6.25550073314839	6.71836162613835	6.70979929458043	7.22532313716939	6.86631703445337	6.61618123133188
ZDHHC22	6.42710328715284	6.8503068748828	6.37068740680722	6.32963670252521	6.34416983305597	6.59517242801258	6.30499830715618	6.48864353985378	6.36216301164173	6.34518344718767	6.48793004875553	6.45252954467793	6.67887615245352	6.23840473932508	6.5520280988563	6.77478705960117	6.11478344724985	6.3271286427561	6.74846123300404
EPB41L4A-AS1	11.9301761885857	13.3270518802542	12.3470501564212	12.3742276598875	11.7990434195458	11.8086645071365	11.7470203932731	11.1572980446062	11.3439144311118	11.9104599275534	11.5664585260946	12.0017907393578	12.997009421354	10.5523955166176	11.7514346394081	11.8331879347297	11.504065372393	11.9701963259139	13.39311413343
ZNF589	9.86976331718262	7.78476569631639	7.38748317399583	8.20248335056023	7.43841345930343	9.1187044098101	9.15813148746407	7.79617462189045	10.0045407174984	9.1291683696588	7.05422660392262	7.80268049667601	7.22599883396258	7.34814299175789	7.79263609497857	8.26531358431232	9.19805306628715	8.00991761113593	8.16814307474193
THRA	6.41023933077602	6.51832583230715	6.29829173062012	6.48220292629596	6.27052894238072	6.62831575554171	6.29566976724819	6.35226417325832	6.31262342830626	6.56160566590792	6.45779126025604	6.49249415167943	6.33315535031062	6.33315535031062	6.53294028837287	6.28447711781042	6.49249415167943	6.42443338317403	6.57270022648729
TULP2	8.58109284662782	8.48436534744658	8.34638563566113	7.84364598679765	8.25333648431537	8.10640276296094	8.20461809220528	8.40469156153057	8.24299256387832	8.28756879539411	8.07491640205246	8.2941184749463	8.31202343375758	8.48089075212359	8.3469351778958	8.0835649557221	8.60139939053183	8.57644844431243	8.24070309852749
LSM14A	10.9635478174524	11.6911505752804	11.2130041269225	11.8167111728827	11.2041742262551	11.5661721801604	10.9564575470595	10.8590907282626	10.7260774598973	11.117389536167	10.9254317499474	11.3526470899857	11.6826699407738	11.0757731405133	11.6551142223639	11.6574084030559	10.9016102230835	11.3144047514083	11.8988493977838
TMEM175	10.2047596603857	10.0083312718878	9.61364969949776	9.81041289742288	9.87722553483122	10.6873935311008	10.0876621262584	10.2922993134238	10.2769682513846	9.67215286611276	10.3257882217353	10.1858665453113	10.1174346681927	10.0976874272316	10.4958546272486	10.4433843210726	9.89782186457296	10.4881041353629	9.8913265242537
FAM193B	7.63729071637033	6.99355435858471	7.20399884322681	7.5513906607472	7.41971753194204	7.10626350925988	7.20277423713176	7.54099126571762	7.38618152657809	7.3617350282878	7.22262780616771	7.12527913989285	6.98740614251361	7.24218518433248	7.10747864662662	7.12366205838272	7.16356615576856	7.93321557898639	7.49291468950187
RGS7BP	8.71512357688867	9.76344809289002	9.11408170629499	8.29663314482278	7.37210151356927	8.06756181783807	9.52346688402576	7.1509657835565	8.98470497550361	9.61193698580707	7.99578523744075	6.96365676130535	8.06924996483333	6.69181329717138	7.72538875455963	8.44116763967918	9.44335800383632	7.086792256554	7.59667802764409
TMEM272	5.81078497075035	5.79354998953654	5.93310047493137	5.74281466986289	5.86789646399265	5.90448409790142	5.64731450954714	5.77259038358876	5.76155123244448	5.90448409790142	5.88935185259465	5.91248939686347	5.7848520513164	6.04366603044085	5.76553474636298	5.69557630622205	5.81932841537339	5.64385618977472	6.01680828768655
SETD5	7.72068888533212	8.08047486349672	7.41046661579399	7.1910838968704	7.5164761619508	7.51188150241979	7.48746866284853	7.83314689225329	7.48125937927909	7.64735768612693	7.38272863168138	7.66279581833376	7.73400638902439	8.00660659476943	7.60707800501687	7.57764106232282	7.73225902244072	7.64513745520064	7.55310625815999
HERC6	8.97143175512287	9.43467325903347	9.76264297929146	10.2651411411959	8.98208005386942	8.92985814916066	8.95428967533107	8.91459083234797	8.89727522170083	9.53284622190121	9.02967980749189	8.71645732771671	9.21468484863749	8.28390973745536	9.1526146721312	9.07187634054313	9.08245618025873	9.58531787088405	10.1316330812007
KLC1	8.36538590742539	8.67248616018637	8.61057937486729	9.154713066905	8.93662086210306	9.84127499349733	9.85900482086532	8.79883206535471	9.70339784961216	10.2169021214892	9.19478368928521	8.99602316767209	8.80969257612833	9.3367486623288	9.27477345693381	9.88509522684917	8.30954047219586	9.30554012813993	9.1118109439033
PRELID3A	7.55082141887619	7.28759695932931	7.52808132568824	7.43319983641438	7.39627339417494	7.07356534036346	7.17163718539523	7.01569380710515	6.99419161963455	6.94137632137056	6.71424551766612	6.36501007678303	6.48220292629596	7.64429975030586	7.17292748960384	7.17581299151308	7.81339129027478	6.77404641781932	7.25824189162144
RAD9B	5.79354998953654	5.97498811199193	5.7292808460274	5.72701372166611	5.66959375118833	5.84883072362343	5.74056873028193	6.04948483557401	5.76553474636298	5.73606362787181	5.90448409790142	5.91647664443772	6.22045959037448	5.85299758761332	6.04657836662033	5.77259038358876	5.91647664443772	5.79895774790043	5.80219321694183
ADTRP	9.71915109039402	6.3819754785573	6.69023129886691	6.35629525707759	7.32688694217505	6.06824086131282	6.14923903883703	5.88833655854878	6.05093696522523	6.25776496857139	6.10643207781693	7.01569380710515	7.63470143747887	7.97529255962257	6.2022864546479	6.15042360517025	7.86064875658746	5.89965902637744	6.22045959037448
MCTP1	9.08642155047562	6.95282742780758	7.17134195363209	6.98550043030489	8.32946673387283	7.14439516915126	6.6183120807954	6.62924440610138	6.61618123133188	6.43722107948542	7.44354449358326	8.76849069949284	7.87953362740131	8.41864493581295	8.53721451710123	6.39643353125099	9.50660511556825	6.58567465559882	6.6033785807078
ZNF197	7.15616703085788	7.72836612404553	7.37490471558068	7.61805948242284	7.11216006344455	7.13422710159987	7.16451779895414	6.87999118976546	7.06921451309553	7.34910780744611	7.31081815228813	7.13253571622747	7.39046477510627	6.87779945406019	7.36693413689481	7.62989133822636	7.14773610531738	7.49203502473292	8.07110030257411
HDHD5	10.6280001771525	10.4698196504912	10.5013498696696	10.9051869845777	10.0637580015296	11.1847970708608	10.9853156984101	10.9376447506834	10.9195453008696	11.369815151707	9.92662868074334	10.200622174367	10.4990914632432	10.643678637191	10.4445539170786	11.2033585264167	10.6521836907866	10.5852283791926	11.1134515795676
FKBP3	7.72232939915342	7.87962123089309	7.83073068404821	8.51419210449266	8.30394327048917	8.2437142977509	8.00887172752227	8.09587485287006	7.95952559025649	8.37574974031136	7.76949406777307	7.63025547419327	7.73185663177599	8.0568831555875	7.78608074150511	8.1929269676646	7.82654213179215	7.44591536946705	8.06946910169431
C15orf48	7.3301397641335	5.70597790168252	3.49825086752783	3.52490366561388	3.58807296201777	5.70251902915328	3.59230154672932	6.00898878322726	3.57773093149008	5.84883072362343	3.58971555612098	6.81447095512841	6.4110872267986	9.2698130235848	5.7292808460274	6.28447711781042	3.49825086752783	6.85202631199877	4.63385547003841
GPR157	5.76022094646651	6.57202409487614	6.16952419715	6.17592374206376	6.24982454861618	6.3819754785573	6.04220656012069	6.15515621689902	6.31547384908799	6.1402326347024	6.26115467261557	6.24412594328373	5.98868468677217	5.86789646399265	6.52042224852645	6.35085080548338	6.08321336824898	6.02989454966334	6.02458563827827
MPV17L	6.63160634369412	6.59416483479969	6.8507494258965	6.76139698214824	6.70032873733094	6.86789646399265	6.86981343077642	6.75783800037775	6.99779821077132	6.84027690520055	7.6614681522123	7.15408898418438	7.11925656289593	6.40002551791402	6.85231726391084	6.91097245165513	6.60436789989375	6.33370279952374	6.97144813749801
OSR2	5.95652136333312	5.87405920314115	5.77610398807316	6.23381138429316	6.07199858075306	6.55842071326866	6.63944924588907	6.61618123133188	7.12811189776487	6.86156958513092	7.01813228568439	5.86046625851717	5.84046323386954	5.85299758761332	6.27984269352035	6.83920378809694	5.84883072362343	7.03301766843834	5.76906555549003
SLCO3A1	9.57778549218193	9.03133012707378	9.30587205259348	9.65609946041506	9.7882248449639	9.36066539190346	9.09065789349987	8.38319191517578	10.1994111394109	7.82390918393017	9.03295542650461	9.41227683246781	9.51360582024675	10.3533583611426	9.23453700620662	8.79000012245214	9.58691032633299	8.82478407955325	9.74902903482963
TRIM32	9.27344012570909	8.79041562001895	9.01074124256474	8.98761448043321	8.11761972720268	8.95040804785779	9.49868050005366	8.96946192806997	9.50663050233489	9.36243306694359	9.10786882246834	8.73846758180035	8.2128611165929	8.19946181377087	9.09375980896595	9.3133664946559	9.29176906913566	9.24595147194425	8.70887040889912
GJD4	5.71149490665009	5.78048596271955	5.68088692071969	5.76022094646651	5.80649677858677	5.87200870151234	5.79354998953654	5.73267622307331	5.71424551766612	5.74953426766926	6.03342300153745	5.90448409790142	5.78048596271955	6.04948483557401	5.65248649491816	5.74056873028193	5.75755668893945	5.6507645591169	5.73606362787181
MAGED2	8.10306377982518	8.60063512435874	8.17159265430358	7.78119117066844	8.20181026689735	7.76503409205976	8.21149995539022	7.8789833803553	8.10826830339793	7.74386364363608	8.23706078291744	8.25100040605726	8.93487854524711	8.25783802531129	8.53985439471421	8.50380228904281	8.1265005713002	8.60935532355209	8.71254660307597
TMCO3	11.3108974870394	11.2562996356097	11.907543530331	11.3077218274286	11.5189388144456	11.0443799792383	11.4505325249241	12.1784428593007	11.4555330260067	11.0785560667062	11.7593649658035	11.0626428635764	11.0118574580639	11.8276146627416	11.5608372593404	11.3299032752884	11.7145899629228	11.6889768946934	11.4136190443646
CLDN22	5.81932841537339	6.07824048959725	6.76110838342443	6.65673088954306	5.80649677858677	9.84471517837823	10.9652840877245	6.27239650903748	10.1575615550266	7.81105095399474	5.96809075204526	6.44194819050336	5.92243574023315	5.72246602447109	5.87405920314115	6.24412594328373	5.80649677858677	6.40831105673712	5.69673667655928
KATNA1	8.48528391921653	8.84065772022215	8.64897587578553	8.3570328928978	8.02021881720249	8.29377601963459	8.46789283786216	8.20596768157128	8.40814713646177	8.36154730700937	8.03531598463736	8.04370102209683	8.6146233534271	7.94223942872067	8.35924617616015	8.30449415794455	8.51025107450354	7.70107561228362	8.47240572397256
SLC9B2	6.11963215530272	6.03782146543497	5.93310047493137	6.23035674505615	6.29829173062012	5.9004635213735	6.11769504266975	5.83625995679134	5.93191939010004	6.06824086131282	5.77259038358876	6.09803208296053	5.82781902461732	5.98185265328974	5.98185265328974	6.12928301694497	6.19810120932482	6.02147972741045	6.06177619758669
CASK	8.42639853330114	8.86741466174727	9.62045536703178	8.81720145056237	9.68876276830898	9.11662493447676	8.69342353327974	8.41306047021012	8.63058202597836	8.46069055834784	8.60971323059851	8.74210358680007	8.82405912186838	9.91078601857025	8.44867922874044	8.76245712002188	8.91136831726335	8.77004638309752	9.20592517483369
IL1R2	6.23983716874034	6.08321336824898	6.04220656012069	6.23381138429316	6.25833047261243	7.14439516915126	7.46175690918152	7.53312879236392	6.76936050198025	6.86156958513092	7.1092968236413	7.3327079336406	5.90448409790142	6.34872815423108	6.01680828768655	7.40962090037109	6.11478344724985	6.83759261430311	6.37295209791183
TRIM6	5.96038891642162	5.82781902461732	5.9004635213735	5.84883072362343	5.68088692071969	5.81078497075035	6.21916852046216	5.70136330215702	6.03782146543497	5.97727992349992	5.69905184401685	5.92837032301897	5.74953426766926	5.5909612413426	5.82145511910246	6.41447383643093	6.31831684133498	5.53915881110803	5.41677895291976
FBXL5	5.50567819272599	5.71699089440494	5.49653265464506	5.55049130956254	5.48196407110376	5.59224472869805	5.56546313545994	5.56033283421244	5.41119911185211	5.55612281784117	5.36833184337133	5.69557630622205	5.64817779572482	5.52418907844937	5.61176256006487	5.69209237542757	5.57288966842058	5.65420637794429	5.48864353985378
RETREG2	9.24994895437184	9.23724175467816	9.25168098942865	9.1572405611064	9.21799767122834	9.0245562743707	9.18302393625663	9.53987784639922	9.33775300958741	8.99872693636619	9.05191719692863	9.07241669263568	8.965179957424	9.16434456816605	8.65946080122984	8.97359491768936	9.47370574961942	8.95114859974121	9.70354666120971
CAVIN4	6.25096157353322	6.073248267825	6.33806779754262	6.71488016387219	6.90710938776507	6.99861637827908	6.80271021929134	5.93310047493137	6.71889722828199	7.09143538632361	5.96809075204526	6.06824086131282	6.06824086131282	7.31081815228813	6.03782146543497	6.53915881110803	6.00562454919388	6.43796008833447	6.40599235967584
DCX	6.48220292629596	6.58302859488589	6.40599235967584	6.3411211516818	6.38734703012646	6.67110509642087	6.41616416473313	6.61299083559135	6.35138098067433	6.62119033926914	6.49363292488407	6.55019730248349	6.13476924041897	6.43662826729284	6.5711200698023	6.25266543245025	6.69209237542757	6.58772801950892	6.34340782229781
GFY	5.83625995679134	5.61412086878925	5.92540608314137	5.81506301719287	5.84046323386954	5.98185265328974	5.84987419379562	5.75488750216347	5.80219321694183	5.79354998953654	5.69209237542757	5.682761487113	5.91647664443772	5.97727992349992	5.92837032301897	5.81506301719287	5.85673675611911	5.94251450533924	6.1333991254172
ACO2	9.95417304092437	8.89719806394077	9.70035752379859	9.13643006882159	9.30635589628359	9.38072836641261	9.98429369517793	10.4967821899826	9.9018131529708	9.91611473100264	10.476793381827	9.1279205727498	9.01032640819609	9.2262380473014	9.22903387645726	9.47973419404012	9.65657627574092	9.62171545654376	9.15863392225834
BROX	7.54250802301193	7.78091568859155	7.75395211887815	7.40420915542943	7.44262921942457	7.04151131572859	7.79005715861547	7.65921102406819	8.07373723738773	7.92208424120539	7.56803742667614	7.75727065496124	7.39738028885755	7.3333289106225	7.57584855169489	7.73170935452415	7.71967835772373	6.70054652910838	7.09958766974767
RANBP2	7.35055647415745	7.59160462365657	7.50564723211432	7.72801368231535	7.96395494218993	7.89799364977138	7.9174031112598	8.13486727597156	8.12152315683575	8.12350066435096	7.83484897709887	7.51727569320958	8.29675013830575	8.27716277193652	7.68373645064768	7.96424439606977	7.63576672319192	7.3953096273631	7.54719608277307
CLC	7.89324327575218	6.84143100038073	7.11715787950628	7.23452814475314	9.76423882192279	6.63734941083314	6.42374622911477	6.22207035524718	6.33479528777867	6.35579154675365	7.1661299341808	6.93464859318808	7.51185383650142	11.7757933424545	7.61826876037942	7.26258913045289	6.94348653081045	6.92329776945835	7.34100458734134
LENG8	7.7515440590891	6.90151014272621	7.44334805703932	7.25797328834743	7.24466827944282	7.03809592468451	7.46411277475521	7.82304235822777	7.6322464003894	7.14092995090072	7.5188403890146	6.96772657538771	6.76048710181103	7.17406979569528	6.87999118976546	6.60177078840771	7.87452957049006	7.60607499300309	7.10683509669445
SCAMP2	8.84135897510552	7.29370154208074	8.0766820079919	7.92819500952183	8.24152894496638	7.48460541651126	8.02661583843802	8.32284346493988	7.8406495384767	8.10181813422741	8.06082560631268	7.88551701659182	8.00265751983268	8.32519750192854	8.16431615532555	7.84331119144463	9.08909582189354	8.15419179285204	7.62781473581469
LINC00032	5.77259038358876	5.6667565918848	5.78594281939225	6.19179950106508	5.96231765494231	6.05528243550119	6.06824086131282	5.74953426766926	5.72587745912023	5.77346892790519	5.66959375118833	6.03782146543497	5.69209237542757	5.99548451887751	6.15042360517025	5.84883072362343	5.94719858426206	6.39075537531346	6.20750245925879
CT47A6	6.78428803363892	6.17059209364554	6.44194819050336	6.41729051368369	6.28909670241999	6.00225245173138	6.64990281989314	6.67750824226472	6.59451122769341	6.80477637795583	6.49363292488407	5.93545974780529	5.96809075204526	6.14567745519564	6.18652630850696	5.8923910259134	6.64990281989314	6.82138368415773	6.5123169731155
KIF7	7.81567148579259	7.95762561291459	7.96297117386207	8.46987214170018	8.07489928081918	8.14852488305391	7.930543388472	7.53509882038694	7.7565016158252	8.03379023631786	7.78672442152774	7.69179306189879	8.2841323659725	7.72362135720222	8.07473982957691	8.0359768430117	7.39484850499066	7.97367268747199	8.22445901805403
MTRF1	9.63965218861284	9.4520253863961	9.06267517215528	8.79925668583659	9.10526844888137	8.84598581376646	9.101849642948	9.31778273740886	8.99907293970636	9.1971432047278	9.06956979681021	9.28161086055778	9.36569472405172	9.30447522040095	9.21319367125372	9.17760864572174	9.2822099637479	9.07819805155355	8.95188323637606
HNRNPH3	10.4106528483265	11.1577910452629	11.0926443764198	11.4275247800609	10.6879359422382	10.8919634973754	10.9492203305027	10.6894623631708	10.7319129596532	11.0159422715331	10.9917605512577	11.0334509466001	11.2674312766074	9.95867842016551	10.8510546163615	11.3995641383497	10.6093977119163	10.8237236499749	11.4353408513672
NME4	10.9671620495509	11.7669679030968	11.2186884903433	12.0645063710495	11.3155538905213	12.9184425140796	12.2394261174866	11.3970316936688	12.5005473863837	12.13934890685	11.0366683034299	11.5363584009305	11.8755834972203	11.9263391044744	11.9543626761094	12.4460048065837	11.134864196422	11.457506981115	12.1769083683635
TMED2	12.1512291526192	11.9754358384801	12.4708482217129	12.2775591150458	12.3399673562324	12.5282620642356	12.7991007875531	12.7782470223417	12.9067520113313	12.6157975967997	12.9882705625043	12.1348741728555	11.9975045800545	12.5812322935578	12.0035075117367	12.8715561078695	12.342081781424	12.4238235030263	12.2587109732965
RUNX1	6.45403438102951	5.78920757534734	6.70149638264218	6.72498580663356	7.30151357123656	6.24840200614344	6.37916172992979	6.30633516019798	6.42877889133759	6.50271248596606	6.97559465035319	5.67807190511264	6.64034762063603	7.28241107685148	6.07574653806091	5.82145511910246	6.58345891013077	6.29012209042336	6.30332412685951
NFIC	9.25926754306766	7.06413053343805	8.85942110561003	7.05966352210072	7.2554705193233	7.37787770390915	8.64240446908087	8.97359750051697	8.77264448360543	9.07847214194246	8.58482611450909	7.03131468649338	7.38699368546525	7.37732247050298	7.28994786274664	7.14873077917319	9.02417282660963	8.79116679652726	7.28606700012115
DNMT3A	6.72714309529495	6.85912847618829	6.46515822966425	6.70455385053395	6.3411211516818	6.34234139743155	6.61378946447258	6.58721495245253	6.36785153448991	6.70597790168252	6.14567745519564	6.58860820947725	6.46393301087224	6.073248267825	6.48220292629596	6.72120448109054	6.51096191927738	6.51372759595244	6.47816289273763
ZSCAN18	11.0819906556214	12.1159520083396	11.7663742371054	11.866260616345	11.5941395892859	11.5901478592602	11.6243683402909	11.4304085383411	11.6540335417642	11.3766531410909	12.0814736181471	11.6783617534403	11.8361089929482	10.6687504564296	11.8570157922859	11.7736730699751	11.0989820270347	12.0005509437117	12.345271311605
NRAP	6.42710328715284	6.47816289273763	6.55294416307457	6.28293458086342	6.37875956515699	6.19705348975542	6.60659028037053	6.55668077687718	6.56576166295545	6.42770170123775	6.4850693294214	6.45252954467793	6.24982454861618	6.32822611878773	6.30499830715618	6.48220292629596	6.47917396225893	6.61821075303962	6.09311010883225
SCARA3	6.53915881110803	7.6163724014945	7.58869140238414	7.45901596422867	7.06127721526599	7.75955534320631	8.12394910891845	7.56432252678098	8.11573920230974	7.86284932982845	7.449968210068	8.52196116652523	7.93078463826422	7.24218518433248	10.1161951350189	8.38576794307579	6.35931031689044	8.12662136708589	7.31912293437537
KMT2B	7.96362150716575	7.68434958906905	7.89149331263506	8.13690808425716	7.76224382572576	7.73973471277991	7.93456249914138	8.04784807778832	7.88618918454812	8.17480087649334	8.04659582727159	7.39546301644828	7.71454364383593	7.67996701487376	7.57584855169489	7.73014674704452	7.85832235110987	8.2472620117989	7.7791533268843
EPHA6	5.62351574149055	5.81506301719287	5.70597790168252	5.57742882803575	5.66959375118833	5.87200870151234	5.66959375118833	5.68158981722124	5.62760683812965	5.71836162613835	5.58195375084882	5.77610398807316	5.81932841537339	5.82145511910246	5.87405920314115	5.69905184401685	5.73267622307331	5.56985560833095	5.656782364219
OTOA	6.11963215530272	5.76022094646651	6.09064175191785	5.76022094646651	5.67383905599044	5.92045290262375	6.16952419715	5.77610398807316	6.17592374206376	5.93781516880342	6.16390121381454	5.74056873028193	5.54402473342166	5.72246602447109	6.01680828768655	5.88630626345243	5.88427310710826	6.13202770799206	5.75488750216347
LDLRAD2	6.5352753766208	6.47411151394241	7.08775241200113	7.12217365216821	7.04208067456058	6.27519333390221	6.76606505147495	6.51727569320958	6.67887615245352	6.79701297783614	6.89879605119147	6.65228140540018	6.49249415167943	7.3389012525862	6.08321336824898	6.55842071326866	6.85839508866666	6.33370279952374	7.25355253536154
PPP4R3A	6.6992503918465	5.98641093525204	6.56115197596894	6.39703281709685	6.48000008652547	5.95652136333312	6.80451826988807	6.68388309441268	6.91250137270618	6.79701297783614	6.91651963802016	6.17592374206376	6.35931031689044	6.10922054599423	6.01680828768655	6.35508676166836	6.68650052718322	6.97944920432108	6.18123575927822
TMEM187	9.78970219407026	10.418297804431	9.5650883655502	10.0348615376019	9.17170247849942	10.2646867820875	9.8684983362846	9.86541578115893	10.3183195531652	9.5213909883831	9.28918779042374	9.60804353162722	9.36879409880228	9.31850914265976	9.87677445999386	9.68368434993207	9.66561590077686	9.55227062044975	10.3252225792685
NORAD	5.51832425845773	5.73154441330322	5.70597790168252	5.79354998953654	5.76906555549003	5.58453263378812	5.56546313545994	5.66533591718518	5.56173242917573	5.64385618977472	5.52765840671484	5.6724253419715	6.02458563827827	5.59544398458948	5.69673667655928	5.55190047999961	5.63575439127776	5.52765840671484	5.56871618873173
SLC27A4	6.85286654102219	7.06413053343805	6.92504996472736	6.71614724716449	6.77961036928551	6.70284174672345	6.6183120807954	6.87999118976546	6.75070028768338	6.77082904603249	6.67807190511264	6.84143100038073	7.11925656289593	6.9805886001522	6.62831575554171	6.95206210353786	6.80451826988807	6.70235972133757	6.59478141613073
MCHR2-AS1	5.66106547980695	6.04948483557401	5.81185631429254	6.04220656012069	6.05853297020161	6.18123575927822	5.80864246791806	5.93310047493137	5.85673675611911	5.79354998953654	5.55049130956254	6.17059209364554	6.16791986555194	6.07824048959725	6.15042360517025	5.84465430031041	5.66959375118833	5.71589337054761	6.26584942144085
NUTF2	9.72706615342962	9.38415560400691	9.26153763192376	10.031907789321	9.6528826080339	10.1986748720907	10.1143869378794	9.99290166661092	9.79476739920206	10.4043194460694	9.95494436903313	9.50434469691133	9.9678049502795	10.1689868194489	9.81230937266393	10.1290635045004	9.38413617244761	9.45523083190321	9.91075889084834
TOM1L2	7.66035250967092	7.25668046585039	6.83533419651459	7.38312796324599	7.13301579440249	7.51619878257591	6.92431252017796	7.37855757374621	7.24412594328373	6.98133323523729	7.06606012093647	7.19626572483188	7.36246462854966	7.83188800564225	7.3094308781034	7.07840062191571	7.18116915655346	6.98740614251361	7.29690336247835
PRDM1	10.9607304828949	9.26981769783609	10.3746044931827	9.97921324150153	11.3270070113262	11.5049487548467	11.3173979153863	11.9985579934218	11.1126338079069	10.978284021796	11.1261525170617	12.3758254479617	9.99876853447317	10.5491253433071	10.6274661254596	11.9242545759185	10.3534004881044	13.1316202048279	9.04172320915997
ING5	6.80992886572143	7.57905943566079	6.997359030243	7.25193112668859	7.10439956665722	7.58157721553652	7.21128189460179	7.25131292246152	7.26766781435492	7.35272675037747	7.039897276524	7.21010340672344	7.7960084501752	7.36462933358735	7.10747864662662	7.45887574608581	6.92271283476245	7.64313466185726	7.30964187342216
ZFYVE1	7.3301397641335	7.47908744243366	7.09359714728423	6.99866150505225	7.26725955469889	6.80767691626514	6.96613510543795	6.92446574016427	6.95947806334521	6.87049665232792	6.82405498366306	7.15408898418438	6.99689712551234	7.12076871218512	7.29370154208074	6.98422817571264	7.21010340672344	7.43328664820159	7.10683509669445
ABR	6.91354169394217	6.1402326347024	6.98065485627284	6.71107084617193	6.51682517442221	6.45779126025604	7.10477590196995	7.18844048897516	7.03431587455691	6.84027690520055	6.86334381070646	6.07574653806091	6.25550073314839	6.29370154208074	6.24412594328373	6.02901108665907	7.0557704828425	7.0837728892276	6.3819754785573
WDR19	10.222397412795	11.1484495075591	10.5795997339835	10.4246044907555	10.4348520156441	10.5476039640587	10.2582400068604	10.3207774249681	10.3330673320445	9.81514933928029	10.5412897686341	10.7474246616318	10.5413324621862	9.24567415372463	10.6998172482367	10.4246367154953	10.0542953975727	11.2566683195193	10.7218065170339
PI4KAP1	10.0026383941751	10.0033938054827	9.85038033024506	10.0807976787589	9.69147030582583	9.7523144065121	9.92656612266248	9.40873457276941	9.86682624329741	9.58308728179587	9.83418169187512	9.26459741772874	9.62457944658817	9.6546292267239	9.55525709443474	9.73849409727138	10.2066134344923	9.94901089793876	10.450487109484
FAM21EP	6.00898878322726	5.84046323386954	5.86789646399265	5.76022094646651	5.91049283228871	5.82357869243181	5.71149490665009	5.68509917200661	5.83415498140132	5.86789646399265	5.87200870151234	5.90849350081248	5.81932841537339	5.92045290262375	5.8923910259134	5.70251902915328	6.12567176339259	5.78920757534734	5.94953493301701
TUT4	9.59159508723476	9.60180439519806	9.49564280322693	9.78287522252339	9.38257712471533	9.92666499876373	10.4340228775745	9.49692126797877	9.88054809295304	10.4058008453605	9.70034278381161	9.70773339041558	9.21238719099458	8.95712119996077	9.1526146721312	9.79704638518074	9.69975271384098	10.1055140045325	9.56388837095298
PTBP1	12.2107644463538	12.9951480969621	12.419654783852	13.1643717704221	12.631388373219	13.5189383965696	12.7443658525575	12.4588688783267	12.6076599920076	12.7790121751112	12.5476772663498	12.9187868528963	12.984462358503	12.8305324185984	12.8954239618629	13.2083582412562	12.2227412686266	12.9971342548448	13.2928800369551
PRPS1L1	6.77455515573333	6.40002551791402	6.79181407116183	6.51963625284321	6.52356195605701	6.67430951546289	6.5520280988563	6.68706068833989	6.68570052010411	6.5520280988563	6.78135971352466	6.55019730248349	6.96823478389691	6.77346892790519	6.62831575554171	6.82951091287998	6.85362145574883	6.49996863050044	6.74846123300404
MORN1	5.96809075204526	6.15987133677839	5.86789646399265	6.47004872601133	5.93781516880342	6.22689381357139	6.07424852334703	6.07199858075306	6.00898878322726	6.06501215043695	6.60659028037053	6.46270675067016	6.5287791444994	5.92837032301897	5.90448409790142	6.34660237529899	5.88833655854878	6.53332973230583	6.72574115650395
HCP5	6.15987133677839	6.22045959037448	6.22689381357139	6.02901108665907	6.22303633790187	6.03121873061072	6.19495379593384	6.16791986555194	6.10810622368613	6.1106138055009	6.23725777090037	6.31333656165215	6.22045959037448	6.23840473932508	6.12446668994232	6.49322620895702	6.04948483557401	5.99276843076892	6.15279185163912
STK24	12.4017371686431	12.9548297500297	12.4483195541208	12.4337960665528	12.452673829617	13.0942600404355	12.6636699487729	12.8667425336723	12.873914930267	12.4782955348834	12.7743541449695	12.8653853120831	12.467981406723	12.2917566104244	12.7721595315527	12.7169040446693	12.3204034146943	12.9712547345688	12.486059251338
RNF138	8.18420788010342	8.84782188150105	8.11439305486731	8.51665422400955	8.12129779745804	8.95549996405865	8.13955135239879	7.63947746423319	8.44733495246509	8.67714103838773	8.26290713122375	8.42965403946748	9.17117679765177	7.92964662632605	8.73150300534417	8.95134417026474	7.55838321036372	8.31787248430557	8.46755827455567
ZNF502	7.14873077917319	7.53557088496089	7.64918431047001	7.82177398197057	6.97661452736405	6.98307112459637	7.36397789844217	7.12391445900198	7.24709012768773	7.39896766631498	7.53902927299598	6.79636413813963	7.53551023292269	6.63501283189467	7.52621438878302	7.47921843304739	7.49572553819722	7.41821778264939	7.93817520925906
PCDHGC5	5.94719858426206	5.74953426766926	5.72246602447109	5.57288966842058	5.57742882803575	5.87610679452901	5.86789646399265	5.97269265400426	5.77346892790519	5.87200870151234	5.70251902915328	5.60940039000643	5.72701372166611	5.66959375118833	5.682761487113	5.84046323386954	5.77346892790519	5.67129337248158	5.67383905599044
PI4KA	11.6810247593572	11.876172922544	11.4544361015131	11.5360223417545	11.2095142280422	11.5706485878898	11.6673709110683	11.3069872357523	11.5078969926103	11.3082249639758	11.6554023238443	11.5471942990635	11.6293307533457	11.180587246012	11.8825477580414	11.8936904068798	11.8544228473231	11.9865543585199	11.7323763087117
SHISA9	6.20750245925879	6.43662826729284	5.96809075204526	6.02070220379105	6.19810120932482	6.00898878322726	6.12639473762014	5.96809075204526	6.03782146543497	5.93310047493137	5.84883072362343	5.99548451887751	6.21399459935917	5.83204693024235	6.25550073314839	6.17990909001493	6.20437551131909	6.24412594328373	6.03121873061072
CASZ1	7.91660383007457	7.98004187102292	7.67787464816535	7.19278595925112	7.74399622594264	9.68493862995278	8.5711094486917	9.3280378020267	9.28715897101896	7.9209042198495	8.8441163278039	8.09329289958602	8.366238710389	8.18516484441078	9.34405062890956	8.28499015961143	7.90838541478677	8.56021894279728	7.43217439435483
JADE1	9.1020053384403	9.17393342611107	9.00220687445205	8.55360280106957	9.14235523057175	8.75655632252409	8.90070532575393	8.90534217396474	9.14532336052531	8.76511533585822	9.01484622569591	8.93388064154364	8.80583736220881	9.20610520915805	8.67189484185855	8.59774419586834	9.03051099674763	9.2365614987283	8.99100504761804
SLX9	5.85798099512757	5.78048596271955	5.87200870151234	5.94251450533924	6.01940614053676	5.7848520513164	5.98641093525204	6.04366603044085	5.82781902461732	5.98868468677217	5.97269265400426	5.57833494868161	5.54887738084644	5.7848520513164	5.99095486039699	5.92243574023315	5.84465430031041	5.73267622307331	5.73154441330322
WDR53	8.17512634792408	8.34949089926856	8.05216045225902	7.96171592448356	7.77094794457033	7.97236755153587	7.98484792776819	7.83062738582123	8.01989702530806	7.98778527802976	7.76204645057686	8.01457846492289	8.2728630232019	7.80247435995086	8.33763260509994	8.22637799159945	8.19187844254636	8.14908454684138	8.49996743499803
ZBTB34	8.83048129809523	8.65258006628863	8.5383476488822	8.58095119637246	8.38561481379156	8.43051151277974	8.44720144795069	8.52153134573529	8.50478959726244	8.18014835855706	7.94403088378593	8.08105409421287	8.70904554701312	8.26465277268216	8.403012023575	8.48657360365644	8.90539573036321	8.90583313347662	8.78067197428543
PGGT1B	7.808006563877	7.98004187102292	7.52133739379163	7.18937883560658	7.81369655062516	7.80812823117076	7.60404166269289	7.52720486230499	7.63346027321843	7.68208023611654	7.83839464401329	7.93577147298025	8.28554000815453	7.92330906159557	8.13072190271459	8.29528818552828	7.62389904361059	7.65610303666956	7.79421439486746
KCNV2	7.52362546460388	8.1035873332691	7.54280824321795	7.225747291963	7.53282577185663	7.3634610941639	7.66198896519149	7.68953190215323	7.44805847252355	7.65156910242713	7.34814299175789	7.57487125487526	7.77587032100358	7.94537067554517	7.84823858782344	7.84744263989267	7.65507628762343	7.47868792847391	7.5619263706907
NFAT5	5.55612281784117	5.78920757534734	5.75355105460065	5.56546313545994	5.63981097771678	5.59608238879742	5.69905184401685	5.86294724802092	5.68860001099912	5.71011763204345	5.79354998953654	5.64817779572482	5.94953493301701	5.62351574149055	5.75488750216347	5.76553474636298	5.86046625851717	5.66106547980695	5.69673667655928
SLC7A11	6.72363637316752	5.76553474636298	6.86410317182393	6.11478344724985	6.31167203517036	6.05528243550119	6.29566976724819	6.52669484554198	6.15987133677839	6.31831684133498	6.69766263347052	6.01940614053676	5.78048596271955	7.129430370413	5.74953426766926	5.97498811199193	6.25096157353322	6.22138024764688	5.84465430031041
GFPT2	10.3648657781839	10.840788857829	11.4336387979739	10.727042065697	13.2722239480517	10.4780048996748	9.2811624712797	10.5827752921004	9.40502314878021	9.35213415709103	11.2818162291719	11.7332143354532	12.4647501686993	13.1336322183348	10.8785571470008	10.2041397383897	11.29918053822	11.7824745842768	10.524070142119
PURG	5.79787677934697	5.93545974780529	5.89643413076069	6.51569983828404	6.24982454861618	6.40599235967584	6.06177619758669	5.7848520513164	6.10810622368613	5.91248939686347	5.71011763204345	5.75755668893945	5.8801957289431	6.10363820959677	6.11478344724985	6.00898878322726	5.81932841537339	5.99548451887751	6.04948483557401
MDM1	7.51528352522747	6.77807712953536	7.70368213562978	7.12930362672691	7.11767738284415	7.25299934223165	7.62616166866282	8.09972599154603	7.58157721553652	7.73065557823613	7.63738419161025	6.86789646399265	7.1965145909431	6.92632327673153	7.03066713624694	7.41347053552536	7.45163478975868	7.87482093685945	7.35950008646058
GLYATL1	5.74281466986289	5.98185265328974	5.77610398807316	5.68158981722124	5.85299758761332	5.9004635213735	5.66533591718518	5.74505711847385	5.69905184401685	5.59608238879742	5.66106547980695	5.8801957289431	6.06177619758669	6.01680828768655	5.93545974780529	5.84465430031041	5.5320488450225	5.50045790630566	5.75488750216347
ERP27	7.63533794594438	7.39640698569204	10.2970765229054	9.44312257791101	7.31039011232869	8.32454286290009	8.52650432523893	9.60632710701623	7.9522665792163	7.63039163743375	9.81062898795853	9.76147377692186	7.30109648336677	7.53772859329952	7.48640144415148	7.9436090134885	7.77320383800979	9.83308916193841	8.05222948037881
C2orf66	5.8801957289431	6.41616416473313	6.19179950106508	6.27052894238072	6.44194819050336	6.01420574845732	6.12350066435096	6.11478344724985	6.24126817732937	6.13476924041897	6.22303633790187	6.17592374206376	6.33315535031062	6.18652630850696	6.33151354657445	6.40122086216022	5.99887245399427	6.08915913191124	6.35402893805439
SLC23A2	6.43128865429159	5.76553474636298	6.18547014606694	5.7848520513164	5.86294724802092	5.81078497075035	5.94251450533924	6.41326572902913	5.93545974780529	5.98185265328974	5.95652136333312	5.97498811199193	5.73154441330322	5.98185265328974	6.15987133677839	5.84465430031041	6.43796008833447	5.99004721957379	6.01680828768655
UTRN	9.13988436164747	8.13823544431116	9.00723335146555	7.90438173276866	8.49402392057222	7.50212131809594	8.77467934752594	9.03082905105916	8.57453827815487	8.82175453335384	8.74344562675904	8.45148602209307	8.30232316404971	7.98546855222136	8.60214209069798	7.98025384598826	9.12507736217622	9.0064691486248	8.25676631273136
CATSPERD	5.56033283421244	5.68158981722124	5.35822393288306	5.93310047493137	5.60782444465064	6.88856914101656	6.89637963512555	5.98641093525204	6.15987133677839	5.80649677858677	7.25379265917097	7.42700101229298	5.49331108434567	4.79874006397337	5.50721744673595	6.95206210353786	5.51772607135475	5.64385618977472	5.24481857513857
FAM136A	10.071365822112	10.0694520499588	10.1130547690627	10.0363361470388	9.73034072188944	10.6122525948552	10.8204482456763	10.1740388264448	10.610014649462	10.9860435303019	9.93760789888725	10.1137097441086	9.73013298776809	10.2630604699131	9.93426452100762	10.7537439135905	10.1440477721229	9.95826313240036	10.4609190407233
C15orf61	9.59515377527277	9.46543804617431	9.3030909659433	9.13596420382533	9.33339309580987	8.80302291578452	8.80229889436125	9.09512982253341	8.97927970374078	8.82427683839218	9.30960367828123	9.53821997828279	9.31232868153064	9.73463274217419	9.25788704195329	9.1752730855654	9.4093909361377	8.89537230628074	9.82301145879399
HPS5	9.52918103808287	8.79412924846075	8.85385159496652	9.06969706538129	9.10465247690257	8.7678802017283	8.3991634017049	8.37240541345512	8.98515599584493	8.43138059600524	8.62606892402593	8.08105409421287	8.63712295298018	9.0127222980435	8.26261167934518	8.41743905180208	9.36018867006271	8.43308505319563	8.47361524861095
PSMC6	11.0268734230573	11.4771080978281	11.0876805550848	11.4340476449828	11.2949718461933	11.6253259302088	11.536273203395	11.2863859332114	11.381024125764	11.2241033589021	11.1782179695629	11.4054346004762	11.5636729598275	11.3744138744082	11.4827180249247	11.7830655522221	11.3307964618185	10.7036153516179	11.7588495932064
RIOK2	9.59159508723476	9.97811452729815	9.41431822669829	9.85818976659883	9.7121281837236	9.9123203771814	9.79517292011431	9.35500238462844	9.96378072189034	9.5987857613305	9.78539704798714	9.64267847004633	9.95877859914105	9.9775207819401	9.72039442074468	10.2470226979412	9.70925547787568	9.42533362241185	10.3111212704401
SPAG11B	5.54766574835342	5.71699089440494	5.65420637794429	5.47162319515416	5.50045790630566	5.59608238879742	5.56918118061224	5.76022094646651	5.74617838097141	5.6387978999517	5.98185265328974	5.65248649491816	5.57742882803575	5.61412086878925	5.50259793130465	5.83415498140132	5.60940039000643	5.63710882083182	5.56033283421244
RNF181	11.5524694404476	10.8852362693669	11.4661748815608	11.5881871123259	11.2858195921204	10.7874134453024	11.2902496942385	11.7803896668881	11.5452667490485	11.722073704264	11.9253761503211	11.0867070848458	10.7933266104132	11.6883545291559	11.0992977031693	11.213485444277	11.7201456094656	11.2255386041086	11.3318945103375
PLAC8L1	6.17059209364554	6.15987133677839	6.19810120932482	6.64184511454344	6.45779126025604	6.14567745519564	6.17272751801285	5.94251450533924	6.14567745519564	5.98185265328974	6.14567745519564	6.37068740680722	5.92837032301897	5.8923910259134	5.89845023280787	5.69905184401685	6.18784690943957	6.8931801633968	6.72246602447109
SCGB1A1	6.19574129324645	5.99548451887751	6.10643207781693	6.02458563827827	5.79571500650173	5.84883072362343	6.37916172992979	6.1184220243132	6.10475598696226	6.25436728144083	6.15633593669436	6.04657836662033	5.76553474636298	5.86789646399265	5.84046323386954	5.80219321694183	6.0869323411374	6.03254169727004	5.87200870151234
CMKLR2	7.4205245087319	9.71538891551855	9.29111105594765	9.41894635477041	9.18738646980772	6.31034012061215	6.05528243550119	6.09311010883225	5.8923910259134	6.17192735435346	6.04220656012069	8.11917510246853	9.25468780798349	9.14324340228488	8.26424882036699	6.31333656165215	8.71239183817263	5.96809075204526	9.07070380971957
WDR77	6.53138146051631	6.51832583230715	6.72317899865708	7.021769525431	6.47558591190915	8.82945287831519	8.07610315728428	6.84183603626454	8.04359112357429	8.12887075946512	6.81229284487327	5.8923910259134	6.31167203517036	6.67750824226472	6.26741032458592	7.41539108529645	6.58044701959866	6.39512451043807	7.082819658806
ANKRD42	6.23122118071119	6.30332412685951	6.63611269922818	6.51569983828404	6.97289594941113	6.76884595975339	6.54432000097549	6.45026934294934	6.51509267492023	6.33806779754262	7.04468918589513	6.72082566608984	6.35931031689044	6.84883197523875	6.07574653806091	6.50052961031579	6.5520280988563	6.3271286427561	6.44194819050336
CFAP210	7.97340119243899	8.21463968408192	7.51082666027693	7.40769264866568	8.5665590833535	9.77034393754384	8.65277400141332	7.46436685731022	8.0822358133907	8.00012735730003	9.43897269782603	8.65874882228487	9.43594085806446	7.98343885965562	7.1568415245884	8.10284496422863	6.50016467949217	7.75214176665917	7.47862079280173
SELENOV	6.74108131730317	7.5225266077605	6.72957588166699	6.71107084617193	6.1333991254172	6.48588725679497	6.73267622307331	6.28725064325462	6.49854129238365	6.58044701959866	6.50497307869485	6.14567745519564	6.01680828768655	6.49078350261206	6.24412594328373	6.15987133677839	6.70043971814109	6.51766938813381	7.0176558309047
MRPS22	10.5206224125059	11.0983050634754	10.944935365048	11.3196681134552	10.7092879644464	11.314566987666	11.0894742499664	10.9969155508892	11.0577288738846	11.2096368589198	11.0388105088092	9.70348661930768	11.2721353118661	10.9055002799627	10.9946533306709	11.2627978703995	10.6346523449883	10.748425758935	11.5290917543447
STRC	5.75488750216347	5.78920757534734	5.57678211402042	5.60782444465064	5.97154355395077	5.67807190511264	5.64731450954714	5.66533591718518	5.49961950170244	5.68860001099912	5.69557630622205	5.88630626345243	5.89845023280787	5.72246602447109	5.84674402324487	5.8801957289431	5.73267622307331	5.84674402324487	5.74505711847385
DCLRE1B	7.16356615576856	7.49703427769704	7.26950822971266	7.50347754147453	6.91738878898138	7.00547185121006	7.13713973020193	6.7870092481227	7.03767652988603	7.52245755811521	6.62529094884325	6.94726054633271	7.02627886907381	7.23048260068144	7.0698525111258	7.24942542993644	7.30551459232626	6.84081316457021	7.31912293437537
CLRN2	6.40201777711713	6.46188866443282	6.30833903013941	6.10363820959677	6.11769504266975	5.8801957289431	6.25266543245025	6.32162690085936	6.39403389536778	6.23381138429316	6.37822201477423	6.33315535031062	6.15042360517025	6.3819754785573	6.48864353985378	6.26115467261557	6.29216884169603	6.36437807557671	6.09311010883225
PRDM16	5.55612281784117	5.69673667655928	5.58066107132124	5.67383905599044	5.48196407110376	5.69209237542757	5.588393834475	4.39500108595731	5.69209237542757	5.52251719209438	5.49259348976594	5.69905184401685	5.57288966842058	5.65535182861255	5.5909612413426	5.59991284218713	5.62760683812965	5.60330884296798	5.44595508550592
ERI2	7.09779407129972	7.07992099312176	6.96941069797431	6.91824787412081	6.78267065867701	7.18436361598426	7.83919874810547	6.77541143355864	7.83968754531922	7.51580941587701	6.79701297783614	6.70074764517993	6.57742882803575	6.92950105693452	6.73063995591679	7.43635176033418	7.1377535145823	6.68045376596164	7.17261952182745
TCAF2	5.60782444465064	5.64385618977472	5.69488019279919	5.66533591718518	5.68650052718322	5.51412226017071	5.63710882083182	5.63981097771678	5.66448284036468	5.68509917200661	5.61176256006487	5.62351574149055	5.47603490651848	5.60940039000643	5.58195375084882	5.56453060081634	5.48181557361786	5.75274859140713	5.61960962162605
SCARF2	9.2241664408279	9.85305468276217	10.4155530227055	10.3081178302836	10.6889919260458	8.843106067356	9.50184594054218	9.18714097390274	9.07429937434639	9.64681914575089	9.66113782658317	9.13842105442279	9.335740936121	10.6574929024027	9.15828930618529	8.88245567023197	9.72086584297335	8.98730636840861	9.60788102219564
PRCP	6.0869323411374	6.59970014053827	5.94251450533924	6.3149991698798	6.07574653806091	6.17592374206376	5.73063995591679	6.16390121381454	6.22303633790187	5.87610679452901	5.992088609014	6.56659751587549	6.16791986555194	6.15515621689902	6.18123575927822	6.073248267825	5.89643413076069	5.98458935036246	6.44194819050336
KLK3	6.21723071622067	6.1402326347024	6.57742882803575	6.39102872681019	6.3625698289168	5.92837032301897	6.53915881110803	6.38887833881199	6.37916172992979	6.60139939053183	6.38887833881199	6.00225245173138	6.36501007678303	6.29829173062012	6.21723071622067	6.10363820959677	6.63875012300772	6.41754538219875	5.94953493301701
TNFAIP1	9.61382021463266	9.58197276327562	9.64435996305147	9.91045235710945	10.4222684325757	10.345229473394	10.02126775493	10.4392274017331	9.97979528952706	9.95285494046906	10.0748319977546	9.8067413241678	10.2461786097948	10.7065171705264	9.92592422679563	9.52300554870391	9.7285565972464	10.3844252438533	9.66701358454746
BCKDHB	7.25057792779841	8.10762824393976	7.97912047510657	7.79543643947784	7.76693697953584	8.49153767268498	8.77584069853125	7.95427949564621	9.83953544383232	8.08809918399721	8.74138642244268	7.59886836943158	8.30925851204473	7.85521483774501	7.72970434607296	8.33675736387493	7.64446632074342	7.38560359805024	7.99979316131414
UCK1	8.84801224763159	8.96245850461925	8.96394078577015	9.01399507642632	8.89385544367962	9.03686291868528	8.93903582418714	8.78118985897366	8.92763694434061	8.91708231782872	8.81242409919564	8.52470977481166	8.67282308907898	8.55149679181973	8.5279367185459	8.75260911790177	9.06852464226136	8.69184539391817	9.42162915793306
XKR6	5.84674402324487	6.28909670241999	5.92837032301897	6.21140163741847	6.09064175191785	6.21723071622067	5.91049283228871	5.8801957289431	5.85299758761332	5.90448409790142	5.77610398807316	6.09311010883225	5.77082904603249	5.97269265400426	6.06177619758669	6.2022864546479	5.83625995679134	6.22905911963416	6.20750245925879
OR8U3	6.23983716874034	6.23122118071119	6.32963670252521	6.10363820959677	6.28909670241999	6.2022864546479	6.14923903883703	6.23553560671046	6.20124177119825	6.32162690085936	6.23035674505615	6.18652630850696	6.26115467261557	6.15515621689902	6.27364083331922	6.22045959037448	6.27239650903748	6.35508676166836	6.33315535031062
ZEB2	5.77259038358876	5.71149490665009	5.66448284036468	5.72246602447109	5.53533448313136	5.76022094646651	5.54672163472937	5.68860001099912	5.72246602447109	5.85798099512757	5.81506301719287	5.54341854992942	5.86789646399265	5.74953426766926	5.49796038419562	5.78920757534734	5.66959375118833	5.56071495447448	5.63372181264101
DSG3	6.49825086752783	5.38561395104532	5.78267065867701	5.51832425845773	6.5417424882919	5.57288966842058	5.74953426766926	5.21368555600353	5.71836162613835	5.84465430031041	5.71011763204345	5.52555526110259	5.52099418415768	5.56033283421244	5.61176256006487	5.53915881110803	5.76818432477693	5.77346892790519	5.63372181264101
TSPAN3	11.3861382438702	12.268641792515	12.2334460995602	11.5728394213718	11.2530837533585	11.9595618502083	12.1198721667789	10.8970600017686	11.866975340244	11.6462224321218	12.2507529492173	11.838821092409	11.8601353054888	11.4538511453594	11.6332213046098	12.2083437453552	11.7655476748681	10.9095508155136	12.235424342822
RNASE9	5.74953426766926	6.05528243550119	5.61681052676314	5.56173242917573	5.51993812583401	5.54766574835342	5.72246602447109	5.57288966842058	5.61176256006487	5.8923910259134	5.69557630622205	5.80649677858677	5.98868468677217	5.58195375084882	5.61765111942733	5.58646452588639	5.74953426766926	5.82781902461732	5.73606362787181
TRIM27	8.67126293854266	8.003679248816	8.41273834543931	8.66095570535584	8.33831610161773	8.49805056797393	8.98283475545128	9.38165542077672	8.72628118005314	8.7859696204558	8.75777934280332	8.19069041010056	8.08601305316434	8.49972074180947	7.92422818285457	8.59089688732768	8.51477045915774	8.78556493677038	8.46147576380475
SPRTN	7.90934409535402	8.32529780867326	7.9456726595127	8.15403377847757	8.21709545722022	8.30464610562036	8.43797797631088	7.98474370500609	8.43480959552577	8.23684224778797	7.95866174715718	8.48856240605845	8.59724212953586	8.28764451357851	8.3790295652976	8.77548419374375	8.00419967562642	8.10766433327667	8.27415681042369
AHDC1	8.61644371618278	8.10223819393074	9.05717811653852	8.51489588339429	7.9488758817371	7.70298438427405	8.93083400671722	9.02588895983204	9.05494721402648	9.15411607979054	8.91016600025946	7.6505391204039	8.09808368207938	8.01457846492289	8.36383557675261	8.48566108507945	8.59432460392485	8.43968380260535	8.64429073620552
KCMF1	6.7026173756311	6.57742882803575	6.63611269922818	6.62831575554171	6.82998524999067	6.78953364497036	6.67576513115674	6.93609844685553	6.93899143877554	6.63363609105368	6.65821148275179	6.45779126025604	6.90388184573618	6.95855271543101	6.53294028837287	6.56795607541547	6.757690018734	6.67492526058709	6.61618123133188
EIF4B	12.9394901449799	13.2276882418014	12.9309506957908	12.9629745166021	12.5104211533431	13.1348041920125	12.9973119571737	12.4370153244485	12.908323261655	13.0336459791172	12.5819813987877	12.622322345182	13.0082316562408	12.3289401916721	12.6598770970281	12.9490191991983	12.7950653187718	13.3805555731295	13.3863775626579
TLCD3B	5.80219321694183	5.7848520513164	5.95652136333312	6.3411211516818	5.84465430031041	6.60220891496284	6.4262647547021	5.82781902461732	6.16952419715	6.71094415457587	6.22303633790187	5.82781902461732	5.80219321694183	6.09064175191785	5.86789646399265	6.32327998788732	5.98185265328974	6.06565847093199	5.78920757534734
IFT81	6.89740501897532	7.85785661950433	7.44605437081998	8.08620258481854	7.68817756049453	8.28227345178804	8.14675041713979	7.74205136177069	7.83003216791289	7.69301713392604	7.66536647641165	7.92187603726911	7.78194126470677	7.38272863168138	7.71671933499114	8.15756370232508	7.38188898345605	8.04307158937803	8.08811720962008
ASAH1	6.19179950106508	6.28447711781042	6.24412594328373	6.403012023575	6.63402833461151	7.00888685008538	6.66261995853594	7.02299802211836	7.10953399001137	6.48735771531155	6.41688870896125	5.67807190511264	6.09311010883225	6.5077946401987	6.14567745519564	6.53915881110803	6.58646452588639	6.23553560671046	6.32327998788732
FAM90A14P	7.46868187173665	6.18652630850696	7.32836526436815	6.41165164921741	6.39002618467886	6.69023129886691	6.956015983084	7.17312743348066	7.3090242613045	7.1251995689522	7.13701366202186	6.14567745519564	6.26115467261557	6.82301305156449	6.29829173062012	6.2022864546479	7.10533864932313	7.33894848214488	6.5123169731155
DMRTA1	5.76553474636298	6.073248267825	5.98527271425345	6.02901108665907	5.92441585637386	7.58041234626043	7.21551649784089	7.67379171899067	8.00408560244527	6.16390121381454	7.38452648071028	5.90849350081248	5.77610398807316	6	5.71699089440494	6.95855271543101	5.84046323386954	6.56179351593011	6
CLCA2	6.42710328715284	6.64259327900988	6.34340782229781	6.19179950106508	6.30164800149733	6.64930791957472	6.43662826729284	6.21723071622067	6.51993812583401	6.44901159315667	6.47951028910984	6.43128865429159	6.46393301087224	6.45779126025604	6.40599235967584	6.66261995853594	6.49761236561836	6.62831575554171	6.20750245925879
ASB6	6.09434164963584	5.98641093525204	5.95942242009367	6.27364083331922	6.14159627838382	6.073248267825	6.03121873061072	6.18388345903223	6.02458563827827	6.11478344724985	6.23035674505615	6.2022864546479	6.06177619758669	6.00450139223494	5.7848520513164	6.35508676166836	5.95652136333312	6.29012209042336	6.16524267864451
ENY2	11.3885530824484	11.6432501305762	11.5767057886863	12.1257436897358	11.8191548680505	12.1587189906273	11.9313810113943	11.506349834733	11.8543820538669	11.9365373148751	11.7460759876514	11.6686305406098	11.8370895024863	12.2570251490693	11.7028501859273	12.0158169646904	11.559746942857	11.4182840460612	11.9489884204424
ING1	8.44317190448166	8.75845842481263	8.17928013689116	7.8072016275656	8.31250136188923	7.86705629420391	8.08457243606187	8.40469156153057	8.01724047443236	8.14867231783025	8.02602097071437	8.44279258537141	8.39651359312389	8.68685940545978	8.28052164018518	8.29117806821626	8.305641354954	7.84221329659148	8.26510960450128
ZMYND12	7.59771589410513	8.68945956756376	7.91143093858563	8.00886332602983	7.65755069138934	8.85846720091472	8.50781842069019	7.95782756083374	8.50299087951867	7.74780293373159	8.49151201893691	9.17378280516119	8.16992500144231	7.85521483774501	7.83135728592349	8.65056281466415	7.40923053347825	7.44819974591651	8.1689518560257
DEFB136	5.81932841537339	5.68860001099912	5.72587745912023	5.81506301719287	5.64817779572482	5.64817779572482	5.7279204545632	5.63575439127776	5.65764000520782	5.68860001099912	5.63710882083182	5.73606362787181	5.63575439127776	5.68158981722124	5.6724253419715	5.79787677934697	5.73267622307331	5.63710882083182	5.76022094646651
INTS6	9.75666556292594	10.2107350157566	9.65897762175263	9.95730145061614	10.2852533176518	10.7519485260425	10.5027321741325	10.0570631458191	10.5015583695825	10.5047122460951	10.5210881429662	10.2428168365369	10.614363666186	10.3497284005009	10.1376687377096	10.6134645222785	10.0479571073967	10.4568884728025	10.1775940711062
CTIF	8.87647612078726	10.1371971234476	9.61467248813499	9.57449324472163	9.55450405248231	7.99119018650278	7.76532389592684	7.81286591168622	7.45426474256228	7.8814199080924	7.90679140691481	8.45004081771864	9.71197457806577	8.95818032155771	9.73476499020535	7.73014674704452	8.99361436141538	8.37896369512407	9.9349655047436
UGT3A2	6.12446668994232	5.99095486039699	6.03121873061072	5.94953493301701	6.01940614053676	6.24412594328373	6.24982454861618	5.97727992349992	6.09803208296053	6.37068740680722	6.03782146543497	6.24982454861618	6.06177619758669	6.04366603044085	6.07574653806091	5.85299758761332	5.87610679452901	5.87098112422465	6.06824086131282
GOLPH3L	10.1522848423066	10.4280354774372	10.5763513141659	10.2886906566946	10.0341602670657	10.121841578837	10.5745032732969	10.4675994369555	10.5682616891073	10.6433793002534	11.0761844803217	10.5562090550045	9.75015659733919	9.88627912882307	10.0806495364387	10.5041030227699	10.3419233882689	10.2998631508634	10.5278614780162
AGPAT4-IT1	7.67567481560108	7.44250896363345	7.23556528360912	7.37869715022956	7.73900961655079	7.530608436812	6.80992886572143	6.83392483991063	6.71029675211293	6.97203088414133	6.4714037183442	7.77200901026497	7.27619048850131	8.06113083598258	6.87395711624852	6.23553560671046	7.28101104466494	7.73437904940785	7.22508690600723
TIAM1	8.17382402141174	7.49958043865937	7.30700494458535	7.73760835193997	7.29265293141974	7.38645919495638	7.8519051687947	8.36309527755693	7.48247481802776	7.51727569320958	7.38990576397834	6.84587639057824	8.32165936791002	7.70587149208964	8.96102188708914	7.36128586004706	8.3690397890408	8.1858868578389	7.70082322983404
SERPINE2	12.4426396117497	14.9970958874312	14.5866665228283	14.4098360211067	14.2205159470428	11.5369880460803	10.466317451404	10.4094623265597	10.2798256345254	9.94876756771491	11.5814084487575	13.5356784777356	14.7691095212622	13.8458438500797	13.0736087851202	11.7259738854434	13.829147752128	12.5219636930611	14.7655098783476
KLHL18	7.89029650546499	7.04816533105265	7.80672102749546	8.17113075079594	8.26200179558838	8.20920964655735	7.97610009525668	8.09298013368798	8.12481767070378	7.91499078742321	8.01457846492289	7.37068740680722	8.03355735314025	8.17434848903793	7.80133135001485	7.85156229088054	7.98321594928088	7.97367268747199	7.52029573213957
RET	6.62391513422034	6.86351975048619	6.67430951546289	6.59532014919378	6.83708165537529	6.35508676166836	6.55458885167764	6.47681423679621	6.65129140267791	6.63115522408799	6.64632685232135	6.26115467261557	6.48735771531155	6.65360178612038	6.03121873061072	6.02458563827827	6.79090233319204	6.56627784790346	6.64154602908752
TSHZ2	10.257368158729	9.92340117836096	10.7976927298753	10.912324419513	10.6522552292903	10.3436926242939	9.45506886844624	9.99375714113561	10.7239875827297	9.56844316411385	8.75709994099702	10.4251673230048	10.172917616657	9.22240441690941	10.4031761021588	9.73925034299915	9.63026712502677	10.5989902263507	10.3592190472877
ARRDC2	9.55028716571691	7.34156151971523	7.89750364499355	8.20965708318001	8.39072829522304	7.82571122704508	7.79382502024648	8.33955386378839	7.97393495022118	7.66551784164066	8.74755557446855	8.24320778880226	7.34468471732042	8.4842710812204	8.08574596770216	7.81967265359633	8.6896835484092	8.89318350113859	7.64783542068596
GSTA2	5.52251719209438	6.78267065867701	8.64839281749564	11.5272429401039	6.19495379593384	7.25152406946537	6.85541295237644	5.75488750216347	6.32162690085936	7.16996808127602	6.96425537221973	7.29370154208074	9.74484409438587	5.80649677858677	5.50721744673595	7.39623057376303	5.46460292607448	5.61344619663665	10.9326598957277
DSP	6.64686971556087	7.07598928396409	7.92031414481209	7.42705718053158	7.2161977724527	8.88046391302519	9.25854671931275	9.47624294463945	9.63349823570112	9.05108519833315	8.91626971990038	7.64807494789603	7.11528091430739	7.65127274393084	6.84708616837536	7.82247395761669	6.83436612289294	8.38756028776651	6.88085201813643
THAP12	10.8694735493822	11.3609443942439	10.9888789263351	11.3859161502738	11.0622991607326	11.0993916034895	11.0460998215985	10.6524798622344	10.7832630607974	10.916845481748	10.9559339873272	11.3202710311415	11.6463239268583	10.8380654054967	11.5035420893838	12.1075168974157	11.1075137589276	11.3685221761033	11.33067065806
LOC100130673	5.50990798737026	5.80219321694183	5.77259038358876	5.81078497075035	5.86294724802092	5.82781902461732	5.64731450954714	5.65248649491816	5.70251902915328	5.66533591718518	5.62692676697463	5.93545974780529	5.76022094646651	5.95652136333312	5.86046625851717	5.70251902915328	5.56033283421244	5.88325423134128	5.87200870151234
GPATCH1	7.89765247885726	8.15092517800221	7.8416027142602	8.27645618698021	7.45186059058478	7.79390628406178	8.06213628647427	8.08620258481854	8.25907047675536	7.99340830352914	7.77813496763046	7.17180729151797	7.78395946696126	7.32024005620634	7.98933659218217	8.12852643419486	7.8289203101157	8.06763387719668	8.45720314779734
DVL1	5.70597790168252	5.62351574149055	5.98527271425345	5.72246602447109	6.09434164963584	5.84046323386954	5.8801957289431	5.92837032301897	5.95652136333312	5.78920757534734	5.84883072362343	5.60940039000643	5.72701372166611	5.92441585637386	5.52099418415768	5.69557630622205	5.96424381837536	5.69209237542757	5.70597790168252
METTL3	9.39744682100882	9.66888976961041	9.50684528030276	9.98616643575199	9.31542471254299	10.0680622603076	10.0515890770059	9.50459993554194	9.93071634737988	9.70636875137733	9.68739248124434	9.84104928836068	9.28343127075033	9.5125170795841	9.73195707031075	10.0111172317515	9.48502423332337	10.0220491364398	10.0574826295645
UPK1A	6.48864353985378	6.43128865429159	6.30499830715618	6.5634464575144	6.62513164960172	6.37634248280467	6.22689381357139	6.64862074872713	6.29304486986342	6.27674416561734	6.27674416561734	6.23840473932508	6.34518344718767	6.55362929391636	6.71218305120923	6.25691629667084	7.50582266679595	6.29829173062012	6.16524267864451
CSF3	6.31433399391901	6.58860820947725	6.45779126025604	6.35327211834221	6.54946433291428	6.16791986555194	6.26115467261557	6.29829173062012	6.37634248280467	6.56160566590792	9.84380550547059	7.16828099574248	6.64034762063603	7.16777639152592	6.57742882803575	6.57742882803575	6.37875956515699	6.48220292629596	6.29829173062012
FANCI	6.76475484379307	7.6721084800313	7.41875750102892	8.7966749687664	7.36891847653243	9.31222951145607	9.25574478100557	8.08134175808458	8.53971677797162	9.85587729373483	6.79441586635011	7.35813863996116	7.22599883396258	8.22239644670762	7.39300425689832	8.01316464534303	7.15765009686171	7.25817969320739	8.17137498255948
ZNF804A	6.51569983828404	5.51412226017071	6.28293458086342	6.01290383323064	5.98641093525204	6.10922054599423	6.18388345903223	6.36690442093396	6.22303633790187	6.06501215043695	6.35024439969447	5.5837597536395	5.83415498140132	6.04948483557401	5.59544398458948	5.52099418415768	6.37553646714169	6.15380533607904	6
AK2	8.19194701945208	7.06413053343805	7.8376588364719	7.74714030488271	7.79936905493554	7.81166240099307	7.96827971889171	7.94834620429724	7.73390880385749	8.14411878815253	8.06082560631268	7.33910798186777	7.57130289237746	8.04749367464468	7.32885441165772	7.72858244524289	7.99059527602242	7.98400823644517	8.02891773928164
P3H4	8.98641889963486	8.9323142752968	9.66260910009274	10.7479150201665	10.2197394339275	9.49581666107956	10.0539353818435	9.60247673782691	9.7281749452976	10.2616364701696	8.9661555865811	9.53821997828279	8.71522484383172	11.3007796423837	9.13381060473989	9.9866818418	9.2831230884415	9.35658996053928	9.86765681837262
DGKD	5.80649677858677	5.85299758761332	5.80864246791806	5.94602898951548	5.75488750216347	5.69557630622205	5.95942242009367	5.76553474636298	5.76818432477693	5.8801957289431	5.74953426766926	5.74953426766926	6.12928301694497	5.69673667655928	5.78048596271955	5.70597790168252	5.81506301719287	5.91049283228871	5.58195375084882
MICA	9.98863924684269	9.49451421625779	8.5870412634214	9.87850419424759	9.8933699472681	9.86066210162898	8.76710686465245	9.69899092045435	9.36695511249866	9.06350051552194	9.53267754905954	9.66718553818868	10.0331999722794	9.56531822835495	10.3232924869863	9.48331558314858	9.88372237438553	10.0567142504256	10.0594000312314
SARS2	9.47919296358172	10.0066873733326	9.63665941879833	10.3297872582933	9.35371805492662	9.98169584869959	10.4189760716906	10.2920492897805	10.2432073126764	10.6566200697715	9.8441149151266	9.56989262437357	9.14911554820678	9.97222536797934	9.47849621954311	10.0844288001435	9.22681243094829	9.32243993539944	10.1527545925194
CDR1	5.81078497075035	5.76553474636298	5.8923910259134	5.81932841537339	6.11769504266975	5.92837032301897	6.03121873061072	5.94719858426206	5.91647664443772	5.77610398807316	5.88325423134128	5.78920757534734	5.96809075204526	5.91049283228871	5.83415498140132	5.71424551766612	6.02790599656988	5.97842446544086	5.79354998953654
ABHD5	8.83216025621603	7.75569344964973	8.05656998136165	8.39899202784316	9.36905418876918	8.90253580699032	8.7268373462941	8.93775838951669	9.53030137453419	8.34492567329335	8.4131176070413	8.33480869288881	8.38867689835337	9.75357411881801	8.3805402866775	8.60540914097729	8.44860201014525	8.31505896631663	8.12941027764448
RPS25	12.4019351944273	12.9153650470305	12.9218787701404	13.0696652660719	12.3445618109479	11.7433593241743	12.6249960624087	12.6927649283954	12.2257580448352	13.04630998483	12.1686974058102	10.9411947302504	12.5093969647423	11.2797649980298	11.0811593112633	11.7544042686845	12.5145243366352	12.3807362927099	13.0958292884987
PRLHR	5.70251902915328	5.96424381837536	5.96520709119934	5.91248939686347	5.63575439127776	5.82357869243181	6.13914201914569	5.78920757534734	5.89542381038297	5.97727992349992	6.02901108665907	5.84046323386954	5.94953493301701	5.92837032301897	5.99095486039699	5.85299758761332	6.06501215043695	5.88935185259465	5.87610679452901
OR2M7	6	6.17592374206376	6.16631374788993	6.16791986555194	5.95652136333312	5.96809075204526	6.00562454919388	6.05961485629722	5.94953493301701	6.12567176339259	6.13750352374993	6.01420574845732	6.06824086131282	5.90448409790142	6.26115467261557	6.02901108665907	5.92441585637386	6.0036022366802	5.97269265400426
NKAIN2	5.97727992349992	5.68860001099912	6.17592374206376	6.96604625429539	6.5417424882919	5.71149490665009	6.00562454919388	5.86789646399265	5.71011763204345	5.80649677858677	5.88325423134128	5.84046323386954	5.93781516880342	5.70597790168252	5.99548451887751	5.77610398807316	6.10223819393074	5.68650052718322	6.09311010883225
CNNM4	7.70915275690251	7.30882864416671	7.19760201572413	7.57132109750658	7.52094941166369	7.36490943030626	7.33133260113068	7.67511021524523	7.40055756840954	7.38312796324599	7.52196469876831	7.36128586004706	7.03678793242978	7.564043523288	7.29370154208074	7.03594276287848	7.49861708046005	7.0746766862945	7.24570100863393
BCL2L15	6.08321336824898	5.57742882803575	7.09941935157395	6.12205144771389	6.03121873061072	8.20183917577894	6.80992886572143	7.21816021816683	7.82323474806041	6.48220292629596	9.3248393994413	7.72957248298241	5.49331108434567	5.69209237542757	5.58195375084882	6.62043978765172	6.1333991254172	6.85362145574883	5.57288966842058
RFC2	7.81872596051912	8.01302670562445	7.74719939661267	8.26321520101231	8.01514349350299	8.66791411736506	8.2624646354324	8.0111674214812	7.87392144563124	8.59946732271834	7.61268423328404	7.57487125487526	8.38474231382922	7.87708531782851	7.83559632400025	8.26427509712758	7.73351094045757	7.50086418191658	8.19061535401248
RPF1	9.20821630929484	9.36481752956455	9.32832038016335	9.54440791255741	9.28707537564075	9.48309828123152	9.66383274159456	9.64635565656365	9.79959052920437	9.82136486811501	9.43981738137283	9.10579617821404	9.63808488186704	9.00351734992825	9.41552608721473	9.70976862849668	9.3819754785573	9.29200567790537	9.15502994187655
SNAI2	9.91230271056231	10.199335676714	10.4883100387381	10.8135513034923	10.4645415641639	11.0232386466423	9.74594687267148	9.31074863851211	9.78478646778283	9.48021219964273	10.6419010958736	9.17032419202477	9.28124038138498	11.6351169326061	9.62998274499371	10.6025497633629	10.431163269784	10.0881597544986	11.0693839752743
KRTAP21-2	6.37822201477423	5.90448409790142	5.76553474636298	5.58646452588639	5.61568995488796	5.80649677858677	5.84360704649056	5.82781902461732	5.85673675611911	5.68860001099912	5.75488750216347	5.79571500650173	5.91647664443772	5.83625995679134	5.80219321694183	5.84046323386954	5.92441585637386	5.82145511910246	5.92243574023315
ZSCAN31	8.56670633904718	11.3196379157999	9.83331184587405	10.1321918790016	9.54555355781209	8.30302085044341	9.1170466814879	8.45824131418611	8.82329653670248	9.15814865897795	8.62810027274758	9.48859935864987	10.0484485923412	7.9763137958993	10.2411034451434	10.3341847764364	9.36369674483899	8.99834587009331	10.6334565495718
MRPS21	12.1759874384871	12.6649949913428	12.2466049906602	12.7057691129528	12.1503369672016	12.7297915755499	12.5396062147304	12.3972970658668	12.4828205084214	12.4374777053443	12.2861703534866	12.6579172893818	12.4447489732445	12.3999902829246	12.4203744982749	12.7232976227643	12.1429468954061	12.3912690753824	12.6463616873791
ANKRD34B	5.87200870151234	6.19967234483636	5.90849350081248	6.04220656012069	5.98641093525204	6.03782146543497	5.92441585637386	5.96424381837536	6.15421053058834	5.96809075204526	5.91647664443772	6.34340782229781	5.94251450533924	5.70136330215702	5.94953493301701	6.03782146543497	5.96038891642162	6.08321336824898	5.84046323386954
EEF1AKMT2	7.34293424922459	8.18036172675571	7.59384374987572	7.64313466185726	7.42313524402247	7.63080660119678	7.57779889605002	7.36673660166658	7.41407462993833	7.52762087741627	7.19089827532998	7.69418374333315	8.33938550499071	7.26148004171427	7.54099126571762	7.95248908107216	7.35561538275796	7.39669039852504	8.17540483726113
ZNF780A	5.99548451887751	6.43662826729284	5.92243574023315	6.43662826729284	6.08321336824898	6.40599235967584	6.46671683709267	6.13750352374993	6.23266075679027	6.18863829456139	6.21529030565123	6.26741032458592	6.43796008833447	6.42122329922514	6.58526303088387	6.39643353125099	6.15633593669436	6.33370279952374	6.34340782229781
LINC00668	6.12446668994232	5.98185265328974	6.14852742516046	6.10363820959677	5.97842446544086	5.84465430031041	5.98641093525204	6.49185309632967	6.06824086131282	6.2475478068903	6.17192735435346	6.08816916456707	6.03121873061072	6.19179950106508	5.7848520513164	5.87200870151234	5.96424381837536	6.14567745519564	6.06177619758669
MARCHF3	7.86968637015332	8.53963962932308	7.96010274337998	8.29938067346207	8.83322913419163	7.43302786687479	7.18013393392703	6.88899645922349	7.2080762995742	7.28603649530915	7.38452648071028	7.71552070854737	9.82800077877332	10.6039656536584	9.5456383055973	8.5517613164521	8.68769060977467	7.02043886152559	8.64429073620552
SF3A1	6.65444126945156	5.86294724802092	6.76110838342443	6.50388614710185	6.40599235967584	6.18652630850696	6.85362145574883	7.04946632073852	6.80792673425781	7.18142262811916	6.762880292917	5.92243574023315	6.23840473932508	6.07824048959725	5.69673667655928	6.11478344724985	6.91802837879751	6.78439012278666	6.29829173062012
USP51	8.16991097517234	7.96245879382415	7.65881129063917	7.49689451173177	7.89448190360651	7.55216416194949	7.64418869266216	7.8740979450709	7.57274569482001	7.71732547308646	7.6834220635448	7.50174962558075	7.67257243279077	8.06874603862987	7.46927794360767	7.49746626858395	7.96192250832576	7.61158479374272	7.67917252636399
ANAPC11	6.55319305988846	6.95740970628801	6.70149638264218	6.97119059653346	6.58155763301204	7.0635191207633	7.14149716632578	6.97917364856183	7.0067737565136	7.36711329368901	6.35629525707759	6.85912847618829	7.29740329225469	7.155107631425	6.95705791822233	7.16602345213947	6.53605290024021	6.51569983828404	6.81506301719287
CAPG	12.1107345687406	7.28759695932931	8.89076404095472	7.93965560754883	8.8879401077676	8.06685878139056	8.34874408574479	9.31309730206695	8.64113342057706	8.5247172175658	8.28467143824365	8.27106751651073	8.16992500144231	9.47153622130129	7.81856556162834	7.87873085823339	11.2385014730839	8.47737214715746	7.16242959869368
COPS2	9.53395690546629	9.24578252091665	9.45826100340407	8.20741899918169	8.24924005342859	8.58939909756489	9.31424221362288	9.82350608878118	9.62980502452827	9.44228086476881	9.24464402139154	8.24164382032187	8.74974944916199	8.07379988635055	8.70812928421436	8.52082804765276	9.38629363515099	8.04513440355571	8.52468039514406
OTUD1	9.88533962059731	9.61399604876675	9.96017269881388	9.11223931406842	10.6946424801567	8.49954934690996	8.339019323584	8.1440754394657	8.41899820091444	8.06307144984268	8.55238859957421	9.60479412143324	9.40487332675247	10.8762174027711	9.39391016309432	8.67585967419678	9.58532350501255	8.73559731570654	9.7249203425366
HSPB11	9.42916505154268	9.41046788781087	9.64068219818504	9.89246920013651	9.27709324518746	10.0296589664151	9.74250902456853	9.76364925961368	9.7816352747476	10.0367108820525	9.58753470316331	9.55851676218147	9.59663032595703	9.67634358109478	9.16152192491347	9.49223035182848	9.3983161634002	9.02609651867776	9.90179113446022
TAF1A	6.20750245925879	7.32081769417821	6.78775762980477	6.86252578069546	6.8731869268947	6.63133277831519	6.77531397525381	6.5077946401987	6.4482104854332	6.6912200765674	6.75755668893945	6.94726054633271	7.04201389602204	6.58302859488589	6.48220292629596	7.13625086833574	6.69766263347052	6.48418808961534	7.55899232054417
GSC	6.47874050242148	6.25550073314839	6.34872815423108	6.40599235967584	6.39803050373785	6.27052894238072	6.19810120932482	6.33479528777867	6.44098208781063	6.31034012061215	6.20359271420771	6.78724960846791	6.32327998788732	6.61618123133188	6.24982454861618	6.15042360517025	6.63875012300772	6.23983716874034	6.23266075679027
PPIP5K1	6.67545323630358	6.22689381357139	6.58265685567393	6.59370185237495	6.6020247695014	6.37068740680722	6.48220292629596	6.19810120932482	6.50085940286853	6.25436728144083	6.29829173062012	6.64034762063603	6.37068740680722	6.24982454861618	6.12446668994232	6.49688253116183	6.28909670241999	6.45984141697577	6.11478344724985
PLAAT1	6.31831684133498	6.93435962709885	7.45145263998324	7.28273724679105	6.91225824362285	7.44779158503093	7.02649024493649	6.74584236256046	7.08716260214602	6.84027690520055	6.31034012061215	6.54468784144462	6.27052894238072	6.72875724716819	5.87405920314115	6.85839508866666	6.80992886572143	6.38856497483276	6.99268686907044
ANP32C	8.41475245431789	7.35910734125178	8.41497395730694	7.50201706283524	7.18229303838815	7.40487928588023	8.64076045391309	8.44197515573838	8.52856116121177	8.04330075436418	7.92055770654429	7.74809689040248	7.71454364383593	7.38452648071028	6.99252486480012	8.02412793660986	8.64860924517454	7.36881199239925	7.6292145294801
LDAF1	9.87230073131678	11.553146683066	10.5029715925545	10.1636121931294	10.1035879889033	8.73807401464981	8.92206818082839	8.79039053061958	8.8765108074241	9.0148537557492	8.94839468341537	9.74804370747479	11.0359918215253	8.52685717871943	10.2897983927407	9.0765681803536	9.89003911389222	8.67394290933906	10.404721786375
CHST11	6.72714309529495	7.06809464933954	6.69700089903478	6.64184511454344	6.90194209024242	6.51569983828404	6.69955718475625	7.04229522074861	6.63032829035901	6.71094415457587	6.82873311915091	7.07341966703971	7.03154296966322	7.02364015274563	6.95705791822233	6.77478705960117	6.82951091287998	6.64034762063603	6.73876783680019
ATP2A2	10.606913166612	9.84506862835919	10.8826632224989	10.1258200026353	11.0666379696273	11.0917273339268	11.5252351291514	11.7783366023444	12.115710140978	11.0168165734113	11.4994253220307	10.565314229398	10.4890013577491	11.4169474355677	9.92812378232787	10.3260150460338	11.0530902200514	10.3536707551326	9.94421848854762
MBTD1	5.96809075204526	6.09064175191785	5.84360704649056	6.11478344724985	5.67807190511264	5.80649677858677	5.73335434061383	5.8801957289431	5.8801957289431	6.12205144771389	5.71836162613835	5.78920757534734	5.74281466986289	5.58646452588639	5.63372181264101	5.70597790168252	5.84046323386954	5.93121027480393	5.84465430031041
MYL1	6.23553560671046	5.92441585637386	6.43128865429159	6.46801303350355	6.54689445988764	6.62226125135163	6.67576513115674	6.70284174672345	6.31547384908799	6.31433399391901	6.55522871383791	6.09803208296053	6.06824086131282	6.19705348975542	6.29216884169603	6.15042360517025	6.45779126025604	6.36184554434589	6.24982454861618
ROR1	7.84592906524064	7.81520074571339	8.04330075436418	7.86575368182692	8.90595825330138	8.62337307443008	8.29531619917135	7.54294982024431	8.29863036674276	8.7163818717712	7.91556691042177	8.13279119527143	7.89253674532577	9.28459533252538	8.61765111942733	8.06286536665825	8.03567504092783	7.51182617005249	7.9848541922845
DEFB131A	5.73154441330322	5.53915881110803	5.85798099512757	5.67383905599044	5.69673667655928	5.73606362787181	5.7279204545632	5.69209237542757	5.83099048124926	5.71836162613835	6.12567176339259	5.46957670118426	5.59991284218713	5.58646452588639	5.60584986719498	5.58195375084882	5.82781902461732	5.77610398807316	5.54766574835342
FBXW7	6.47179062537894	7.17600056402816	6.80992886572143	6.72750119546733	6.86234227997756	6.55458885167764	6.66261995853594	6.70908381255034	6.53198180865873	6.71836162613835	6.52356195605701	7.09958766974767	7.45648584326057	7.05240828589722	6.99835122997638	6.90743150483471	6.84161718006387	6.62831575554171	6.99268686907044
NFE4	7.05874291954395	6.24982454861618	6.80190620067037	6.39403389536778	6.3819754785573	6.52356195605701	6.86434093195563	7.14200491598488	6.94273734346013	6.74765593293239	6.99355435858471	6.09311010883225	6.51306905570824	6.29370154208074	6.42500604148493	6.27984269352035	6.88239850405388	6.91450472885956	6.26584942144085
NUCB2	10.2773019316349	10.2367758916759	10.5020708825699	11.0042139341399	10.6647026447475	10.454517069634	10.640161318955	11.1852556734486	10.5585998909885	10.7817088690476	11.8104681682687	11.1734312326475	10.3266205978488	11.3844600515698	10.6172350174699	10.7196844318979	10.5496980458987	10.1214858584043	10.3871243684382
GTF2E1	8.65094904802971	8.81529842890326	8.50725749302282	9.02309341710853	8.48306683223182	9.03654866450947	8.92568409116497	8.80931443226422	9.10545337254301	9.03746788496925	8.04965690326759	8.78620917370178	8.17142702660754	8.6268453850561	8.92884670091221	9.33706612323104	8.88975004475064	8.36868847841611	9.04250371593714
TRNT1	8.1243622579762	8.98139289220032	8.37911363207156	8.99857942968255	8.61487508211983	8.59083103373609	8.38977371972864	8.01966911543862	8.07203128361447	8.36978663987563	8.19430526451874	9.10043553687624	9.16500595147333	9.00095011878388	9.26097220811925	9.87274258916897	8.49050274320548	8.23216138661915	8.6672183649854
ELL2	10.1316104470006	8.44035717951166	8.72433887736625	8.14564230435858	10.6150636658471	8.50254263951552	7.4331747935819	8.53309529965246	7.7245636474086	7.42966282592457	9.70891212679623	9.29842600316662	9.14772542258184	10.961636639356	8.15904533400576	7.06719985333366	10.2573637975749	9.18936820970173	7.7834723699069
RPE	5.88833655854878	5.74505711847385	5.74505711847385	5.52669484554198	5.64817779572482	5.69557630622205	5.68929916053589	5.53915881110803	5.74953426766926	5.66533591718518	5.62351574149055	5.80649677858677	5.82357869243181	5.91647664443772	5.59544398458948	5.84465430031041	5.83204693024235	5.73267622307331	6.06177619758669
ADCY7	9.65824130052185	8.10088779176082	8.5637309143017	8.55090643480066	8.42836687315917	8.21349164123146	8.6484169065673	7.75706792987971	8.97292466114293	8.51686731807042	6.86106208522204	7.83469352074021	8.0814605358771	9.16997359139452	7.32111635060237	7.9817002719926	9.95833201695784	7.92416047185792	8.82888795002436
TMEM191A	7.25057792779841	7.37068740680722	7.01021813442053	6.73876783680019	6.88108581025332	6.74685018309805	6.73876783680019	6.85231726391084	6.85130554750808	6.77610398807316	7.04946632073852	7.05825046436974	7.14678452291816	6.74747065031522	7.16892278185294	6.89675621847481	7.40403454682911	6.91626762960212	7.199304263436
WASHC1	12.1234591166911	12.83198474358	11.9864672894264	12.1434190895809	11.8129801128056	12.6429477272779	12.2024016199782	12.2507773711879	12.0564791115392	12.0733280111646	12.1122956536613	12.8795255674597	12.351144828259	11.3708912656982	12.7998932407022	12.7882030011721	11.7980687865634	13.1973424626171	12.8356089159742
LRRIQ1	5.75488750216347	6.03782146543497	6.15987133677839	6.29523261587247	6.07574653806091	7.40487928588023	7.66406820507248	6.59046279689821	7.12811189776487	6.73795710621359	8.12897795774321	7.16474605972368	5.76553474636298	5.80219321694183	5.91647664443772	6.69310637035093	5.68088692071969	6.13202770799206	5.656782364219
SND1-IT1	8.82711782636999	7.95439466731827	8.42905099329528	8.52331495179497	8.64369423816668	8.08780650119339	8.67597043689209	8.50674949684896	8.65160856446191	8.77883475625452	9.0743467444543	9.16519845231476	8.03355735314025	8.68685940545978	8.42602610313916	8.2253106034264	8.77395512914652	9.45313706019794	8.18662831702218
KCNH4	6.13750352374993	6.05961485629722	6.02458563827827	5.98185265328974	5.89643413076069	5.89643413076069	5.80542144617176	5.82357869243181	6.21916852046216	6.12567176339259	6.20750245925879	5.8801957289431	5.83415498140132	5.92045290262375	6.12446668994232	5.97498811199193	5.9518675043269	5.90749159334305	5.84046323386954
CDC14A	7.07560857174568	6.74523733212975	6.76524034288965	6.81549857871344	6.88239850405388	7.63978276589531	7.48282731351141	6.79564618142428	7.80856009939136	7.08427691053149	7.05897123182807	7.42151029460311	6.24412594328373	6.89090019965532	7.35939817627605	6.8931801633968	7.06888573730101	7.35039823520343	6.84297883178833
CDK5RAP2	10.2304657885424	11.2308325489041	10.1448172873698	10.6960164246171	10.0440474756981	10.7636694245329	10.6315626931225	9.41009789562587	10.2490513336935	10.7509978403965	10.3133298719944	10.4397399986017	10.6654968788592	10.1917555879964	10.805473281009	10.6935006351592	10.1503493443728	10.3752213863025	10.5718376671119
RGS1	13.9233007967999	9.36710608415011	12.1918604035652	10.1707856028415	13.1193197791144	9.92955727449733	10.0065378733339	11.0684248818841	9.26155526112015	11.012147239304	11.6791897719023	12.6954184266946	10.246483859051	13.2632599560603	11.2692854370158	10.1875252851912	10.4522927275578	12.7327368004103	8.77365024244177
DHX9	9.44739901371246	9.32045579494497	9.70388627483926	9.60776398188044	9.60707079026198	9.8299131265604	10.1118866935942	9.40782497460672	9.92109307028107	9.77087346899393	9.8567428243879	9.23910991107251	9.56077283686699	9.73996148370746	9.10807197548128	10.0111172317515	9.47208155013361	9.74709883850209	10.0615274030291
NRF1	6.71306752291423	6.55019730248349	6.57202409487614	6.88487627469523	6.75644557266552	6.69970014740144	6.7679195858018	6.74584236256046	6.7338261223701	6.72328550477764	6.53605290024021	6.56659751587549	6.37634248280467	6.10922054599423	6.08321336824898	6.74747065031522	6.42185444544339	6.80654962198596	6.89879605119147
NTN3	5.92045290262375	5.84046323386954	5.79787677934697	5.99095486039699	5.85299758761332	5.62351574149055	5.86789646399265	6.10223819393074	5.78594281939225	5.94251450533924	5.78594281939225	5.69905184401685	5.70597790168252	5.88427310710826	5.76022094646651	5.78920757534734	6.03782146543497	5.54843662469604	5.54341854992942
KIAA0319L	8.13372842099625	7.65769430530673	7.8474990157214	7.99620964137372	7.93563477004257	8.31489769146671	8.40136381024803	8.14633242860896	8.16277498929895	8.40082053214607	8.36334544480869	7.59622181567799	6.99689712551234	8.26124918767573	7.36317107711924	7.89990066360117	7.99898242850975	8.39290726140812	7.79635310534184
CELF6	9.09756997797594	8.09003670927743	7.86407468751324	7.37958457540851	7.51327280890505	7.34156151971523	7.53816564694119	7.81286591168622	7.59659231254591	6.85945403047114	8.17349126024146	7.94168618410002	8.01457846492289	7.21670900232181	7.62937337856103	7.42495650964402	8.6217222321831	8.64730191613462	7.77373594683659
KRTAP19-4	6.06824086131282	6.21399459935917	5.86294724802092	5.91248939686347	5.91647664443772	5.92441585637386	5.99548451887751	5.85299758761332	6.01290383323064	5.90448409790142	5.98868468677217	5.8923910259134	5.91049283228871	5.98185265328974	6.27984269352035	5.87200870151234	5.88427310710826	6.08072800580342	5.93781516880342
PLAU	12.7037189217459	8.81621184691749	12.0279445853824	10.3234733176887	13.3168710916493	10.2250183194092	10.7092915835946	10.2576228508311	10.4547244301179	10.6974598705337	10.0597006962613	11.0395161030544	9.53674765176906	12.0671297222937	10.5554439513847	9.96540278565688	12.6365121321621	10.0606058279757	8.71307096070422
TNPO2	11.0864285833671	11.9193793406388	11.3872519156707	11.7965173311746	11.1735447895062	11.4563816771662	11.4687414798269	11.3723937680417	11.3337757435224	11.5361931014653	11.2713463586487	11.3140294535066	11.6234321549371	10.7533850816416	11.5963701749401	11.5788073215069	11.0098745142106	11.6711183685647	11.7401882611676
MYL12A	5.92441585637386	5.8801957289431	5.79354998953654	5.98641093525204	5.93781516880342	5.91647664443772	5.67807190511264	5.84465430031041	5.72246602447109	5.74953426766926	5.97269265400426	5.81506301719287	6.04366603044085	5.8923910259134	5.98185265328974	5.94251450533924	5.79787677934697	5.83099048124926	5.88630626345243
KCNQ1	5.74281466986289	5.81506301719287	5.99887245399427	5.86789646399265	5.90448409790142	5.97498811199193	5.66959375118833	5.66959375118833	5.76818432477693	5.78048596271955	5.88935185259465	5.69557630622205	5.90448409790142	5.76022094646651	6.22689381357139	5.91248939686347	5.79354998953654	5.62016702960222	5.71699089440494
SLCO1A2	5.92441585637386	5.92045290262375	5.73606362787181	6.02901108665907	5.81506301719287	5.63575439127776	5.86294724802092	5.97727992349992	5.80219321694183	5.6387978999517	5.89845023280787	5.71699089440494	5.79571500650173	5.66533591718518	5.94953493301701	6.073248267825	5.7292808460274	5.86046625851717	5.90448409790142
MYLIP	11.6123980246179	12.0517587531391	11.6873571793769	11.0342515560772	11.0518938884686	11.3529944410592	12.8157946894546	11.8234806527564	12.5497553614034	12.5410992054205	12.5869094117951	12.3025046429526	10.5838696398907	10.5236657440389	12.2974718757563	12.4573995796036	11.2762531367938	12.284462224614	11.7699552953776
ZBTB7A	8.81528369678012	8.87006751845621	8.39758436810715	8.13911131446933	8.52597879696186	8.29541171701235	8.34417604827203	8.71879895812906	8.49215082183361	8.55106260484709	8.56587511766544	8.77796769088607	8.70904554701312	8.85220956859454	8.60473853445992	8.50920058257798	8.61124616575126	8.58449505191914	8.50529868092691
SYNDIG1L	5.63575439127776	6.17059209364554	5.70321146739115	5.76906555549003	5.62351574149055	5.93545974780529	5.93899143877554	5.62760683812965	5.67129337248158	5.75488750216347	5.73606362787181	6.11478344724985	5.85299758761332	6.22689381357139	5.85299758761332	5.80219321694183	5.90448409790142	5.95884267524324	5.83415498140132
SLC39A10	9.1333991254172	8.70324192704167	9.28105139572972	9.41581717512312	9.35924815314306	9.16428975351202	9.99437323841961	9.29467680155908	9.55388037587387	9.2723505492299	8.71434375498372	9.19017950712555	8.5116186547723	9.35414864326644	9.03504732129818	9.46169245929574	9.35974956032233	9.33349261075049	8.81966499055949
CASC15	7.5257353377526	8.41783943776632	7.73473671283607	7.62188703523162	7.7006880067864	6.58810145358089	6.86981343077642	6.61299083559135	6.84013840208471	6.89879605119147	6.24069594421251	8.21000937841839	7.825697236794	6.73252021094302	7.77066653551544	6.79441586635011	7.12163711829091	7.15022150529418	7.88041187206751
PNLDC1	6.7026173756311	6.12446668994232	6.51306905570824	6.33526349915047	6.32398787432224	6.45450493755737	6.80812758745547	6.66789212523023	6.93523696151724	6.6912200765674	6.61922371048565	6.67430951546289	7.36246462854966	6.29370154208074	6.18123575927822	6.06824086131282	6.62750907938906	6.11894107272351	6.6981253891583
CNOT7	10.741619674782	10.6821641808064	10.9317853497058	10.7588035911444	10.4038002825861	10.68582822174	11.0570663282885	10.724188613218	10.8777046090273	11.0462334072271	10.7375075455738	10.4180048967748	10.7124612264908	10.5395447385814	10.3164385789406	10.880687438202	10.8319887601715	10.4750958296154	11.2506205009299
STAU1	10.0790357717978	10.3813164713835	10.4078790272179	10.6628257194869	10.7654262583796	10.6708194502955	10.4079336087427	10.0894392255347	10.36870582775	10.2183212935634	10.336909520891	10.556535176509	10.4492902248085	10.8003620237672	10.5003210612625	10.5389752630271	10.2191571434598	10.2005723989605	10.5755056844035
SKIDA1	6.08321336824898	6.23983716874034	5.98868468677217	6.28293458086342	6.08321336824898	5.73154441330322	6.04657836662033	6.17592374206376	5.86789646399265	5.90849350081248	5.98868468677217	5.92243574023315	5.98185265328974	5.76553474636298	6.26115467261557	5.86789646399265	5.98185265328974	6.14974711950468	5.90448409790142
LOC100134368	6.25776496857139	5.88630626345243	6.1106138055009	5.75488750216347	5.85299758761332	5.6046644151637	5.90749159334305	5.91248939686347	5.96038891642162	6.24412594328373	5.94953493301701	5.74056873028193	5.93310047493137	6.09064175191785	5.65248649491816	5.76553474636298	5.94251450533924	6.24198314969433	5.77610398807316
MAPKAPK2	5.73944309777245	5.72701372166611	5.84360704649056	5.59544398458948	6.00562454919388	5.65248649491816	5.87610679452901	5.72587745912023	5.96809075204526	5.70597790168252	5.74617838097141	5.79571500650173	5.60584986719498	5.77610398807316	5.73606362787181	5.67383905599044	6.06501215043695	5.85673675611911	5.56871618873173
GOT1	9.86594896314977	10.3565723548537	10.2331205185868	10.5717306521895	10.0441863071234	10.9871029613614	10.7167902299578	11.2583322394652	11.2407358886839	10.4777983295087	11.7242065229334	10.1726225218307	10.4157623629845	10.4481368561803	10.1364403228256	10.596737745697	9.85694695230291	10.2966458769266	10.6462041578098
ATP10D	6.83462021030362	7.32081769417821	6.84498815668261	7.22398526887694	7.08464471366849	6.70873904135958	6.5520280988563	6.5298209465287	6.48688971224085	6.29462074889163	6.5839597798478	6.22045959037448	6.5077946401987	6.92950105693452	6.81529618706814	6.81975375157475	7.18505182676432	6.74228787550664	7.05825046436974
USP9X	10.6897085300765	10.6591358148308	10.8781001260345	10.6347288414329	10.9354408889233	11.7337911337975	11.0030962153041	11.0781102355367	11.4595710143604	10.537132671227	10.7730685541526	10.7838737131448	10.9995419702458	10.9906338477228	10.8546880351081	10.6979312027065	11.0269330931475	11.0269984301027	10.6290019139476
DEF8	9.04555873470476	8.21599400607787	8.36040334607854	9.21158512643449	9.32136014735848	8.41576922781724	9.00155597509616	9.224050406552	8.94258165360671	9.17971729832289	8.69602964348798	8.6413393782795	8.95366916501654	9.67394697147798	9.26635507289182	8.74765962491665	8.98003872830261	8.66827552071684	8.5750562507723
SLC41A1	7.8308795979227	8.47676037771586	8.27565894469885	8.69743884549655	8.36930070727988	7.75417666618231	7.79382502024648	7.89998281103861	7.59410062353147	7.68619094483942	8.27565894469885	7.9976446821357	8.89654644582641	8.43620640636021	8.12539848807564	7.73638772416939	8.02265188500572	8.21759813006377	8.63559805699244
ZGLP1	6.53915881110803	6.27984269352035	6.5287791444994	6.29216884169603	6.18547014606694	6.35085080548338	6.63734941083314	6.67430951546289	6.69249136356009	6.72328550477764	6.55842071326866	6.15987133677839	6.06177619758669	6.09803208296053	6.06824086131282	6.00898878322726	6.64433652725159	6.4761386254757	6.45252954467793
ZNF704	7.06719985333366	7.89833232122802	7.8376588364719	7.8095430668046	7.19615357350125	7.69177422190711	8.52301888303166	6.75783800037775	8.18489913974362	8.21703485319589	7.22262780616771	7.08843103142898	7.6454206653195	6.97785230797118	7.44027868352138	8.3357601374835	7.27736458980646	7.64098092066715	7.71768944495812
ACTL9	6.27519333390221	6.77346892790519	6.35931031689044	6.30164800149733	6.23035674505615	6.56224242422107	6.31831684133498	6.22689381357139	6.31831684133498	6.39231742277876	6.22303633790187	6.59416483479969	6.53397909095731	6.51682517442221	6.65228140540018	6.57742882803575	6.27239650903748	6.19855112168123	6.5077946401987
TSPAN10	9.46540518942559	8.33524384447674	7.94276959349483	6.80111078970018	7.4890210331512	7.94660279422049	8.23870518988544	8.07255121312888	7.89284028017048	7.60293338827417	7.75833915876835	7.25417828621676	8.24031432933371	7.99859042974533	7.49770496591383	8.51904529513708	8.33501332877245	8.45148602209307	7.08469254244664
E2F6	9.59210398229318	10.1156353069795	9.62249096903377	9.43737361428438	9.49780634045652	10.1208929687897	9.46483487297879	9.5581051609736	9.33348523122649	9.78567200266576	9.75380022889999	9.68144557564297	10.3518526727851	9.39456987451014	9.70427354095415	10.0751273243261	9.61984012860494	9.91529292210461	9.96049780947034
KATNAL2	6.29462074889163	6.62680414493225	6.44989147301094	6.71361059215427	6.5324946355507	7.32974432403528	7.61022020593261	6.43510515548039	7.16306493272156	7.2191878853663	6.75755668893945	6.92154344350897	6.59693514238723	6.58860820947725	6.70597790168252	6.79051141189419	6.34721031354541	6.47411151394241	6.80708310301168
RPS8	14.063954126838	14.7372622865073	14.4656247389122	14.8246465370493	14.6763047678382	14.7037281721928	14.5236953955016	14.5595120440811	14.4047627458821	14.6254072437645	14.0480829667225	14.361669905642	14.9836305070704	14.6690884193885	14.4706706422966	14.7775358273684	14.1437277422541	14.9572902717758	14.6758179320477
HSP90AA1	7.66377155748241	6.43128865429159	7.60536913563051	7.00268789535597	6.99261889746587	6.96735769519396	7.87964818474348	7.69474092979982	7.77875526684322	8.08257486633951	7.97794157947585	6.78267065867701	6.95855271543101	6.37068740680722	6.6992503918465	6.90032343138174	7.90949771316193	7.04393391368371	6.40599235967584
OR2T27	5.9518675043269	5.8801957289431	5.84987419379562	5.86294724802092	5.71011763204345	5.86789646399265	5.69905184401685	5.84046323386954	5.71424551766612	5.82145511910246	5.78267065867701	5.78267065867701	5.82357869243181	5.75488750216347	5.78048596271955	5.63372181264101	6.05528243550119	5.73944309777245	5.68509917200661
FAM153CP	6.12446668994232	7.25355253536154	6.77346892790519	6.53138146051631	6.49078350261206	6.24412594328373	5.93899143877554	6.00450139223494	5.86046625851717	5.89643413076069	6.24069594421251	6.02458563827827	6.71699089440494	5.86789646399265	6.17592374206376	5.90849350081248	6.00225245173138	6.02458563827827	6.84046323386954
DUSP29	6.30633516019798	6.32822611878773	5.96809075204526	6.23035674505615	6.1333991254172	6.1402326347024	6.13586316536868	5.96809075204526	6.15421053058834	6.19574129324645	6.0639343057541	6.24982454861618	6.18652630850696	6.17059209364554	6.23840473932508	6.04366603044085	6.13750352374993	5.96578428466209	6.24412594328373
SPDYE7P	14.9441855340813	14.296259569584	14.5379074420184	14.1909255060484	13.9767955356926	14.0335420912354	14.5242425672104	14.7633074867136	14.4808694890932	14.8114396012841	14.6479421462542	14.5107065553763	14.1453673404984	13.5535650887189	14.4509334371634	14.0031571581116	14.538559399761	14.8066972520372	14.0994123899453
LINC00643	5.73154441330322	6.15987133677839	5.60330884296798	5.48864353985378	5.84046323386954	5.99548451887751	5.86294724802092	5.74953426766926	5.66448284036468	5.62351574149055	5.72246602447109	6.26741032458592	5.80219321694183	6.11963215530272	5.99548451887751	5.86046625851717	5.64731450954714	5.59608238879742	6.08321336824898
LINC00917	5.83625995679134	5.94953493301701	5.97498811199193	5.89643413076069	5.99095486039699	6.12928301694497	5.93899143877554	5.83204693024235	5.72587745912023	5.84883072362343	6.04220656012069	6.00898878322726	6.09803208296053	5.81078497075035	5.76553474636298	5.87200870151234	5.7292808460274	5.79571500650173	6.14159627838382
LOC285097	5.8923910259134	6.04366603044085	6.06501215043695	5.82781902461732	5.79895774790043	6.04948483557401	5.9518675043269	6.02458563827827	6.03782146543497	5.8923910259134	5.92837032301897	5.682761487113	5.81932841537339	6.09803208296053	5.90448409790142	5.93310047493137	5.93781516880342	6.03518399661834	5.97727992349992
PRPF38A	8.61544572530479	8.86387001739557	8.81224630929997	9.42061229709038	9.05130765540739	9.83848399353917	9.36445315115177	8.72914112492115	9.47118339507738	9.91305454827662	8.87716846784883	9.1669089728188	9.64879886234379	8.82460685181461	9.0844225547792	9.21162503342242	8.58436125251871	9.29653128394713	9.63540669672929
ARHGAP8	6.40201777711713	6.40002551791402	6.32398787432224	6.17192735435346	6.17272751801285	6.38600558479255	6.45779126025604	6.62598931954343	6.46002824638289	6.40599235967584	6.31433399391901	6.54468784144462	6.42122329922514	6.32327998788732	6.41235813720898	6.53915881110803	6.56160566590792	6.39730498188484	5.92837032301897
METTL7A	10.2873276480491	9.34328811095396	9.64935983942672	8.52051418204591	9.22383978411657	8.91223818064928	9.92314769450516	9.46753871181535	10.1951795070768	9.78700990133007	10.0449581083305	9.29124346550478	8.62859280963777	8.39680083739339	9.17117679765177	8.55264258702894	10.371580642264	9.27244783298047	8.15677429161311
SPOCK2	10.3558333825417	8.64618822386124	9.85602534702819	9.05941530933795	10.7933666065973	8.45389326642412	8.47271845425302	8.48865036773732	8.23665189919326	8.3846482145594	9.36396760796012	9.96355952136416	9.03945482629412	10.4459406058267	9.27934476640963	9.22241117947033	11.0453946420269	10.6606100216586	8.88768549359921
TSKS	6.30633516019798	6.12446668994232	6.25266543245025	6.32681415451317	6.24982454861618	6.11963215530272	5.94719858426206	6.08816916456707	6.18863829456139	5.87610679452901	5.66533591718518	5.98868468677217	6.16791986555194	6.33315535031062	6.04657836662033	6.03342300153745	6.35024439969447	6.43128865429159	6.04948483557401
GOSR2	9.09756997797594	8.73932393717779	9.01853598021459	8.92189120742791	9.19671571814985	9.08931302459516	9.21511092847821	9.19836400268895	9.28899684491166	9.1204113014162	9.80301015728491	8.92619635197044	9.60049872510979	9.97884156824807	9.19878756412163	9.58306903644176	9.40258575823259	9.0276334617664	9.23547529371282
YBEY	7.82025045703506	8.79227362914175	7.54014199070308	8.13160748909599	7.42057250878405	8.52724553072632	7.8125174782528	8.02474131240833	8.25559042671415	7.6765805375124	7.82654213179215	7.97667352065821	8.66136945441892	7.45866334294274	8.7883323662591	8.70489028844782	7.66953918850718	8.39557312090399	8.39558811502413
GFRA2	7.81872596051912	8.2520882389875	7.21195544034115	8.45564613985314	7.61419008585778	6.81546271390952	9.42165860927969	6.930293818051	8.33427015629829	9.9179476999088	9.07010135053205	7.9534433528914	7.74683742177263	8.67575842824333	8.71048377106776	9.0928696984497	7.93594822481779	8.24521231366437	7.40175588468237
HERC2	6.10922054599423	5.656782364219	6.02070220379105	6.03782146543497	5.74505711847385	6.10363820959677	6.16309613843601	5.82357869243181	6.21140163741847	6.22207035524718	5.99548451887751	6.07574653806091	5.78048596271955	6.02458563827827	5.75488750216347	6.17059209364554	6.04366603044085	5.96116025813664	6.12205144771389
SNORD28	5.78048596271955	6.11478344724985	5.83625995679134	6.21140163741847	5.84465430031041	5.72701372166611	5.88935185259465	5.76906555549003	5.92441585637386	5.85798099512757	5.61960962162605	6.02458563827827	5.92243574023315	5.90448409790142	6.11963215530272	6.01940614053676	5.74056873028193	5.77082904603249	5.76906555549003
IDO1	7.3403842354554	6.81447095512841	8.99210135861925	7.59254075600195	7.9665613994142	10.329787146195	9.47560901341698	12.2247208520949	10.5082147045174	7.68892515767884	9.40650159388144	9.87851001837925	7.32668204900553	7.58233470456157	7.16490692667569	8.06979828152486	7.97367268747199	10.2422595107122	6.59908565824708
TMEM79	6.96302899313928	6.78724960846791	6.64351711659746	7.18596364651745	7.08905317215643	7.36924486252893	7.20703482534204	7.17971008387062	7.43430963205313	7.45436757065763	7.34260541100212	7.03131468649338	6.57742882803575	7.19071855512692	7.0405637111587	7.78992678692866	6.93667680291694	7.10328780841202	7.08656299789157
ZMYM3	9.38773302488662	9.33592266901247	9.80644989456036	9.94121901709397	8.55098221400346	9.45756556505118	9.48452627063814	8.7783469112863	9.40241692233828	9.92655752442037	8.85827012701253	8.57235120932077	8.65298188812129	8.69034724996876	8.68422263328295	9.0835771879344	9.32540035723826	9.16385719786552	10.1196497912166
LTBP1	6.07824048959725	5.80864246791806	6.43929068104202	6.27674416561734	6.04366603044085	6.15042360517025	6.66701500426927	5.91248939686347	6.34872815423108	6.5298209465287	6.95053023594742	6.16524267864451	6.13476924041897	5.97269265400426	6.55842071326866	7.0867444973369	6.23035674505615	6.36184554434589	6.28909670241999
GLT1D1	8.38769425775692	8.51332966512684	8.3279567666307	7.97408758011384	8.39751848404164	8.21104627402683	8.29413226339062	8.8594667653574	8.31437025119251	8.63131422346557	8.54595563121292	8.31686573322738	8.35823492387221	8.65746137204131	8.49838372021836	8.15083533415159	8.53567468734059	8.10106907436493	8.15921794056023
CCKAR	5.97269265400426	5.79354998953654	5.84046323386954	5.71149490665009	5.9518675043269	5.94251450533924	5.76553474636298	5.8923910259134	5.90448409790142	5.97727992349992	5.84465430031041	5.99548451887751	6.00898878322726	5.88833655854878	5.88630626345243	5.89845023280787	5.9518675043269	5.87405920314115	5.66106547980695
RIT1	9.11376664478265	8.48002473365088	8.39418141668789	8.55259225418735	8.98534274076625	8.57452162730133	8.80628312974772	8.30025736906145	8.90635579764812	8.38390858781526	8.25500354084968	8.84937601216913	8.47631728010095	9.58107250409534	8.70459050636575	8.77953092259851	9.43003431857349	8.53212016517565	8.70201784279863
ABCD1	5.67383905599044	5.72246602447109	5.79787677934697	5.8923910259134	5.69209237542757	5.92441585637386	5.84360704649056	5.8801957289431	5.8801957289431	5.76818432477693	5.70597790168252	5.52555526110259	5.7848520513164	5.70136330215702	5.84674402324487	5.72246602447109	6.03782146543497	5.84674402324487	5.78920757534734
PTPRS	6.37068740680722	6.92971171357836	6.69023129886691	6.76528808807485	6.87186582090616	6.94256728589963	6.94412051533378	6.55319305988846	6.75903729139458	6.96969618184555	6.6724253419715	6.53397909095731	6.77162151792327	6.58302859488589	6.83656672851947	6.86473587389549	6.43128865429159	6.84242074772839	6.88856914101656
FBXO48	6.33806779754262	6.28447711781042	6.4797802640291	6.48617052508255	6.52131933216208	6.12928301694497	6.34074028063018	5.83204693024235	6.30116875064696	6.31034012061215	6.37068740680722	6.36501007678303	6.26115467261557	6.21399459935917	6.26115467261557	6.17990909001493	6.52356195605701	6.1621757896281	6.53471996823659
ARHGAP27	7.30158764660319	5.94953493301701	6.25550073314839	6.43662826729284	6.94406544824508	7.18154487495521	6.49292189765306	6.93899143877554	7.21414812458854	6.48992821940518	6.52042224852645	6.96772657538771	6.63434495717038	7.10078636865706	6.59305492166988	6.37068740680722	6.99851822267337	6.04657836662033	6.43662826729284
ASB12	6.19179950106508	5.96038891642162	6.18863829456139	6.46597446450407	6.11769504266975	5.72246602447109	6.49505552836802	6.37446049900078	5.90147031982427	6.00898878322726	6.32162690085936	5.95652136333312	5.98868468677217	5.72246602447109	6.15987133677839	6.18784690943957	6.12928301694497	6.14771372235215	6.39403389536778
ALDH4A1	7.9353094592442	8.28024276774854	7.56002171357829	8.11648172553742	7.79346675477933	9.34960324178224	8.37585354211698	8.36775807399676	8.76014707965416	8.58963354571516	8.0628470227491	7.2674730626914	8.49289867125919	8.34468959896419	8.78386749415839	8.5779691709709	8.45958243796252	7.69625469357225	8.29788471222083
TCIM	11.3138650599566	10.3699283757315	10.0342891844556	10.3126317093898	11.4425449895881	11.8389028146142	11.4283925753967	11.1845867130585	11.3069459522588	11.0008493761342	12.7890955330413	12.918456043227	10.6460441801815	10.9452376596469	11.576691949564	11.118287235829	9.20143807456024	12.6830104892191	10.8630824943414
TRPA1	6.36311324197513	6.34872815423108	6.46515822966425	6.37068740680722	6.22303633790187	6.21723071622067	6.38499954473004	6.44649279924346	6.33479528777867	6.40258575823259	6.37822201477423	6.25550073314839	6.30499830715618	6.43662826729284	6.48220292629596	6.51306905570824	6.5077946401987	6.07574653806091	6.1333991254172
PES1	8.5043899876836	9.5447991024388	8.54693689147073	8.82115883233789	8.75382479304971	9.30654022926196	8.73402604079424	9.07507610126974	8.6123119481893	8.7670830223341	8.70310104576674	9.08784918780065	9.64986582539642	9.03460668211262	9.48780185615109	9.65588200748461	8.34035930900216	9.06291419269152	9.33949217904912
BNC2	10.2374887911018	11.2531586434098	10.9990827376962	10.6010487031864	10.0998543086565	8.41312056963009	7.81622720967763	7.85438782034714	7.74730212988127	8.63950785260192	8.09974124294777	10.410084960085	10.8876119334129	9.45315455516073	10.2376706650982	10.4396541975495	10.1860582643649	8.62455641831136	10.8816709659656
NMT2	9.71868510019135	10.3483239438546	9.33805687474833	9.40596875406563	9.25939466833992	10.1420904598305	9.41084668693644	9.02093189455427	9.09581500092933	10.5386767657291	8.6674830813654	9.43245504377417	10.1958582737513	9.15748008163308	10.149489417948	10.0838304511994	9.47532812262242	9.50169808249531	9.73004006674988
LOC652276	6.84681045337239	7.06809464933954	7.07795647790534	6.99664521783362	6.77654225858436	6.82097669262124	6.63944924588907	7.1509657835565	6.75488750216347	6.73552217729654	6.7279204545632	6.53915881110803	6.96823478389691	6.95577426742059	7.02070220379105	6.6331405495224	6.77991629665499	6.85362145574883	7.31912293437537
SOHLH1	6.14923903883703	6.10363820959677	6.16631374788993	6.05093696522523	6.07574653806091	6.08816916456707	6.04220656012069	6.18388345903223	6.05853297020161	6.09803208296053	6.15633593669436	6.05961485629722	6.24982454861618	6.35402893805439	6.01680828768655	6.05528243550119	6.30833903013941	5.88630626345243	6.19967234483636
SEC24D	9.9834472680046	8.63700771757892	10.2127165724122	9.97726031530907	9.97191179653115	9.60088874807729	10.5032882041578	10.571220871629	10.6069937381293	10.4108687292625	11.0083894726788	9.79425079179819	9.15327765290037	10.4206645044204	9.66649724556186	9.97059025564435	10.2964800066633	9.79222400262886	9.13504639179139
PPP2R3A	9.56902221127827	9.45686835425856	9.75148029122849	8.86562038675925	8.52939111864124	8.79750817056758	9.38517215720224	9.85788584873963	9.2529184731586	9.88240431248552	9.33239756867976	9.76040409988166	9.523095945188	8.52751297524446	10.0055684121079	9.24095514624857	8.98401165544682	9.32655509949297	8.75747168476349
MYOT	5.69209237542757	6.09064175191785	5.83625995679134	6.14241343787374	6.02458563827827	6.29370154208074	7.64524195395593	6.04948483557401	6.95762677361559	7.2191878853663	6.19179950106508	5.84465430031041	5.96231765494231	6.04366603044085	6.12928301694497	6.6246858105254	6.03121873061072	6.04074561186462	6.40002551791402
TCEAL8	10.5983913540832	11.2906857087799	10.9831330617353	11.6559717823215	11.2150787037609	11.1490703800121	10.8539516067664	10.5010414933215	10.766438882282	11.0976903238413	10.448273681739	11.0670481562111	11.0116687336323	11.1172078248922	11.1423104246673	11.070643508043	10.8263537579852	10.3337413680745	11.4523207872684
ZNF251	7.50327080971976	7.67620040106365	7.42151029460311	7.73221899197196	7.36998026937772	7.31183548702051	7.76244250272772	7.69213911575733	7.3226772001078	7.8814199080924	7.29752251597367	7.22721448383774	7.41351961706096	7.07552621347052	7.80565875869332	7.52342708912996	7.05357296846318	7.69528885209126	7.70871904210232
TRPC6	6.83767712586853	8.21869884193998	8.10335338396899	9.27369001524519	8.05415495734429	8.20798360273638	8.67810923999926	9.17686178744268	7.8164051497279	8.72450703185068	7.32211743618623	7.53119896754783	9.56699966412484	7.59289800099681	8.02605141176158	9.03619394754027	6.8072261042495	8.27096476853696	8.87684750072722
ZMPSTE24	11.9430825646221	11.7946987319445	12.0239558453367	11.7248563672647	11.8997650119362	11.6919611717653	12.1919520762531	11.9459697901239	12.1237675108357	12.068442147305	12.2224821542578	11.8879971309184	11.9624381516786	11.9256340640581	12.4183837780921	12.2005408286932	12.0603077161451	11.751471671472	11.6007993345472
CLUHP3	7.2557188204298	7.64730947219532	7.54945355117112	7.59954542873085	7.41629254874318	7.08685062678346	7.72510718012043	7.35681111366307	7.54463220772969	7.70116573817388	7.54978466794786	7.38930867290642	7.34825809541261	7.21076484200406	7.35939817627605	7.55179207198276	7.72849605670522	7.98242322677588	7.64783542068596
GPR87	5.96809075204526	5.91049283228871	6.33245194890823	5.86294724802092	5.92045290262375	5.79571500650173	5.93191939010004	6.04948483557401	5.92837032301897	6.09803208296053	5.98527271425345	6.01940614053676	5.92243574023315	5.76553474636298	5.77082904603249	5.81506301719287	6.3149991698798	6.12308675098106	5.87610679452901
SNRPE	7.07840062191571	7.26291699423325	7.46485937223485	7.52055975375555	7.10551046882773	7.03638464279306	7.6682191349868	7.8039024956824	7.85023435357969	8.28122901975667	7.45636345117704	6.97986872550318	7.35537840825561	6.83274953438729	6.97489980442593	7.50830504199356	7.04031712238071	6.63834902384324	6.92404880116686
GID4	8.16073871076561	8.16501751230103	7.91735895044465	7.8969747370499	7.75955534320631	7.87720988765744	7.74685622789701	7.56239279253432	7.87392144563124	7.58323097940616	7.64313466185726	7.38002808338077	7.86816509152609	7.48485591579445	8.01841274155465	7.73949845515369	8.27045418940571	8.15928102259825	8.28062788521831
IP6K1	7.23243915562669	6.95740970628801	7.42700101229298	7.03183847103762	7.12427126158529	6.73335434061383	7.12984761851044	7.18626283566979	7.20197979207663	7.00204762401125	7.08013318418609	7.24748419626993	7.26912667914942	7.04981697313808	7.21670900232181	7.06156668923285	7.28101104466494	7.17824953405752	6.92654981560801
CSNK1G2-AS1	5.73944309777245	6.03782146543497	5.89643413076069	5.77259038358876	5.81506301719287	5.59608238879742	5.8801957289431	5.9518675043269	5.69557630622205	5.82145511910246	5.992088609014	5.82781902461732	5.79571500650173	5.78048596271955	5.64385618977472	6.13476924041897	5.8801957289431	5.78594281939225	5.86046625851717
BRDT	6.2475478068903	6.06824086131282	6.01680828768655	5.76553474636298	5.94251450533924	5.80219321694183	5.98185265328974	6.19495379593384	5.90849350081248	6.2475478068903	5.99548451887751	5.84465430031041	5.98185265328974	5.78048596271955	5.87405920314115	5.66106547980695	6.1184220243132	6.13202770799206	6.08816916456707
TEDC2	5.73154441330322	5.7848520513164	6.18863829456139	7.76981272432185	6.27984269352035	8.18074909091567	8.37529405324209	7.03026433915033	7.76868190257154	9.0532520140944	6.01940614053676	6.05528243550119	5.70597790168252	7.36462933358735	5.87405920314115	7.55979540187711	5.91049283228871	6.26584942144085	7.29217804643757
HIKESHI	8.71603335128892	8.43251601098302	8.74510553629446	8.16006401954204	8.13331897346624	8.34047637057128	8.82884036033614	8.60013852450595	9.09541179253821	9.27657226929148	8.61859546702067	7.87950299555459	8.12635188567813	8.17072477415786	8.4570832797018	8.31566630331077	8.62589145113266	7.61268423328404	8.1697601841571
ARSA	9.07066785707675	7.18273797683975	7.99322146736894	7.7388036335645	8.59764960622353	8.60601427173837	8.65820184094579	8.81348621007624	9.89864340556851	8.16584412263759	8.67993992924585	8.6017291965998	7.36246462854966	9.40647863437139	7.99779933959784	8.10058980825099	9.12722958020345	8.12337029445095	7.23938944861466
OSBPL2	10.5525960964509	10.4831553311927	10.7591177081621	10.3327172189464	10.12758208192	10.4794162103805	10.6227390413531	10.889855278097	10.8171184497621	10.5141619179548	10.940548667537	10.3503867423128	10.1262248712402	10.5974213924856	10.5617256522045	10.1877905066791	10.5911389482772	10.5559299153918	10.5048297109973
DNAJC10	8.34074028063018	7.45305493394893	8.61297167485599	8.12850632883296	7.91351775942279	8.65382817955751	10.2076505768056	9.14862910574978	9.69958581311936	10.4685118402533	9.32706664907041	7.81476893881052	7.57718256692317	7.7541679789901	7.84193098940352	8.88172059118074	8.5438051759644	7.75863097666472	7.79100004696775
FGA	6.34872815423108	6.65821148275179	6.32963670252521	6.13586316536868	6.25833047261243	6.90894977477797	6.29304486986342	6.91567983702712	6.24982454861618	6.41326572902913	9.90172552937135	6.62831575554171	6.14567745519564	6.32327998788732	6.69249136356009	6.62043978765172	6.21916852046216	8.36760258424739	6.40599235967584
NOTO	5.73154441330322	5.91647664443772	5.9004635213735	5.73606362787181	5.7292808460274	5.84465430031041	5.67383905599044	5.74953426766926	5.76553474636298	5.6387978999517	5.66106547980695	5.72246602447109	5.89845023280787	5.83204693024235	5.7292808460274	5.8801957289431	5.73267622307331	5.87405920314115	6.03121873061072
EPC2	7.13374126251481	7.86877996764042	7.29870504845031	7.61114434048575	7.3092835268663	7.16451779895414	7.16022944389596	6.86012727226966	7.12349031796388	7.00661108258604	7.40769264866568	7.35813863996116	7.57130289237746	6.96409360997773	7.43734677099388	7.58746100737794	7.19665228496752	7.25551300733409	7.63758271582665
DUSP5	10.6470830430586	10.5982383631562	10.9884692604157	10.8670451710282	12.7142134431073	11.8899444619108	10.5036587055745	11.4161220890337	10.1265754245815	10.7538169392514	12.3453036113158	12.0141614540778	11.951795105556	12.7957959407543	11.3296270610398	9.19269794526612	8.76804732842243	11.9701420294546	10.2686269103753
ZNF304	6.9719412461313	7.31183548702051	6.89062057413521	7.38578045151052	7.27895396478515	7.25594536970449	6.99112724761794	7.02056664964093	7.19131391596196	7.13505152372213	6.92154344350897	6.99988164906812	7.33391027500152	7.0729761297425	7.48640144415148	7.57369414058361	6.9086123860886	7.02831276816574	7.48253370770489
RRP7A	8.38673163744257	7.5225266077605	7.81376516118308	8.20965708318001	7.76090021071907	8.23411183459967	8.57857157896862	8.65872169232857	8.57768071117493	8.30173167115136	8.8687997183519	7.79456532701305	8.5528500473815	8.54250840993384	8.23615773650404	8.01457846492289	8.37574974031136	8.25678989614489	8.42004863235036
RUVBL1	7.85339564663628	8.19965762338329	8.51004808124591	9.34761383951834	8.90147454351749	9.37658233316677	9.43533647540182	9.17892349221223	9.06073888769814	9.60398085578564	9.35145298111024	8.85397506916987	8.73563319122469	8.79328206051249	8.51993694676552	9.40758707657052	8.18636189125299	8.60639484820612	8.86592747267548
ARHGEF11	6.26584942144085	5.95652136333312	5.92837032301897	6.07199858075306	5.76906555549003	5.55190047999961	5.68650052718322	5.78920757534734	6.05853297020161	6.05528243550119	5.67383905599044	5.96809075204526	5.83415498140132	5.45395539146423	5.90448409790142	5.71424551766612	6.15279185163912	5.90749159334305	5.77610398807316
GPR199P	6.57399096991487	6.92971171357836	6.51832583230715	6.40882562839829	6.50567978043175	6.42122329922514	6.67358186313766	6.71218305120923	6.54213885222688	6.54238652439865	6.63133277831519	6.96772657538771	7.00161986797006	6.27364083331922	6.93899143877554	6.68446110454825	6.59544398458948	6.7486007726509	6.32327998788732
ARMC8	5.82357869243181	5.77610398807316	5.8801957289431	5.74953426766926	5.84883072362343	5.73154441330322	5.96520709119934	5.66533591718518	5.74953426766926	5.66533591718518	5.84046323386954	5.68743307513683	5.82357869243181	5.69209237542757	5.87405920314115	5.76553474636298	5.83204693024235	5.71589337054761	5.98868468677217
PARM1	9.64309460648643	10.9659362645792	9.95720305570675	9.23815009551006	9.17196537216845	12.2534006352337	11.7400309083042	12.2806938784665	12.6477896956003	10.412343528101	11.3926232653223	9.40791587528308	9.73326603385626	8.55851178769359	11.5027646391332	11.306372131747	9.89093940368415	12.7069601139159	10.3297878187843
PAX8	6.38600558479255	6.40599235967584	6.37916172992979	6.10363820959677	6.24412594328373	6.47874050242148	6.75862298244024	7.99514132920195	7.10641427958255	6.89369105144343	6.68929916053589	6.55568427002267	6.72246602447109	7.00766757482319	6.02458563827827	6.64573047530608	6.24069594421251	7.13524754980957	6.12928301694497
PCGF6	9.15419229928055	9.41821377617211	9.2757923145034	9.58591346427739	9.33527153962164	9.66275381328617	9.7570635949863	9.27746200100294	9.42313608461987	9.75660468952393	9.14870459895164	9.52059334232693	9.71452647234153	9.24986483355914	9.76144618446505	9.65629471093999	9.44997398581035	9.19734154104359	9.64155018347682
ATCAY	5.86789646399265	5.85299758761332	6.14567745519564	6.01290383323064	6.0869323411374	5.72246602447109	6.02458563827827	6.09311010883225	6.05093696522523	6.27052894238072	6.26115467261557	5.58916423669977	5.86789646399265	5.62760683812965	5.73606362787181	5.6387978999517	5.92837032301897	6.05788344889963	5.71699089440494
KCNH7	5.99548451887751	5.7848520513164	5.66106547980695	5.44396131460906	5.79571500650173	5.6046644151637	5.9004635213735	5.70597790168252	5.85673675611911	6.01420574845732	5.62692676697463	5.55612281784117	5.58646452588639	5.52418907844937	5.71699089440494	5.67383905599044	5.77082904603249	5.86046625851717	5.63372181264101
DCLK3	6.32228872357088	6.41616416473313	6.23725777090037	6.29829173062012	6.38734703012646	6.43462822763672	6.39403389536778	6.17990909001493	6.40599235967584	6.05853297020161	6.31831684133498	6.40122086216022	6.43128865429159	6.40002551791402	6.467605550083	6.34660237529899	6.24069594421251	6.34020617991171	6.27052894238072
VEZF1	6.76802813465747	7.00245049923482	6.82366402889375	6.58883903924535	6.59999166770085	6.39002618467886	6.76048710181103	6.47681423679621	6.77756568730092	6.61868795928297	6.6667565918848	6.42500604148493	7.04201389602204	6.34340782229781	6.95106086127941	6.91450472885956	6.3819754785573	6.66007863548347	6.8860013506243
AK5	6.09434164963584	6.0639343057541	5.83625995679134	6.13914201914569	6.15633593669436	6.22689381357139	6.22303633790187	6.54268057988882	5.92441585637386	5.91248939686347	5.89845023280787	5.90849350081248	6.11478344724985	6.20750245925879	5.92243574023315	5.94953493301701	6.00562454919388	5.82781902461732	6.16524267864451
STAC3	6.62391513422034	6.67430951546289	6.39102872681019	6.39102872681019	6.49078350261206	6.53915881110803	6.30499830715618	6.35226417325832	6.41869594960205	6.26115467261557	6.46325133885654	6.61618123133188	6.93899143877554	6.60521428966528	6.76188361236552	6.58233018791316	6.67525138605026	6.62023742371323	6.44194819050336
CCDC184	6.65444126945156	6.37634248280467	6.82951091287998	6.38499954473004	6.29523261587247	6.37068740680722	6.70384129749449	6.86012727226966	6.71245271434881	6.65088229017427	6.64632685232135	6.37068740680722	6.46393301087224	6.09064175191785	6.2022864546479	6.10363820959677	6.86552667078887	6.74649954141624	6.35931031689044
CHMP2A	9.34462413918469	9.18695583444164	9.1534522175712	9.06749997298119	9.46339011055902	9.90684521011314	9.36792686622814	9.94917129535991	9.85706082819221	9.23137576404419	9.49165371011265	9.57122513871936	9.63862234810347	9.31531329998385	9.58842681731803	9.71690946623434	9.25687031268646	9.20904852564614	9.33438033802381
LINC01558	6.18784690943957	6.44724856860178	6.19495379593384	6.20750245925879	6.27984269352035	6.47874050242148	6.02070220379105	6.15987133677839	5.93545974780529	6.25436728144083	6.33806779754262	6.3819754785573	6.82756500665014	6.66789212523023	6.30499830715618	6.23122118071119	6.03452387533439	6.17592374206376	6.25550073314839
WDR4	8.86840866566789	9.01214095247916	9.11896079288065	9.72714530816399	9.16646213777449	9.57321109446634	9.44997893642825	9.21754627124829	9.55582803945845	9.92783587609044	9.36174072972013	9.1182275926108	9.61423021550969	9.88513443637473	9.11975274952812	10.10962905457	9.30036331471588	9.62008068213496	9.93959948829807
BHMT	6.19967234483636	5.77082904603249	6.03452387533439	6.33806779754262	6.11769504266975	5.78920757534734	7.23372511905554	5.95652136333312	7.18541265913406	5.97269265400426	5.8923910259134	5.82781902461732	5.62760683812965	5.84674402324487	5.84674402324487	7.65800577691312	6.12567176339259	6.7980673685831	5.83415498140132
MR1	10.1737136091716	9.48348146044871	9.4629420690616	9.39985830422509	9.57494937975813	9.06548399293137	8.90646794428229	8.85882801884084	8.9569133467728	8.54310259953573	9.14164123418607	9.76840832219012	9.44360416521134	9.84236433025871	9.63566081037656	9.4318847085701	10.412167572006	9.27997637335374	9.31028240074842
COX19	9.46944035492405	9.56787224840663	8.92410047963561	8.56467120528781	8.39751848404164	8.4905332282995	8.81873330904506	9.0362980911553	8.61282243349561	8.8677414400581	9.27818017648038	9.61710302627448	9.09604780311401	8.12420456172167	9.5401993480051	9.09055230840355	9.47856740557945	9.37092013702309	8.81087267354327
RPL24	13.2413797512448	14.047909484618	13.541503417357	14.6263321090407	13.9945210078245	14.4927053558399	13.6094956321256	13.4478092611405	13.5022724773297	13.6997739545631	13.3927320977484	13.5455871969081	14.1026988555119	13.8864364320724	13.6384151422906	13.9161192386822	13.2706665390487	13.9281801646431	14.5851198701138
HLA-G	9.36501576528729	7.03607358222956	8.29184111463072	7.36442622945607	8.34623447484153	6.85182773172675	7.73404365939479	9.10972959680627	7.73597768616096	8.85606410926088	7.78427559921073	6.83697313215725	7.43085979417337	7.73569952473867	7.45774776538131	7.02150859878956	8.99642688109213	8.03132571549624	6.92654981560801
MYLK	5.55190047999961	5.77082904603249	5.48864353985378	5.61960962162605	5.631686366312	5.66106547980695	5.52765840671484	5.54341854992942	5.61960962162605	5.54341854992942	5.61568995488796	5.80219321694183	5.68743307513683	5.76553474636298	5.73606362787181	5.68743307513683	5.68929916053589	5.8073549220576	5.81506301719287
ZYG11B	11.668580063084	11.8414767219838	11.3924702716561	11.5055544951528	10.9300200245345	11.427026476896	11.6233327867217	11.031551722556	11.3529878224778	11.748162611391	11.3159712906691	11.3786843093236	11.2438191238437	10.965556825859	12.0033966869014	11.6075069868337	11.4771256081529	11.2088943958025	11.5940650634455
SUZ12P1	6.45403438102951	6.17592374206376	6.53397909095731	6.24069594421251	6.09434164963584	5.85299758761332	6.11478344724985	6.87697730769454	6.3566720442121	6.83382746130399	6.69209237542757	5.77610398807316	5.93310047493137	5.7848520513164	5.69673667655928	5.84046323386954	6.39102872681019	6.22689381357139	6
AZIN1	11.7754846875786	11.657069239339	11.8845657557724	11.8598621509413	11.6598669981876	12.1150261529877	12.1817496524655	11.5588283987811	12.0364907301581	11.9426773857978	11.8791464696043	11.9947065710399	12.0191796128907	11.4965019465341	11.9901475135815	11.9398221895349	12.1076970221142	11.4897067439822	11.6726196330364
CCR3	5.58195375084882	5.55612281784117	5.53915881110803	5.62760683812965	5.48864353985378	5.66106547980695	5.65764000520782	5.631686366312	5.36713688829171	5.53501714609729	5.64048500384312	5.5837597536395	5.7848520513164	5.77082904603249	5.55371068918472	5.53010508575123	5.45417918400103	5.62692676697463	5.54341854992942
COL4A6	5.83204693024235	6.02458563827827	5.9004635213735	5.74617838097141	5.97154355395077	5.84046323386954	5.9004635213735	5.74505711847385	5.88427310710826	5.89643413076069	5.76906555549003	6.09803208296053	5.86294724802092	6.11478344724985	5.92243574023315	5.92837032301897	5.73606362787181	5.66448284036468	5.67807190511264
FBXO4	8.21997388104954	8.72869093375603	8.67325288622218	8.64619038440696	8.74756195196996	9.4770600192539	8.94311931348016	8.95758005466295	9.40465111884684	8.97789436927215	8.67339706579085	8.44133864174555	8.25738784269265	8.89984237232499	8.87603647981498	8.89635359759537	8.55987415626001	8.38434256541462	8.65465321189014
SCART1	5.78920757534734	6.19967234483636	6.0869323411374	5.96424381837536	6.04366603044085	5.96038891642162	6.23840473932508	5.73267622307331	5.93899143877554	6.08321336824898	5.88325423134128	6.27984269352035	6.25550073314839	6.23266075679027	6.09803208296053	6.17059209364554	6.07724299893246	6.36184554434589	6.13750352374993
LCE2D	5.73154441330322	6.08321336824898	5.74056873028193	6.09803208296053	6.12928301694497	6.00898878322726	6.09803208296053	5.74056873028193	5.94953493301701	5.96809075204526	5.80219321694183	6.02458563827827	6.20750245925879	6.06824086131282	6.23266075679027	6.22689381357139	5.86789646399265	5.84046323386954	6.10363820959677
IGLL1	5.73154441330322	5.89643413076069	5.55274593674845	5.72246602447109	5.71424551766612	5.81506301719287	5.80219321694183	5.90849350081248	5.88427310710826	5.71011763204345	5.78267065867701	5.81506301719287	5.6724253419715	5.66106547980695	5.80219321694183	6.06824086131282	5.6507645591169	5.88325423134128	5.80219321694183
THSD7A	6.11478344724985	6.18123575927822	5.87610679452901	5.99095486039699	6.31831684133498	6.03782146543497	6.27674416561734	6.08816916456707	6.00898878322726	6.04366603044085	6.12928301694497	6.27364083331922	6.16791986555194	6.00898878322726	6.57742882803575	6.15987133677839	6.14923903883703	6.35720008486005	5.8801957289431
PTPN11	5.71699089440494	6.05961485629722	5.64385618977472	5.73606362787181	5.71836162613835	5.69905184401685	5.73606362787181	5.85798099512757	5.55049130956254	5.71836162613835	5.75488750216347	5.73606362787181	6.04366603044085	5.97269265400426	5.95652136333312	5.74953426766926	5.59320435406329	5.82145511910246	5.97269265400426
OR14A16	5.88833655854878	6.12928301694497	6.13750352374993	5.92045290262375	6.13750352374993	6.16390121381454	5.90749159334305	6.26491169307446	5.99548451887751	5.80649677858677	5.86789646399265	6.09803208296053	5.94251450533924	6.49931494138542	5.91049283228871	5.95652136333312	5.99548451887751	5.93404464711225	6.37295209791183
LOC440300	5.53501714609729	5.72246602447109	5.588393834475	5.72701372166611	5.48864353985378	5.87200870151234	5.71149490665009	5.63981097771678	5.74281466986289	5.80649677858677	5.63710882083182	5.96809075204526	5.85299758761332	5.70136330215702	5.78920757534734	5.66533591718518	5.73606362787181	5.674686619928	5.78267065867701
TGIF1	6.41023933077602	6.48650039815323	6.44989147301094	6.41165164921741	7.15893479440033	6.51963625284321	6.37916172992979	6.26115467261557	6.41869594960205	6.39574832817903	6.8073549220576	6.30833903013941	6.37068740680722	7.21670900232181	6.54560857687277	6.22689381357139	6.70597790168252	6.50977500432694	6.59046279689821
LOC100288069	6.04366603044085	6.0639343057541	5.80864246791806	5.87610679452901	5.96520709119934	5.7848520513164	5.66106547980695	5.68158981722124	5.74281466986289	5.95652136333312	5.91248939686347	6.00225245173138	6.08321336824898	6.02458563827827	5.93545974780529	6.073248267825	5.86418614465428	5.77346892790519	6.24412594328373
SPATA31D3	5.62760683812965	5.75488750216347	5.81185631429254	5.64817779572482	6.02458563827827	6.02458563827827	5.86789646399265	5.83625995679134	5.68860001099912	5.85299758761332	5.77259038358876	6.08816916456707	6.15987133677839	6.05528243550119	5.88630626345243	6.08816916456707	5.83204693024235	6.07074781024228	6.41869594960205
RPS6	14.7190675641196	15.0912819430503	14.8867627737488	15.3303065334089	15.0702251167181	15.2235473829324	14.9955695925183	14.8074925079071	14.8753753174561	15.109417872658	14.8202306687002	14.9423405219912	15.3662627223416	15.3937825631251	14.9798581577036	15.3182091408308	14.8261191799395	15.032052745756	15.075850463638
FLYWCH1	7.437457470339	6.85912847618829	7.27711254559089	6.80992886572143	6.8758242866937	6.71699089440494	7.05489187872065	7.30613370842582	7.26912667914942	7.28987410924347	7.17379704363541	6.45252954467793	6.78267065867701	6.8262662761671	6.84183603626454	6.49322620895702	7.52527257372226	7.18262576200084	6.69023129886691
TIMM17A	6.56709210052579	6.57202409487614	6.70597790168252	7.0056997694646	6.97785230797118	7.01399479737011	6.91691607401066	7.18626283566979	6.97236410482751	7.0698525111258	7.10098920773492	6.57742882803575	7.08821157538165	7.25186486938527	6.6992503918465	7.28856251118816	6.8367863521556	6.84242074772839	7.11742284958282
LOXL2	6.42290574261218	6.34340782229781	6.30164800149733	6.26741032458592	6.12350066435096	6.10363820959677	6.3566720442121	6.1184220243132	6.34074028063018	6.10223819393074	6.00450139223494	6.26115467261557	6.31167203517036	6.34340782229781	6.26115467261557	6.11478344724985	6.45779126025604	6.171354965118	6.15279185163912
RPL27	13.8776196495727	14.553429097691	13.8930254714539	14.299550231433	13.8990913122909	14.1856542452538	14.1248778415672	14.1323563125082	14.1376787748086	14.1549418638828	13.9568393771251	13.9018902528122	14.5021115942239	14.2185908426798	14.0474635719241	14.3012603516548	13.9610346699605	14.3302159212607	14.3508672383173
MATN1	6.46480873998043	6.62150246549624	6.58265685567393	6.46597446450407	6.46671683709267	6.30633516019798	6.67139670153036	6.39574832817903	6.42122329922514	6.78135971352466	6.59693514238723	6.39163026151743	6.78267065867701	6.24412594328373	6.39403389536778	6.64154602908752	6.38499954473004	6.61013159963992	5.99548451887751
NMRK2	6.30231905094883	5.69209237542757	5.98527271425345	6.12567176339259	5.94719858426206	5.74505711847385	5.80542144617176	6.03782146543497	5.93899143877554	5.94719858426206	5.81932841537339	5.76553474636298	5.84046323386954	5.79571500650173	5.33699741660501	5.66533591718518	5.90749159334305	5.65420637794429	5.82781902461732
GPR141	6.33413917883824	5.80864246791806	6.52617369128382	5.92837032301897	6.26741032458592	5.79571500650173	5.87200870151234	5.66959375118833	5.71424551766612	5.61412086878925	6.12928301694497	6.19179950106508	5.92243574023315	6.37634248280467	5.70597790168252	5.72701372166611	6.38499954473004	5.75915583380027	5.91647664443772
DNM2	9.76942662520541	7.74988082145903	8.82589817465359	8.93840636434201	9.15668936127085	9.12226270991068	9.15534902436785	9.43799066415969	9.26902355901145	9.23040886598862	9.42709448509349	8.63729180332653	7.89253674532577	9.22155111385381	8.27890287178109	8.23594576394536	9.51963625284321	8.90930328787415	8.55552706570919
SH3RF1	8.79476739920206	9.06928702708231	9.1554325156701	8.55998578132093	9.02289901541465	9.2353213884081	9.19561040160602	8.68678798704492	9.35005164009924	9.14296858687362	9.57782098384263	8.42082806112241	9.74617401323412	8.92552061588124	8.85157259714233	8.54557691703802	8.59645068513827	9.0432936447805	8.61038448236867
RBP1	12.1887830154368	14.1101114139284	13.6617147447029	13.7576156993099	12.6601236384008	12.4154596705962	12.9264416469907	12.9558420179852	12.4431357128296	12.841598626072	10.9168674209395	12.7042380660647	13.4731645106475	10.9281351848386	12.257200627899	13.0292397863717	11.9600747530145	13.7453138467801	14.0537536775257
SFTPB	6.69587414015511	6.29370154208074	6.34607044078517	6.22689381357139	6.17272751801285	6.14567745519564	6.40002551791402	6.5705464179067	6.40599235967584	6.33151354657445	6.5839597798478	6.06824086131282	6.23840473932508	6.27364083331922	6.16791986555194	6.31831684133498	6.39703281709685	6.29421269335611	5.93310047493137
VPS13D	7.67398035122985	7.67415553811038	7.80571227759025	8.10435605638366	8.3427205129061	7.70484430516052	7.67029012986348	8.9841780370686	7.67259223233275	7.57494238084914	8.00638667465221	7.3518226445507	7.45648584326057	7.67199034627638	8.04497272075972	7.37068740680722	7.5316380034722	8.08377980210306	7.89746250121665
SLC26A8	5.65248649491816	5.63372181264101	6.08321336824898	5.96809075204526	5.94719858426206	5.76906555549003	6.05853297020161	5.77610398807316	5.88833655854878	6.13476924041897	6.07574653806091	5.81078497075035	5.65248649491816	6.00898878322726	5.78920757534734	5.70597790168252	5.96424381837536	5.86789646399265	5.75488750216347
PLA2G2C	6.02901108665907	6.03121873061072	5.98868468677217	5.95652136333312	5.86789646399265	5.91049283228871	5.78594281939225	5.85798099512757	5.674686619928	6.08321336824898	5.81506301719287	5.98868468677217	6.1402326347024	5.92045290262375	5.75488750216347	6.07824048959725	6.06824086131282	5.87405920314115	5.82781902461732
LOC643201	6.60921272697176	8.09003670927743	7.38434860995188	7.58706940021294	6.39536789999796	6.9129922966833	6.46002824638289	6.53294028837287	6.44580448973829	6.44312755209543	6.18388345903223	6.49249415167943	7.75955534320631	6.80632405739003	6.83656672851947	6.55842071326866	6.46086540384599	6.20750245925879	8.14367095894532
LIN37	6.90064706698127	7.26602564632901	7.14788667260355	7.43702544508778	7.33125466218952	7.25299934223165	7.07756346727058	7.26151953239135	7.28939554179527	7.37247158373963	7.14678452291816	6.74038793246835	7.45648584326057	7.04981697313808	6.43796008833447	7.04167667192601	7.10116154599216	7.57820435139252	7.67572420762111
CIB1	11.386003967581	9.98180086257575	10.72420277044	10.4430156287975	11.0982120795297	11.2757428550631	11.3608284332487	11.4300902642738	11.8273290870978	10.7539929710443	11.7230418860531	11.1797504470235	10.0558289018899	11.5251857889388	10.3749164493895	10.7500636168303	11.0933599874919	11.3294028222731	10.2346135237907
SLC1A4	8.00234810306784	8.13691782233561	7.85434729864656	8.03127939311763	7.80133135001485	8.29922130028048	8.73522056889454	8.25280070833141	8.43103076831233	8.91885578531815	8.95037888449284	7.22380865860602	7.86626200750293	7.75308835530927	7.6903933484202	8.61725219288927	7.91504876871724	7.6279897843157	8.08972747315823
MDH1	12.7017498384186	12.3991548815714	12.6888185971792	12.6699066938489	12.1973698638006	13.2140131987659	12.9741988506125	12.6375237591598	12.9662026055703	12.8709905608738	12.5604560551706	12.4049702393334	12.2614700513419	12.5377123613488	12.7195974661065	12.9250985652322	12.828360251219	12.028821036905	12.6565806105155
PSD3	7.08118727906174	7.16583457786565	8.08706498445482	7.58079069284018	7.59427533122177	6.98654063544279	7.27217906189793	7.49766185961915	7.15855415032853	6.96031824738591	8.176632444056	6.23840473932508	7.04201389602204	7.27862786744491	6.04657836662033	6.75488750216347	7.02469644009399	7.7966840525792	7.33478635096938
SEMA5A	6.94805295851807	6.77807712953536	7.51082666027693	8.25803455314555	8.20286971741221	10.400290073164	9.07979782268649	9.57042213454306	9.58250388049928	8.40765059068837	8.03119225889922	8.95129258419119	7.42221533698125	8.17976680341872	8.317269241648	9.57304783337941	6.88719989657351	10.3514822440641	7.40175588468237
GIMAP6	9.86169891322404	8.78389367918328	9.10057877064263	9.18151108418279	9.33620995674624	7.80901306810329	8.21454837937171	9.08724721648529	8.2253106034264	8.23940567970305	8.55381396242012	9.52529822146877	9.573199541795	8.90644208819084	10.1788233022519	8.89489686689676	10.217157513103	9.09148589960112	9.02405145413386
RPS7	13.9289172079078	14.7203710978462	14.3436811888839	14.9232546616547	14.1787306825795	14.8263675233741	14.5906635624152	14.5134282821612	14.3552203393783	14.5033765770883	14.0042558747755	13.9250621150071	14.742766133	14.4050406584803	13.7615742002825	14.5580696713749	14.1182063128843	14.4852351624766	14.8628164097345
REPS2	8.24001993989507	8.23348546632741	7.92228052025696	7.83275143285384	8.37188900685143	8.98644620575644	8.64295205808277	7.22443490016399	8.58810557731315	8.5945586262862	9.33284083087764	8.14625248278026	8.6146233534271	8.60051693719963	7.86906632649589	8.2253106034264	8.3993578286931	7.58382141881105	8.057176220747
SLC37A2	11.0925084791923	7.35619840336502	8.0503928599799	7.6257044601868	8.66245404684903	6.83011965942187	6.88883942536181	6.84708616837536	7.352562570135	6.70303838898642	6.84267719153754	7.39852994350593	7.77180900591929	9.16957204901562	7.2557188204298	6.75118384246065	10.8084749910324	7.51618774933888	7.17092652528738
ABLIM3	7.41839405663574	7.07992099312176	6.79787807595744	6.97119059653346	7.18859774662616	6.74416109557041	6.54689445988764	6.65502117310996	6.81943699659368	6.61618123133188	7.40769264866568	6.84587639057824	7.27970992975999	7.28429943050691	7.84613911768371	7.27822920390455	7.44864660748518	7.31284938274498	7.00318956148575
PRICKLE3	6.48542682717024	5.72701372166611	6.29523261587247	6.5274770060604	6.34416983305597	6.35508676166836	6.07424852334703	6.47951028910984	6.50085940286853	6.40963362794814	6.37822201477423	5.84046323386954	5.83415498140132	6.13750352374993	6.03782146543497	5.84465430031041	6.77991629665499	6.20303275374472	6.14159627838382
SLFN14	5.69209237542757	5.6724253419715	5.52380343045189	5.61960962162605	5.631686366312	5.66106547980695	5.74056873028193	5.58646452588639	5.55799511286258	5.58066107132124	5.73944309777245	5.78267065867701	5.98868468677217	5.45395539146423	5.71149490665009	5.56453060081634	5.47838943390225	5.55765515472542	5.60387258348447
APCDD1	7.56114662860384	8.63331931286746	9.19580329040517	10.5198079312	9.06593791487528	11.6780065227066	12.6074914750543	12.5561934368783	12.4960075558497	11.9586717509853	9.94115092484934	11.6056768796885	8.66866874104001	8.11197234723127	9.43938315320126	11.009784888073	8.29072803606731	13.1409917773518	8.90186789616745
PRKD2	10.373245267864	10.647374956397	10.3922129738882	10.4840537217253	10.4670177562759	10.8483868010596	10.5178519276972	10.6537046884909	10.4600039722189	10.6818176579077	10.5482172559483	10.7961934448232	10.7617775083966	10.2401553330984	10.6100872021489	10.5381546834045	10.5153351766513	11.1426247387249	10.7149444543052
PCDHGC3	5.88427310710826	5.87405920314115	6.40599235967584	6.36501007678303	6.20437551131909	5.80219321694183	6.34074028063018	6.1184220243132	6.29041334473378	5.99548451887751	6.38543103719352	6.2022864546479	6.32822611878773	6.02458563827827	6.12928301694497	6.17990909001493	6.18784690943957	6.19855112168123	5.8801957289431
CD82	8.65678236421899	7.54592204895757	8.60818273163535	8.05713938773176	8.37748082055929	7.0635191207633	7.05313306363091	6.95788210513552	7.37020090555387	6.97901355050587	8.95697344148413	8.21957270892469	8.60269626723677	10.233569109652	7.5614269565997	7.41730908178486	9.03968018035565	7.3883832958636	8.14449306263649
RPS15	14.3397081754288	14.7197053597988	14.4832450719613	15.0415613660397	14.8403964321436	14.857595590169	14.5710150880706	14.6991177928261	14.4706093472893	14.8232037133981	14.4544374638715	14.1447757676679	14.8381903612666	14.5986298465826	14.2218156054037	14.6191300257155	14.3569870904686	14.7629228493437	14.9103881566489
ZNF461	6.71659862550885	7.02795574381704	6.7338261223701	7.07824369241781	6.70758138663643	6.45121111183233	6.74281466986289	6.64862074872713	6.4733729376949	6.94850857372953	6.92154344350897	6.36501007678303	6.68570052010411	6.17059209364554	7.09855851793841	6.78267065867701	6.89437276268457	6.53915881110803	7.16242959869368
HIBCH	9.84241697615578	9.8788862381197	9.95233036270708	10.7796530454516	9.63676489587983	11.936873609014	10.6963218191802	9.60204834588758	11.0670668502466	10.3295267185003	10.3791620549099	10.3101317273877	10.0824508577842	10.084251261801	10.6268995793555	10.889566400259	9.72158849386137	9.63013186033693	10.7628004177415
ABO	6.22207035524718	5.80219321694183	6.53657049859543	6.79223848398442	6.15987133677839	6.40201777711713	6.6331405495224	6.48542682717024	6.69474789326907	6.37068740680722	6.68369645430652	5.72246602447109	6.31167203517036	5.88427310710826	5.77610398807316	5.78920757534734	6.42185444544339	6.35508676166836	6.09803208296053
TMEM92	6.25776496857139	6.17592374206376	6.40917875950067	6.37916172992979	6.32115424216387	6.18652630850696	6.56224242422107	7.35082252399978	6.43856566017821	6.87309216273921	7.55436936116187	6.28601800723038	6.14567745519564	6.51682517442221	5.98185265328974	6.06177619758669	6.26865895502767	6.47816289273763	6.12928301694497
UBE2Q2L	5.91647664443772	6.23122118071119	6.18547014606694	6.52552080909507	6.30499830715618	6.59869570566931	6.02790599656988	6.22689381357139	6.06824086131282	5.98185265328974	5.86294724802092	6.11478344724985	6.8860013506243	6.05528243550119	6.17592374206376	5.95652136333312	6.1184220243132	6.85680646187454	6.29370154208074
NLRP10	6.18388345903223	5.84046323386954	6.20124177119825	5.88427310710826	5.91049283228871	5.84465430031041	6.34340782229781	6.09311010883225	6.32162690085936	6.31831684133498	6.24069594421251	5.77259038358876	5.7848520513164	6.07824048959725	5.77610398807316	5.74505711847385	6.18388345903223	6.29421269335611	5.77259038358876
CHMP4B	5.52251719209438	5.60940039000643	5.74953426766926	5.68860001099912	6.03452387533439	5.67383905599044	5.80542144617176	5.66106547980695	5.82357869243181	5.85299758761332	5.73606362787181	5.68743307513683	5.90448409790142	5.89845023280787	5.62351574149055	5.66533591718518	5.89643413076069	5.86418614465428	5.85299758761332
OR51B5	7.05591252782469	5.96038891642162	6.73170324592631	6.72246602447109	7.14603299088126	6.85182773172675	7.40246382317979	6.82597002222201	6.84387081511374	7.39018959669693	6.71699089440494	6.34872815423108	6.05528243550119	7.93910137100623	6.3819754785573	6.15515621689902	6.99635597809602	6.41754538219875	6.34872815423108
NFASC	6.37446049900078	6.72574115650395	6.71889722828199	6.65968199632237	6.48000008652547	6.5352753766208	6.6331405495224	6.49505552836802	6.54213885222688	6.38887833881199	6.37822201477423	6.35931031689044	6.95855271543101	6.5077946401987	6.95705791822233	6.62043978765172	6.47917396225893	6.45779126025604	6.6246858105254
SLC25A25-AS1	8.70324746509085	8.72966084617937	8.44226137101133	8.07059058269271	7.89926446662395	8.59035387957911	8.63251143163581	8.52925093817015	9.04871599772896	8.65440976183616	9.42496301604218	9.34695688937888	8.82310574777816	7.93385645209433	8.73497679886165	8.69378243578825	8.86288031731701	9.02031828583849	8.40997723009206
NUS1	7.70583970588368	7.68434958906905	7.78946974113067	7.11321082310939	7.97952294371963	7.59548575798795	8.42309615570248	8.04385628733193	8.72321859800475	8.18103743315609	9.07487680889213	8.14458024342967	8.29953911325342	7.90305333828958	7.80133135001485	8.62983379633475	7.73225902244072	8.03409793681114	7.43217439435483
FILIP1	7.21407039233705	7.23146120983426	7.26645487007644	7.24151512117424	7.32798011247471	7.73610152180299	7.85371127054316	9.8115368571271	7.40769264866568	7.19687945138042	7.2147300117792	7.88551701659182	8.23314029644597	8.13149431253655	9.77514966408396	7.93018557859358	7.7707319382905	7.64813608210464	7.04676823985672
RP1L1	5.86294724802092	5.74505711847385	6.1106138055009	6.19179950106508	5.91049283228871	6.10363820959677	6.01680828768655	6.05961485629722	5.96038891642162	5.77610398807316	6.1106138055009	6.06824086131282	5.92837032301897	5.92045290262375	6.15042360517025	6.17592374206376	5.93310047493137	5.91647664443772	6
STARD6	5.68158981722124	5.87405920314115	5.70597790168252	5.74617838097141	5.76553474636298	5.71699089440494	5.68929916053589	5.92045290262375	5.61960962162605	5.67383905599044	5.70251902915328	5.81506301719287	6.04948483557401	5.48864353985378	6.02458563827827	6.06824086131282	5.65764000520782	5.68088692071969	5.74505711847385
PPIL6	6.58455217597309	7.5225266077605	7.58998140255339	7.49616191662399	7.40458725966944	9.22731413710556	9.15971898820937	7.59485604490169	8.6046303190087	8.03855305787194	9.21512743502261	9.04941758202086	7.92176954421325	7.2460640949717	6.95106086127941	8.2601131863429	6.75221336786514	7.52196469876831	7.96439401113543
ERMARD	9.07668948930617	9.2484003456911	8.98600412437036	9.25137091995235	8.84794023708207	9.24470181195974	9.04199200074637	8.84846770935813	9.03659207082143	8.85606410926088	8.3548126834994	8.70159514537879	8.94832517670333	8.6419343224746	8.87075339338655	9.02652759216396	9.01490423398047	9.2452826807292	9.28789218585405
EIF4G1	6.23553560671046	6.6954983582193	6.4797802640291	6.35024439969447	6.19179950106508	6.15042360517025	6.42374622911477	6.23122118071119	6.46226013308217	6.27674416561734	6.31433399391901	6.62226125135163	6.69249136356009	6.04366603044085	6.59305492166988	6.62891937351136	6.58646452588639	6.27984269352035	5.89845023280787
SOCS6	7.94101649193094	6.73552217729654	7.16467969687995	6.962950358355	7.31591034362789	7.63978276589531	7.20135156713199	7.01311606079289	7.19432250336952	6.99057712427716	7.47852615046361	7.17180729151797	7.57130289237746	7.26339597353683	7.19278595925112	7.4495333127663	7.8109873537669	7.27802192968249	7.11213920729364
ZNF385B	6.41447383643093	9.90146564357806	6.50356022588251	7.59565806047242	6.7314290111137	6.29370154208074	6.14923903883703	6.64540913622213	6.15987133677839	6.27984269352035	8.21889205811288	8.55386079765905	7.12717617506545	6.12446668994232	6.67887615245352	7.69692928561796	5.87200870151234	6.82301305156449	9.48155566623248
MYLK2	7.31723170022261	7.64522393746916	7.07401940398285	7.0247972623514	7.27045886158012	7.16736997155824	7.16022944389596	7.33877114052222	6.95206210353786	6.88342898178299	6.98908563211536	7.24748419626993	7.42798405977867	7.51326254295952	7.67704798916667	7.14873077917319	7.12971782092227	7.086792256554	7.2519850768165
COX20	11.2905254873106	11.7763028221076	11.5217540245918	11.8960421704796	11.1328897507972	11.59154254229	11.7789909303376	12.3531173205386	11.6274746069101	12.3069270753437	11.2237619087577	11.7293647231841	11.8227070878986	11.2949291838754	11.9197831091589	12.1283478926443	11.2491221064871	11.141322809648	11.9751907617206
STARD3	8.63822917926211	8.2927739284746	8.28524314371626	8.52016370321031	8.55678766884595	8.31865623248139	8.24766078003326	8.05480778669254	8.21817668985993	8.29938067346207	8.25599397876736	8.17930004467286	8.41051240769499	8.63169109478235	8.20580546522216	8.33476222130776	8.7481777515391	7.98083647382824	8.170567558931
TLX2	6.26115467261557	6.38801728534513	6.07948478382681	6.03782146543497	6.32398787432224	6.2022864546479	6.20124177119825	6.5705464179067	6.36501007678303	6.49249415167943	6.27364083331922	6.33315535031062	6.27052894238072	6.34340782229781	6.34872815423108	6.44194819050336	6.18388345903223	6.13750352374993	6.10922054599423
AHNAK2	9.91964011607645	9.03202919164934	8.91396616650738	8.08071148629184	9.53469273683702	9.2821772918063	8.30768716702657	11.1060757441515	8.87602419741727	8.55539937252506	9.38385589707082	11.6056768796885	8.57521663701327	9.48001382431944	12.2672309616599	10.7800063063857	9.30980328219669	11.5216924454022	7.69629225647344
GAGE1	5.84046323386954	6.01940614053676	5.56955185108361	5.94251450533924	5.7848520513164	5.73606362787181	5.58453263378812	5.74953426766926	5.79787677934697	5.74953426766926	5.81506301719287	6.19705348975542	6.16791986555194	5.91049283228871	5.84046323386954	6.21399459935917	5.51412226017071	5.62692676697463	5.76906555549003
PTPRU	6.87779945406019	6.74523733212975	7.36698744929044	6.89385119762137	7.46601118421597	7.36056005256926	7.44037337656539	7.74456477837141	7.69828169200163	7.07708273806463	7.87452957049006	7.67009959779075	7.07807179766514	7.27483471115948	7.05528243550119	7.08118727906174	6.96795938245832	8.49711892935466	6.90134118952067
SKAP2	10.4536207692099	9.17599732162533	9.30030450782955	9.00668569049202	10.0885952040701	8.53262398254186	8.13511053961357	8.06666131014693	8.35023865264784	8.14411878815253	8.96025945042709	9.46009850600697	9.53443848746959	10.3056032817379	8.85157259714233	8.29117806821626	10.459195931873	8.51971683710032	9.77627131651428
ADAT1	8.69865327743969	8.11031573604717	8.53629540186929	8.67371399815987	8.68831466064039	8.82945287831519	8.84054348626992	9.02037996406185	9.00931217725271	9.23282501707035	8.74892273571965	8.58221049157739	8.42045250565915	8.76949175361955	8.63680585225558	8.65958995474248	8.64860924517454	8.51722371745199	8.37366604482814
FMR1NB	6.13750352374993	6.22689381357139	6.1106138055009	6.14923903883703	6.00898878322726	5.92441585637386	6.09434164963584	6.0639343057541	6.09508049190141	6.18863829456139	6.22689381357139	6.17059209364554	6.14567745519564	6.26741032458592	6.33151354657445	6.26584942144085	6.09064175191785	5.87098112422465	6.02458563827827
IBA57	7.30158764660319	7.86332832202223	7.14788667260355	7.57527450785941	7.61504986787362	7.70855696892896	7.06365393418451	7.17971008387062	7.25594536970449	6.68527441586238	6.96880270536777	7.01569380710515	8.06002359803404	7.86400285501499	7.57297604568487	7.17092652528738	7.34992252982182	7.43328664820159	7.66764522277327
MEOX1	8.30449370162112	6.20359271420771	6.76936050198025	6.7487094432196	7.09344820069878	7.09180136921767	7.0981795041185	7.57201651312894	7.5740106554151	7.79590263555439	7.29942967259707	8.49698476216098	9.1274168695561	7.65243128137747	9.57430439174031	6.36501007678303	7.59531641904708	7.15765009686171	6.38801728534513
CIRBP-AS1	6.94201827366338	5.92837032301897	6.85266433149972	6.80111078970018	6.68515525235649	6.87620136088011	6.78633498041697	7.13750352374993	6.91821805334701	7.06743436075652	7.54978466794786	6.00225245173138	6.60979484608839	7.09576938522787	6.21723071622067	6.06824086131282	6.73606362787181	6.49996863050044	6.50416590366237
ACTR3	11.825764921323	10.5142819698253	11.5844534288567	11.0044317979364	11.0474334174512	10.7001655453526	11.217754785678	11.7676958848682	11.2832196485082	11.3424895776632	11.1176904329567	10.5341853607693	10.7394912824421	11.241327771895	11.0697569367963	10.5095554169515	11.8304956381634	10.3341896937383	10.2531300946223
TP73-AS1	9.50581790414514	9.73505078064859	9.4593424720844	9.65295016941369	9.34744088199743	9.24470181195974	9.20186269444171	9.0536617478002	9.04203962254636	9.19516227846342	9.1279205727498	9.4671019453251	9.31875157301853	8.58373644051001	9.58079427233897	9.50682049223416	9.15807997169612	9.4121523257023	9.68440429585292
RNF168	6.66513264632305	6.04366603044085	6.45516280124451	6.34721031354541	6.51457362367189	6.25266543245025	6.36216301164173	6.24412594328373	6.43614351227933	6.63115522408799	6.76818432477693	6.24982454861618	6.19179950106508	6.37634248280467	6.31831684133498	6.15042360517025	6.6331405495224	6.42900662324728	6.46188866443282
BICD1	8.96312207730723	9.98814613157933	10.6270563116796	10.6646795370872	9.24822195453754	8.55411682901539	9.61342446341293	9.71056384083252	9.03280862405216	9.66184275043439	8.96484738289031	9.57322151073005	9.415703324074	9.24735174426206	9.05082299216719	8.76817075808546	9.16908919850649	10.6931008803787	10.6352076007002
C1QA	13.3851360990845	11.6607113113725	12.250142087862	11.5637280071015	12.7250455357684	10.3385113268755	9.54135472816328	10.4045101991652	9.68986365130645	10.4070695128516	10.4250448682221	11.886022429797	11.3078786140821	13.9401281548637	12.0204735182255	10.9950842879154	13.8023037114674	11.0005104180454	10.6642595353062
FOXJ3	10.6861646763116	10.3807888540508	10.7091041514768	10.814887474346	10.6194004463892	10.2793770382228	10.7564014538253	10.3966343197393	10.7825938373794	10.5303573685256	10.9512502501738	10.388261446202	10.3300810378203	10.2769773210668	10.4793585070718	10.5603499362576	10.7580037951124	10.5478971508789	10.7204113515219
KRTAP10-5	5.72701372166611	5.89643413076069	5.57678211402042	5.65248649491816	5.75488750216347	5.56033283421244	5.84046323386954	5.79354998953654	5.61176256006487	5.74056873028193	5.60387258348447	6.11963215530272	5.8923910259134	5.80649677858677	5.82781902461732	5.88630626345243	5.81932841537339	5.64731450954714	5.656782364219
TSNAXIP1	6.56362949244401	7.29370154208074	7.25109227396484	7.68154554484805	7.07356534036346	8.00172175295471	8.04487985420479	7.45930537729808	7.68442323233324	7.68070692414537	8.38178864264151	7.92187603726911	6.5711200698023	6.80271021929134	7.0601554952546	7.56378047878134	6.61618123133188	7.17239450380602	7.6292145294801
SAE1	11.9961840379842	12.1454288019367	12.1797105503234	12.5472314431551	11.6727641410407	12.8369661520052	12.9901535600801	12.817484081247	12.6658276511332	13.1355997172704	11.9708713371373	12.0263149421137	12.1141062768988	12.224159626183	12.5529750854623	12.8990354531441	12.0718081455744	12.4168339375189	12.5815845353783
CCL20	7.56320237481339	6.04948483557401	7.98289435035845	7.93965560754883	10.3044555981056	8.23230435558553	7.34638696545143	8.31803342697284	7.60032179570032	8.30329672498407	13.3111991123513	10.2671643789483	6.7771566660045	12.9145472393621	6.95705791822233	7.48654544813326	7.39852994350593	10.346243341016	6.26115467261557
PALM3	6.09803208296053	5.68158981722124	5.84674402324487	6.00898878322726	5.85798099512757	6.25266543245025	6.32681415451317	7.16430358309365	6.41616416473313	6.31831684133498	6.0639343057541	5.6667565918848	5.79571500650173	5.80649677858677	6.00225245173138	6.17059209364554	5.81506301719287	6.37446049900078	5.84046323386954
NUBP2	7.51129012670145	7.92663579618261	7.59126950216074	7.99736411150197	7.71454364383593	8.08572525722096	8.0050546563121	8.15868188427008	7.87392144563124	8.17122484497794	7.87337766703457	7.55592732785129	7.81784002917676	8.04148667493759	7.78388876952731	8.05123613566394	7.57388723803453	7.57369414058361	7.99716818778156
EREG	6.0869323411374	5.94251450533924	5.88935185259465	6.19574129324645	7.17807420852385	5.90448409790142	5.99548451887751	5.95652136333312	5.94602898951548	5.90849350081248	6.17990909001493	5.99548451887751	6.27519333390221	7.90841123607353	6.24982454861618	5.99095486039699	5.68088692071969	6.18652630850696	5.86046625851717
SGCD	6.35226417325832	6.78267065867701	6.35138098067433	6.55539592120106	6.77500707028739	6.48956059673168	6.06177619758669	5.82357869243181	5.95303237725324	6.18547014606694	5.98868468677217	6.59416483479969	6.51306905570824	7.45866334294274	6.83656672851947	5.82781902461732	6.21916852046216	5.68650052718322	6.52580109927381
GRK3	6.47874050242148	6.26584942144085	6.27052894238072	5.98641093525204	6.14567745519564	6.34234139743155	6.02458563827827	6.00898878322726	5.92837032301897	6.27052894238072	6.10223819393074	6.24412594328373	6.11963215530272	6.60521428966528	6.35931031689044	6.04366603044085	6.62750907938906	6.08915913191124	6.28447711781042
LINC00461	5.34451251786303	5.32325476415065	5.36896036977474	5.60782444465064	5.50045790630566	5.2874907645707	5.68088692071969	5.37473695513793	5.43629511983936	5.53915881110803	5.36093309476493	5.34956697468286	5.54402473342166	5.20554891117303	5.50721744673595	4.8674467869033	5.52132090274754	5.74617838097141	5.21122640065802
LINC02291	6.95406250585173	6.04366603044085	6.90489709754497	6.43396093112118	6.16309613843601	6.48588725679497	6.75288236627309	6.96323481095962	6.74439524535272	6.97901355050587	6.73335434061383	6.03121873061072	6.00225245173138	6.55362929391636	5.95652136333312	6.29829173062012	6.91802837879751	6.89854092746592	6.40002551791402
HP1BP3	6.04948483557401	5.88630626345243	6.03452387533439	6.24069594421251	6.21529030565123	6.30231905094883	5.81932841537339	5.83625995679134	5.8801957289431	6.24069594421251	5.86294724802092	5.81506301719287	6.11963215530272	6.39403389536778	5.97498811199193	5.70251902915328	5.81078497075035	5.7292808460274	6.58613121131988
ALKBH5	12.979080593729	12.804851583572	12.9736115624973	12.6551220060199	12.7027589966321	13.1133690580932	13.1874447596676	13.1037929747138	13.2225340170796	13.0564876467046	13.2858068074505	12.6892565439601	12.9834525588262	12.8635589700521	13.00606495655	12.9293487777036	12.9136710082738	12.9599245444679	12.9641282026246
NPIPB9	5.74617838097141	5.99548451887751	5.80219321694183	5.8801957289431	5.82781902461732	5.75488750216347	5.69209237542757	5.9004635213735	5.67807190511264	5.75488750216347	5.68860001099912	5.84046323386954	6.4110872267986	5.86789646399265	5.99548451887751	5.96809075204526	5.62351574149055	5.80477637795583	5.69209237542757
CPA6	6.46830472094458	5.73606362787181	6.47004872601133	5.89643413076069	5.99095486039699	5.8923910259134	6.20750245925879	6.15987133677839	6.20124177119825	6.39231742277876	6.36311324197513	5.95652136333312	5.91647664443772	5.76022094646651	6.10643207781693	6.18784690943957	6.36906684295728	6.03518399661834	5.91647664443772
TMC8	7.44166025334098	5.6046644151637	6.39102872681019	6.47208155013361	7.22501843995094	5.88630626345243	5.99887245399427	6.41326572902913	6.17592374206376	6.27984269352035	6.37068740680722	6.47735352663456	5.85798099512757	7.362806501699	6.01680828768655	6.33806779754262	7.26820886127421	6.89138880632403	5.87200870151234
SULT1A1	6.33413917883824	6.92504996472736	6.69249136356009	6.96501425712665	6.68706068833989	7.03295707898003	7.17589181484927	6.53915881110803	7.03935337806153	7.06743436075652	6.76553474636298	6.22045959037448	6.74416109557041	6.59416483479969	5.96809075204526	7.02150859878956	6.61902117588657	6.39512451043807	7.43082551330111
CBWD2	5.72701372166611	6.09803208296053	5.75355105460065	5.62760683812965	5.68369645430652	5.91647664443772	5.76155123244448	5.631686366312	5.88427310710826	5.88833655854878	5.90448409790142	6.26115467261557	5.98185265328974	6.04948483557401	6.22689381357139	5.77259038358876	5.92441585637386	5.64731450954714	5.89845023280787
IGSF1	5.71699089440494	5.86789646399265	5.68650052718322	5.84465430031041	5.87200870151234	5.86046625851717	5.78267065867701	5.8801957289431	5.86789646399265	5.91248939686347	5.77939105953591	5.86046625851717	5.78048596271955	5.90448409790142	5.94251450533924	5.81506301719287	5.631686366312	5.70929063572336	5.95652136333312
POLR2J	6.62391513422034	7.25041686091292	6.72531444606246	7.36442622945607	7.0191625819124	7.79301278073163	7.23650601203967	7.25540442437484	7.16005897581864	7.24906224027991	7.21868431336217	6.92592467172882	7.24412594328373	7.70251902915328	7.53214315835323	7.27563473664092	6.85839508866666	7.32885441165772	7.39579458962984
CCDC85B	8.76167488672002	9.06724207824082	8.44226137101133	8.34340515721831	8.79578155593065	8.30681042020971	8.33096123358464	8.82936724928412	8.30998058369806	8.47328282174634	8.36411845469964	8.77323681204236	9.21621475168491	8.52554547368412	9.06901226038467	8.74848572050501	8.62311331099054	8.60639484820612	8.4778400101023
TRIM55	6.09064175191785	5.80219321694183	6.09803208296053	5.87610679452901	5.95652136333312	5.99095486039699	5.85299758761332	5.98185265328974	5.98185265328974	5.84465430031041	5.94602898951548	5.84883072362343	5.76553474636298	6.15987133677839	5.91049283228871	6.01420574845732	5.94251450533924	5.97498811199193	6.01680828768655
ZNF607	6.49185309632967	6.85912847618829	6.67430951546289	6.88149699660751	6.48650039815323	6.16791986555194	6.55714506726981	6.32162690085936	6.70813894301041	6.48992821940518	6.34416983305597	6.24412594328373	6.15515621689902	6.15042360517025	6.33151354657445	6.59208323365389	6.56795607541547	6.51569983828404	7.06395802700221
PLAG1	6.66513264632305	6.23983716874034	6.67430951546289	6.37351771565002	5.90448409790142	5.8923910259134	6.45516280124451	6.23122118071119	6.36216301164173	6.34163000932991	7.19479427537826	6.5287791444994	5.87405920314115	5.84674402324487	5.89845023280787	6.39643353125099	6.43462822763672	6.48418808961534	6.04948483557401
PODXL2	6.85588507819808	8.4581219425493	8.31073409925961	8.51031517170405	6.97661452736405	8.24908784672406	9.60357423642221	7.57776038319249	8.79206730181119	10.1463419759835	7.362806501699	8.10542927618518	7.9433118724514	6.88108581025332	6.72451385311995	8.21889205811288	7.24412594328373	6.84402528577236	8.68810690686294
CD200R1L	5.87200870151234	5.66106547980695	5.85299758761332	5.76906555549003	5.75488750216347	5.78048596271955	5.87200870151234	6.00450139223494	6.06177619758669	5.93310047493137	5.86789646399265	5.91647664443772	5.77082904603249	5.55612281784117	5.99548451887751	5.57742882803575	6.16952419715	5.91348784071516	5.73606362787181
CBX7	10.6871105671465	10.6777560168266	10.5387232220955	9.67588577827303	10.1271507617814	9.01629350465115	8.77874015679031	8.91704710080941	9.04371168344832	8.50320759159582	10.3556615177834	10.2184541369556	10.8225705919615	8.50305768597837	10.843516443402	9.63718419069011	10.397642548936	10.723154589897	10.485732622761
P3H2	10.0366953616033	12.5808183395279	11.9688776747442	12.3860366079492	10.9886378268218	10.615216170657	10.733279932783	11.3151690962602	10.5160699248674	11.2141732044916	9.33770886244209	10.8943678359899	11.9688938702091	10.9000481934316	11.6841661659322	10.7033502612692	10.4699164932487	11.5799175008416	11.9160597417779
GABRB1	6.86190327139584	6.43662826729284	6.6085135781513	6.39703281709685	6.10643207781693	5.95652136333312	6.46893840826197	6.49185309632967	6.55989250617828	6.667288984427	6.46597446450407	6.57202409487614	6.12446668994232	5.92441585637386	6.76884595975339	6.64154602908752	6.17990909001493	6.36690442093396	6.6246858105254
RASSF6	6.40201777711713	5.98185265328974	6.43128865429159	5.98185265328974	6.60810841935795	6.19705348975542	6.05528243550119	7.48443543885287	6.50548606743046	6.06501215043695	7.04229522074861	7.09587907141538	5.96809075204526	5.82145511910246	5.7848520513164	6.06824086131282	6.63032829035901	6.43796008833447	5.81078497075035
HMGCR	9.48546848921844	9.91574720040916	10.2734727629939	10.5493139588287	9.5890906241094	12.1762845266012	12.5618462727602	11.9107149383598	13.0002672049235	11.7727544917116	10.9277455232973	11.2991191067032	11.1072999333487	9.92344337181845	9.69070045921726	10.9110828914038	9.48542682717024	12.0495760108657	10.2394741824321
HSP90B3P	6.21237478756727	6.00898878322726	5.81932841537339	6.04657836662033	5.79571500650173	6.03782146543497	5.84360704649056	5.97727992349992	6.05093696522523	5.96038891642162	5.78920757534734	6.04657836662033	6.12928301694497	6.14567745519564	6.35931031689044	6.00898878322726	5.9518675043269	6.07824048959725	5.95652136333312
SPPL3	7.73050410252991	7.9446587733019	8.02631594509041	7.98751756298802	7.35289708969673	7.8326849850381	7.82085099961782	7.81158855298324	7.76564612660703	7.87113271941225	7.21076484200406	7.22039477408309	7.93258091672543	7.22656054912472	7.61547883113445	7.74878993466009	7.78550085689176	8.056768838619	8.05222948037881
CALHM6	10.1265754245815	9.09226109620256	9.15464067196146	8.65657323692213	9.16734738931378	7.72514672657911	7.73404365939479	8.15420344066268	7.6346731255625	8.12529309019002	8.36257158219126	9.0251032867648	8.96164792473133	10.4835431304987	8.7338196838587	8.80437177301834	10.3996624495022	8.51971683710032	9.53022703768969
YWHAE	6.02901108665907	6.05961485629722	5.81185631429254	5.94602898951548	5.68088692071969	5.93545974780529	5.84360704649056	5.96809075204526	5.93191939010004	5.74953426766926	5.94251450533924	6.23840473932508	6.03121873061072	5.92045290262375	5.94953493301701	5.88630626345243	5.79787677934697	5.94251450533924	6.02458563827827
SMAGP	5.78048596271955	5.90448409790142	5.88325423134128	6.05093696522523	5.69673667655928	6.96384168694201	6.31831684133498	5.98641093525204	6.63267246250925	6.15279185163912	6.27984269352035	5.93545974780529	5.80219321694183	6.05528243550119	5.6387978999517	5.90448409790142	5.86418614465428	5.84046323386954	5.94953493301701
MT1M	9.17446409601451	8.14809011694676	8.3215222798367	7.85048441165196	9.55587595942008	7.5438198657105	9.28979735550073	12.7245826821856	11.0184943918211	7.75303819835024	8.27468192010696	8.32735952333744	9.76466578473018	9.75958330472201	8.94401799513157	8.1440754394657	9.08301067450833	8.39130503425174	7.86521052779417
FGFR1OP2	8.85622194952549	8.72285772583978	8.67210635795336	8.52645933217265	8.57714365986549	7.76776535295496	7.95151960740008	8.02878682183765	8.09489106770522	8.08625991722035	8.27812231732942	8.21798337784955	9.01755172462789	7.84748085041715	8.18001504958706	8.08127943577968	8.73343060889486	7.88820868310299	8.36140693869163
KCNC2	5.57288966842058	5.8801957289431	5.84987419379562	5.78048596271955	5.79895774790043	5.86789646399265	6.05528243550119	5.80219321694183	5.89542381038297	5.82781902461732	5.78594281939225	5.83415498140132	5.94953493301701	5.74953426766926	5.79571500650173	6.03782146543497	5.90749159334305	5.75915583380027	5.71699089440494
ADARB1	5.94719858426206	5.88630626345243	6.23381138429316	6.24069594421251	6.78267065867701	5.74056873028193	5.84674402324487	5.78920757534734	6.06824086131282	5.63372181264101	6.20359271420771	5.87405920314115	5.85798099512757	6.74747065031522	5.98641093525204	5.95652136333312	6.09064175191785	6.07824048959725	5.88630626345243
NTPCR	9.77078726408071	10.0093167966422	9.79738365872569	10.3040320565472	10.0258922810087	10.2779146791429	10.2140722142346	9.14052637678112	10.4986073080106	10.9558160330872	9.43134799915902	10.1817408955145	9.69450032129374	9.86041721598471	10.0591348694701	10.628945247622	9.87009249310629	9.38448179922062	10.1005346193647
SRPK2	9.80128834016609	9.85739229276613	9.33378082990122	8.88003314103253	8.70859766135237	8.39286090727807	9.02249293365329	8.57494502908897	9.99962547058693	8.35326020716663	8.49468761021748	9.13318049534077	8.94653963423868	8.32955194493513	8.93087864380426	8.6563140199956	9.85571801439486	8.23008962574868	9.86031121013142
CEACAM4	6.88108581025332	6.23122118071119	6.88651478671843	6.52552080909507	6.91738878898138	6.59869570566931	6.73876783680019	7.28372179558353	6.69249136356009	6.80992886572143	6.96653083042587	6.04657836662033	6.11963215530272	6.69181329717138	5.96231765494231	6.11478344724985	7.18505182676432	6.91273967130521	6.30332412685951
YTHDF3	10.4388697019609	9.73387169943183	10.097200450805	10.1688438274795	10.0538675210969	10.4886729597687	10.1397057176254	10.2118156713911	10.1123345915388	10.2565804619435	10.2382107745693	9.64141055331568	10.1000488661092	10.2916184064641	10.1014582295629	9.90646102932648	10.3499304890087	10.1059104723108	10.1081700120682
GALT	9.42975675399111	9.91678652784598	9.31812406234188	9.88506715400505	9.09414024949824	10.4390059542544	9.56643464628328	9.7153255888045	9.57323931289756	9.44793371083185	9.04273844217719	9.82681078607852	9.51136366655901	9.36469980053769	9.97610840324569	10.1219204288986	9.41151098801207	10.0420780746343	10.0651365896386
SPATA48	5.76553474636298	5.53086043655967	5.74505711847385	5.92837032301897	5.86294724802092	5.82357869243181	5.8801957289431	5.631686366312	5.57288966842058	5.76553474636298	5.64817779572482	5.98185265328974	5.87405920314115	5.99548451887751	5.95652136333312	5.89845023280787	5.80649677858677	5.59991284218713	5.68860001099912
MAGEL2	6.37822201477423	7.48937032725263	7.26339597353683	7.12930362672691	6.89024725038275	7.15161430237502	6.76048710181103	6.65502117310996	6.83826856825032	7.13111922310737	6.83106651060507	6.59416483479969	7.29021610931738	7.14018456677099	6.41869594960205	7.21462608587427	6.60436789989375	6.75070028768338	6.95855271543101
SEC23B	10.2441458087531	9.30104388148773	10.3838268515549	9.93605750553703	10.4984819555188	10.5569917568714	10.5522881065642	11.3119479629193	11.2256005388736	10.7758267922164	11.9322313642773	10.2091604103061	9.87617326795223	10.7410131233821	9.37062442373049	10.5224745265872	10.5093197612335	10.2283363890693	9.80235173016828
OR2AG2	5.97727992349992	6.23983716874034	6.27364083331922	6.18388345903223	6.07199858075306	6.22689381357139	6.14923903883703	6.20750245925879	6.19495379593384	6.50525580093216	6.34721031354541	5.98185265328974	6.18652630850696	6.28909670241999	6.10643207781693	6.06824086131282	6.17990909001493	6.08072800580342	6.36387192485753
MLEC	11.6683626660243	10.6955161056795	11.7455800878151	12.0459424776143	11.6711641565237	11.8543221278633	12.4140350838754	12.1095966053527	12.3272923179922	12.2491054212543	12.3389277637081	11.1449595587511	10.7325640486643	11.9404990431236	11.3501727810169	11.9574721745311	11.8037091245074	11.9202038883449	11.6856615417016
KIAA0319	6.5077946401987	6.19967234483636	5.992088609014	6.42849920076678	5.97154355395077	6.27984269352035	6.02458563827827	6.03342300153745	6.19495379593384	5.91647664443772	6.3819754785573	6.35931031689044	5.91647664443772	6.24982454861618	5.98641093525204	6.30332412685951	6.54882190845875	5.70929063572336	6.43128865429159
MRGPRF	10.2550630429708	10.3860571189835	11.3573804544599	11.4038328688902	10.7090040915358	10.5031993412275	10.7164649588369	10.3288466718567	10.2056351672918	11.5398117543102	11.0675544907054	10.0006608959754	11.0027731121601	10.7719078564169	12.0020661244128	11.1431994531973	9.20433295764414	10.8403360010625	10.7690710945587
HR	6.35931031689044	6.27519333390221	6.19495379593384	6.6177040074818	6.28601800723038	5.99095486039699	6.28249355292114	6.30231905094883	6.4482104854332	6.32162690085936	6.19179950106508	6.30332412685951	6.35226417325832	6.23266075679027	6.77577486863729	6.21399459935917	6.32493118292196	6.13476924041897	6.30833903013941
TSEN54	7.61565906065868	7.2409706444348	7.46485937223485	8.14142819257677	7.98016814557494	8.06263281336982	7.86897190841282	7.72814704877153	7.7565016158252	7.87834156886719	7.75955534320631	7.51211861710272	7.7123646666208	7.83412589961308	7.42851427529375	7.94657472345883	7.76329072510749	8.29463682979768	7.884263947762
RPS6KA5	8.94712375859183	8.65985036727193	8.27565894469885	8.77264448360543	8.21289515348592	9.59407579689714	9.84918207198819	11.497364121603	10.4420066836817	9.10221273129356	8.32255688271061	8.84261811293637	8.86475227588532	7.83970517923687	8.36536228416859	8.67180958998218	8.63350386641492	9.43020769090279	8.69034724996876
STK35	10.2818382477733	10.464849062182	10.4065318871203	10.308338347476	10.5029705983741	10.8155525343504	10.6885499214082	10.7303382591499	10.6888464998791	10.5299692679397	10.3676771646384	10.1977647885213	10.480449325387	10.3174352263626	10.3693928682058	10.3664241829508	10.2000473232046	10.6885206361122	10.3511248641116
TRIO	7.90204764434236	7.5225266077605	7.98289435035845	7.63179111648544	7.60296752455697	7.43644837722279	7.40115343695225	7.17751920259781	7.77674621297162	7.14678452291816	7.31836023000706	7.54224179613681	7.56539915724483	7.98343885965562	7.72970434607296	7.35892630858203	7.9161559435485	7.45616628773154	7.50578774032486
CLEC12B	6.43128865429159	6.65821148275179	6.11478344724985	6.30833903013941	6.37230615233749	6.56985560833095	6.18388345903223	6.13750352374993	6.21529030565123	6.22207035524718	6.12205144771389	6.22045959037448	6.49761236561836	6.65360178612038	6.53915881110803	6.5287791444994	6.06501215043695	6.09212284983868	6.40599235967584
CYP2B6	5.8801957289431	5.76553474636298	6.01290383323064	5.7848520513164	5.64385618977472	5.77610398807316	5.84046323386954	5.88427310710826	5.90448409790142	5.92837032301897	5.85299758761332	5.81078497075035	5.82781902461732	5.73606362787181	5.94953493301701	5.81078497075035	5.94251450533924	5.97498811199193	5.92243574023315
KIF21B	6.43128865429159	6.24982454861618	6.17272751801285	6.32115424216387	6.27052894238072	6.15987133677839	6.34074028063018	6.15515621689902	6.35138098067433	6.27052894238072	6.41688870896125	6.16524267864451	6.18652630850696	6.29370154208074	6.23840473932508	6.1402326347024	6.22303633790187	6.45340728224752	6.11478344724985
CCDC34	8.89724314878015	10.5231557488593	10.1035630745946	10.8868723918713	9.49954954621818	10.2091473697304	10.5820669746243	9.36581630792878	9.81732506332627	10.7527604644281	9.66847888112722	9.81139765441691	10.212202587795	10.0922059842783	9.87982199435507	10.1790123505288	9.11697834761278	9.2389148472463	11.1007537199363
MVD	7.44375664815986	6.80542144617176	7.08384201649168	7.41469369113799	7.55449752926082	7.55927765682565	7.64944660788064	8.11787838044013	7.91914101874899	7.87319554150928	7.93172441813665	7.29044928660126	7.94152891360753	7.63585594507756	7.40769264866568	7.34229694595057	7.1694570515421	7.53941475042779	7.41043354296154
TSPYL2	9.57160514361915	9.9396895424764	10.1628313717505	9.75512008459433	10.1789816116463	9.20243902683418	8.77874015679031	8.81626081514511	9.07348099087494	8.58681164669177	10.3890564051116	9.4629040445367	9.84340950245274	9.42350863120322	8.78162986566432	9.00836278885309	8.65542338909177	9.64922491579167	10.1300093340868
GET3	7.41625960919862	7.28759695932931	7.19278595925112	7.5049357488657	7.52278316101238	7.40628665305622	7.21269481051172	7.64313466185726	7.3256940195988	7.52762087741627	7.55284274835693	7.27736458980646	7.44799485367126	7.70251902915328	7.54685974220957	7.70649809015312	7.44864660748518	7.25684743805604	7.44158390301347
GRIN1	6.09064175191785	6.05528243550119	6.19495379593384	6.20750245925879	6.29523261587247	5.84046323386954	6.15987133677839	7.7884057828734	6.13257684267001	6.19574129324645	6.35327211834221	6.08816916456707	5.93781516880342	6.28909670241999	5.91647664443772	5.77259038358876	6.07724299893246	6.49407153716864	5.8801957289431
SCN3A	5.7848520513164	5.82357869243181	5.79787677934697	6.07574653806091	5.78048596271955	5.94719858426206	5.68088692071969	5.85299758761332	5.74617838097141	5.98185265328974	5.74953426766926	5.98185265328974	5.86294724802092	5.93545974780529	6.24412594328373	5.94953493301701	5.68088692071969	5.76818432477693	6.10363820959677
NCAPH	6.19574129324645	6.56115197596894	6.41235813720898	6.33245194890823	6.28293458086342	6.32624970083746	6.50143914515887	6.24412594328373	6.45540120276866	6.81211824849091	6.47411151394241	6.67963632436322	6.09803208296053	6.29829173062012	6.60080495498947	6.34234139743155	6.27984269352035	6.12515513132229	6.20750245925879
ZFHX4	7.1261882105221	7.21868431336217	8.04063220056225	7.57527450785941	8.47512542574244	5.81078497075035	5.98641093525204	5.96038891642162	5.96809075204526	6.19967234483636	6.84498815668261	9.64710796369879	7.18900811824607	8.07799865610888	8.48611741651505	6.57742882803575	7.04031712238071	5.68650052718322	7.04484543743388
SH3RF3	5.99548451887751	5.96038891642162	5.77939105953591	5.77259038358876	5.76553474636298	5.71699089440494	5.59608238879742	5.63575439127776	5.66106547980695	5.83625995679134	5.63710882083182	5.93545974780529	5.95652136333312	5.82781902461732	6.01680828768655	6.00898878322726	5.56033283421244	5.60669686857557	5.81078497075035
RPL6	13.1905862502106	13.8181417527635	13.4019934399726	13.8757259045559	13.4309127032196	13.8842698536388	13.4701605041013	13.2624113400584	13.3340261285772	13.5879225401997	13.0588281012936	13.2064025250052	13.7577237033901	13.0758478987991	13.169802454823	13.7848147520695	13.122636307422	13.7399787979916	14.079803171621
WTAP	5.8923910259134	6.5287791444994	6.15421053058834	6.54526877650678	7.06127721526599	6.90083179654656	5.99095486039699	6.23122118071119	6.06824086131282	6.28725064325462	6.5520280988563	6.56115197596894	6.18123575927822	7.27103155555229	6.06824086131282	6.58721495245253	6.35931031689044	6.61821075303962	6.49688253116183
NSFL1C	9.51588607582753	9.69207667870852	9.71791610984858	9.45333216847822	8.83322913419163	9.32996469886678	9.31731695855584	9.82897233854478	9.65485635383672	9.52483375041955	9.96368016726645	9.13405507369924	9.7953966629911	8.57621486738977	9.48098362435705	9.49045179957123	9.47045552004783	9.8047644414761	9.92448444614101
STAP2	7.13122831266877	7.51727569320958	7.54147612009876	7.4799354363269	7.63891444010234	7.97319107876207	7.95745730138522	7.64313466185726	7.75037537107782	8.30173167115136	7.8312945746352	6.97178609025895	7.66132063749112	6.55362929391636	6.41869594960205	7.67435189166692	6.74685018309805	7.44819974591651	8.01711907422188
TMEM35B	11.1478749736815	11.4212131460337	11.2903271727636	10.9206583349623	11.4345472822519	10.5862137964292	10.7576664369236	11.0799819745913	10.8584772248535	9.95379660522633	11.0353278079748	11.5577985364783	11.3747565137071	11.1547588181297	11.509282197263	11.5628696025943	11.6217613288318	11.8140962654514	11.2115276973682
FANCD2	6.073248267825	5.53501714609729	5.78594281939225	6.15633593669436	5.77610398807316	6.00225245173138	6.34607044078517	5.92441585637386	5.87200870151234	6.49761236561836	5.85299758761332	5.83415498140132	5.682761487113	5.61412086878925	5.86046625851717	5.71424551766612	5.93310047493137	6.07574653806091	5.61960962162605
EDEM3	6.34518344718767	6.41616416473313	6.19495379593384	6.33806779754262	6.44724856860178	6.45121111183233	6.3149991698798	6.35931031689044	6.16952419715	5.97727992349992	6.47951028910984	6.3819754785573	6.02458563827827	6.58860820947725	6.51412226017071	6.39163026151743	6.35327211834221	6.27519333390221	6.28909670241999
TBL3	7.22459503540485	7.89833232122802	7.68378065584001	7.93604660729243	7.62190827514389	8.11050314592104	7.80506991975597	8.04884430202454	7.85309742464605	7.95242501337506	7.91055878940712	7.12527913989285	7.83740402213982	7.91374930923599	7.76178457115854	8.12520266920088	7.22910335423138	8.09908476089186	8.04311589380091
KCNIP2	5.8923910259134	5.69209237542757	5.88935185259465	5.81078497075035	5.91348784071516	5.83415498140132	5.84360704649056	5.81078497075035	5.90849350081248	6.02901108665907	6.07948478382681	5.84883072362343	5.76553474636298	5.82145511910246	5.8923910259134	5.86789646399265	6.09434164963584	5.91348784071516	5.656782364219
NDOR1	5.77259038358876	5.83415498140132	5.65764000520782	6.01680828768655	5.86294724802092	5.82357869243181	5.78594281939225	5.63981097771678	5.90849350081248	5.71424551766612	5.88935185259465	6.08321336824898	5.84046323386954	6.15042360517025	5.79571500650173	5.74953426766926	5.71149490665009	5.79895774790043	6.01680828768655
ZNF644	5.9518675043269	6.6954983582193	6.43929068104202	6.52943055414615	5.9004635213735	6.27052894238072	6.30833903013941	6.14159627838382	6.29041334473378	6.43722107948542	6.15279185163912	6.34872815423108	6.34518344718767	5.79571500650173	6.35931031689044	6.23122118071119	6.06177619758669	6.13750352374993	6.73226919950145
TMEM250	6.77780631124508	6.35931031689044	6.75488750216347	6.96501425712665	6.86650992134634	6.70597790168252	6.81546271390952	7.02299802211836	6.99599547709752	7.00204762401125	6.84959901115145	6.48735771531155	6.4446008137115	6.8359796391698	6.57742882803575	6.762880292917	7.20243241489092	6.75279541402123	6.92404880116686
VAV3	8.71603335128892	7.17261952182745	7.51727569320958	7.75365667900855	7.81628609874272	7.28074386431303	7.88453931336603	8.89914359978096	7.49817905016859	7.65576754540761	7.80616743036829	8.51368378156632	7.28672315959642	8.12339254094212	7.4778650988111	8.17866485100647	8.65065686985888	7.93321557898639	7.60665837929882
CCDC69	9.24682917606198	8.56815944496666	8.70904554701312	8.83408638537446	8.58590520425984	7.30732378027267	7.58157721553652	8.04485527088078	7.37893985978078	7.63199041178589	8.29037740197085	8.24788859811829	8.57521663701327	7.93700592651659	8.9915218460757	7.30109648336677	8.75350325367187	7.54288019393478	8.53398453997309
GFM1	10.1975751103762	10.7214470003807	9.95097384627247	10.2920397390077	9.76280473543161	10.7707747127442	10.3465559496609	10.2583912511036	10.2898766445827	10.5031313484437	10.6192841534824	10.7401969907758	11.1480400850138	10.1769875368996	11.0699613668699	11.2723770287902	10.3227554911522	10.5458477406141	10.5171152317129
C1orf198	10.5677997274615	11.2574401747989	11.7531827710538	10.6350125597261	11.3357902228254	9.94607623027672	10.2580457454718	9.17531351066064	9.61959916816933	10.7318236314407	10.3528067373423	9.69067025735861	10.6909580222131	10.5421515271086	11.6701322698082	9.33811037335949	10.7383697067819	9.20561513091954	10.3940172768319
SMG8	7.14624382595973	7.5740106554151	7.35262436059095	7.52137979846801	7.36679254359144	7.03980517910904	7.52645228965266	7.16208916202821	7.65082988668276	7.48915674596264	7.03267833469265	6.89943185047897	7.43085979417337	7.07042045713605	7.16892278185294	7.4901946471577	7.62984545057409	6.97305213433186	7.43621515300197
SAR1A	10.8612960040585	10.6101846717709	11.0557099603832	11.0522032555176	10.863504728297	10.5575486141952	11.0473792928942	10.9903468041765	11.1703220636351	11.1167100473924	11.2442395415292	10.555230056176	10.6174221909584	10.6140869033482	10.8152028275553	10.7005429746498	11.0335536366146	10.5468044815154	10.7541489338088
RBM14	9.60879889544038	9.64893508375069	9.3291016147631	9.48114108969921	9.34672402776033	8.77954635266932	9.37753309395377	9.24732397052462	8.97064805794844	9.64099899021871	9.71033532890958	9.67959357532324	9.58496250072116	8.83610496808172	9.91974780905918	8.64230698583174	9.63372617122972	10.2995569709827	9.03193245645532
MGLL	10.3351902394601	7.7634626999992	8.55566931717883	8.10795929053487	7.81822553369768	9.6031526627163	10.2194681632454	9.86071408404398	9.70486124654215	9.94656200371514	8.53226123618695	8.7053251556343	8.36490767987063	9.00863842789878	9.10723407914987	8.44774241615987	10.092490244074	8.97618145419271	7.77047625603679
TRIM34	6.43510515548039	6.57202409487614	6.24982454861618	6.74374653034775	6.16309613843601	6.58099565193944	6.42122329922514	5.8801957289431	6.22689381357139	6.36690442093396	6.05093696522523	5.71149490665009	6.2022864546479	6.09064175191785	5.96809075204526	6.01940614053676	6.28601800723038	6.18916630263808	6.82527683005487
PANK2	5.55190047999961	5.60940039000643	5.80542144617176	5.62351574149055	5.69209237542757	5.60940039000643	5.92837032301897	5.60940039000643	5.91248939686347	5.89643413076069	5.97269265400426	5.59454854955035	5.682761487113	5.80649677858677	5.78048596271955	5.65248649491816	5.64731450954714	5.6507645591169	5.66533591718518
LDHD	7.1261882105221	7.7615100119973	6.71245271434881	7.11680243145419	6.54946433291428	6.70284174672345	7.11071506201905	8.18086841193577	7.56003471013184	6.6385850632082	7.54672009155434	6.37068740680722	7.02099660131087	6.64897731336924	6.26115467261557	6.30332412685951	6.82951091287998	6.18123575927822	7.46022160572843
ZNF254	7.47484646827368	8.29050365849377	7.79862861782275	8.10570845495347	7.57142653102817	7.74516740114509	8.25877753514462	7.61175149641017	8.29926343513244	8.15321101379079	7.86644871964464	8.04909706351594	7.7404365072412	6.58302859488589	7.6321358654282	8.48839691110315	7.51156054514456	7.82177398197057	7.95089236515113
FAM219B	9.72613128842037	10.0685069075873	9.80207007844075	9.63248943843979	9.78416646614443	9.90841168644072	9.89712513849991	10.1740388264448	10.0656166035212	9.41656469351073	9.50058717012301	10.0633772834455	9.95641449307559	9.27804400626883	10.0151182587935	10.1037390390787	9.97526575819647	10.1346631132738	10.2020131068218
BPHL	9.68377434089546	9.02572510562616	9.4437616201586	9.95899879446454	9.13784648167936	9.69643449970714	9.61785090857215	9.83888717944678	9.09299149377124	9.65261609502562	9.30915299020544	9.67588242710048	9.71146358826418	9.39523399797071	9.36861100400194	9.96864706758924	9.00984988681813	9.39542681295301	9.88885312085567
CYP27C1	6.28355142317431	7.18273797683975	6.34872815423108	6.71107084617193	6.34416983305597	7.32826023313956	6.64363976928665	7.09175694849908	6.80190620067037	6.49761236561836	6.65228140540018	7.36128586004706	6.26115467261557	5.97269265400426	6.6085135781513	7.58550265882516	6.16309613843601	7.9600442273268	6.19574129324645
CNNM1	6.46130426687002	6.83250018073523	6.49292189765306	6.63885001844978	6.32963670252521	6.85362145574883	6.50356022588251	6.20750245925879	6.36216301164173	6.68527441586238	7.27862786744491	6.07574653806091	6.5711200698023	6.28909670241999	6.09803208296053	7.12870994711161	6.30164800149733	6.46801303350355	7.05060617369079
RPAP2	8.65484042567793	8.97565655108087	8.96445783832402	8.96308998996493	8.43429503502018	8.48801845081202	9.17078309965405	8.87218112478046	8.98876022748753	9.20454742516965	9.01705335791978	8.78738250793306	8.66554484409676	8.1095136182195	9.21717011787808	9.39623314302359	8.94727545190544	9.17117679765177	8.90443171194677
SYT17	7.18068296293367	6.40599235967584	7.08188283689867	6.71107084617193	7.24899869639965	7.31483607609039	7.32028519250237	7.49271605072102	7.23220888459233	7.43742833975591	7.74611991939169	7.17883413057056	6.2022864546479	7.42630753165342	6.98079878149877	6.75888943272096	7.71967835772373	7.42170888554649	6.64573047530608
TRIM29	5.69905184401685	5.84674402324487	5.87200870151234	6.12205144771389	6.3625698289168	5.86789646399265	5.78594281939225	5.98185265328974	5.95652136333312	6.04366603044085	7.23829486101529	6.44194819050336	5.87405920314115	6.24982454861618	6.73063995591679	6.01940614053676	5.81078497075035	5.91647664443772	5.72701372166611
EIF5	6.87120543015044	6.75955534320631	6.69474789326907	6.69454315324005	7.34103395176491	7.05340353952132	6.2877788574053	6.29094040240368	6.46671683709267	6.073248267825	6.65821148275179	6.61070891951819	6.64632685232135	6.94180236546765	6.27364083331922	6.25266543245025	6.3819754785573	6.72317899865708	6.55362929391636
IFNG	7.00993608085268	6.45252954467793	6.5077946401987	6.27984269352035	6.99628704913394	6.37068740680722	6.35138098067433	6.49825086752783	6.41616416473313	6.61618123133188	6.47411151394241	6.57742882803575	6.50271248596606	6.90388184573618	7.02569327368077	6.69740965320142	6.90151014272621	6.51766938813381	6.5077946401987
CRTC2	7.97200847516095	7.89833232122802	7.74267995815442	7.8814199080924	7.51727569320958	7.76867462540959	7.48398905145822	7.78189931170095	7.64192890514622	7.60456286554552	8.13475486815503	7.70370566501145	7.6926057384081	7.66166837753255	7.67257243279077	7.40082565434034	7.81938398443061	7.66006936279117	7.72882525775808
SRSF11	10.0615446836904	9.45364144747354	9.7393144849246	9.21183112084405	9.14924157968552	8.9508002378395	10.0172653936247	10.0144200163955	9.95872437867782	10.2085959014362	9.80014260977691	9.21738074676446	9.06619039088873	8.63048119234533	9.13709847739628	9.0547399669703	9.66561590077686	9.13918705148897	8.82258389560591
FIBP	10.4928762454206	10.8678729181034	10.5362614968411	11.3126724901969	10.9260876563542	11.2796007734784	10.9770141168035	11.1699257528458	10.8777046090273	11.3217403632524	10.363973847942	10.6624948144716	10.8708590199739	11.0528066463125	10.8169422771343	11.4087905546203	10.3331793950276	10.9524391376346	11.0018345357448
CFH	11.8339287523066	12.7052369310593	12.187332863947	11.5475322485484	12.7454557815839	8.51840098161876	8.63526647067863	8.6106952643627	8.4933595251359	8.9693623443051	11.2073232703853	11.0780028605141	12.284288092944	11.1496431680581	11.488541418975	9.05236018993504	12.2288349507796	9.19975968903491	12.1340933003281
PPM1M	11.2550865952159	10.798103263313	10.3549835478269	10.683910632309	10.833940805581	10.2502928508458	9.98128356679289	10.0264542800259	10.2608615660228	10.0070811040717	9.76528112533376	10.4959218648806	10.4305441285312	10.5624321948371	10.585742059222	10.7545175136524	10.9765150781101	10.3671968561702	10.6463377439931
IQCB1	6.35226417325832	6.12446668994232	6.44194819050336	6.44724856860178	6.44194819050336	6.44790974874208	6.69955718475625	6.40963362794814	6.68115406173349	6.77082904603249	6.57742882803575	6.21399459935917	6.24982454861618	6.06824086131282	6.22689381357139	6.49688253116183	6.48735771531155	6.12308675098106	6.51682517442221
TOB2P1	7.36568116550234	6.47816289273763	7.1428106144901	6.58721495245253	6.64507042787662	6.60921272697176	6.96108499519625	7.17971008387062	7.06428038166229	7.14483563753442	7.50807046980387	6.42500604148493	6.50271248596606	6.82301305156449	6.48864353985378	6.22045959037448	7.51156054514456	7.13374126251481	6.48220292629596
CLASRP	7.33527153962164	7.09165223710765	7.18950732872561	6.9061017066702	6.84555152098872	7.04661983532203	7.10328780841202	7.09868693892449	7.07903137033492	7.13701366202186	7.11129427970459	7.10328780841202	7.13897313533827	6.97236410482751	7.32499056912157	7.07000820855272	7.18116915655346	7.198349759042	7.13490063733668
PLEKHG2	8.12083401626047	6.96653083042587	8.30059142613919	8.42339748665179	8.28255285864128	7.83702676383761	8.25582171596831	8.28883009283362	8.32124174982416	8.32349031866255	8.175585976199	7.43247091219984	7.50913524790788	8.16800112772664	7.42555833222968	7.19827706513628	7.86413165557225	8.37464654763956	7.72882525775808
KDM8	6.80356157681305	6.3819754785573	6.62867008365899	6.77175091365246	6.76730123107595	6.65525020663287	6.62043978765172	6.15987133677839	6.45779126025604	6.70009287475899	6.54238652439865	5.83415498140132	5.99548451887751	6.5302674258993	6.26741032458592	6.75888943272096	6.78541977214973	6.44901159315667	7.09958766974767
SUN3	6.34518344718767	5.91049283228871	5.97842446544086	6.20750245925879	6.04948483557401	5.96424381837536	6.32115424216387	6.10643207781693	5.86789646399265	6.04366603044085	5.90849350081248	6.22045959037448	6.08816916456707	6.07824048959725	5.87405920314115	5.94953493301701	6.30499830715618	5.97498811199193	5.97269265400426
MITF	5.82781902461732	5.83415498140132	5.84046323386954	5.81078497075035	5.68650052718322	5.84465430031041	6.06824086131282	6.07948478382681	5.85673675611911	5.8801957289431	5.90849350081248	5.93545974780529	5.52555526110259	5.88427310710826	6.02458563827827	5.57288966842058	5.82357869243181	6.32272856852416	5.92243574023315
ACTL6B	6.14567745519564	6.19967234483636	6.07574653806091	5.98185265328974	5.85798099512757	6.18652630850696	6.24412594328373	6.30231905094883	6.24982454861618	6.28355142317431	6.07574653806091	6.19705348975542	5.94953493301701	6.29370154208074	6.29216884169603	5.88630626345243	6.15987133677839	6.06824086131282	6.04366603044085
TMEM14C	12.3491021388256	12.6357312459852	12.416851535314	12.3847448766535	12.4803367510627	12.5680210094869	12.3342027692097	12.1645858975975	12.4046049010498	12.3203469423099	12.1248448371378	12.3197022332229	12.5626010019646	12.4407107219335	12.5839594273824	12.6883351196215	12.5976058703812	11.8647414444035	12.5334074137936
MICOS10	6.54969689090289	6.44194819050336	6.75696455579647	6.90277063307439	6.9541590790667	6.79863380155554	6.54946433291428	6.34872815423108	6.52958047731556	6.762880292917	7.14483563753442	6.35402893805439	6.49249415167943	6.32327998788732	6.85231726391084	7.38002808338077	6.66106547980695	6.95368778711935	7.37321753077271
AHCY	11.5367094840915	11.3134825925521	11.8750888159812	11.5186992779064	10.8113740512416	11.9345015004637	12.5989212063673	12.4689902190311	12.6215717871865	12.4301643497737	11.5814084487575	10.8881572252612	10.8964270161696	11.2873311114365	10.4380499419748	11.7292168513608	11.5882763738232	11.7327114082603	11.4379195795681
TMUB2	9.49680924784352	9.03063072359902	9.19751576941041	8.88773453163975	9.06403808333515	9.04750648919841	9.20019804759424	9.70458946894936	9.32849025951907	9.09906976562478	9.35861757790531	8.74934788517433	8.95010880372514	8.98856284773528	8.86226013104599	8.94008891569067	9.26475010780945	9.49676970924842	8.88205974032533
SIRT4	6.94503877141753	7.74209448967286	7.23556528360912	7.35813863996116	7.05227567845658	7.0208944021871	7.11367445675083	6.51727569320958	7.43556525808288	7.02818234846057	6.70597790168252	7.14335259944662	6.03121873061072	6.81648579158821	7.13647851834917	7.92116672864144	7.19858156919511	6.87335182629888	8.03394492043979
ABL2	7.71080643369935	7.09165223710765	7.08188283689867	6.72750119546733	9.28731783507289	7.12251949680586	6.21140163741847	6.51096191927738	6.46893840826197	6.93899143877554	7.08013318418609	8.53019133122939	8.28975425175862	8.57809903456332	9.02265715534397	5.93310047493137	6.97456258035427	7.01257761210635	5.78267065867701
RSAD2	7.59369811804171	7.50719048425329	8.20795774413495	8.3536382287334	8.91317126277466	6.15042360517025	6.43929068104202	6.63249216488726	6.51751822198917	6.85096190215443	7.88780488765618	8.85049941375812	7.60622900621223	6.70597790168252	7.6815104070769	6.71361059215427	7.99164655302714	6.77404641781932	7.99979316131414
XPO4	9.85786314949125	9.99114213206157	9.63867230111303	9.91159571855187	9.53978675094172	9.97768433667218	9.99410165045992	9.69216335734693	9.84722901815327	10.1075224551383	9.54628986714417	9.57587917607426	10.0060257254261	9.8043557994426	9.86810504063115	10.410806734362	9.76075670038123	10.2105379035416	10.1316330812007
SALL1	5.85299758761332	5.93545974780529	6.03782146543497	6.30499830715618	6.17911290067856	7.77049145288949	8.02421605269673	6.98707751569442	8.31749763529331	7.83135728592349	6.74953426766926	6.01420574845732	5.51641548976941	5.80219321694183	5.84046323386954	7.69532852834444	5.93781516880342	7.09880798102792	5.80649677858677
TNKS	6.84681045337239	6.67430951546289	6.75279541402123	7.021769525431	6.90064706698127	7.17447433290289	7.14294740579729	6.90388184573618	7.18097131838964	7.08188283689867	6.98010643812493	6.99988164906812	7.00632607852493	7.20080446519635	6.91567983702712	6.96178768244844	6.82707843737393	7.06705245989545	7.08843103142898
TLR8	9.21971814066078	7.31483607609039	7.6612080315625	7.32443800307211	8.3325701013518	6.81914189208404	6.15279185163912	6.34872815423108	6.20124177119825	6.28725064325462	6.86106208522204	7.63284038075407	7.44230575003392	9.40285027070611	7.87113271941225	7.32547456546949	9.22870952244088	6.62023742371323	7.24254915647303
TXNRD2	8.92939571707675	9.45847900251483	9.03970265900033	9.51876663928607	9.03878650760037	9.31978003682148	8.88115159570701	9.01595773817859	9.00041246164694	9.05865526399765	8.84794962996628	8.97595942514537	9.41390396083112	9.22027021221369	9.02443382597418	9.23816060702592	8.94669372804156	9.36838292136314	9.57279476112147
MTFP1	7.18553655053466	6.30332412685951	6.93502239405252	7.21956932098905	7.42569259590156	8.1981395261046	7.40638700528042	8.40888208424692	7.48368923365798	8.11089198289775	8.07391446801355	6.75488750216347	6.67202076487451	7.73351094045757	6.45121111183233	7.4495333127663	7.32111635060237	7.20803629430107	7.04292006890822
ZNF729	5.71699089440494	5.64817779572482	5.50437568548807	5.39785086839766	5.55190047999961	5.59991284218713	5.43888165443138	5.56871618873173	5.71424551766612	5.0746766862945	5.49653265464506	5.56033283421244	5.59544398458948	5.59991284218713	5.54402473342166	5.72701372166611	5.36422922615077	5.58066107132124	5.65248649491816
MUC6	7.0728111076369	6.32327998788732	6.73170324592631	6.39703281709685	6.49505552836802	6.72519581722666	6.74079267227768	6.68388309441268	6.78572447022647	6.5298209465287	6.68650052718322	6.53915881110803	6.64034762063603	6.9167477214311	6.83656672851947	6.41869594960205	6.73063995591679	6.81321169518629	6.9140011597298
RIPK1	9.94695129402475	9.61346811370866	9.33650343564128	9.38201158872766	9.64064966568639	9.86050040106808	9.76894038340202	9.92993106557894	9.80749950634661	9.69292963504078	9.99895423071522	9.8853962127465	10.1499325243829	9.61269952809227	10.1482710311586	10.0098580027098	10.0313461189293	9.91655412153013	9.61889512777453
RHEB	12.2147151093128	12.3097592375797	12.5254662176172	12.2781036985047	12.412303140558	12.3293725473692	12.5522079040846	12.263631237356	12.3112479956058	12.3855371376016	12.2205511565621	12.199563647901	12.7623079294581	12.3640129293202	12.5835646825776	12.0782119307996	12.3449504655126	11.9977305148412	12.3207086432346
RPS26	7.01569380710515	8.59969009965038	8.64780952347026	7.38489683050842	6.86373283191133	7.98303634169997	8.53575710188858	8.6941231363293	8.33365226757224	9.59397368587139	7.49725627808017	8.3758274837884	9.13445224742552	7.17824953405752	7.81642243050601	7.32788942073317	8.46815195903942	6.54371394156048	8.16246988174095
FMNL3	7.3327079336406	7.04816533105265	7.54147612009876	7.39018959669693	7.20732381951701	6.40599235967584	6.26741032458592	6.30231905094883	6.34607044078517	6.25436728144083	6.34721031354541	6.17059209364554	7.40082565434034	7.26148004171427	6.65821148275179	6.08321336824898	7.64313466185726	6.51175265376738	7.2409706444348
LINC01761	5.53501714609729	5.6724253419715	5.68650052718322	5.60782444465064	5.631686366312	5.588393834475	5.59224472869805	5.68860001099912	5.66448284036468	5.68509917200661	5.71424551766612	5.682761487113	5.69673667655928	5.66106547980695	5.59544398458948	5.62862780216015	5.73606362787181	5.51606243736848	5.72246602447109
KRTAP1-1	6.23553560671046	5.98641093525204	6.27052894238072	6.28601800723038	6.28601800723038	5.98185265328974	6.05093696522523	6.1184220243132	6.17592374206376	6.22207035524718	7.2460640949717	5.84046323386954	6.03121873061072	6.11963215530272	5.92243574023315	6.1402326347024	6.12567176339259	6.06824086131282	6.19574129324645
[truncated: 17,738 more rows]
