# Supplementary material for: Identification and validation of an endoplasmic-reticulum-stress-related gene signature as an effective diagnostic marker of endometriosis
Source: PeerJ. 2024 Mar 25;12:e17070. doi: 10.7717/peerj.17070 (PMC10977089; doi:10.7717/peerj.17070)
Supplement: Supplemental Information 9 [file peerj-12-17070-s009.zip › 4.GSE23339 group information.csv]

	title	characteristics_ch1.1	description	patient:ch1	source_name_ch1	characteristics_ch1	disease state:ch1
GSM572747	endometrioma, patient 19	patient: 19	CW19	19	endometrioma	disease state: endometrioma	endometrioma
GSM572748	endometrioma, patient 2	patient: 2	CW2	2	endometrioma	disease state: endometrioma	endometrioma
GSM572749	endometrioma, patient 6	patient: 6	CW6	6	endometrioma	disease state: endometrioma	endometrioma
GSM572750	endometrioma, patient 7	patient: 7	CW7	7	endometrioma	disease state: endometrioma	endometrioma
GSM572751	endometrioma, patient 9	patient: 9	CW9	9	endometrioma	disease state: endometrioma	endometrioma
GSM572752	control endometrium, patient 12	patient: 12	EM12	12	control endometrium	disease state: control	control
GSM572753	control endometrium, patient 18	patient: 18	EM18	18	control endometrium	disease state: control	control
GSM572754	control endometrium, patient 20	patient: 20	EM20	20	control endometrium	disease state: control	control
GSM572755	control endometrium, patient 24	patient: 24	EM24	24	control endometrium	disease state: control	control
GSM572756	control endometrium, patient 25	patient: 25	EM25	25	control endometrium	disease state: control	control
GSM572757	control endometrium, patient 4	patient: 4	EM4	4	control endometrium	disease state: control	control
GSM572758	endometrioma, patient M2	patient: M2	Endo M2	M2	endometrioma	disease state: endometrioma	endometrioma
GSM572759	endometrioma, patient M3	patient: M3	Endo M3	M3	endometrioma	disease state: endometrioma	endometrioma
GSM572760	endometrioma, patient M4	patient: M4	Endo M4	M4	endometrioma	disease state: endometrioma	endometrioma
GSM572761	control endometrium, patient 1	patient: 1	Endometrium 1	1	control endometrium	disease state: control	control
GSM572762	control endometrium, patient 3	patient: 3	Endometrium 3	3	control endometrium	disease state: control	control
GSM572763	endometrioma, patient M1	patient: M1	M1	M1	endometrioma	disease state: endometrioma	endometrioma
GSM572764	control endometrium, patient 32	patient: 32	EM32	32	control endometrium	disease state: control	control
GSM572765	endometrioma, patient 14	patient: 14	Endo14	14	endometrioma	disease state: endometrioma	endometrioma
