# Supplementary material for: Identification and validation of an endoplasmic-reticulum-stress-related gene signature as an effective diagnostic marker of endometriosis
Source: PeerJ. 2024 Mar 25;12:e17070. doi: 10.7717/peerj.17070 (PMC10977089; doi:10.7717/peerj.17070)
Supplement: Supplemental Information 9 [file peerj-12-17070-s009.zip › 5.GSE51981 expression matrix.csv]

	GSM1256653	GSM1256654	GSM1256655	GSM1256656	GSM1256657	GSM1256658	GSM1256659	GSM1256660	GSM1256661	GSM1256662	GSM1256663	GSM1256664	GSM1256665	GSM1256666	GSM1256667	GSM1256668	GSM1256669	GSM1256670	GSM1256671	GSM1256672	GSM1256673	GSM1256674	GSM1256675	GSM1256676	GSM1256677	GSM1256678	GSM1256679	GSM1256680	GSM1256681	GSM1256682	GSM1256683	GSM1256684	GSM1256685	GSM1256686	GSM1256687	GSM1256688	GSM1256689	GSM1256690	GSM1256691	GSM1256692	GSM1256693	GSM1256694	GSM1256695	GSM1256696	GSM1256697	GSM1256698	GSM1256699	GSM1256700	GSM1256701
DDR1	9.142574121	9.06304945	8.37127442	10.32816139	9.053308787	9.826958628	10.05126591	8.916482389	9.512921391	9.475278019	8.934513115	9.41054341	10.25244798	8.586525416	9.942680541	10.28312739	10.21262574	10.04213657	9.064973787	11.31307277	10.90931843	10.89256546	11.44869458	11.02271085	11.38979793	10.71708983	10.33492589	10.74701654	9.91022921	10.49559158	10.89784925	10.85713096	11.04334871	10.95539954	9.674619564	11.55546984	10.53487474	9.415655547	9.925473334	12.04643097	10.42254727	10.84157509	10.592488	10.86050797	11.10362404	9.643055756	10.47387555	11.64610664	10.76895656
RFC2	6.829345746	7.241591427	6.217500023	5.956927426	7.327925454	6.756618423	6.00293148	7.174114274	7.176086934	6.783236131	7.295028077	7.176086934	5.361881951	7.303845512	7.261210376	6.786440656	6.326833466	6.669310955	7.001567158	7.131737829	8.225500559	7.326706374	6.818129744	7.388498095	7.176086934	7.347581888	7.174114274	7.339378417	7.176086934	7.858110601	8.01497233	7.555520878	7.176086934	7.553886614	7.088251945	7.537052466	7.532969206	7.174114274	7.308623261	6.760521631	7.148718169	7.799733325	6.982974954	7.072585785	7.319026661	7.400415366	7.316328263	7.123264701	7.051648223
HSPA6	2.415871277	2.481975388	3.000366566	2.481975388	2.565014759	3.424743453	3.228949885	2.523481462	2.481975388	3.340776173	2.616787308	2.481975388	2.4240717	2.837181546	2.405780589	2.481975388	2.474287373	2.463684277	2.4240717	2.344536995	2.309197739	2.800444301	5.765739178	2.481975388	2.481975388	2.967374519	2.365131483	2.305376058	5.578537312	2.375892935	3.324258237	2.530437386	2.489525072	2.981071381	2.508269507	2.481975388	2.463684277	2.374813077	2.952508401	2.40474406	6.395060728	9.335390353	4.135251032	5.902844823	2.733206499	2.406902761	2.351489346	10.27134325	2.402440683
PAX8	9.034042237	9.148341595	8.194835056	11.25972947	7.999834116	11.02478658	11.49317824	8.627860808	8.650234728	10.61738081	8.089519337	9.042375458	11.96369009	8.332429209	8.89844943	11.28237722	11.36255088	11.31867052	10.59133866	10.77912975	9.462136398	10.47223351	9.864024051	10.50448814	10.99174604	9.669702047	8.415533854	8.679119077	9.129036339	8.796426402	9.907203792	9.888018178	8.766854055	8.887223612	9.070995995	10.81429273	8.635311666	8.85775653	8.455964759	11.13098964	7.731510976	9.587415738	9.11023248	10.2657397	10.80592988	8.438409815	9.761841468	10.53712821	9.791807666
GUCA1A	2.236067195	2.236067195	2.236067195	2.236067195	2.236067195	2.236067195	2.236067195	2.236067195	2.236067195	2.236067195	2.236067195	2.236067195	2.236067195	2.236067195	2.236067195	2.236067195	2.236067195	2.236067195	2.236067195	2.236067195	2.236067195	2.236067195	2.236067195	2.236067195	2.236067195	2.236067195	2.236067195	2.236067195	2.236067195	2.236067195	2.236067195	2.236067195	2.236067195	2.236067195	2.236067195	2.236067195	2.236067195	2.236067195	2.236067195	2.236067195	2.236067195	2.236067195	2.236067195	2.236067195	2.236067195	2.236067195	2.236067195	2.236067195	2.236067195
UBA7	4.555845863	4.395302116	4.262263382	5.402880739	5.339463997	5.29713103	4.724161339	4.969479772	4.552626748	5.330331075	4.597405023	4.822414691	4.807505727	4.431424214	4.645151733	4.614086944	4.100970485	4.365984947	4.271349939	5.935354906	4.275269533	6.793395353	6.432337417	6.967836732	6.537196269	6.965136843	6.333081663	5.565641138	6.47185218	6.55867524	6.228293945	6.262973522	6.773868434	6.496935143	5.174463778	6.695488055	6.848068593	5.398968266	5.848907779	6.406762292	5.466669754	5.539523539	5.974323331	6.661085314	6.92825739	5.488782297	7.064813787	5.839018691	6.79752374
THRA	4.513244278	5.055301006	5.067819075	4.46314964	4.406136115	5.091108375	5.257987622	4.420329776	4.625975173	4.45999199	4.965959256	5.007434134	4.991743999	4.5019915	4.406136115	4.546421184	4.654497129	4.904676762	5.084215052	5.869367653	5.254063971	5.577354954	6.261542441	4.846427889	5.966521834	6.527547747	7.24527558	5.257987622	5.259001736	5.764168324	5.260182144	5.472992772	6.134511869	6.004587401	4.946772439	8.204175461	7.35153539	4.406136115	5.744093515	7.77263596	5.257987622	5.035378852	6.951192989	5.190827046	5.765628759	5.369707482	6.917002275	5.854554847	6.905214117
PTPN21	2.236067195	2.236067195	2.236067195	2.236067195	2.236067195	2.236067195	2.236067195	2.236067195	2.236067195	2.236067195	2.236067195	2.236067195	2.236067195	2.236067195	2.236067195	2.236067195	2.236067195	2.236067195	2.236067195	2.236067195	2.236067195	2.236067195	2.236067195	2.236067195	2.236067195	2.236067195	2.236067195	2.236067195	2.236067195	2.236067195	2.236067195	2.236067195	2.236067195	2.236067195	2.236067195	2.236067195	2.236067195	2.236067195	2.236067195	2.236067195	2.236067195	2.236067195	2.236067195	2.236067195	2.236067195	2.236067195	2.236067195	2.236067195	2.236067195
CCL5	7.780779497	5.351145822	6.788971901	6.200861543	8.635627195	6.603348817	4.688505187	9.111906569	7.054997323	7.165654266	7.442619577	8.549039773	6.127638534	7.85607659	7.807075382	6.770919998	5.877147828	7.446681541	8.586742851	10.46200863	9.768973666	10.62943948	11.49867185	11.2330831	11.11107195	12.09674633	10.00612953	9.894836983	11.9518095	11.20613578	12.75131354	10.89007534	11.33543145	10.66818106	8.237768677	10.60106063	10.63942611	8.817297458	12.57187963	10.90225865	10.12399993	9.79423855	11.55764713	10.82920021	10.51882107	11.86720626	11.92177201	11.81315521	11.09014253
CYP2E1	2.25387926	2.25387926	2.25387926	2.25387926	2.25387926	2.25387926	2.25387926	2.25387926	2.25387926	2.25387926	2.25387926	2.25387926	2.387311835	2.25387926	2.25387926	2.25387926	2.25387926	2.25387926	2.25387926	2.25387926	2.25387926	2.25387926	2.25387926	2.25387926	2.25387926	2.25387926	2.25387926	2.25387926	2.25387926	2.25387926	2.25387926	2.25387926	2.298056765	2.25387926	2.25387926	2.25387926	2.25387926	2.25387926	2.25387926	2.25387926	2.25387926	2.25387926	2.25387926	2.25387926	2.25387926	2.25387926	2.25387926	2.25387926	2.25387926
EPHB3	5.823132701	7.230439883	4.964850403	3.275414502	6.791612493	3.158234055	3.158234055	4.252763417	4.038679477	3.36742554	3.483959594	4.962332532	3.158234055	4.703841337	5.167173961	2.906113859	3.158234055	3.320215392	2.929945778	3.158234055	6.782005398	3.336210813	3.111655218	4.222361707	5.264663844	8.75134978	4.447011465	6.773499568	4.874657495	4.368141315	4.692805417	4.534908795	5.541784456	6.845584967	7.993309986	4.400970818	7.110372095	5.092116229	4.844543414	4.227776275	2.667387963	5.842756705	4.217530457	4.222361707	4.286557722	4.898155052	4.222361707	3.274092508	2.873391543
ESRRA	6.507426532	6.254661676	5.286310445	6.660771325	6.450545581	6.700402065	6.73693875	6.345914953	5.750745162	6.623916896	6.40125371	6.173826231	6.283052799	6.438389691	6.30229493	6.799700103	6.963286298	7.400901333	7.329569286	8.614933094	8.098818327	9.367445357	8.888297978	9.358944354	8.241443546	9.386341294	9.34505927	8.039658601	7.35174681	8.692583224	8.654262839	7.51272013	9.325722018	9.311438558	7.439819875	9.449960165	8.567190369	7.681225337	8.45693505	9.283134856	8.520356375	9.438715983	8.096429398	7.638525731	9.327645522	8.311505258	8.587604525	8.982555302	9.126550983
CYP2A6	2.236067195	2.236067195	2.236067195	2.236067195	2.236067195	2.305136871	2.562061146	2.236067195	2.236067195	2.236067195	2.236067195	2.236067195	2.236067195	2.236067195	2.236067195	2.236067195	2.236067195	2.236067195	2.236067195	2.280279059	2.236067195	2.253799138	2.538538309	2.263609884	2.4023759	2.236067195	3.172289368	2.238078003	2.236067195	2.236067195	2.236067195	2.623872955	2.9967389	2.703966749	2.236067195	2.494509768	2.266212725	2.236067195	2.430152223	2.597102047	2.237041993	2.768179615	2.236067195	2.256114906	2.540228891	2.236067195	2.418775284	2.401735472	2.236067195
SCARB1	6.220821044	6.417921581	7.441623528	6.225193664	7.9493364	6.711419514	6.276532704	7.678633604	7.441623528	6.266610842	7.430280177	7.033454319	6.312837992	7.686494138	7.461899795	5.966315283	6.462106436	6.057882686	6.925463973	8.838790415	8.62808057	9.192021548	10.99423185	9.298370317	9.748718904	9.396716336	10.76946976	10.26159552	7.990704554	10.6236527	10.434863	10.06737136	10.87924589	10.54652674	7.185595076	8.987471215	10.44730922	7.413007826	9.620767837	9.216330987	9.941426451	11.26952778	8.335484815	8.790529013	9.277107756	9.505032336	10.31706613	10.18941817	8.454069532
TTLL12	7.511474032	8.031766451	7.793814753	10.33019406	8.786554276	9.678239471	8.872571641	8.100171425	7.907799958	9.937468087	7.220821994	7.97822515	8.787923183	8.511906403	8.25500889	9.809024419	9.981704073	9.605367515	9.577624251	10.5624903	10.6543574	11.04177995	9.374442612	11.36582309	10.87452189	10.1437078	10.19303922	9.718861909	8.349800019	10.29133633	10.29661872	9.672165731	11.07771738	10.55816173	8.528480457	11.43071754	10.20127283	8.22783583	9.75693243	11.61704388	8.901933112	9.997896518	8.664820311	9.64253454	11.22414517	9.168704627	10.33828144	10.47580043	10.45927241
WFDC2	5.662729067	4.969912282	4.697886803	5.759358097	4.697886803	5.506825123	5.22207376	5.647209075	4.72745407	4.156199989	5.83653626	6.750591256	6.309287091	5.316340596	5.851590199	6.387261965	6.743744627	5.399824209	3.94392461	3.857453835	4.323351821	3.29788204	4.697886803	3.693518206	3.693518206	4.697886803	5.059364348	5.817994141	5.240748839	4.406002072	5.0975919	5.404237012	4.157566318	4.083745196	5.028591755	3.693518206	4.40191227	4.987785781	3.693518206	4.697886803	5.195577966	4.697886803	4.100088649	3.730052363	4.157566318	4.019645476	5.119269638	4.697886803	4.297175587
MAPK1	4.466982409	3.484124567	3.83407169	4.047885785	4.466982409	4.010176746	4.208581347	3.959417745	3.927357425	4.799404633	4.500461294	3.975008875	4.500461294	4.500461294	4.466982409	4.317914887	4.500461294	4.500461294	4.500461294	7.107680675	6.717834607	7.898251759	7.759954503	6.920492803	5.895489798	5.860276697	4.500461294	5.558769173	7.306986502	6.235815903	5.595314978	5.199505322	4.425255262	4.895195201	6.505335597	6.198011291	5.004351096	6.915048833	6.278822956	4.910184415	7.027954935	5.915644785	6.184599658	6.721442635	7.382860414	6.095230756	5.475330064	7.134710645	6.407121837
ADAM32	2.434647558	2.241319425	2.241319425	2.241319425	2.402552263	2.241319425	2.241319425	2.241319425	2.241319425	2.241319425	2.419636378	2.806809919	2.241319425	2.241319425	2.519746133	2.241319425	2.241319425	2.241319425	2.241319425	2.241319425	2.241319425	2.241319425	2.245702045	2.241319425	2.626180121	2.241319425	2.617754719	2.65568202	2.236067195	2.241319425	2.241319425	2.241319425	2.241319425	2.241319425	2.735139221	2.241319425	2.241319425	2.236067195	2.241319425	2.241319425	2.241319425	2.241319425	2.287306797	2.24152691	2.241319425	2.241319425	2.241319425	2.241319425	2.241319425
SPATA17	2.237649026	2.237649026	2.237649026	2.237649026	2.237649026	2.236067195	2.237649026	2.236067195	2.237649026	2.237649026	2.237649026	2.237649026	2.237649026	2.237649026	2.237649026	2.237649026	2.237649026	2.237649026	2.237649026	2.237649026	2.393473942	2.237649026	2.237649026	2.237649026	2.237649026	2.237649026	2.237649026	2.328281721	2.237649026	2.237649026	2.237649026	2.237649026	2.237649026	2.237649026	2.237649026	2.237649026	2.236067195	2.242568802	2.237649026	2.237649026	2.237649026	2.237649026	2.388687693	2.237649026	2.237649026	2.237649026	2.237649026	2.237649026	2.237649026
PRR22	2.236067195	2.236067195	2.236067195	2.236067195	2.236067195	2.236067195	2.236067195	2.236067195	2.236067195	2.236067195	2.236067195	2.236067195	2.236067195	2.236067195	2.236067195	2.236067195	2.236067195	2.236067195	2.236067195	2.236067195	2.297639258	2.236067195	2.236067195	3.53776671	2.236067195	2.883382074	2.443831926	2.326348921	2.264849006	2.236067195	2.290438468	2.405665211	4.217537	3.912289185	2.236067195	2.236067195	2.236067195	2.236067195	2.236067195	2.272658846	2.236067195	2.236067195	2.236067195	2.236067195	2.236067195	2.236067195	3.207489402	2.236067195	2.236067195
PXK	5.846594505	5.860243245	6.754175377	6.480227832	7.033699959	7.210457782	7.296071112	6.666262978	7.930286225	6.880228417	6.647212312	6.611125642	7.715013168	8.422383913	6.997079613	7.73705829	7.571951094	7.487025087	7.306791608	5.385735482	3.012528043	4.207959279	5.074636658	4.006051719	5.398797612	4.78047112	4.644954298	5.458823649	3.911587139	3.255030323	2.442125265	4.006051719	5.015408043	4.112416837	5.015408043	6.735625387	5.385735482	3.460956086	4.234118696	3.945640113	5.816526762	2.973517792	4.023839239	4.006051719	5.015408043	5.080092623	4.006051719	3.932265924	4.184871665
VPS18	2.236067195	2.236067195	2.236067195	2.236067195	2.265743146	2.236067195	2.236067195	2.236067195	2.236067195	2.236067195	2.236067195	2.236067195	2.236067195	2.236067195	2.236067195	2.236067195	2.236067195	2.236067195	2.236067195	2.236067195	2.236067195	2.236067195	2.236067195	2.459945171	2.271653444	2.236067195	2.236067195	2.236067195	2.236067195	2.236067195	2.236067195	2.236067195	2.236067195	2.236067195	2.236067195	2.292861539	2.268288079	2.236067195	2.236067195	2.236067195	2.236067195	2.460325559	2.236067195	2.236067195	2.260002292	2.236067195	2.236067195	2.236067195	2.315961494
MSANTD3	6.908206584	6.865202519	7.67216541	6.785820444	8.141842809	6.593586219	6.029171256	7.120969758	7.383071001	7.323357518	7.504504743	7.785556247	6.315082032	8.359746151	7.379787339	6.753015014	6.987919325	6.794926661	6.988025598	7.692793706	7.887852711	8.234383452	8.171796487	7.82067264	7.192894305	6.42879944	7.271532778	8.351082991	7.04921527	8.645965444	6.198348853	8.483140336	6.925665435	7.558112938	8.142484873	8.329843426	7.286845358	8.407131765	8.036438296	6.20833536	8.515344069	9.445589669	6.170396874	7.718284711	8.092737942	7.916642948	7.70151495	9.041295598	7.454618889
SLC46A1	2.238399194	2.238399194	2.238399194	2.238399194	2.238399194	2.238399194	2.238399194	2.238399194	2.237608651	2.308981254	2.238399194	2.238399194	2.238399194	2.238399194	2.238399194	2.238399194	2.238399194	2.238399194	2.238399194	2.238399194	2.774923025	2.238399194	2.238399194	2.33692872	3.675449102	2.389817039	3.165067547	3.032592979	2.238399194	3.384383525	3.28279932	3.028951598	4.468635505	4.356972527	2.289400883	2.238399194	3.910752904	2.238399194	2.309583537	2.238399194	2.238399194	3.722557346	2.830941613	2.238399194	2.299322268	2.246761027	3.841411028	2.238399194	2.261421483
TIMD4	2.236067195	2.236067195	2.236067195	2.236067195	2.236067195	2.236067195	2.236067195	2.236067195	2.236067195	2.236067195	2.236067195	2.236067195	2.236067195	2.236067195	2.236067195	2.236067195	2.236067195	2.236067195	2.236067195	2.236067195	2.236067195	2.236067195	2.236067195	2.236067195	2.236067195	2.236067195	2.236067195	2.236067195	2.236067195	2.236067195	2.236067195	2.236067195	2.236067195	2.236067195	2.236067195	2.236067195	2.236067195	2.236067195	2.236067195	2.236067195	2.236067195	2.290364935	2.236067195	2.236067195	2.236067195	2.236067195	2.236067195	2.236067195	2.236067195
SLC39A5	3.183093542	3.183093542	3.265123617	3.183093542	3.495856589	3.183093542	3.919461294	3.183093542	3.183093542	3.23823904	3.183093542	3.183093542	3.183093542	3.183093542	3.183093542	3.183093542	3.181763816	3.183093542	3.183093542	3.183093542	3.183093542	3.183093542	3.494104666	3.260389969	3.183093542	4.023306149	3.978979404	3.183093542	3.303053459	3.423232221	3.799381538	3.183093542	3.596526925	3.498784626	3.183093542	3.670439176	3.183093542	3.183093542	3.230214066	3.202614842	3.200719925	3.977841725	3.673645203	3.181763816	3.563318652	3.183093542	3.656843395	3.338673183	3.319182532
ATP6V1E2	3.805672216	3.561445301	4.036299536	3.805672216	3.526470604	3.281704535	3.962430751	3.31330637	4.088914239	4.362000741	3.281704535	3.78548631	3.805672216	2.587254481	3.856723109	3.78548631	3.78548631	3.78548631	3.78548631	3.92062978	3.805672216	4.28303164	3.805672216	3.953727331	4.238078867	3.805672216	3.993370679	3.805672216	3.972958746	3.805672216	3.794547761	3.805672216	4.20603498	4.127615322	3.805672216	4.302612107	4.009951658	4.131917915	3.805672216	3.805672216	3.78548631	4.580848682	3.805672216	3.805672216	4.962743561	3.892966132	3.805672216	3.805672216	4.172623868
AFG3L1P	7.514285417	6.672064449	6.99564677	7.90735141	7.178734764	8.125271116	6.58920798	7.24433556	7.199426277	7.043464099	7.653808018	7.911396248	7.967358496	7.348653731	7.431825507	8.20430081	8.292787414	7.680533291	7.368799132	6.64441357	6.341726994	5.314465558	6.555286071	6.347487278	5.645565708	4.769049512	4.824694072	6.900842253	5.122851023	5.550397357	5.56261826	5.924710944	4.167467111	4.400533091	7.283150255	6.196255453	4.938553894	7.127046973	5.550411354	5.670384721	5.831391871	6.360161399	4.276203057	6.899084741	5.924127639	6.210626254	5.868618516	5.651232894	6.065475829
CILP2	2.620608788	2.702354247	2.605022481	2.605022481	2.605022481	2.736089185	2.605022481	2.849180106	2.605022481	2.569328596	2.605022481	3.06548048	3.765897901	2.605022481	2.605022481	2.605022481	2.605022481	2.5472606	3.068735523	2.672581671	2.605022481	2.605022481	2.605022481	2.605022481	2.605022481	5.258593708	2.605022481	2.656575158	2.869762273	3.808918789	3.013148016	2.903640478	5.719773833	4.882333954	2.840058956	2.643731156	4.237104847	2.386918502	2.827138287	3.16562278	2.784891194	3.228445545	4.312469261	2.629047234	2.605022481	2.605022481	3.222231935	4.400896371	2.899577952
PIGX	7.613554743	7.447927729	6.332978833	6.526046806	7.141589994	7.223802514	6.141584578	7.740253077	7.394903479	7.184082811	7.728329262	8.060492178	6.371226789	8.016211829	8.145642138	6.887989091	7.086592584	7.485966706	8.498434938	6.365777576	7.205020331	7.119501991	6.141584578	6.141584578	6.141584578	5.522623504	6.175642097	6.231085522	6.290283002	6.023307494	5.708978174	6.047733258	5.02123521	5.375375675	7.208035726	7.229394504	6.849913275	6.72466865	7.014002534	6.141584578	7.007066232	6.571056604	6.716579111	6.509880448	6.58862857	7.317939168	6.141584578	5.944844534	6.232847913
TMEM196	4.610805506	4.535653002	2.507358833	3.789834682	2.507767298	2.507767298	2.529701485	2.507358833	2.507358833	4.38918686	2.507358833	2.507358833	2.507767298	2.507358833	2.54061802	4.841343626	4.430837792	2.507358833	2.708204345	3.857826479	2.507767298	3.12529264	2.507358833	3.183081508	2.507358833	2.507767298	2.507358833	2.507358833	4.792772467	2.507358833	2.507767298	2.507358833	2.507767298	2.507767298	4.035007339	2.507767298	2.507767298	3.838484416	2.507767298	2.628863999	2.507358833	2.507767298	3.937402977	4.749508657	2.908833703	2.507767298	2.507767298	2.507767298	4.03799843
SLC39A13	5.080689041	5.157720522	4.407686487	5.966129959	5.966129959	6.071373089	5.156423638	5.156423638	5.715990762	5.933067188	4.741906911	4.551543131	3.920989197	4.515078884	4.909530255	5.305734802	5.156423638	5.832991485	5.250505172	6.452502099	6.20529286	7.353638639	6.074704234	7.414984897	7.858692096	8.109617011	7.157732804	6.355615519	6.485310954	6.892848247	6.751777767	6.363539988	8.373820579	8.01771777	5.522355958	7.468505832	6.651501766	6.34902402	6.377675545	7.173981043	5.631676329	8.552570158	5.907078472	6.078860252	7.379317089	6.282197694	6.837048411	6.748686309	6.844609975
BEST4	2.236067195	2.236067195	2.236067195	2.236067195	2.236067195	2.236067195	2.236067195	2.236067195	2.236067195	2.236067195	2.236067195	2.236067195	2.236067195	2.236067195	2.236067195	2.236067195	2.236067195	2.236067195	2.236067195	2.236067195	2.247963754	2.236067195	2.236067195	2.236067195	2.236067195	2.236067195	2.236067195	3.959419839	2.236067195	3.672004287	2.329895925	2.819521937	2.236067195	2.236067195	2.236067195	2.236067195	3.333458685	2.236067195	2.310217215	2.236067195	2.253965896	2.236067195	2.236067195	2.236067195	2.236067195	2.543245441	3.460900605	2.236067195	2.236067195
AK9	2.236067195	2.623404819	2.236067195	2.236067195	2.236067195	2.236067195	2.236067195	2.875248118	2.236067195	2.236067195	2.236067195	2.236067195	2.236067195	2.236067195	2.236067195	2.27329684	2.236067195	2.236067195	2.236067195	2.236067195	2.299468374	2.236067195	2.436912253	2.236067195	2.236067195	2.236067195	2.236067195	2.236067195	2.236067195	2.236067195	2.236067195	2.236067195	2.236067195	2.236067195	2.603786911	2.236067195	2.236067195	2.296128328	2.236067195	2.508630312	2.236067195	2.260759994	2.236067195	2.236067195	2.236067195	2.236067195	2.236067195	2.236067195	2.236067195
CORO6	3.088310394	3.004784961	3.557856272	3.055702013	3.252164186	3.004784961	3.007068472	3.004784961	3.008375572	3.159823325	3.004784961	3.004784961	4.394386454	4.135496081	3.410263377	3.839981242	4.279707376	4.566435747	3.448230286	3.004784961	3.090835065	3.018100815	2.403783013	4.018654907	3.004784961	4.276489241	3.004784961	2.659228732	3.334032379	3.754117283	3.004784961	2.966402676	3.004784961	4.191142609	2.860285371	3.162704375	3.942476742	2.423992076	2.780455369	3.004784961	2.277916484	2.88553835	3.004784961	3.502190598	3.940412175	3.004784961	3.004784961	3.004784961	3.08832769
TMEM106A	6.104687402	3.587174904	4.619336093	4.49804645	5.463671052	4.49804645	2.752397425	4.338583911	5.454673401	5.404537983	5.521922845	5.623823181	6.370848858	7.430206654	6.081483885	4.67257224	4.49804645	6.568358399	6.732892076	6.085939705	5.946905582	7.405344948	6.756009309	4.49804645	6.798963963	7.621216152	5.795814809	6.354979047	5.712272514	5.762117378	5.436046011	5.322502422	5.461129029	6.125035035	6.163753724	6.65066996	8.312905014	4.830735131	7.624175161	6.652120536	7.482118081	5.461129029	5.581688543	6.145873674	7.497250861	6.538838404	5.029266449	5.8419496	6.822644256
ALG10	2.236067195	2.236067195	2.236067195	2.236067195	2.236067195	2.236067195	2.236067195	2.236067195	2.236067195	2.236067195	2.236067195	2.236067195	2.236067195	2.236067195	2.236067195	2.236067195	2.236067195	2.236067195	2.236067195	2.243647118	2.236067195	2.236067195	2.236067195	2.236067195	2.236067195	2.236067195	2.236067195	2.236067195	2.236067195	2.236067195	2.236067195	2.236067195	2.236067195	2.236067195	2.365942856	2.236067195	2.236067195	2.236067195	2.236067195	2.236067195	2.236067195	2.236067195	2.236067195	2.236067195	2.236067195	2.236067195	2.236067195	2.236067195	2.236067195
TTC39C	4.046632269	3.716931955	4.063875031	4.70240189	3.019626426	4.250630902	4.063875031	2.33052608	2.791339868	4.150462915	4.062586472	3.062014354	4.337653083	3.242580725	3.620592868	4.139114448	4.063875031	4.063875031	4.063875031	4.872645698	4.063875031	4.933335807	4.063875031	5.700395467	4.094621852	3.763836966	3.994027522	3.929523049	4.063875031	3.656597019	2.583314563	3.750489912	3.840639514	2.79864539	4.063875031	4.415443594	2.964649868	4.471648795	3.999923298	4.063875031	4.063875031	4.063875031	3.225304197	5.488045094	4.918447317	3.721129695	4.063875031	4.063875031	4.063875031
NEXN	2.236067195	2.236067195	2.236067195	2.236067195	2.284387075	2.312326688	2.236067195	2.236067195	2.355103338	2.236067195	2.236067195	2.236067195	2.446862164	2.461034185	2.236067195	2.370302289	2.236067195	2.461034185	2.236067195	2.577214672	2.236067195	2.461034185	2.875969529	2.236067195	2.875969529	2.461034185	2.236067195	2.875969529	2.286571903	2.461034185	2.584147257	4.061050879	2.461034185	2.343744154	2.669669304	2.599920109	2.875969529	3.1874627	2.875969529	2.236067195	3.433261974	2.461034185	2.691546676	3.607029855	2.70667766	2.875969529	2.236067195	2.291570074	2.875969529
C15orf40	7.346221676	6.161121498	4.854495557	6.702565641	5.769520741	5.965800609	4.384472536	5.663196545	6.698227423	6.223792589	5.803958141	6.947267472	4.52197242	6.614266978	6.674890268	6.89092343	7.00864007	6.798694858	6.73876359	6.839315632	6.628361957	6.273886431	5.436995632	5.991720194	6.399514493	5.28634731	3.669206442	6.817075091	7.226148585	5.804284984	5.111467707	6.969060455	4.603399952	4.540676282	7.634145592	6.320827677	6.325950238	7.543141588	7.205179607	6.21133694	5.560343859	5.63968101	5.726623739	6.612483388	6.037392112	7.213427965	5.003522943	4.74554723	6.268209925
RAX2	4.270423954	4.270423954	4.270423954	4.270423954	4.270423954	4.270423954	4.270423954	4.270423954	4.270423954	4.270423954	4.270423954	4.270423954	4.270423954	4.270423954	4.270423954	4.270423954	4.270423954	4.270423954	4.270423954	4.764242987	4.285679543	4.568444809	4.270423954	4.526276645	4.433417076	4.270423954	4.270423954	4.270423954	5.252556638	4.270423954	5.560023144	4.276678569	5.085705137	4.582277639	4.264169338	5.071411153	4.479650537	4.270423954	4.605617114	5.44974379	4.270423954	4.62939246	4.885764686	4.270423954	4.508464704	4.270423954	4.40960778	4.340150168	4.624221213
MFAP3	3.716223084	4.430289846	3.593683559	3.040725545	5.554768507	3.941362108	2.731923609	2.73298033	3.716388488	4.167607906	5.547553792	3.836058506	2.236067195	3.841321286	4.109287861	3.879529709	3.236586513	3.506921866	5.060075148	2.768054666	2.265307714	2.73298033	2.581254619	2.73298033	2.521062133	2.254337517	2.521062133	3.392234976	2.517048764	2.731923609	2.265307714	2.73298033	2.521062133	2.521062133	4.308766125	2.521062133	2.265307714	2.934394244	2.254337517	2.265307714	2.33052393	2.279431416	2.521062133	2.632494692	2.521062133	2.254337517	2.521062133	2.265307714	2.265307714
EYA3	2.849974654	3.278380365	2.354189591	2.525210884	2.482978265	2.354189591	2.592451635	2.93179047	2.354189591	2.699597663	2.404800926	2.74313099	3.23898399	3.924552124	3.058563718	2.801234469	2.354189591	2.433499157	2.662103273	2.239296582	2.345028079	2.354189591	2.354189591	2.656808204	2.354189591	2.354189591	2.354189591	2.236067195	2.333726995	2.345028079	2.354189591	2.333726995	2.354189591	2.373699131	2.354189591	2.354189591	2.354189591	2.354189591	2.524787644	2.354189591	2.354189591	2.354189591	2.354189591	2.354189591	2.354189591	2.354189591	2.345028079	2.434199352	2.354189591
GIMAP1	2.578070848	2.578070848	2.578070848	2.578070848	2.578070848	2.578070848	2.578070848	2.578070848	2.466682491	2.578070848	2.522365879	2.578070848	2.578070848	2.578070848	2.578070848	2.453094801	2.578070848	2.578070848	2.471079311	2.578070848	2.583116495	2.629614951	3.934518368	3.404515494	2.619274485	2.719398096	2.578070848	2.578070848	4.193137828	2.734146176	2.585652522	2.60707813	3.272316829	3.737614215	2.578070848	2.719647913	3.304464729	2.578070848	3.064466189	2.803530888	2.578070848	2.912404243	3.28859441	2.578070848	3.062434749	2.578070848	4.076401732	2.607178766	3.02513308
KLK8	5.364343038	4.745766126	5.888903369	4.745766126	4.745766126	5.750604893	5.67283761	6.169660596	4.776042689	4.891227282	4.745766126	5.404006707	4.965231171	4.745766126	4.745766126	4.567204661	5.555804986	6.271775886	5.289412166	6.887612651	4.794868092	6.469620519	4.532312026	6.646903861	5.925898549	7.574664987	8.44995629	6.699119766	6.65628448	8.074789755	6.633649448	4.674523501	8.519337601	7.233406575	5.96802674	6.102301184	7.453863452	6.374556273	8.668180114	5.213666905	6.593861571	4.573234438	6.597914378	4.948352873	6.456333227	8.166839776	8.140870961	3.720949353	7.018826957
CCDC65	2.297714508	2.397279863	2.294146487	2.297714508	2.294146487	2.637996234	2.297714508	2.297714508	2.297714508	2.297714508	4.300150473	4.530769611	2.297714508	2.297714508	2.438898152	2.297714508	2.294146487	2.87880896	2.294146487	2.236067195	2.297714508	2.294146487	2.294146487	2.297714508	2.294146487	2.236067195	2.294146487	3.313761408	2.261011799	2.294146487	2.294146487	2.326350691	2.297714508	2.294146487	2.353711557	2.294146487	2.297714508	2.313754114	2.297714508	2.297714508	2.236067195	2.294146487	2.297714508	2.261011799	2.294146487	2.297714508	2.294146487	2.329822636	2.297714508
PABIR3	2.236067195	2.236067195	2.236067195	2.236067195	2.236067195	2.236067195	2.236067195	2.236067195	2.236067195	2.311531752	2.236067195	2.236067195	2.236067195	2.598713968	2.236067195	2.236067195	2.236067195	2.236067195	2.236067195	2.236067195	2.236067195	2.236067195	2.236067195	2.236067195	2.236067195	2.236067195	2.236067195	2.236067195	2.236067195	2.236067195	2.236067195	2.236067195	2.236067195	2.236067195	2.236067195	2.236067195	2.236067195	2.236067195	2.236067195	2.236067195	2.236067195	2.236067195	2.236067195	2.236067195	2.236067195	2.340715233	2.236067195	2.236067195	2.236067195
CFAP53	2.236067195	2.236067195	2.236067195	2.88183473	2.295024771	2.236067195	2.236067195	2.236067195	2.270834381	2.236067195	2.802968172	3.163312648	3.494484082	2.282008656	2.263158066	2.236067195	3.037228454	2.652946764	2.236067195	2.236067195	2.236067195	2.236067195	2.236067195	2.236067195	2.339805898	2.381317087	2.236067195	2.236067195	2.236067195	2.236067195	2.236067195	2.325583248	2.503106542	2.489864307	2.236067195	2.236067195	2.236067195	2.236651347	2.236067195	2.771496983	2.236067195	2.914486991	2.236067195	2.236067195	2.236067195	2.236067195	2.236067195	2.236067195	2.236067195
ARMCX4	6.000632466	3.916455817	4.719948472	3.483560352	6.030629125	3.490861517	3.600437573	3.447337514	5.398986132	3.327380025	4.204729406	4.034791612	3.411903424	5.726106592	5.78645089	3.586638073	3.411903424	3.370080882	3.411903424	2.976296497	3.036322211	3.034770946	3.264407836	3.034770946	2.976296497	2.976296497	2.976296497	3.370080882	3.056181418	3.370080882	3.59276486	3.034770946	3.370080882	3.349540899	4.034360217	3.370080882	3.370080882	3.370080882	3.370080882	3.034770946	2.976296497	2.976296497	3.370080882	3.370080882	2.976296497	3.411903424	3.283863609	3.034770946	3.3518823
RBBP6	6.509117179	5.398775808	2.939986029	4.550060763	5.433308755	4.372154441	3.977179513	4.749673039	5.395362733	6.470350575	4.90148567	5.773349659	5.195318589	5.630760403	5.674899338	4.87433523	5.562048223	5.589263094	4.606411725	6.345685819	6.606353408	6.255428035	7.321227995	5.457544186	6.458003778	7.233072309	4.04449585	7.36406707	8.03448235	7.51918529	7.551837383	8.281061926	5.142050518	5.781274973	7.121973226	5.707372968	6.81564133	7.035819274	5.881987792	5.948035961	8.140847009	6.172188965	8.272056097	8.53610434	6.903079877	6.748110764	7.611515492	7.27180667	5.566200402
CENPBD1P	3.721218218	3.608264367	2.842029793	3.540265752	4.272375118	3.676209774	2.702264059	3.371445179	3.676209774	3.611977437	3.676209774	4.331081933	2.702264059	4.206992892	3.926025086	4.569681113	3.676209774	3.676209774	4.445283055	4.258478499	3.772311984	4.680940899	2.704829691	3.657361518	2.702264059	3.676209774	3.438088469	2.829636607	3.628640311	3.850678037	4.161969196	2.702264059	2.814747731	2.702264059	4.876950433	3.161835879	3.390065203	5.624360405	3.23022477	2.579354563	2.853657461	4.551280501	2.44801129	2.760847653	3.161835879	3.169721464	2.702264059	2.949121247	3.186087597
TRIOBP	5.244132909	5.244132909	5.244132909	5.244132909	5.835640455	5.244132909	5.443402833	5.160244696	5.096787076	5.851388625	5.244132909	5.244132909	5.244132909	5.093707116	5.244132909	5.244132909	5.244132909	5.358318565	5.244132909	5.544979424	5.630204105	5.244132909	5.244132909	5.306369859	5.66742203	6.417931937	6.026533579	5.240728973	5.244132909	6.58164576	5.244132909	5.351879496	5.553617081	5.780381251	5.25251492	5.671960725	5.67540125	5.395609255	5.501334153	5.468483174	5.465611817	5.848243798	5.34780669	5.244132909	5.824673304	5.244132909	5.659576133	5.244132909	6.245639534
CATSPER1	2.236067195	2.236067195	2.236067195	2.236067195	2.236067195	2.236067195	2.236067195	2.236067195	2.236067195	2.236067195	2.236067195	2.236067195	2.236067195	2.236067195	2.236067195	2.236067195	2.236067195	2.236067195	2.236067195	2.236067195	2.236067195	4.304806408	3.387785743	3.335478181	2.841218571	2.236067195	2.236067195	2.236067195	2.250392955	2.236067195	2.248593059	2.236067195	2.236067195	2.236067195	2.236067195	2.294837492	2.236067195	2.236067195	2.236067195	2.236067195	2.236067195	2.329315951	2.236067195	2.236067195	3.67188854	2.236067195	2.236067195	2.647815546	2.236067195
HOXD4	2.318396354	2.294433761	2.294433761	2.294433761	2.294433761	2.294433761	2.294433761	2.294433761	2.314540281	2.46394011	2.294433761	2.294433761	2.294433761	2.385809505	2.294433761	2.294433761	2.294433761	2.294433761	2.377692273	2.238843654	2.294433761	2.294433761	2.988682353	2.294433761	2.394565125	3.130559606	2.294433761	2.294433761	2.294433761	2.294433761	2.294433761	3.389973036	2.791912133	2.785965362	2.236067195	2.294433761	3.137544188	2.294433761	2.294433761	2.294433761	2.294433761	2.294433761	2.619317239	2.294433761	2.294433761	2.294433761	2.396865356	2.294433761	2.294433761
GSC	2.236067195	2.236067195	2.236067195	2.236067195	2.236067195	2.236067195	2.236067195	2.236067195	2.236067195	2.236067195	2.236067195	2.236067195	2.236067195	2.236067195	2.236067195	2.236067195	2.236067195	2.236067195	2.236067195	2.236067195	2.236067195	2.236067195	2.236067195	2.236067195	2.236067195	2.236067195	2.52167634	2.236067195	2.236067195	2.236067195	2.25757719	2.236067195	2.236067195	2.236067195	2.236067195	2.236067195	2.236067195	2.236067195	2.236067195	2.236067195	2.236067195	2.236067195	2.457788024	2.236067195	2.236067195	2.236067195	2.236067195	2.236067195	2.236067195
SP7	2.236067195	2.236067195	2.236067195	2.236067195	2.236067195	2.236067195	2.236067195	2.236067195	2.236067195	2.236067195	2.236067195	2.236067195	2.236067195	2.236067195	2.236067195	2.236067195	2.236067195	2.236067195	2.236067195	2.236067195	2.236067195	2.236067195	2.236067195	2.236067195	2.236067195	2.236067195	2.236067195	2.236067195	2.236067195	2.236067195	2.236067195	2.236067195	2.334724621	2.236067195	2.236067195	2.236067195	2.236067195	2.236067195	2.236067195	2.542787614	2.236067195	2.236067195	2.236067195	2.236067195	2.236067195	2.236067195	2.236067195	2.236067195	2.236067195
PDE7A	4.815856174	4.815856174	4.852611059	4.887021856	4.852611059	4.816736388	5.003398219	4.815856174	4.734420773	4.815856174	4.852611059	4.850340042	4.815856174	4.955902962	4.857701329	4.852611059	4.841481417	5.078740126	4.923596299	4.841481417	4.881027243	4.841481417	4.856208325	4.825973831	4.825973831	4.852611059	4.841481417	4.841481417	4.83027708	5.347631783	4.910349405	4.727504666	5.180162501	4.825973831	4.815856174	4.727504666	4.852611059	4.849294466	4.916603316	4.881687153	5.386533613	4.727504666	4.852611059	6.100355319	4.841481417	5.017526103	4.909156959	4.847117262	4.841481417
CNOT7	3.114434116	2.695948593	3.787190122	2.570749385	3.188339569	2.859636688	2.481889839	3.114434116	3.197075926	3.101262217	3.178242616	3.148124492	2.375249937	4.633227677	4.84815639	3.675443373	3.32875325	3.575160726	3.178242616	3.114434116	2.668744646	2.995113791	2.481889839	2.295125156	2.481889839	2.375249937	2.375249937	3.114434116	2.236067195	2.236067195	2.375249937	3.219385272	2.375249937	2.481889839	5.604384543	3.11270853	2.493605595	3.178242616	2.845680305	2.375249937	3.178242616	2.493605595	2.481889839	2.318219108	2.481889839	3.114434116	2.375249937	2.57372526	2.375249937
CRYZL1	7.855887771	8.17360743	6.710835703	7.643257293	6.855805424	7.605944941	7.228112224	8.577719221	9.075264243	7.165931727	7.954747391	8.34704443	7.151680552	8.157456607	7.961418431	7.736040178	7.56280092	7.358185042	7.738347029	7.699542761	7.697370069	7.331370679	6.590638868	6.27810189	7.451545218	6.590241298	6.721108467	6.697904962	7.549830434	7.502626182	7.261131431	6.943945136	6.380612581	6.121738121	7.458217803	5.723479759	7.837392369	7.654864938	6.705767339	7.71378849	7.329074264	6.256504602	6.314042534	7.838005908	6.827270672	7.258859581	6.417375721	6.920387331	7.347310999
PRSS33	2.236067195	2.236067195	2.926299163	2.236067195	2.236067195	2.236067195	2.236067195	2.236067195	2.236067195	2.485565002	2.236067195	2.236067195	2.236067195	2.236067195	2.236067195	2.236067195	2.236067195	2.236067195	2.236067195	2.236067195	2.236067195	2.236067195	2.236067195	2.236067195	2.236067195	2.236067195	4.098537612	2.860201495	3.383195998	3.601312174	2.484034144	3.388709606	4.841125991	3.693724673	2.236067195	2.236067195	2.501621059	2.236067195	3.31419558	2.236067195	2.236067195	3.092856517	2.407786911	2.236067195	2.236067195	2.72240959	4.335677214	2.236067195	2.398674589
CBARP	2.236067195	2.236067195	2.236067195	2.236067195	2.236067195	2.236067195	2.236067195	2.236067195	2.236067195	2.236067195	2.236067195	2.236067195	2.236067195	2.236067195	2.236067195	2.236067195	2.236067195	2.236067195	2.236067195	2.236067195	2.236067195	2.236067195	2.236067195	2.363360938	2.236067195	2.236067195	3.975526567	2.254934486	2.236067195	2.236067195	2.290054017	2.236067195	4.61790671	3.258903373	2.236067195	2.236067195	2.236067195	2.236067195	2.236067195	2.236067195	2.236067195	2.236067195	2.236067195	2.236067195	2.387355686	2.237130426	2.668224387	2.236067195	2.236067195
MCMDC2	2.236067195	2.236067195	2.236067195	2.236067195	2.236067195	2.236067195	2.236067195	2.236067195	2.236067195	2.236067195	2.236067195	2.236067195	2.236067195	2.236067195	2.236067195	2.236067195	2.236067195	2.236067195	2.236067195	2.236067195	2.236067195	2.236067195	2.236067195	2.377394443	2.236067195	2.236067195	2.236067195	2.236067195	2.239431484	2.236067195	2.236067195	2.236067195	2.236067195	2.236067195	2.236067195	2.236067195	2.236067195	2.236067195	2.236067195	2.236067195	2.238048596	2.236067195	2.236067195	2.236067195	2.236067195	2.236067195	2.236067195	2.236067195	2.236067195
TIRAP	3.335245147	3.961043331	3.558237298	3.546420569	3.453311558	3.009425408	3.558237298	3.31847926	3.985041659	2.960312988	3.578776659	3.985041659	2.724929066	3.496346422	3.262987277	2.9298217	3.558237298	3.116573782	3.985041659	4.7892291	5.259142847	5.937032933	3.922380092	4.629617618	5.403474699	4.445581187	4.062944028	4.481225353	5.626804996	4.510088016	3.558237298	5.301483041	3.558237298	3.976990798	4.616939488	5.121513485	4.280276109	4.784109603	4.823204028	4.303816307	4.446472129	4.6892675	5.419269406	4.446472129	4.907885394	4.028190689	3.558237298	3.985041659	3.811266909
LEAP2	2.71066093	3.84184922	4.63071557	4.086618991	2.463797982	2.976529857	2.362755407	2.753897212	2.806428686	2.631010898	4.086582223	3.735466437	2.362755407	2.580554536	2.636334736	2.876531935	2.676718513	2.857705657	2.892050138	2.236067195	2.362755407	2.362755407	2.801298448	2.362755407	2.400861575	2.400861575	2.362755407	2.843129614	2.463797982	2.362755407	2.400861575	2.362755407	2.362755407	2.362755407	2.513009767	2.362755407	2.400861575	2.362755407	2.400861575	2.362755407	2.400861575	2.362755407	2.463797982	2.402587824	2.362755407	2.463797982	2.400861575	2.236067195	2.400861575
MSI2	2.373068849	2.243850284	2.421851656	2.438010754	2.438010754	2.380837302	2.352030703	2.438010754	2.236067195	2.413430746	2.438010754	2.438010754	2.337340619	2.352030703	2.352030703	2.371995765	2.352030703	2.2831399	2.236067195	2.438010754	2.43949281	2.438010754	3.452410424	2.469019433	2.949335313	2.438010754	2.496581233	3.236735965	2.438010754	4.330737253	3.364634674	3.21777057	3.655094047	2.547288224	2.438010754	2.438010754	2.438010754	2.679590099	3.594934919	2.438010754	3.298133802	3.831366873	2.660430674	2.639228549	2.820270658	3.184398069	2.539393153	3.738660836	2.438010754
SCIN	2.704590164	2.64303537	2.64303537	4.970064721	2.64303537	6.252333245	4.397493181	2.236067195	3.276769778	6.756572952	2.571749767	3.88156966	4.822586852	3.880138581	2.64303537	4.513499048	5.987463764	4.559866118	4.071005697	6.419522889	3.246766324	5.90967987	6.721737446	5.212339514	4.923914381	2.64303537	4.172212784	3.877900778	3.852440831	3.735686634	3.41203252	3.916220674	3.126033138	3.665211394	3.995866013	7.148058176	2.64303537	4.205377767	3.807893619	4.807832474	3.88156966	3.48632007	3.918285615	7.304840514	6.149153589	3.88156966	2.441733543	6.019503537	4.294879523
CTCFL	2.236067195	2.236067195	2.236067195	2.236067195	2.236067195	2.236067195	2.236067195	2.236067195	2.236067195	2.236067195	2.236067195	2.236067195	2.236067195	2.236067195	2.236067195	2.236067195	2.236067195	2.236067195	2.236067195	2.236067195	2.236067195	2.236067195	2.236067195	2.236067195	2.236067195	2.236067195	2.236067195	2.236067195	2.236067195	2.236067195	2.236067195	2.236067195	2.236067195	2.236067195	2.236067195	2.236067195	2.236067195	2.236067195	2.321247596	2.236067195	2.291130574	2.236067195	2.236067195	2.236067195	2.236067195	2.236067195	2.236067195	2.28865023	2.236067195
C4orf33	6.448481307	6.712541601	5.053897776	3.362764467	5.649013301	3.788631567	4.70231296	5.536382378	6.771224574	5.140520603	6.307079116	5.014958188	5.190071206	5.053897776	6.547285828	4.998251656	4.748346646	4.499320809	4.831327043	3.646805348	4.452697935	3.12445835	2.79749308	3.604389886	2.662883298	3.339610974	2.79749308	5.543082912	2.830000156	2.79749308	3.362764467	4.079827756	2.662883298	3.362764467	7.23481057	3.060472709	3.260323517	6.509772152	2.852556816	2.79749308	4.141880605	2.662883298	2.52446317	4.156025389	3.306673421	4.699777749	3.788631567	3.048601937	2.79749308
ZNF333	3.065254187	4.097937322	3.6909569	3.031122832	3.359505107	2.970759998	3.075480781	3.088145335	4.012732764	3.390197429	4.587379371	3.493834405	2.861638651	2.933624965	3.621144174	3.367636975	2.867119824	4.356758191	4.089639575	3.031122832	2.968289134	2.71606984	2.493923888	2.563450477	2.493923888	2.936652627	2.7316247	2.493923888	3.673385881	2.493923888	2.605731925	2.873372487	2.885467291	2.493923888	3.173115513	2.236067195	2.493923888	3.287751196	2.811703881	2.493923888	3.359328014	2.503515159	2.496285299	2.802862299	2.493923888	3.277546388	2.236067195	3.488762419	2.770312632
TVP23C	4.852421461	3.852558168	5.050858625	4.166371317	4.867293974	4.637043875	6.087137324	4.637043875	4.689237416	4.637043875	4.637043875	4.637043875	4.545249757	4.637043875	4.401200437	4.637043875	4.637043875	4.759133515	4.637043875	4.393167768	4.637043875	4.637043875	5.295402694	4.975552829	5.072195541	4.867826882	4.769372432	5.5970053	4.810344087	5.108464506	4.651992788	4.888060454	6.261839324	5.177413996	3.726108363	4.683291462	4.714955798	4.637043875	4.637043875	4.637043875	4.997315696	4.862009897	4.637043875	4.912477269	4.75514365	4.637043875	5.150233198	5.346466404	5.193077009
RDH10	3.194676993	3.399433165	3.999795913	6.315535786	3.194676993	5.880637248	4.307540499	4.090082105	3.33587376	7.328781787	4.374680827	4.304505137	6.339969467	3.999795913	3.222826667	4.141770619	4.045637419	6.45460143	5.155902605	4.978096809	3.208011039	4.590318873	4.256176733	5.368924879	6.421611051	3.493593912	3.340340604	4.090082105	3.194676993	4.090082105	3.872779187	4.775644308	3.64608472	3.239979234	3.194676993	4.313302017	2.856122832	3.194676993	3.449006214	4.090082105	4.063332371	5.323774947	3.340574037	4.389617499	4.354622945	2.724660069	3.357762387	6.019328419	4.096271466
SRSF12	2.268388764	2.268388764	2.474423642	2.268388764	2.268388764	2.268388764	2.268388764	2.268388764	2.268388764	2.268388764	2.268388764	2.268388764	2.548521942	2.268388764	2.268388764	2.268388764	2.268388764	2.322209545	2.268388764	2.249628502	2.268388764	2.338799775	2.268388764	2.268388764	2.291987902	2.268388764	2.268388764	2.28879742	2.268388764	2.268388764	2.268388764	2.268388764	2.353183506	2.268388764	2.268388764	2.268388764	2.268388764	2.249628502	2.297135287	2.268388764	2.26119099	2.268388764	2.575661746	2.268388764	2.616213447	2.268388764	2.268388764	2.471447942	2.268388764
FAM71A	4.062500345	4.734218678	4.398845225	4.244211214	4.49452206	4.873066667	4.062500345	5.730451627	4.644943561	6.756858044	4.602369631	5.364631132	5.736861761	4.062500345	4.196998697	4.062500345	4.878186694	4.451182519	5.005028897	4.237751405	4.947956243	4.132491301	4.298212157	4.799942962	4.384813112	4.94286026	4.133283111	4.062143224	4.649733214	4.731450388	4.857251871	4.086497809	5.58011227	6.114374933	3.542271019	4.06345376	4.360192645	4.062500345	4.062500345	4.562474617	3.786232126	4.062500345	6.048095355	4.062500345	5.157288644	4.062500345	4.062500345	5.176666045	4.973527974
GAPT	2.236067195	2.236067195	2.236067195	2.236067195	2.236067195	2.236067195	2.236067195	2.236067195	2.236067195	2.495075629	2.236067195	2.236067195	2.236067195	2.236067195	2.236067195	2.236067195	2.236067195	2.236067195	2.236067195	2.236067195	2.241949749	2.236067195	2.270353979	2.236067195	2.236067195	2.236067195	2.236067195	2.236067195	2.247546703	2.236067195	2.236067195	2.236067195	2.236067195	2.236067195	2.236067195	2.236067195	2.236067195	2.236067195	2.236067195	2.489529153	2.236067195	2.236067195	2.236067195	2.236067195	2.236067195	2.236067195	2.236067195	2.236067195	2.260259886
SCUBE1	2.286285409	2.236067195	2.236067195	2.251952511	2.236067195	2.236067195	2.373176786	2.236067195	2.236067195	2.257235022	2.236067195	2.236067195	2.236067195	2.236067195	2.236067195	2.236067195	2.289202026	2.236067195	2.236067195	2.236067195	2.465599522	2.236067195	2.243318332	2.236067195	2.236067195	2.767278166	2.350178964	2.236067195	3.715957317	2.236067195	2.236067195	2.236067195	2.236067195	2.236067195	2.893526998	2.236067195	2.236067195	2.692721063	2.236067195	2.700364873	2.236067195	2.268311562	3.892618587	2.236067195	2.236067195	2.236067195	2.609549152	2.236067195	3.354939433
ERICH5	3.794745653	3.401446565	3.401446565	3.794745653	3.760425367	3.853619538	3.794745653	3.794745653	3.794745653	3.794745653	6.28130596	3.9515783	3.794745653	3.794745653	3.915225125	3.794745653	3.794745653	3.794745653	3.794745653	4.011061023	5.172726424	3.324632574	3.401446565	3.461728526	3.434435582	3.794745653	3.794745653	4.014477967	3.401446565	3.521677308	3.794745653	4.266412196	4.566370962	3.794745653	3.424953124	3.794745653	3.794745653	3.794745653	3.401446565	3.401446565	3.794745653	3.436381953	4.669886754	3.794745653	3.794745653	3.788627705	3.401446565	3.794745653	3.794745653
CCDC185	2.851599659	2.851599659	2.964235835	3.517577096	3.399022445	3.649073168	2.851599659	3.200341332	3.240553788	2.851599659	3.237408711	2.851599659	4.019538798	2.851599659	2.851599659	2.851599659	2.851599659	3.851942296	2.851599659	2.861410555	2.851599659	2.851599659	2.851599659	3.241550855	2.851599659	3.117151009	3.472137751	2.851599659	2.851599659	3.786369193	2.851599659	2.851599659	3.334474405	2.851599659	2.851599659	2.918592596	2.851599659	2.851599659	2.851599659	2.851599659	2.851599659	2.851599659	2.851599659	2.851599659	2.869856467	3.187529201	3.316068408	4.193292993	2.851599659
ENTHD1	2.236067195	2.236067195	2.236067195	2.236067195	2.236067195	2.236067195	2.236067195	2.236067195	2.236067195	2.236067195	2.236067195	2.236067195	2.236067195	2.236067195	2.236067195	2.236067195	2.236067195	2.236067195	2.236067195	2.236067195	2.236067195	2.236067195	2.236067195	2.236067195	2.236067195	2.236067195	2.236067195	2.236067195	2.236067195	2.236067195	2.236067195	2.236067195	2.236067195	2.236067195	2.236067195	2.236067195	2.236067195	2.236067195	2.236067195	2.236067195	2.236067195	2.236067195	2.236067195	2.236067195	2.236067195	2.236067195	2.236067195	2.236067195	2.236067195
TSSK3	2.236067195	2.236067195	2.236067195	2.236067195	2.236067195	2.236067195	2.236067195	2.236067195	2.236067195	2.236067195	2.236067195	2.236067195	2.236067195	2.236067195	2.236067195	2.236067195	2.236067195	2.236067195	2.236067195	2.236067195	2.236067195	2.236067195	2.236067195	2.236067195	2.236067195	2.236067195	2.236067195	2.236067195	2.236067195	2.236067195	2.236067195	2.236067195	2.236067195	2.236067195	2.236067195	2.236067195	2.236067195	2.236067195	2.236067195	2.236067195	2.236067195	2.236067195	2.236067195	2.236067195	2.236067195	2.236067195	2.236067195	2.236067195	2.236067195
WFDC6	2.236135748	2.679500087	2.236135748	2.236135748	2.403627778	2.236135748	2.236135748	2.286784132	2.236135748	2.236135748	2.236135748	2.236135748	2.236135748	2.236135748	2.236135748	2.236135748	2.279235134	2.236135748	2.236135748	2.236135748	2.236135748	2.236067195	2.236135748	2.236135748	2.286972721	2.532711261	2.236135748	2.236067195	2.236135748	2.236135748	2.236135748	2.236135748	2.236135748	2.236135748	2.236135748	2.236135748	2.236135748	2.236135748	2.236135748	2.503670075	2.236135748	2.236135748	2.236135748	2.236135748	2.236135748	2.236135748	2.236135748	2.236135748	2.236135748
CLEC12A	2.236067195	2.236067195	2.282692267	2.236067195	2.236067195	2.236067195	2.236067195	2.510949513	2.236067195	2.236067195	2.236067195	2.236067195	2.236067195	2.236067195	2.236067195	2.560493196	2.236067195	2.236067195	2.246268806	2.236067195	2.236067195	2.236067195	2.236067195	2.269082179	2.236067195	2.236067195	2.236067195	2.236067195	5.988804075	2.236067195	2.236067195	2.236067195	2.399155123	2.236067195	2.236067195	2.236067195	2.236067195	2.236067195	2.236067195	2.236067195	2.275961885	2.236067195	2.236067195	2.236067195	2.236067195	2.236067195	2.236067195	2.275452824	2.236067195
BRF1	2.272208121	2.272208121	2.272208121	2.526614794	2.272208121	2.272208121	2.272208121	2.272208121	2.272208121	2.272208121	2.272208121	2.272208121	2.272208121	2.272208121	2.272208121	2.272208121	2.272208121	2.272208121	2.272208121	2.323931131	2.272208121	2.584073744	2.272208121	2.272208121	2.272208121	4.337992021	2.37699263	2.272208121	2.274461262	2.272208121	2.272208121	2.272208121	2.353897908	2.272208121	2.272208121	3.488896531	4.368821425	2.272208121	2.272208121	3.903983091	2.272208121	2.272208121	2.410285747	2.272208121	2.361329502	2.272208121	2.272208121	2.412749643	2.272208121
TMEM266	2.272080208	4.01235585	4.559983999	3.679261521	3.392911386	2.865644219	4.863006949	3.559707306	2.698518915	2.272080208	3.558340328	2.636345752	2.272080208	3.080352174	2.346703289	2.272080208	2.484622806	3.808692883	2.545871089	2.272080208	2.272080208	2.272080208	2.272080208	2.272080208	2.299982731	2.272080208	2.272080208	2.272080208	2.272080208	2.272080208	2.740742078	2.272080208	2.478314742	2.272080208	2.272080208	2.272080208	2.348877467	2.236067195	3.327273198	2.904085451	2.272080208	2.272080208	2.272080208	2.272080208	2.272080208	2.322866186	2.56720554	2.272080208	2.444887115
CALML6	2.503016158	2.503016158	2.503016158	2.503016158	2.503016158	2.503016158	2.503016158	2.503016158	2.503016158	2.503016158	2.503016158	2.503016158	2.503016158	2.503016158	2.503016158	2.493287813	2.497574671	2.503016158	2.503016158	2.503016158	2.963408284	2.503016158	2.503016158	2.809110108	3.119842118	3.356296518	2.503016158	3.05646396	2.853620083	2.503016158	2.503016158	2.503016158	3.087088203	3.669505497	2.503016158	2.503016158	2.544982699	2.503016158	3.034136777	2.503016158	2.503016158	2.69857722	4.335760147	2.503016158	2.503016158	2.503016158	4.743556778	2.807146142	2.503016158
NLRP5	4.646183436	2.236067195	2.288134615	2.236067195	2.236067195	2.236067195	2.236067195	2.236067195	2.236067195	2.236067195	2.236067195	2.236067195	2.236067195	2.236067195	2.236067195	2.236067195	2.236067195	2.236067195	2.236067195	2.236067195	2.249584456	2.236067195	2.236067195	2.236067195	2.236067195	3.586138486	2.236067195	2.236067195	3.249223556	2.236067195	2.236067195	2.236067195	2.236067195	2.236067195	7.772280229	2.296926903	2.236067195	5.167653328	2.236067195	2.236067195	2.236067195	2.388398519	2.577893693	2.236067195	2.236067195	2.236067195	2.236067195	2.236067195	2.236067195
ODF4	2.236067195	2.236067195	2.236067195	2.236067195	2.236067195	2.236067195	2.236067195	2.236067195	2.557528165	2.509123632	2.236067195	2.236067195	2.236067195	2.236067195	2.255748907	2.236067195	2.236067195	2.236067195	2.236067195	2.236067195	2.236067195	2.236067195	2.236067195	2.236067195	2.236067195	2.296367982	2.236067195	2.236067195	2.236067195	2.32663346	2.483081723	2.236067195	2.236067195	2.236067195	2.236067195	2.236067195	2.236067195	2.236067195	2.236067195	2.236067195	2.236067195	2.236067195	2.236067195	2.236067195	2.236067195	2.236067195	2.53204177	2.271189229	2.236067195
CLEC4F	2.236067195	2.627669041	2.591581486	2.236067195	2.236067195	2.236067195	2.236067195	2.28846032	2.240469772	2.236067195	2.236067195	2.236067195	2.236067195	2.236067195	2.236067195	2.236067195	2.236067195	2.236067195	2.236067195	2.236067195	2.236067195	2.236067195	2.236067195	2.236067195	2.236067195	2.236067195	2.236067195	2.236067195	2.236067195	2.236067195	2.236067195	2.239770091	2.389600816	2.236067195	2.236067195	2.236067195	2.236067195	2.236067195	2.236067195	2.236067195	2.236067195	2.236067195	2.236067195	2.236067195	2.275856462	2.236067195	2.236067195	2.236067195	2.236067195
WFDC9	2.28541921	2.28541921	4.393152189	2.28541921	3.496218627	2.28541921	2.2866466	2.85044342	2.28541921	2.28541921	2.28541921	2.547684032	2.28541921	2.306162604	2.363508107	2.28541921	2.832645277	2.573204048	3.399621503	2.28541921	2.28541921	2.28541921	2.38927676	2.28541921	2.28541921	2.28541921	2.28541921	2.28541921	2.28541921	2.40785295	2.28541921	2.28541921	3.550183963	2.28541921	2.28541921	2.952397765	2.28541921	2.28541921	2.28541921	2.28541921	2.28541921	2.575536749	2.28541921	2.28541921	2.350257931	2.28541921	2.28541921	2.28541921	2.537651249
NEDD1	3.064884625	2.525803212	2.525803212	2.525803212	4.862502249	2.764717214	2.525803212	2.764717214	2.764833721	3.612440804	3.253952197	3.587685034	2.525803212	2.908345042	2.858906743	2.831644928	2.764833721	3.07728549	2.764833721	2.525803212	2.525803212	2.550738206	2.395851289	2.743345733	2.33114192	2.236067195	2.418387878	2.764833721	2.550738206	2.525803212	2.236067195	2.764833721	2.764833721	2.550738206	3.074495399	2.525803212	2.764833721	2.525803212	2.550738206	2.236067195	2.525803212	2.550738206	2.764833721	2.550738206	2.764717214	2.525803212	2.96593021	2.764717214	2.525803212
TTLL10	2.236067195	2.236067195	2.236067195	2.236067195	2.236067195	2.236067195	2.236067195	2.236067195	2.236067195	2.236067195	2.236067195	2.236067195	2.236067195	2.236067195	2.236067195	2.236067195	2.236067195	2.236067195	2.236067195	2.236067195	2.236067195	2.236067195	2.236067195	2.236067195	2.236067195	2.236067195	2.236067195	2.236067195	2.236067195	2.236067195	2.236067195	2.236067195	2.236067195	2.236067195	2.236067195	2.236067195	2.236067195	2.236067195	2.236067195	2.236067195	2.236067195	2.236067195	2.236067195	2.236067195	2.236067195	2.236067195	2.236067195	2.236067195	2.236067195
CALR3	2.236067195	2.236067195	2.611233293	2.236067195	2.236067195	2.236067195	2.236067195	2.236067195	2.236067195	2.236067195	2.236067195	2.236067195	2.236067195	2.236067195	2.236067195	2.236067195	2.236067195	2.236067195	2.236067195	2.236067195	2.236067195	2.236067195	2.236067195	2.236067195	2.236067195	2.236067195	2.236067195	2.236067195	2.236067195	2.236067195	2.236067195	2.236067195	2.236067195	2.236067195	2.236067195	2.236067195	2.236067195	2.236067195	2.236067195	2.236067195	2.236067195	2.236067195	2.236067195	2.236067195	2.236067195	2.236067195	2.236067195	2.236067195	2.236067195
ZNF22-AS1	4.012040753	3.122314531	4.394770632	3.122314531	3.122314531	3.122314531	5.922147969	5.868422318	3.122314531	3.122314531	4.366533448	3.143548258	2.797174461	4.055598623	5.086518479	3.560908428	3.122314531	2.902203624	3.122314531	2.797174461	3.307163009	2.886231213	3.122314531	2.871053185	3.122314531	2.801770206	3.790698044	3.387383766	3.122314531	3.122314531	3.14395987	3.150964081	3.122314531	2.797174461	3.122314531	3.122314531	3.122314531	3.122314531	3.122314531	2.839318251	3.122314531	3.122314531	3.301452167	3.30631628	3.122314531	3.122314531	3.122314531	3.122314531	2.651305964
ETV3	2.901571543	3.964798162	2.689663473	3.89366641	2.804954555	2.399433681	3.34666718	2.399433681	3.553795012	3.693967986	2.696877321	2.449390459	2.761256239	2.687287807	3.77257383	4.676495939	2.610927632	3.187581192	2.399433681	2.399433681	2.403312606	2.399433681	2.374637552	2.399433681	2.399433681	2.399433681	2.399433681	2.396832021	2.399433681	2.399433681	2.423744203	2.399433681	2.399433681	2.391499357	2.236067195	2.399433681	2.399433681	2.399433681	2.399433681	2.399433681	2.391499357	2.399433681	2.482661998	2.391499357	2.399433681	2.399433681	2.399433681	2.456902992	2.399433681
KLHL10	2.236067195	2.236067195	2.236067195	2.236067195	2.236067195	2.445550835	2.236067195	2.236067195	2.236067195	2.236067195	2.236067195	2.236067195	2.57508116	2.236067195	2.236067195	2.236067195	2.64873175	2.236067195	2.236067195	2.236067195	2.236067195	2.236067195	2.236067195	2.236067195	2.236067195	2.37305232	2.236067195	2.236067195	2.236067195	3.061563534	2.236067195	2.236067195	2.236067195	2.236067195	2.236067195	2.236067195	2.236067195	2.236067195	2.236067195	2.236067195	2.236067195	2.236067195	2.236067195	2.236067195	2.236067195	2.236847538	2.236067195	2.236067195	2.25350468
TM2D3	11.23798519	10.56774182	10.31292306	10.79778312	10.72776224	10.93668387	9.012640516	11.20043853	11.038463	10.64319138	11.08102179	11.27447745	10.14986597	10.41212133	11.03432434	11.09671508	11.1594502	10.77201653	10.69188151	10.42733087	10.27700189	10.15673706	9.916540601	9.890960779	9.616360366	9.507214505	9.401024815	10.12606968	11.09597192	10.14229424	9.80889363	10.53063427	8.683476991	8.939652751	11.15890845	10.25178665	9.796325377	10.33648858	10.2917393	9.356282163	10.5426806	10.04506369	10.3460698	10.58174403	10.11753377	10.25459654	9.637107888	9.649250906	10.18637833
ZNF485	2.938119475	2.556702456	2.459921418	2.5455149	2.5455149	2.5455149	2.444757498	2.5455149	2.690997724	2.459921418	2.665237723	2.584193868	2.5455149	3.208280712	2.5455149	2.5455149	2.5455149	2.775087855	4.534098492	2.544546846	2.5455149	2.459921418	2.459921418	2.560757946	2.459921418	2.544546846	2.5455149	2.658959035	2.5455149	2.511556243	2.5455149	2.5455149	2.544546846	2.5455149	2.5455149	2.5455149	2.459921418	2.547867476	2.654712447	2.477400383	2.5455149	2.544546846	2.756437613	2.238993328	2.5455149	2.459921418	2.5455149	2.5455149	2.5455149
WDR17	2.236067195	2.236067195	2.236067195	2.236067195	2.236067195	2.236067195	2.236067195	2.236067195	2.236067195	2.236067195	2.236067195	2.236067195	2.236067195	2.236067195	2.236067195	2.236067195	2.236067195	2.236067195	2.236067195	2.236067195	2.236067195	2.236067195	2.236067195	2.236067195	2.236067195	2.236067195	2.555843166	2.236067195	2.236067195	2.236067195	2.236067195	2.236067195	2.236067195	2.499465305	2.236067195	2.236067195	2.236067195	2.236067195	2.236067195	2.236067195	2.282449916	2.236067195	2.236067195	2.236067195	2.236067195	2.236067195	2.236067195	2.236067195	2.236067195
MFSD6L	2.746951859	2.337015281	2.779996981	2.302732625	2.746951859	2.737310259	2.746951859	2.737310259	2.737310259	2.737310259	2.737310259	2.451246678	2.746951859	2.236067195	2.317893412	2.746951859	2.737310259	2.737310259	2.737310259	2.746951859	2.75374257	2.781772945	2.746951859	2.836805745	2.856095347	6.682491799	3.848958066	2.737310259	2.746951859	2.79129085	2.746951859	2.746951859	3.711824807	3.039570724	3.483268944	2.746951859	2.746951859	3.51696661	2.596519681	3.961474049	2.761552245	2.773025977	2.746951859	2.746951859	2.746951859	2.746951859	2.897603129	2.746951859	2.746951859
CDH23	2.236067195	2.236067195	2.236067195	2.236067195	2.236067195	2.236067195	2.236067195	2.236067195	2.236067195	2.236067195	2.236067195	2.236067195	2.236067195	2.236067195	2.236067195	2.236067195	2.236067195	2.236067195	2.236067195	2.236067195	2.236067195	2.236067195	2.236067195	2.236067195	2.236067195	2.518562531	2.236067195	2.236067195	2.236067195	2.236067195	2.236067195	2.236067195	2.236067195	2.236067195	2.236067195	2.236067195	2.236067195	2.236067195	2.236067195	2.236067195	2.236067195	2.236067195	2.236067195	2.236067195	2.236067195	2.236067195	2.236067195	2.236067195	2.236067195
ANKAR	2.236067195	2.236067195	2.236067195	2.236067195	2.236067195	2.236067195	2.236067195	2.236067195	2.236067195	2.236067195	2.236067195	2.236067195	2.236067195	2.236067195	2.236067195	2.236067195	2.236067195	2.236067195	2.236067195	2.236067195	2.236067195	2.236067195	2.236067195	2.236067195	2.236067195	2.236067195	2.236067195	2.236067195	2.236067195	2.236067195	2.236067195	2.236067195	2.236067195	2.236067195	2.236067195	2.236067195	2.236067195	2.236067195	2.236067195	2.236067195	2.236067195	2.236067195	2.236067195	2.236067195	2.236067195	2.236067195	2.236067195	2.236067195	2.236067195
MEGF11	2.236067195	2.236067195	2.236067195	2.236067195	2.236067195	2.236067195	2.236067195	2.236067195	2.236067195	2.236067195	2.236067195	2.236067195	2.236067195	2.236067195	2.236067195	2.236067195	2.236067195	2.236067195	2.236067195	2.236067195	2.236067195	2.236067195	2.293506955	2.236067195	2.236067195	2.236067195	2.236067195	2.236067195	2.236067195	2.236067195	2.236067195	2.236067195	2.236067195	2.236067195	2.236067195	2.236067195	2.236067195	2.236067195	2.236067195	2.236067195	2.236067195	2.236067195	2.236067195	2.236067195	2.236067195	2.236067195	2.236067195	2.613848255	2.236067195
GPR182	3.040879249	2.519891726	2.237686322	2.237686322	2.421842767	4.434697359	2.237686322	2.383209933	2.237686322	2.384092625	3.055542261	2.237686322	4.078080895	2.237686322	2.237686322	2.237686322	2.34826042	3.668115202	2.237686322	2.3078136	2.242040886	2.237686322	2.237686322	2.237686322	3.184373421	2.237686322	2.697499085	2.237686322	2.237686322	2.237686322	2.237686322	2.237686322	3.682861025	3.985108656	2.237686322	2.237686322	2.98041311	2.237686322	2.252493969	3.999884033	2.237686322	2.54457604	2.237686322	2.264241733	2.308146139	2.237686322	2.237686322	2.237686322	2.237686322
ESX1	2.236165717	2.236165717	2.236165717	2.236165717	2.236165717	2.236165717	2.236165717	2.236067195	2.236165717	2.495553222	2.236165717	2.236165717	2.236067195	2.236165717	2.236165717	2.236165717	2.236165717	2.275808136	2.236165717	2.236165717	2.522016331	2.236165717	2.236067195	2.643895321	2.236165717	3.695233834	2.626705412	2.759269712	2.26409696	3.359863341	2.280684689	2.236165717	3.055341576	2.563567144	2.236165717	2.236165717	2.236165717	2.540253024	2.236165717	2.236165717	2.513603087	2.236165717	2.236165717	2.236067195	2.236165717	2.236165717	2.236165717	2.236165717	2.236165717
FAM167A-AS1	2.236067195	2.236067195	2.236067195	2.236067195	2.236067195	2.236067195	2.236067195	2.236067195	2.236067195	2.236067195	2.236067195	2.236067195	2.236067195	2.236067195	2.236067195	2.236067195	2.236067195	2.236067195	2.236067195	2.236067195	2.236067195	2.236067195	2.236067195	2.236067195	2.236067195	2.236067195	2.458053546	2.236067195	2.242636205	2.236067195	2.236067195	2.236067195	2.743187075	2.236067195	2.236067195	2.236067195	2.236067195	2.236067195	2.236067195	2.236067195	2.236067195	2.236067195	2.236067195	2.236067195	2.236067195	2.236067195	2.236067195	2.236067195	2.236067195
DNAJC5G	2.236067195	2.236067195	2.236067195	2.236067195	2.236067195	2.236067195	2.236067195	2.236067195	2.236067195	2.236067195	2.236067195	2.236067195	2.236067195	2.236067195	2.544221956	2.236067195	2.236067195	2.236067195	2.236067195	2.236067195	2.236067195	2.236067195	2.236067195	2.236067195	2.236067195	2.236067195	2.236067195	2.236067195	2.236067195	2.236067195	2.236067195	2.236067195	2.236067195	2.304039449	2.236067195	2.236067195	2.236067195	2.236067195	2.236067195	2.236067195	2.236067195	2.236067195	2.236067195	2.236067195	2.236067195	2.236067195	2.2968939	2.236067195	2.292742481
WDR88	2.236067195	2.236067195	2.236067195	2.236067195	2.236067195	2.236067195	2.236067195	2.236067195	2.236067195	2.236067195	2.236067195	2.236067195	2.236067195	2.236067195	2.236067195	2.236067195	2.236067195	2.236067195	2.236067195	2.236067195	2.236067195	2.236067195	2.236067195	2.236067195	2.236067195	2.236067195	2.236067195	2.236067195	2.236067195	2.236067195	2.236067195	2.236067195	2.236067195	2.236067195	2.236067195	2.236067195	2.236067195	2.236067195	2.236067195	2.236067195	2.236067195	2.236067195	2.236067195	2.236067195	2.236067195	2.236067195	2.236067195	2.236067195	2.236067195
PRUNE2	2.630346915	2.239399237	2.315682093	5.65661145	2.239399237	6.460211273	6.040146439	2.40450656	2.257027564	3.582484734	2.238582627	2.238582627	4.487528608	2.239399237	2.239399237	3.680990311	4.374836726	3.139354361	5.296293958	7.295821197	3.063020515	7.643702976	2.239399237	5.790897927	3.308443011	2.534347633	2.630346915	2.270514387	2.239399237	2.239399237	2.462598033	2.630346915	2.238582627	2.428842988	4.717322416	6.945188603	2.236067195	6.069651729	2.534394162	3.683239391	2.238582627	2.239399237	2.630346915	5.333534219	4.694358385	2.238582627	2.239399237	2.533044521	2.657026288
MBD3L2	2.236067195	2.236067195	2.236067195	2.236067195	2.236067195	2.236067195	2.236067195	2.236067195	2.236067195	2.236067195	2.236067195	2.236067195	2.236067195	2.236067195	2.236067195	2.236067195	2.236067195	2.236067195	2.236067195	2.236067195	2.236067195	2.236067195	2.236067195	2.236067195	2.236067195	2.236067195	2.236067195	2.29048946	2.236067195	2.236067195	2.236067195	2.245686819	2.236067195	2.236067195	2.236067195	2.36952592	2.236067195	2.236067195	2.236067195	2.236067195	2.236067195	2.236067195	2.236067195	2.236067195	2.236067195	2.236067195	2.236067195	2.255258903	2.236067195
ADAMTSL1	2.236067195	2.236067195	2.375124075	2.236067195	2.236067195	2.236067195	2.236067195	2.236067195	2.236067195	2.236067195	2.236067195	2.236067195	2.236067195	2.236067195	2.236067195	2.236067195	2.236067195	2.236067195	2.236067195	2.236067195	2.236067195	2.280599461	2.352202379	2.236067195	2.467097963	2.236067195	2.335000474	2.236067195	2.236067195	2.270840544	2.236067195	2.236067195	2.236067195	2.236067195	2.236067195	2.236067195	2.236067195	2.236067195	2.236067195	2.236067195	2.395793921	2.236067195	2.236067195	2.236067195	2.391421433	2.236067195	2.236067195	2.236067195	2.236067195
MBD3L1	2.394611396	2.236067195	2.236067195	2.236067195	2.236067195	2.558364747	2.236067195	2.236067195	2.236067195	2.236067195	2.236067195	2.711454857	2.843909559	2.236067195	2.236067195	2.236067195	2.236067195	2.731394228	2.236067195	2.236067195	2.236067195	2.236067195	2.236067195	2.461694732	2.236067195	3.147213377	2.236067195	2.236067195	2.236067195	2.236067195	2.236067195	2.236067195	2.236067195	2.236067195	2.236067195	2.236067195	2.236067195	2.236067195	2.236067195	2.971551932	2.236067195	2.236067195	2.236067195	2.236067195	2.236067195	2.236067195	2.290420488	2.236067195	2.373508404
TENT5D	2.236067195	2.236067195	2.236067195	2.236067195	2.236067195	2.236067195	2.236067195	2.236067195	2.236067195	2.236067195	2.236067195	2.236067195	2.236067195	2.236067195	2.236067195	2.236067195	2.236067195	2.236067195	2.236067195	2.236067195	2.236067195	2.236067195	2.236067195	2.236067195	2.236067195	2.236067195	2.236067195	2.236067195	2.236067195	2.236067195	2.236067195	2.236067195	2.236067195	2.236067195	2.236067195	2.236067195	2.236067195	2.236067195	2.236067195	2.236067195	2.236067195	2.236067195	2.236067195	2.236067195	2.236067195	2.236067195	2.236067195	2.236067195	2.236067195
SERPINB11	2.236067195	2.236067195	2.236067195	2.236067195	2.236067195	2.236067195	2.236067195	2.333718555	2.236067195	2.236067195	2.236067195	2.236067195	2.236067195	2.255779149	2.236067195	2.236067195	2.236067195	2.236067195	2.236067195	2.236067195	2.236067195	2.236067195	2.236067195	2.236067195	2.236067195	2.236067195	2.236067195	2.236067195	2.236067195	2.236067195	2.236067195	2.236067195	2.236067195	2.236067195	2.236067195	2.236067195	2.236067195	2.236067195	2.236067195	2.236067195	2.236067195	2.236067195	2.236067195	2.236067195	2.236067195	2.236067195	2.236067195	2.236067195	2.236067195
LINC00161	2.236067195	2.236067195	2.236067195	2.236067195	2.236067195	2.236067195	2.236067195	2.236067195	2.236067195	2.236067195	2.236067195	2.236067195	2.236067195	2.236067195	2.236067195	2.236067195	2.236067195	2.236067195	2.236067195	2.236067195	2.236067195	2.236067195	2.236067195	2.236067195	2.236067195	2.236067195	2.236067195	2.236067195	2.236067195	2.236067195	2.236067195	2.236067195	2.236067195	2.236067195	2.236067195	2.236067195	2.236067195	2.236067195	2.236067195	2.236067195	2.236067195	2.236067195	2.236067195	2.236067195	2.236067195	2.236067195	2.236067195	2.236067195	2.236067195
DSCR10	4.972937984	4.972937984	4.972937984	5.175838373	4.972937984	4.972937984	4.972937984	4.972937984	4.98834626	4.972937984	5.34441485	4.972937984	4.972937984	4.987653821	4.999373853	4.972937984	4.972937984	5.085728246	4.972937984	5.143933385	5.048353011	4.972937984	4.972937984	4.972937984	5.306745402	5.745243829	4.972937984	4.972937984	4.972937984	5.220477927	4.972937984	4.972937984	4.972937984	4.972937984	4.972937984	5.065706335	4.972937984	4.972937984	5.451493086	5.014349233	4.972937984	4.972937984	4.972937984	4.972937984	4.972937984	4.972937984	6.117931741	4.972937984	5.409652632
ABHD11	2.268339101	2.242259349	2.252931143	2.268234478	2.236067195	2.252931143	2.268234478	2.236067195	2.268339101	2.252931143	2.298694859	2.268339101	2.252931143	2.236067195	2.252931143	2.268339101	2.236067195	2.268339101	2.236067195	3.486691003	2.341286281	2.268339101	2.252931143	2.596803135	3.553322458	4.160908306	2.236067195	2.472195622	2.785527791	2.268339101	2.268234478	2.643883465	2.828464244	2.642233467	2.268339101	3.402474006	2.384845145	2.35305193	2.268339101	2.268339101	2.252931143	3.761606826	2.236067195	2.400332508	3.064165661	2.268339101	2.374479498	2.249864267	3.090479
ACAP2	2.321154462	4.8260267	2.364483445	3.258026127	4.934445036	3.052471961	2.375484429	2.843880289	3.916174971	4.032554695	4.337201862	2.347987854	2.411181382	4.507101953	4.094760412	4.554316036	3.534983543	3.539497934	5.177577993	2.236067195	2.268373779	2.268373779	2.363473816	2.236067195	2.236067195	2.236067195	2.268373779	2.246421873	2.268373779	2.236067195	2.268373779	2.255776127	2.268373779	2.268373779	2.521191314	2.268373779	2.268373779	2.268373779	2.236067195	2.236067195	2.268373779	2.236067195	2.268373779	2.268373779	2.268373779	2.268373779	2.236067195	2.285798127	2.268373779
GAMT	3.141752181	3.233957057	3.632496545	3.141752181	3.263053055	3.259736645	3.632496545	3.263053055	3.158223732	3.632496545	3.386432844	3.263053055	3.141752181	3.263053055	3.263053055	3.141752181	3.141752181	3.632496545	3.632496545	3.632496545	4.854974032	3.728372967	3.632496545	4.472125482	3.632496545	4.917675636	7.080547374	3.632496545	4.031574218	6.208096787	6.191380526	3.87514712	6.156240765	5.93065728	3.631624036	3.632496545	5.755893401	3.650206008	5.766737178	4.881649006	4.497978311	4.706141784	5.499846988	3.632496545	3.632496545	5.73479803	6.681448996	3.632496545	4.856314812
PLCD3	2.3339412	2.3339412	2.337728016	2.944827691	2.337728016	2.337728016	2.337728016	2.337728016	2.3339412	3.60730986	2.337728016	2.337728016	2.337728016	2.337728016	2.3339412	2.377070687	2.388973028	2.337728016	2.337728016	2.736290717	2.337728016	2.890153837	2.337728016	3.484745384	3.458449854	2.337728016	2.337728016	2.498348794	2.337728016	2.559027329	2.337728016	2.514734807	3.885426137	3.601113186	2.236067195	4.165929381	2.337728016	2.337728016	2.337728016	3.201531502	2.337728016	3.221974233	2.337728016	2.337728016	3.809782725	2.3339412	2.337728016	2.337728016	2.457254199
IRF6	6.447436029	6.850085049	2.698833183	6.046822295	6.059861742	7.19270049	5.219785864	3.286126082	6.271074797	7.169317532	7.428455175	6.555842949	6.049351212	5.653422331	6.383530246	7.888298861	8.488449915	6.394337182	6.743283378	8.807993583	8.191484582	7.718599667	7.513132276	7.228018102	8.188754584	8.957416114	6.18440145	8.234092869	8.601945106	8.080530044	7.851455547	8.663992745	6.756300841	6.186364139	7.565842805	7.147912569	7.518405096	8.225230272	6.773341458	8.20716104	7.69418989	8.304136737	7.99346463	8.971880108	7.445027441	4.733930961	7.898378947	8.259975354	8.736171659
PTPRC	2.236067195	2.236067195	2.236067195	2.236067195	2.236067195	2.236067195	2.236067195	2.236067195	2.236067195	2.236067195	2.236067195	2.236067195	2.236067195	2.236067195	2.236067195	2.236067195	2.236067195	2.236067195	2.236067195	2.236067195	2.236067195	2.236067195	2.279086241	2.236067195	2.236067195	2.300480484	2.236067195	2.236067195	2.236067195	2.236067195	2.236067195	2.236067195	2.236067195	2.236067195	2.236067195	2.236067195	2.236067195	2.236067195	2.236067195	2.236067195	2.236067195	2.236067195	2.236067195	2.236067195	2.236067195	2.236067195	2.236067195	2.236067195	2.236067195
MAN1A2	2.610776174	3.535208049	2.400179177	2.400179177	3.195324293	2.400179177	3.580777239	2.496117508	3.113682406	3.071243142	3.411614923	2.748736081	2.400179177	3.305251726	3.477472411	2.400179177	2.400179177	3.214604113	3.361452744	2.392518489	2.400179177	2.392518489	2.376650678	2.400179177	2.400179177	2.400179177	2.376650678	2.412968424	2.392518489	2.376650678	2.392518489	2.392518489	2.392518489	2.400179177	2.98519978	2.400179177	2.400179177	3.224840779	2.400179177	2.400179177	2.392518489	2.376650678	2.400179177	2.299829456	2.392518489	2.376650678	2.400179177	3.0781471	2.376650678
RAPH1	3.722364021	2.851331138	2.251514221	4.298331977	3.420279876	5.559205216	6.208428572	2.943265875	5.485029848	5.211769492	3.783205472	2.659677845	8.05943281	3.470378525	3.669494882	7.522618896	5.769793881	7.25191864	7.461958014	2.251514221	2.251514221	2.251514221	2.909445837	2.251514221	2.251514221	2.251514221	2.251514221	2.236067195	2.256808078	2.251514221	2.251514221	2.251514221	2.251514221	2.251514221	2.251514221	5.275519268	2.251514221	2.251514221	2.435670015	2.251514221	2.294519181	2.251514221	2.251514221	2.251514221	2.251514221	2.251514221	2.251514221	2.251514221	2.251514221
SMCR8	2.236067195	2.236067195	2.236067195	2.236067195	2.236067195	2.236067195	2.236067195	2.236067195	2.236067195	2.236067195	2.236067195	2.236067195	2.236067195	2.236067195	2.236067195	2.236067195	2.236067195	2.236067195	2.236067195	2.236067195	2.236067195	2.236067195	2.236067195	2.236067195	2.236067195	2.236067195	2.236067195	2.236067195	2.236067195	2.236067195	2.236067195	2.237422779	2.236067195	2.236067195	2.236067195	2.297785573	2.236067195	2.236067195	2.236067195	2.236067195	2.236067195	2.236067195	2.236067195	2.236067195	2.236067195	2.236067195	2.236067195	2.236067195	2.236067195
LACTB	2.442202158	2.32890619	2.499119728	2.383459911	2.586013908	2.32890619	2.383459911	2.379669777	2.422834815	2.839660558	2.422834815	2.582257203	2.32890619	2.422834815	2.395354485	2.79765853	3.431699957	3.112558387	3.272583298	3.045027041	2.422834815	3.076797866	2.405865979	2.379669777	2.404807009	2.422834815	2.404807009	2.383459911	2.404807009	2.404807009	2.404807009	2.422834815	2.404807009	2.383459911	2.667725624	2.379669777	2.383459911	2.511903545	2.422834815	2.383459911	2.422834815	2.491973255	2.435012587	2.741658588	2.472493053	2.404807009	3.019470728	2.404807009	2.383459911
BNC1	2.236067195	2.236067195	2.236067195	2.236067195	2.236067195	2.236067195	2.236067195	2.236067195	2.236067195	2.236067195	2.236067195	2.236067195	2.236067195	2.236067195	2.236067195	2.236067195	2.236067195	2.236067195	2.236067195	2.236067195	2.250204046	2.236067195	2.236067195	2.236067195	2.236067195	2.236067195	2.236067195	2.236067195	2.236067195	2.236067195	2.236067195	2.236067195	2.236067195	2.236067195	2.236067195	2.236067195	2.236067195	2.236067195	2.236067195	2.236067195	2.236067195	2.236067195	2.236067195	2.236067195	2.236067195	2.236067195	2.236067195	2.236067195	2.236067195
MPP4	2.236067195	2.236067195	2.236067195	2.236067195	2.236067195	2.236067195	2.236067195	2.236067195	2.236067195	2.236067195	2.236067195	2.236067195	2.236067195	2.236067195	2.236067195	2.236067195	2.236067195	2.236067195	2.236067195	2.236067195	2.236067195	2.236067195	2.236067195	2.236067195	2.236067195	2.236067195	2.236067195	2.236067195	2.236067195	2.236067195	2.237872148	2.236067195	2.236067195	2.236067195	2.236067195	2.236067195	2.236067195	2.236067195	2.236067195	2.236067195	2.236067195	2.236067195	2.236067195	2.236067195	2.236067195	2.236067195	2.236067195	2.236067195	2.236067195
AFG1L	2.236067195	2.236067195	2.26451269	2.236067195	2.382801216	2.236067195	2.236067195	2.236067195	2.236067195	2.236067195	2.236067195	2.236067195	2.236067195	2.236067195	2.25286109	2.236067195	2.236067195	2.236067195	2.236067195	2.236067195	2.236067195	2.236067195	2.236067195	2.236067195	2.236067195	2.236067195	2.236067195	2.236067195	2.236067195	2.236067195	2.259199079	2.236067195	2.236067195	2.236067195	2.236067195	2.236067195	2.236067195	2.236067195	2.236067195	2.236067195	2.237611453	2.236067195	2.236067195	2.236067195	2.236067195	2.236067195	2.236067195	2.236067195	2.236067195
IDI2	2.236067195	2.236067195	2.236067195	2.236067195	2.236067195	2.236067195	2.236067195	2.236067195	2.236067195	2.236067195	2.236067195	2.236067195	2.236067195	2.236067195	2.236067195	2.236067195	2.236067195	2.236067195	2.236067195	2.236067195	2.236067195	2.236067195	2.236067195	2.236067195	2.236067195	2.236067195	2.236067195	2.236067195	2.236067195	2.236067195	2.236067195	2.236067195	2.236067195	2.236067195	2.236067195	2.236067195	2.236067195	2.236067195	2.236067195	2.236067195	2.236067195	2.236067195	2.236067195	2.236067195	2.236067195	2.236067195	2.236067195	2.236067195	2.236067195
CYP11B1	2.236067195	2.236067195	2.236067195	2.236067195	2.236067195	2.236067195	2.236067195	2.236067195	2.236067195	2.236067195	2.236067195	2.236067195	2.236067195	2.236067195	2.236067195	2.236067195	2.236067195	2.236067195	2.236067195	2.236067195	2.244218337	2.236067195	2.236067195	2.236067195	2.236067195	2.236067195	2.547645321	2.236067195	2.236067195	2.236067195	2.236067195	2.236067195	2.236067195	2.236067195	2.236067195	2.236067195	2.236067195	2.236067195	2.236067195	2.236067195	2.236067195	2.236067195	2.236067195	2.236067195	2.236067195	2.236067195	2.236067195	2.236067195	2.236067195
TAF8	2.236067195	2.236067195	2.236067195	2.236067195	2.236067195	2.236067195	2.236067195	2.236067195	2.236067195	2.236067195	2.236067195	2.236067195	2.236067195	2.236067195	2.236067195	2.236067195	2.236067195	2.236067195	2.236067195	2.236067195	2.236067195	2.236067195	2.236067195	2.236067195	2.236067195	2.236067195	2.305465179	2.236067195	2.240350477	2.236067195	2.236067195	2.236067195	2.236067195	2.236067195	2.236067195	2.236067195	2.236067195	2.236067195	2.236067195	2.236067195	2.236067195	2.236067195	2.236067195	2.236067195	2.236067195	2.236067195	2.236067195	2.236067195	2.236067195
COBL	4.838488768	6.788147901	2.558140076	3.617360977	5.004327278	4.17348502	3.196364233	4.628302737	5.699934352	3.471342185	4.662418498	5.130223372	3.097732485	3.526920859	5.984497126	5.183574066	4.374034553	3.477180303	3.097732485	2.861572599	3.870497342	2.80604148	2.794238207	2.600174283	2.558140076	2.819602536	2.566183119	3.830420079	2.788994899	2.566183119	2.94888843	2.792806224	2.788994899	2.566183119	6.097048488	3.147037306	2.558140076	5.321062448	2.788994899	2.634221957	2.561124696	2.631859596	3.336078571	2.966202481	2.29062158	3.26440514	3.334133819	2.566183119	3.401787994
SLAMF6	2.236067195	2.236067195	2.772173328	2.236067195	2.236067195	2.236067195	2.236067195	2.342460484	2.236067195	2.236067195	2.236067195	2.236067195	2.236067195	2.236067195	2.272163234	2.236067195	2.236067195	2.236067195	2.236067195	2.236067195	2.236067195	2.236067195	2.236067195	2.236067195	2.236067195	2.236067195	2.236067195	2.236067195	2.236067195	2.236067195	2.236067195	2.236067195	2.236067195	2.236067195	2.236067195	2.236067195	2.236067195	2.236067195	2.236067195	2.236067195	2.236067195	2.236067195	2.236067195	2.236145295	2.236067195	2.236067195	2.236067195	2.236067195	2.236067195
ZSCAN20	2.236067195	2.347820786	2.236067195	2.306361959	2.236067195	2.236067195	2.236067195	2.236067195	2.258193463	2.236067195	2.236067195	2.236067195	2.463765022	2.236067195	2.236067195	2.236067195	2.236067195	2.236067195	2.236067195	2.236067195	2.236067195	2.724053099	2.236067195	2.236067195	2.262741746	2.236067195	2.963207992	2.236067195	2.392467055	2.236067195	2.236067195	2.408250258	2.994536529	3.227094107	2.236067195	2.446804841	2.236067195	2.236067195	3.700933168	2.249472435	2.236067195	2.503945635	2.236067195	2.236067195	2.243096444	2.236067195	4.56743703	2.248742216	2.236067195
GPBAR1	2.745018777	2.745018777	2.479741949	2.745018777	2.639296791	2.745018777	2.745018777	2.745018777	2.745018777	4.131582842	2.531765238	2.520814413	2.745018777	2.479741949	2.479741949	2.745018777	2.745018777	3.112507525	4.458458108	6.049592356	2.745018777	7.580011846	3.127224311	8.031646016	6.537177587	6.433342076	2.745018777	2.745018777	3.423013427	2.745018777	2.745018777	2.745018777	3.739306731	4.639518846	2.747654715	6.140160163	2.755346343	4.502471976	2.742382838	6.057274042	2.479741949	2.745018777	3.844805208	5.647048117	7.050981292	2.592567737	2.745018777	2.745018777	6.810794877
RHBDL2	3.458459136	2.391053316	2.248572643	2.248572643	2.313216084	2.345752273	2.248572643	2.248572643	2.627722648	3.131908619	2.248572643	2.248572643	2.248572643	2.248572643	2.509866657	2.384717862	2.248572643	3.986516087	2.513234981	2.251426592	2.294959052	2.248572643	2.248572643	2.248572643	2.248572643	2.236067195	2.248572643	2.248572643	2.248572643	2.248572643	2.248572643	2.236067195	2.248572643	2.248572643	3.454397808	2.325459278	2.248572643	2.248572643	2.236067195	2.236067195	2.236067195	2.248572643	2.287227562	2.236067195	2.236067195	2.273838501	2.248572643	2.248572643	2.248572643
FRAS1	2.236067195	2.236067195	2.236067195	2.236067195	2.236067195	2.334592272	2.236067195	2.236067195	2.236067195	2.236067195	2.236067195	2.236067195	2.236067195	2.236067195	2.236067195	2.236067195	2.236067195	2.236067195	2.236067195	2.236067195	2.236067195	2.236067195	2.236067195	2.236067195	2.436642128	2.268785641	2.334900776	2.236067195	2.236067195	2.236067195	2.236067195	2.236067195	2.716672874	2.236067195	2.236067195	2.236067195	2.236067195	2.236067195	2.236067195	2.236067195	2.236067195	2.236067195	2.236067195	2.236067195	2.236067195	2.236067195	2.236067195	2.236067195	2.236067195
BRSK1	2.379362963	2.379362963	3.769914279	2.379362963	2.379362963	2.884185914	4.280585875	2.498380541	2.890041921	2.379362963	2.397363429	2.374766946	2.379362963	2.379362963	3.460876716	2.879604781	2.374766946	2.379362963	2.374766946	2.442331444	2.379362963	2.374766946	2.440602913	2.688884872	2.631666695	4.15565583	3.216615762	2.379362963	3.154662202	2.659028381	2.379362963	3.080831155	5.262545988	4.128595341	2.374766946	2.374766946	2.445950426	2.236067195	2.58153744	3.359412936	2.379362963	4.634944186	3.384062784	2.379362963	2.379362963	3.534795323	4.29386118	2.708515723	2.379362963
CRB2	2.236067195	2.236067195	2.236067195	2.236067195	2.236067195	2.236067195	2.236067195	2.236067195	2.236067195	2.236067195	2.236067195	2.236067195	2.236067195	2.236067195	2.236067195	2.236067195	2.236067195	2.236067195	2.236067195	2.236067195	2.236067195	2.236067195	2.236067195	2.236067195	2.236067195	2.236067195	2.236067195	2.236067195	2.236067195	2.236067195	2.236067195	2.236067195	2.236067195	2.236067195	2.236067195	2.236067195	2.236067195	2.236067195	2.236067195	2.236067195	2.236067195	2.236067195	2.236067195	2.236067195	2.236067195	2.236067195	2.236067195	2.236067195	2.236067195
KCNE4	2.236067195	2.772631567	2.662896911	2.236067195	2.236067195	2.236067195	2.236067195	2.236067195	2.236067195	2.236067195	2.236067195	2.258258014	2.236067195	2.236067195	2.296589524	2.236067195	2.236067195	2.843623284	2.236067195	2.236067195	2.236067195	2.236067195	2.236067195	2.236067195	2.236067195	2.236067195	2.236067195	2.236067195	2.236067195	2.236067195	2.236067195	2.236067195	2.236067195	2.236067195	2.236067195	2.236067195	2.236067195	2.236067195	2.236067195	2.236067195	2.236067195	2.236067195	2.236067195	2.236067195	2.236067195	2.236067195	2.236067195	2.236067195	2.236067195
CD300LG	2.236067195	2.236067195	2.236067195	2.236067195	2.236067195	2.236067195	2.236067195	2.236067195	2.236067195	2.236067195	2.236067195	2.236067195	2.236067195	2.236067195	2.266629016	2.301645015	2.236067195	2.236067195	2.236067195	2.236067195	2.236067195	2.236067195	2.236067195	2.236067195	2.236067195	2.576503173	2.236067195	2.282724565	2.236067195	2.236067195	2.236067195	2.334069196	2.236067195	2.519272538	2.236067195	2.236067195	2.760488865	2.236067195	2.261613322	2.236067195	2.236067195	2.236067195	2.692363261	2.236067195	2.236067195	2.236067195	2.236067195	2.236067195	2.236067195
SLC34A3	2.236067195	2.361907791	2.369391277	2.236067195	2.236067195	2.236067195	2.391971533	2.236067195	2.236067195	2.236067195	2.236067195	2.236067195	2.236067195	2.236067195	2.236067195	2.236067195	2.282200143	2.236067195	2.236067195	2.236067195	2.236067195	2.236067195	2.236067195	2.236067195	2.236067195	2.236067195	2.236067195	2.236067195	2.236067195	2.464050457	3.202373469	2.236067195	2.236067195	2.236067195	2.236067195	2.236067195	2.236067195	2.236067195	2.504847081	2.236067195	2.236067195	2.236067195	2.236067195	2.236067195	2.236067195	2.236067195	2.236067195	2.236067195	2.268239278
CPA6	2.236067195	2.236067195	2.236067195	2.236067195	2.236067195	2.236067195	2.236067195	2.236067195	2.236067195	2.236067195	2.236067195	2.236067195	2.236067195	2.236067195	2.236067195	2.236067195	2.236067195	2.236067195	2.236067195	2.236067195	2.236067195	2.236067195	2.236067195	2.236067195	2.236067195	2.236067195	2.236067195	2.245466558	2.236067195	2.236067195	2.236067195	2.236067195	2.236067195	2.236067195	2.236067195	2.236067195	2.236067195	2.236067195	2.236067195	2.236067195	2.236067195	2.236067195	2.236067195	2.236067195	2.236067195	2.236067195	2.236067195	2.236067195	2.236067195
WBP2NL	2.236067195	2.236067195	2.236067195	2.236067195	2.236067195	2.236067195	2.236067195	2.236067195	2.236067195	2.236067195	2.236067195	2.236067195	2.236067195	2.236067195	2.236067195	2.236067195	2.236067195	2.236067195	2.236067195	2.236067195	2.236067195	2.236067195	2.236067195	2.236067195	2.236067195	2.236067195	2.236067195	2.236067195	2.236067195	2.236067195	2.236067195	2.236067195	2.236067195	2.236067195	2.236067195	2.236067195	2.236067195	2.236067195	2.236067195	2.236067195	2.236067195	2.236067195	2.236067195	2.236067195	2.236067195	2.236067195	2.236067195	2.236067195	2.236067195
HIPK1	2.236067195	2.236067195	2.236067195	2.236067195	2.236067195	2.236067195	2.236067195	2.236067195	2.236067195	2.236067195	2.236067195	2.236067195	2.236067195	2.236067195	2.236067195	2.236067195	2.236067195	2.236067195	2.236067195	2.236067195	2.236067195	2.236067195	2.236067195	2.236067195	2.236067195	2.236067195	2.236067195	2.236067195	2.236067195	2.236067195	2.236067195	2.236067195	2.236067195	2.236067195	2.236067195	2.236067195	2.236067195	2.236067195	2.236067195	2.236067195	2.236067195	2.236067195	2.236067195	2.236067195	2.236067195	2.236067195	2.236067195	2.275766783	2.236067195
MTBP	2.236067195	2.236067195	3.019333373	2.236067195	3.130299928	2.236067195	2.236067195	2.98202588	2.298512986	2.236067195	2.389924205	2.503919207	2.236067195	2.687176004	2.236067195	2.236067195	2.448549117	2.236067195	2.236067195	2.236067195	2.236067195	2.236067195	2.236067195	2.236067195	2.236067195	2.236067195	2.236067195	2.236067195	2.236067195	2.236067195	2.236067195	2.236067195	2.236067195	2.236067195	2.236067195	2.236067195	2.236067195	2.236067195	2.236067195	2.443689135	2.236067195	2.236067195	2.236067195	2.236067195	2.236067195	2.236067195	2.236067195	2.236067195	2.236067195
ACVR1C	2.514805638	2.236829764	2.236829764	2.236829764	2.236829764	2.236829764	2.236829764	2.236829764	2.249294791	2.236829764	2.236067195	2.236829764	2.236829764	2.236829764	2.236829764	2.251386445	2.236829764	2.457354046	2.481722983	4.199287746	2.236829764	5.13245375	2.236829764	2.247549047	2.737250108	2.236829764	2.236829764	2.236829764	2.325620093	2.236829764	2.399465393	2.252899034	2.236829764	2.236829764	2.545042847	2.328273314	2.236829764	2.236829764	2.236829764	2.236829764	2.236829764	2.236829764	2.236829764	2.236829764	2.284311656	2.236829764	3.090190323	2.236829764	2.434410343
TMEM74	2.775518941	3.121786628	2.236067195	2.973050204	3.013262884	2.236067195	2.236067195	2.236067195	2.734099129	2.236067195	2.236067195	2.236067195	2.236067195	2.236067195	2.704009631	2.236067195	2.29530095	2.384091176	2.236067195	2.236067195	2.46502933	2.236067195	2.236067195	2.236067195	2.236067195	2.236067195	2.236067195	2.236067195	2.302037597	2.265329728	2.236067195	2.236067195	2.236067195	2.236067195	2.236067195	2.236067195	2.236067195	2.236067195	2.725157576	2.236067195	2.236067195	2.236067195	2.236067195	2.236067195	2.236067195	2.236067195	2.714930088	2.236067195	2.236067195
TIGD4	2.888971191	2.333743338	2.238673111	2.78646429	2.238673111	2.238673111	2.238673111	2.238673111	2.238673111	2.238673111	2.295136407	3.63751349	2.238673111	2.506858797	2.296471663	2.238673111	2.292275093	2.486112734	2.72426185	2.238673111	2.243236717	2.238673111	2.245443911	2.540221938	2.238673111	2.238673111	2.238673111	2.238673111	2.250748588	2.671028408	2.238673111	2.238673111	2.238673111	2.238673111	2.238673111	2.238673111	2.238673111	2.238673111	2.238673111	2.298265031	2.238673111	2.367591404	2.238673111	2.238673111	2.238673111	2.238673111	2.238673111	2.238673111	2.359132245
ART5	2.685174681	2.694226241	2.694226241	2.694226241	2.694226241	2.694226241	3.454402428	2.694226241	2.694226241	2.694226241	2.694226241	2.694226241	2.69857407	2.694226241	2.694226241	2.694226241	2.694226241	2.694226241	2.694226241	3.289557515	2.986587089	3.313012343	2.709107175	4.225179558	4.139104319	4.329624663	4.818707256	2.844577999	3.372845116	3.779932508	3.207658063	3.080235527	4.153163219	4.897289318	2.685174681	3.170412502	4.209174357	2.694226241	2.905922199	3.573709483	2.694226241	3.448420057	3.536369393	2.694226241	3.736487881	2.69502507	3.892568342	2.95982034	3.067033541
FAM71C	2.390198395	2.236067195	2.236067195	2.236067195	2.236067195	2.236067195	2.904738082	2.236067195	2.236067195	2.236067195	2.236067195	2.236067195	2.236067195	2.236067195	2.236067195	2.236067195	2.236067195	2.236067195	2.236067195	2.236067195	2.236067195	2.236067195	2.236067195	2.236067195	2.236067195	2.236067195	2.236067195	2.236067195	2.238323067	2.236067195	2.236067195	2.236067195	2.236067195	2.236067195	2.236067195	2.236067195	2.236067195	2.236067195	2.236067195	2.236067195	2.236067195	2.236067195	2.236067195	2.236067195	2.236067195	2.236067195	2.236067195	2.236067195	2.236067195
LINC01547	2.236067195	2.236067195	2.236067195	2.236067195	2.236067195	2.236067195	2.236067195	2.236067195	2.236067195	2.287151059	2.236067195	2.236067195	2.236067195	2.236067195	2.236067195	2.236067195	2.236067195	2.236067195	2.236067195	2.236067195	2.236067195	2.236067195	2.251408482	2.236067195	2.236067195	2.236067195	2.236067195	2.236067195	2.236067195	2.236067195	2.236067195	2.236067195	2.236067195	2.556659605	2.236067195	2.236067195	2.236067195	2.236067195	2.236067195	2.236067195	2.236067195	2.236067195	2.402719185	2.236067195	2.236067195	2.236067195	2.618942634	2.236067195	2.236067195
NLRP11	2.236067195	2.236067195	2.236067195	2.236067195	2.236067195	2.236067195	2.236067195	2.236067195	2.236067195	2.236067195	2.321666327	2.236067195	2.236067195	2.236067195	2.236067195	2.236067195	2.236067195	2.236067195	2.236067195	2.236067195	2.236067195	2.236067195	2.236067195	2.236067195	2.236067195	2.236067195	2.236067195	2.236067195	2.236067195	2.236067195	2.236067195	2.236067195	2.236067195	2.236067195	2.236067195	2.236067195	2.236067195	2.236067195	2.236067195	2.236067195	2.236067195	2.236067195	2.236067195	2.236067195	2.236067195	2.236067195	2.236067195	2.236067195	2.236067195
ATP6V1C2	6.7235584	5.650671378	4.078255706	7.653380363	4.670420916	6.175803642	6.66364391	4.078255706	5.816486901	4.63328285	5.837344412	4.029069405	9.844272784	4.286383699	7.587716854	9.880339727	10.57723739	6.304069625	6.523535781	4.462268345	5.164716697	2.772592803	4.738455644	3.873995635	2.65700634	3.025770516	4.934219092	5.125764805	5.502627583	2.898748056	3.254497479	2.519564659	2.805889897	3.12418124	7.586194482	3.401409496	3.47886241	6.979193904	3.574575846	5.165767855	5.448123152	3.521716914	4.594080665	5.667376308	2.652649157	4.482035357	3.025770516	3.749414888	6.057028671
CLDN19	2.236067195	2.236067195	2.236067195	2.236067195	2.236067195	2.236067195	2.339042973	2.236067195	2.236067195	2.236067195	2.236067195	2.236067195	2.236067195	2.236067195	2.236067195	2.236067195	2.236067195	2.236067195	2.236067195	2.236067195	2.236067195	2.236067195	2.236067195	2.236067195	2.236067195	2.236067195	2.236067195	2.236067195	2.236067195	2.236067195	2.236067195	2.236067195	2.422053966	2.236067195	2.236067195	2.236067195	2.236067195	2.236067195	2.236067195	2.236067195	2.236067195	2.236067195	2.236067195	2.236067195	2.236067195	2.236067195	2.236067195	2.236067195	2.236067195
VTI1A	2.690956768	3.396193363	3.969077792	3.021409953	2.505206669	2.557190245	2.579214844	3.531168465	3.060076216	2.409781769	2.891954824	3.060593301	6.115958937	3.922991162	3.834338574	3.350363037	2.756593772	3.335027105	4.975680807	2.428810529	2.409781769	2.374913788	3.56917396	2.409781769	2.409781769	2.672548832	3.109983043	2.409781769	2.415861912	2.409781769	2.409781769	2.409781769	2.409781769	2.409781769	2.409781769	2.409781769	2.698946445	2.409781769	2.649347954	2.621821016	2.409781769	2.409781769	2.998532047	2.409781769	2.409781769	2.409781769	2.409781769	2.732863263	3.093994529
KIF6	2.236067195	2.236067195	2.236067195	2.236067195	2.236067195	2.236067195	2.289384226	2.236067195	2.236067195	2.236067195	2.236067195	2.236067195	2.236067195	2.236067195	2.236067195	2.236067195	2.236067195	2.236067195	2.236067195	2.236067195	2.236067195	2.236067195	2.236067195	2.236067195	2.25978307	2.236067195	2.236067195	2.341922032	2.236067195	2.278550303	2.236067195	2.236067195	2.236067195	2.236067195	2.236067195	2.236067195	2.29319244	2.236067195	2.236067195	2.236067195	2.236067195	2.236067195	2.236067195	2.236067195	2.236067195	2.236067195	2.236067195	2.236067195	2.236067195
IQCD	3.102753941	3.102753941	3.102753941	3.160311042	3.436767793	3.232254994	3.766056637	3.102753941	3.102753941	3.102753941	3.102753941	3.102753941	3.996403981	3.102753941	3.102753941	3.102753941	3.368598844	3.102753941	3.102753941	3.102753941	3.471878261	3.031348206	3.102753941	3.102753941	3.102753941	3.102753941	3.388427052	3.161646274	3.111406607	3.158119579	3.102753941	3.102753941	3.671616049	3.102753941	3.102753941	3.102753941	3.102753941	3.107562347	3.102753941	3.1970766	2.745835351	3.174144702	3.102753941	3.102753941	3.102753941	3.102753941	2.294044202	3.835323357	3.102753941
TAGAP	2.490834641	2.755957893	2.755957893	2.755957893	2.755957893	2.570845706	2.755957893	2.755957893	2.596991201	2.755957893	2.755957893	2.755957893	2.755957893	2.287304601	2.236067195	2.755957893	2.755957893	2.682007749	2.755957893	3.188351907	2.755957893	2.757496398	2.835780046	3.398147199	3.277909401	3.336909266	3.620271161	2.755957893	2.888325544	3.547392338	2.911638423	2.819803282	4.084484197	4.057247733	2.755957893	2.76165654	2.755957893	2.755957893	2.755957893	2.755957893	3.092095823	2.974454976	2.755957893	2.755957893	3.112249492	2.874013329	3.990104922	2.755957893	2.755957893
STON2	2.236067195	2.236067195	2.236067195	2.236067195	2.236067195	2.236067195	2.236067195	2.236067195	2.236067195	2.236067195	2.236067195	2.236067195	2.236067195	2.236067195	2.236067195	2.236067195	2.236067195	2.236067195	2.236067195	2.236067195	2.236067195	2.236067195	2.236067195	2.236067195	2.236067195	2.236067195	2.236067195	2.236067195	2.236067195	2.236067195	2.236067195	2.236067195	2.236067195	2.236067195	2.236067195	2.236067195	2.236067195	2.236067195	2.236067195	2.236067195	2.236067195	2.236067195	2.236067195	2.236067195	2.236067195	2.236067195	2.236067195	2.236067195	2.236067195
SERPINA12	2.35551146	2.328154038	4.757731429	2.328154038	2.328154038	2.328154038	2.60624509	3.543368388	2.328154038	2.825581058	2.328154038	2.328154038	2.328154038	3.034825587	2.328154038	2.516127408	2.944127744	2.651729369	2.845554807	2.328154038	2.328154038	2.328154038	2.328154038	2.328154038	2.328154038	2.328154038	2.328154038	2.328154038	2.328154038	2.519553713	2.328154038	2.328154038	2.328154038	2.328154038	2.328154038	2.328154038	2.328154038	2.328154038	2.328154038	2.328154038	2.328154038	2.328154038	2.328154038	2.328154038	2.328154038	2.328154038	2.335706173	2.579985455	2.328154038
LETM2	2.311434794	2.311434794	2.311434794	2.938999938	2.311434794	2.307360896	2.602014173	2.311434794	2.311434794	2.77803367	2.349202365	2.311434794	5.389411746	2.311434794	2.311434794	4.249541627	2.395479273	2.311434794	2.311434794	4.019233381	2.301907151	2.301907151	2.307360896	2.307360896	2.353234587	2.311434794	2.311434794	2.307360896	2.311434794	2.311434794	2.311434794	2.43303307	2.307360896	2.307360896	2.307360896	2.583178602	2.301907151	2.311434794	2.311434794	2.311434794	2.307360896	2.311434794	2.908280227	4.051169099	2.307360896	2.301907151	2.307360896	2.420971629	3.350307827
BSND	2.236067195	2.243701758	2.960055575	2.236067195	2.236067195	2.394883597	2.236067195	2.236067195	2.236067195	2.236067195	2.256066547	2.236067195	2.236067195	2.236067195	2.236067195	2.474060803	2.236067195	2.394271674	2.331461861	2.236067195	2.236067195	2.236067195	2.236067195	2.236067195	2.380327813	2.236067195	2.685711873	2.236067195	2.236067195	2.236067195	2.236067195	2.236067195	2.236067195	2.236067195	2.236067195	2.248246011	2.236067195	2.236067195	2.236067195	2.236067195	2.236067195	2.244242266	2.236067195	2.242291057	2.236067195	2.236067195	3.156804564	2.236067195	2.236067195
CLEC4C	2.236067195	2.236067195	2.236067195	2.236067195	2.236067195	2.236067195	2.236067195	2.236067195	2.236067195	2.349208631	2.236067195	2.236067195	2.236067195	2.236067195	2.236067195	2.236067195	2.236067195	2.236067195	2.30616899	2.236067195	2.236067195	2.236067195	2.236067195	2.236067195	2.236067195	2.236067195	4.337064029	2.236067195	2.238929268	2.236067195	2.236067195	2.236067195	3.400589089	2.236067195	2.236067195	2.236067195	2.236067195	2.236067195	2.236067195	2.236067195	2.236067195	2.236067195	2.236067195	2.236067195	2.236067195	2.236067195	2.236067195	2.269966708	2.236067195
NLRC4	2.236067195	2.236067195	2.236067195	2.236067195	2.236067195	2.236067195	2.489749169	2.236067195	2.236067195	2.236067195	2.236067195	2.236067195	2.236067195	2.236067195	2.236067195	2.236067195	2.236067195	2.236067195	2.236067195	2.236067195	2.236067195	2.236067195	2.236067195	2.236067195	2.236067195	2.236067195	2.236067195	2.236067195	2.247259716	2.236067195	2.236067195	2.236067195	2.236067195	2.236067195	2.236067195	2.236067195	2.236067195	2.236067195	2.344034349	2.236067195	2.236067195	2.236067195	2.236067195	2.236067195	2.236067195	2.236067195	2.236067195	2.565591716	2.236067195
PRSS36	2.51081699	2.51081699	2.51081699	2.510763088	2.51081699	2.589271269	2.663322513	2.51081699	2.51081699	2.51081699	2.51081699	2.480946344	2.510763088	2.51081699	2.510763088	2.510763088	2.510763088	2.51081699	2.51081699	2.51081699	3.324227039	2.597193341	2.51081699	3.686355684	2.51081699	4.138738593	4.547369664	2.51081699	3.194140741	3.263839735	2.728501082	2.901264292	4.281362778	4.182520817	2.51081699	2.51081699	2.688984543	2.51081699	3.11725934	3.552420016	2.51081699	2.93496755	3.347157394	2.51081699	3.298362681	2.519734164	3.62080161	2.51081699	2.704865708
ZDHHC15	2.271026155	2.24446971	2.271026155	2.271026155	2.732722466	2.24446971	2.24446971	2.310004456	2.271026155	2.271026155	2.271026155	2.673153028	2.271026155	2.459522484	3.247870988	2.24446971	2.24446971	2.271026155	2.490578196	2.2980253	2.272251327	2.271026155	2.24446971	2.271026155	2.237965697	2.271026155	2.271026155	2.271026155	2.271026155	2.598916332	2.24446971	2.318925473	2.24446971	2.440851514	2.24446971	2.24446971	2.28849734	2.277844759	2.395292212	2.271026155	2.246039722	2.271026155	2.24446971	2.271026155	2.24446971	2.271026155	2.289358355	2.24446971	2.271026155
RAI1	2.236067195	2.240110359	2.282629335	2.468955677	2.236067195	2.236067195	3.401217043	2.236067195	2.236067195	2.236067195	2.314162926	2.236067195	2.236067195	2.236067195	2.236067195	2.236067195	2.236067195	2.236067195	2.236067195	2.236067195	2.236067195	2.236067195	2.241467425	2.236067195	2.236067195	2.455388895	2.650836811	2.236067195	2.28405998	3.25651617	2.236067195	2.236067195	2.236067195	2.236067195	2.236067195	2.236067195	2.236067195	2.236067195	2.459898967	2.236067195	2.236067195	3.692670634	2.236067195	2.236067195	2.236067195	2.700329977	2.364450643	2.236067195	2.236067195
CDK15	2.236067195	2.236067195	2.236067195	2.236067195	2.236067195	2.236067195	2.313767424	2.236067195	2.236067195	2.236067195	2.236067195	2.236067195	2.236067195	2.236067195	2.236067195	2.236067195	2.236067195	2.236067195	2.236067195	2.236067195	2.236067195	2.236067195	2.236067195	2.236067195	2.236067195	2.236067195	2.236067195	2.236067195	2.236067195	2.236067195	2.236067195	2.236067195	2.236067195	2.236067195	2.236067195	2.236067195	2.236067195	2.236067195	2.236067195	2.236067195	2.236067195	2.236067195	2.236067195	2.236067195	2.236067195	2.236067195	2.236067195	2.236067195	2.236067195
ZNF570	2.236067195	2.236067195	2.642146464	2.236067195	2.236067195	2.236067195	2.236067195	2.245937694	2.236067195	2.314339311	2.236067195	2.236067195	2.236067195	2.254510466	2.236067195	2.236067195	2.236067195	2.236067195	2.236067195	2.236067195	2.236067195	2.236067195	2.236067195	2.236067195	2.236067195	2.236067195	2.236067195	2.236067195	2.236067195	2.236067195	2.236067195	2.236067195	2.236067195	2.236067195	2.236067195	2.236067195	2.236067195	2.236067195	2.236067195	2.236067195	2.236067195	2.236067195	2.236067195	2.236067195	2.236067195	2.236067195	2.236067195	2.236067195	2.236067195
NUDT9P1	2.236067195	2.236067195	2.236067195	2.236067195	2.236067195	2.236067195	2.236067195	2.236067195	2.236067195	2.236067195	2.236067195	2.236067195	2.236067195	2.236067195	2.236067195	2.236067195	2.236067195	2.236067195	2.442269443	2.236067195	2.264973819	2.236067195	2.236067195	2.409131941	2.236067195	2.236067195	2.236067195	2.236067195	2.236067195	2.682285122	2.454563307	2.236067195	2.236067195	2.236067195	2.236067195	2.236067195	2.365451495	2.236067195	2.435332199	2.236067195	2.236067195	2.236067195	2.236067195	2.236067195	2.236067195	2.328016268	2.302545215	2.236067195	2.452789341
BTBD16	2.236067195	2.236067195	2.236067195	2.236067195	2.236067195	2.236067195	2.236067195	2.236067195	2.236067195	2.236067195	2.236067195	2.236067195	2.236067195	2.236067195	2.236067195	2.236067195	2.236067195	2.236067195	2.236067195	2.236067195	2.236067195	2.236067195	2.236067195	2.236067195	2.236067195	2.236067195	2.236067195	2.236067195	2.236067195	2.236067195	2.236067195	2.236067195	2.236067195	2.236067195	2.236067195	2.236067195	2.236067195	2.236067195	2.236067195	2.236067195	2.236067195	2.236067195	2.236067195	2.236067195	2.236067195	2.236067195	2.236067195	2.236067195	2.236067195
RTP3	2.236067195	2.236067195	2.497456625	2.236067195	2.236067195	2.236067195	3.260592766	2.236067195	2.236067195	2.236067195	2.236067195	2.236067195	2.236067195	2.236067195	2.236067195	2.236067195	2.236067195	2.236067195	2.236067195	2.236067195	2.245607887	2.236067195	2.236067195	2.236067195	3.196503094	2.236067195	2.236067195	2.236067195	2.458265887	2.236067195	2.236067195	2.236067195	2.236067195	2.236067195	2.236067195	2.236067195	2.236067195	2.236067195	2.236067195	2.236067195	2.236067195	2.236067195	2.873876994	2.236067195	3.37619799	2.236067195	2.277697423	2.268983075	2.236067195
TSPEAR	2.236067195	2.236067195	2.236067195	2.303119717	2.236067195	2.58423157	3.946949484	2.236067195	2.236067195	2.279296538	2.284883777	2.236067195	2.450089271	2.236067195	2.236067195	2.236067195	2.236067195	2.236067195	2.236067195	2.236067195	2.236067195	2.236067195	2.448198799	2.413495258	2.236067195	2.408672581	2.236067195	2.236067195	2.244972557	2.236067195	2.236067195	2.236067195	2.236067195	2.236067195	2.236067195	2.236067195	2.290715061	2.236067195	2.477083123	2.257163652	2.236067195	2.236067195	2.236067195	2.236067195	2.236067195	2.236067195	2.236067195	2.236067195	2.258550828
MIPOL1	2.236067195	2.236067195	2.236067195	2.236067195	2.291859325	2.236067195	2.236067195	2.483397987	2.236067195	2.236067195	2.236067195	2.258684261	2.236067195	2.236067195	2.236067195	2.236067195	2.236067195	2.236067195	2.236067195	2.236067195	2.236067195	2.236067195	2.236067195	2.236067195	2.236067195	2.236067195	2.236067195	2.236067195	2.236067195	2.236067195	2.236067195	2.236067195	2.236067195	2.236067195	2.236067195	2.236067195	2.236067195	2.236067195	2.236067195	2.236067195	2.236067195	2.236067195	2.236067195	2.236067195	2.236067195	2.236067195	2.376719917	2.236067195	2.236067195
C6orf141	3.747321487	3.642632674	3.747321487	9.097853913	3.631208813	9.087038698	7.746384835	3.720591486	3.943653772	7.457431799	3.812573436	3.747321487	7.98299145	4.467397236	3.812573436	8.364036788	8.444192248	7.721588761	8.455823258	5.507655026	3.642632674	5.466895676	3.552566833	3.642632674	4.169253797	3.770318171	3.631208813	3.484325223	4.644515253	3.745405337	3.642632674	3.631208813	3.552566833	3.552566833	3.812573436	5.137955415	3.552566833	4.872755608	3.812573436	5.317041821	3.642632674	3.117211003	3.68191883	3.812573436	4.50104446	3.747321487	3.631208813	3.976490109	4.575506677
ALMS1P1	2.602946597	2.386726959	3.062996016	2.257504346	2.352728128	2.257504346	2.39459862	3.705287446	2.344931789	2.257504346	2.493936791	2.394271674	3.693424447	2.257504346	2.409502763	2.423522656	2.30304894	2.997323431	2.257504346	2.257504346	2.257504346	2.257487356	2.257504346	2.396151237	2.277134137	2.257504346	2.772163704	2.257487356	2.257504346	2.282103497	2.257504346	2.257487356	2.257504346	2.257504346	2.257504346	2.508598405	2.257504346	2.257504346	2.257504346	2.257504346	2.246102919	2.257504346	2.257504346	2.267930624	2.257504346	2.257504346	2.257504346	2.257504346	2.518311439
MYO3B	2.236067195	2.236067195	2.324997814	2.236067195	2.236067195	2.236067195	2.236067195	2.236067195	2.236067195	2.236067195	2.236067195	2.236067195	2.236067195	2.236067195	2.236067195	2.236067195	2.236067195	2.236067195	2.236067195	2.236067195	2.236067195	2.236067195	2.236067195	2.236067195	2.236067195	2.236067195	2.236067195	2.236067195	2.236067195	2.236067195	2.236067195	2.236067195	2.236067195	2.236067195	2.236067195	2.236067195	2.236067195	2.236067195	2.236067195	2.236067195	2.236067195	2.236067195	2.236067195	2.236067195	2.236067195	2.236067195	2.236067195	2.236067195	2.236067195
ADAM21	2.236067195	2.236067195	2.446969911	2.236067195	2.236067195	2.236067195	2.236067195	2.808208446	2.236067195	2.236067195	2.236067195	2.236067195	2.396081289	2.236067195	2.236067195	2.236067195	2.236067195	2.236067195	2.236067195	2.236067195	2.236067195	2.236067195	2.236067195	2.236067195	2.236067195	2.236067195	2.352488305	2.236067195	2.241139879	2.236067195	2.312934094	2.236067195	2.66176771	2.236067195	2.236067195	2.236067195	2.236067195	2.236093883	2.236067195	2.236067195	2.236067195	2.236067195	2.26435782	2.236067195	2.236067195	2.236067195	2.236067195	2.236067195	2.236067195
TRIML2	2.236067195	2.236067195	2.830738976	2.236067195	2.236067195	2.236067195	2.435361389	2.236067195	2.236067195	2.236067195	2.236067195	2.236067195	2.236067195	2.236067195	2.236067195	2.236067195	2.236067195	2.236067195	2.236067195	2.236067195	2.236067195	2.236067195	2.299509318	2.236067195	2.236067195	2.236067195	2.236067195	2.236067195	2.458688904	2.236067195	2.836708616	2.236067195	2.236067195	2.305997158	2.236067195	2.248701913	2.236067195	2.236067195	2.236067195	2.236067195	2.236067195	2.273100069	2.431429142	2.236067195	2.236067195	2.236067195	2.290468317	2.236067195	2.236067195
ABCC13	2.594512797	2.236158343	2.236158343	2.344319002	2.236158343	2.831133632	2.236158343	2.236158343	2.46187992	2.236158343	2.236158343	2.266523433	2.344852036	2.264101915	2.236158343	2.236158343	2.236158343	2.236158343	2.236158343	2.236158343	2.236067195	2.236158343	2.236158343	2.236158343	2.236158343	2.236158343	2.236158343	2.236158343	2.236158343	2.236158343	2.236158343	2.236158343	2.236158343	2.236158343	2.236158343	2.236158343	2.236158343	2.236158343	2.236158343	2.490114566	2.236158343	2.236158343	2.236158343	2.236158343	2.236158343	2.236158343	2.236067195	2.236067195	2.236158343
IL12RB1	4.132230823	4.093507524	4.247861061	3.78091946	4.132230823	4.132230823	4.132230823	4.026066147	4.132230823	4.249860216	4.249860216	4.132230823	4.132230823	4.247861061	4.132230823	4.132230823	3.958931989	4.132230823	4.132230823	5.504832873	4.247861061	5.86791714	6.087790143	7.408184785	5.883802801	5.782866	5.156925099	3.84275033	5.602709431	4.839124453	5.453504014	4.680910137	5.143301739	5.717361717	4.04397416	5.625492649	5.144800198	3.856532738	7.062776222	5.448504887	4.403196579	4.887963076	6.595634576	5.47095354	6.044307697	5.432664479	4.455705271	4.675499291	4.911689573
GTF2A1L	2.254762666	2.236067195	2.236067195	2.236067195	2.236067195	2.236067195	2.236067195	2.236067195	2.236067195	2.236067195	2.236067195	2.236067195	2.236067195	2.236067195	2.236067195	2.236067195	2.236067195	2.236067195	2.236067195	2.236067195	2.236067195	2.236067195	2.236067195	2.236067195	2.236067195	2.51575662	2.236067195	2.236067195	2.236067195	2.236067195	2.236067195	2.236067195	2.478102789	2.236067195	2.238132737	2.236067195	2.236067195	2.236067195	2.236067195	2.236067195	2.236067195	2.236067195	2.236067195	2.236067195	2.236067195	2.236067195	2.396855437	2.236067195	2.236067195
TRPV3	2.509059929	2.236067195	2.978671794	2.292163417	2.236067195	2.236067195	3.021080541	2.236067195	2.236067195	2.531947533	2.236067195	2.236067195	2.236067195	2.236067195	2.236067195	2.236067195	2.236067195	2.236067195	2.495176791	2.236067195	2.236067195	2.236067195	2.236067195	2.236067195	2.236067195	2.236067195	2.236067195	2.236067195	2.236067195	2.236067195	2.236067195	2.236067195	2.236067195	2.954306099	2.236067195	2.236067195	2.236067195	2.236067195	2.301121654	2.236067195	2.236067195	2.236067195	2.236067195	2.236067195	2.236067195	2.236067195	2.236067195	2.236067195	2.236067195
CNBD1	2.457195629	2.274228699	3.529025369	2.237631065	2.237631065	2.345047931	2.469690985	2.237631065	2.237631065	2.237631065	2.237631065	2.371858565	2.237631065	2.237631065	2.246720423	2.237631065	2.237631065	2.237631065	2.361095541	2.237631065	2.241185618	2.237631065	2.237631065	2.237631065	2.237631065	2.237631065	2.237631065	2.237631065	2.237631065	2.237631065	2.237631065	2.237631065	2.348620502	2.237631065	2.237631065	2.237631065	2.253674052	2.281058065	2.237631065	2.316974769	2.290171698	2.237631065	2.237631065	2.237631065	2.237631065	2.344514939	3.106598484	3.259526836	2.237631065
ABCC12	2.236067195	2.236067195	2.236067195	2.236067195	2.236067195	2.236067195	2.236067195	2.236067195	2.236067195	2.236067195	2.236067195	2.236067195	2.236067195	2.236067195	2.236067195	2.236067195	2.236067195	2.236067195	2.236067195	2.236067195	2.236067195	2.236067195	2.236067195	2.236067195	2.236067195	2.236067195	2.236067195	2.236067195	2.236067195	2.236067195	2.236067195	2.236067195	2.236067195	2.236067195	2.236067195	2.236067195	2.236067195	2.236067195	2.236067195	2.236067195	2.236067195	2.236067195	2.236067195	2.236067195	2.236067195	2.236067195	2.236067195	2.236067195	2.236067195
MMP21	2.769581551	2.246079727	2.403408203	2.246617683	2.236067195	2.236067195	2.295332149	2.236067195	2.236067195	2.236067195	2.236067195	2.236067195	2.376437125	2.236067195	2.320717234	2.265696561	2.415709431	2.536259983	2.236067195	2.236067195	2.236067195	2.236067195	2.236067195	2.236067195	2.236067195	2.236067195	2.236067195	2.236067195	2.236067195	2.236067195	2.366820392	2.236067195	2.236067195	2.236067195	2.236067195	2.236067195	2.236067195	2.236067195	2.614038772	2.236067195	2.236067195	2.236067195	2.236067195	2.236067195	2.236067195	2.236067195	2.236067195	2.236067195	2.236067195
TMEM190	3.637949548	3.618327547	3.109908721	3.113483838	3.25750855	3.637949548	3.643931232	2.924123162	3.728368512	3.183152367	3.643931232	2.924123162	3.637949548	3.637949548	3.728368512	3.728368512	3.637949548	3.618327547	2.990742937	3.637949548	7.194404856	2.853753668	6.383720593	5.677143245	3.643931232	3.643931232	5.693030894	8.241945255	2.847042562	7.69494619	3.643931232	6.884540861	6.789997627	6.653326867	3.643931232	2.924123162	4.598264292	5.598157715	6.467409749	5.21188877	3.448090891	6.192656201	8.51369132	3.986737133	3.728368512	6.017750073	3.643931232	3.728368512	3.452687435
GAS2L2	2.236067195	2.236067195	2.236067195	2.236067195	2.236067195	2.236067195	2.236067195	2.236067195	2.236067195	2.236067195	2.236067195	2.236067195	2.236067195	2.236067195	2.236067195	2.236067195	2.236067195	2.236067195	2.236067195	2.236067195	2.236067195	2.236067195	2.236067195	2.236067195	2.236067195	2.236067195	2.236067195	2.236067195	2.236067195	2.236067195	2.236067195	2.236067195	2.236067195	2.236067195	2.236067195	2.236067195	2.236067195	2.236067195	2.236067195	2.236067195	2.236067195	2.236067195	2.236067195	2.236067195	2.236067195	2.236067195	2.236067195	2.236067195	2.236067195
KCNG4	2.236067195	2.236067195	2.236067195	2.236067195	2.236067195	2.236067195	2.236067195	2.236067195	2.236067195	2.236067195	2.236067195	2.236067195	2.236067195	2.236067195	2.236067195	2.236067195	2.236067195	2.236067195	2.236067195	2.278774556	2.236067195	2.236067195	2.236067195	2.236067195	2.236067195	2.504689484	2.236067195	2.236067195	2.236067195	2.236067195	2.236067195	2.236067195	2.236067195	2.236067195	2.236067195	2.236067195	2.236067195	2.236067195	2.236067195	2.236067195	2.236067195	2.236067195	2.236067195	2.236067195	2.236067195	2.236067195	2.236067195	2.236067195	2.236067195
PXT1	2.236067195	2.236067195	2.236067195	2.236067195	2.236067195	2.236067195	2.236067195	2.236067195	2.236067195	2.236067195	2.236067195	2.236067195	2.236067195	2.236067195	2.236067195	2.236067195	2.236067195	2.236067195	2.236067195	2.236067195	2.236067195	2.236067195	2.236067195	2.236067195	2.236067195	2.236067195	2.236067195	2.236067195	2.236067195	2.236067195	2.236067195	2.236067195	2.236067195	2.236067195	2.236067195	2.236067195	2.236067195	2.236067195	2.236067195	2.236067195	2.236067195	2.236067195	2.236067195	2.236067195	2.236067195	2.236067195	2.236067195	2.236067195	2.236067195
CACNG5	2.258629166	2.258629166	3.291335783	2.258629166	2.258629166	2.258629166	2.373419094	2.258629166	2.480887155	2.466036436	2.303095114	2.258629166	2.258629166	2.648613761	2.258629166	2.258629166	2.258629166	2.301539347	2.258629166	2.259647348	2.258629166	2.258629166	2.74871309	2.258629166	2.39720172	2.80152508	2.258629166	2.391288723	2.258629166	2.460668083	2.258629166	2.258629166	3.870827952	2.863057357	2.258629166	2.315025304	2.258629166	2.258629166	2.29802863	2.258629166	2.258629166	2.545677406	2.258629166	2.258629166	2.258629166	2.258629166	2.288500134	2.288561943	2.258629166
LINC00308	2.236067195	2.236067195	2.236067195	2.236067195	2.236067195	2.236067195	2.236067195	2.319495577	2.236067195	2.236067195	2.444841763	2.281029587	2.528109358	2.236067195	2.236067195	2.236067195	2.236067195	2.236067195	2.236067195	2.236067195	2.236067195	2.236067195	2.528127885	2.236067195	2.236067195	2.336223092	2.945746069	2.236067195	2.442202284	2.491688128	2.236067195	2.236067195	4.095735669	2.236067195	2.236067195	2.236067195	2.347243149	2.236067195	2.236067195	3.487376456	2.236067195	2.236067195	2.236067195	2.236067195	2.236067195	2.236067195	2.597588241	2.317352954	2.236067195
WFDC11	2.236067195	2.236067195	2.784959585	2.236067195	2.274951056	2.236067195	2.236067195	2.236067195	2.236067195	2.312287952	2.236067195	2.236067195	2.649510755	2.236067195	2.236067195	2.236067195	2.236067195	2.236067195	2.236067195	2.255941758	2.236067195	2.236067195	2.236067195	2.236067195	2.236067195	2.236067195	2.236067195	2.236067195	2.236067195	2.236067195	2.236067195	2.236067195	2.304501161	2.236067195	2.236067195	2.236067195	2.236067195	2.236067195	2.236067195	2.236067195	2.236067195	2.236067195	2.236067195	2.236067195	2.236067195	2.236067195	2.236067195	2.236067195	2.236067195
JAK1	8.43306728	9.635339672	9.41582169	8.741613956	9.849314611	9.24673265	8.485408539	8.582346708	9.608743676	9.145038577	9.06222377	8.733556159	7.480417544	8.211329364	8.581215428	9.380157223	9.07919358	9.229533277	8.860612561	4.885223908	5.096963387	5.372845662	4.213795114	5.305398332	4.113391123	3.225907729	3.764262206	5.874951212	4.055377706	3.670035278	4.055377706	4.576118382	3.437772751	4.260742868	7.938447939	6.097102177	4.133877201	6.815550241	3.225907729	4.260742868	3.554984965	5.894868186	4.055377706	5.862054778	4.055377706	3.330364776	3.225907729	4.219600649	4.260742868
CDC42SE2	5.864364534	7.520552658	4.74482003	6.716690168	7.076712152	7.577024208	5.854782501	4.630670277	7.102444848	7.817141308	5.613516216	4.873574083	5.635526446	4.797131136	6.165106921	6.36135764	6.310505732	6.433833615	6.396787708	6.041167329	3.732715659	4.265468935	2.287779625	4.155312813	3.57617586	2.384744694	2.236067195	3.219193354	3.726335919	2.236067195	3.219193354	3.035718038	2.538668201	2.491265394	7.684276403	4.077019818	2.236067195	6.891617981	2.273840293	3.000116545	2.501398755	3.219193354	2.664907132	3.219311919	3.219193354	2.463082596	2.619488213	2.236067195	3.219193354
ACACB	2.344396907	3.101837909	2.263199716	3.245370125	2.269571209	2.969871486	2.263199716	2.290378913	2.686461717	2.263199716	2.289548897	2.994600328	2.263199716	2.267840063	2.562562189	2.796315757	2.263199716	2.263199716	2.674740645	2.324647967	3.238882472	2.263199716	2.263199716	2.263199716	2.899250357	3.145687056	2.263199716	2.263199716	2.263199716	2.263199716	2.263199716	3.025837956	3.92774014	3.08532331	2.263199716	2.263199716	2.308096737	2.263199716	2.263199716	2.263199716	2.263199716	2.263199716	4.043714015	2.263199716	2.398180793	2.263199716	2.263199716	3.483769076	2.263199716
COP1	7.34507162	6.993205253	7.235738671	7.562580768	7.82846817	7.622437338	7.748946089	7.172370364	6.909954879	7.968760757	7.163260041	7.113986283	5.708725738	7.409137503	7.025480592	7.773758002	7.524416471	7.806502932	7.073147487	6.938270726	5.881511292	6.121107039	3.978699331	5.788502325	4.543465008	3.504869468	3.67953805	6.870807505	3.516992214	3.899932242	3.942123196	5.987772299	4.367486097	4.415381559	7.282041453	6.326509777	3.749182172	6.96330919	3.67549069	3.70345919	4.232041633	5.404632238	3.899932242	5.369699107	5.426719	4.469537978	4.021887202	3.899932242	4.310560685
STX6	4.651481214	6.421114984	5.703543128	5.124484222	6.132923921	5.524489767	4.439178969	6.365762463	5.697134062	5.820735026	6.520713824	6.935743578	5.697134062	6.220899602	5.906634291	4.727529425	4.439178969	5.060450047	5.697134062	4.732607788	5.45920605	5.731677826	6.471407068	5.697134062	5.697134062	4.842064461	5.571504128	6.220966137	6.015961078	6.027908318	5.697134062	6.223122216	5.157294822	5.600594799	5.099080827	5.348120077	4.798454678	5.960403373	5.783644777	5.697134062	5.697134062	6.294328032	6.032815503	5.582406379	5.697134062	5.697134062	5.779914099	6.316048479	5.697134062
ANLN	5.552557842	7.195386555	2.786559566	2.619738512	8.288082646	2.619738512	2.501734929	3.454699601	6.635920153	3.996723163	6.744571667	5.55682572	2.471782211	6.905050301	7.220465648	2.619738512	2.694149475	2.619738512	2.786559566	2.640597615	4.065496288	2.640597615	2.640597615	2.694149475	2.786559566	2.566794201	2.730648472	5.991821851	2.640597615	2.619738512	2.640597615	5.095228517	2.471782211	2.829599481	3.346900571	2.673601435	2.640597615	2.786559566	2.640597615	2.640597615	2.677022848	2.640597615	2.619738512	2.287736995	2.660056849	2.786559566	2.710023305	2.560575318	2.640597615
SPRR4	3.127975654	2.334854753	4.008051627	2.815179488	3.737923494	2.693754489	4.122247075	3.487677662	2.477543084	3.15328467	2.946077114	3.255791281	3.020897505	2.660652001	2.445155624	2.368401884	2.904466171	2.74762806	2.589413826	2.267514558	2.241093667	2.280014157	2.603018734	2.686728134	2.487669154	2.333610563	3.127318736	2.244888797	2.701000156	2.607874481	2.861449991	2.241093667	3.889818394	2.933347549	2.241093667	2.779259889	2.466283389	2.236067195	2.241093667	2.747522472	2.241093667	2.241093667	2.241093667	2.241093667	2.241093667	2.241093667	2.241093667	2.241093667	2.241093667
HSH2D	2.533843956	2.439016843	2.533843956	3.973813502	2.533843956	2.689992023	3.182919981	2.565834597	2.533843956	3.488710043	3.144069789	2.533843956	2.86196351	3.40288527	2.414478921	2.533843956	2.528034186	2.701071286	2.533843956	2.739098203	2.533843956	2.884561619	4.108874669	3.500087527	2.853024736	2.535103455	2.533843956	2.997426125	4.362395259	3.545180143	2.545867664	2.930035117	4.053294353	2.765574988	2.533843956	3.170822239	2.952535491	2.439016843	2.533843956	2.628809776	2.425877271	2.645611068	2.633987236	3.238165097	2.533843956	2.439016843	2.842146461	3.441684054	3.75847199
TRNT1	5.912915481	5.177975789	4.955247108	4.967366595	6.2485422	4.955384247	4.913537844	4.913537844	4.971185073	6.042273238	5.101028519	5.192469512	4.920789693	5.411304765	5.495740983	5.731231984	5.043789804	5.224687485	5.189306581	4.92501692	4.920789693	4.890775723	4.433470291	4.905068624	4.865926194	4.542017168	4.906377382	5.021487708	3.734961619	4.857374569	4.905068624	4.889635233	4.905068624	4.876668913	5.402799509	4.898218052	4.378307013	4.905099354	4.889635233	4.008849312	4.907944982	4.907944982	4.905068624	4.889635233	4.905735096	4.889635233	4.535016656	4.905068624	4.609169322
TMEM163	2.767562343	2.236067195	2.543000128	2.543000128	2.721860178	2.543000128	4.001694886	2.633421594	2.543000128	2.543000128	2.543000128	2.543000128	2.543000128	2.543000128	2.543000128	2.838047614	2.968472989	2.543000128	3.413851404	3.278756042	2.237222166	4.082881347	3.587294649	2.679539877	2.543000128	2.543000128	2.543000128	2.543000128	2.543548914	2.543000128	2.542934614	2.543000128	2.707466975	2.543000128	2.542934614	4.23134492	2.555305237	2.543000128	2.543000128	2.543000128	2.543000128	4.508737862	3.068924398	3.333982138	4.802582536	2.543000128	2.543000128	4.051995987	2.543000128
ARHGAP5	4.486428307	3.98236914	4.299047696	3.276674648	4.863585684	3.54348583	3.190349116	2.979336824	3.955062417	3.596940508	5.059905493	4.946376327	3.726656364	3.844747289	3.529275817	5.26021875	4.092470974	6.262101711	5.547875649	3.05899501	3.247645684	3.05899501	2.979336824	2.236067195	3.001101778	2.284401923	2.980121577	3.276674648	2.493934042	2.441315972	2.979336824	3.051697256	2.979336824	3.03182346	4.666746535	2.979336824	3.03182346	3.234742407	2.979336824	3.05899501	2.821810135	3.05899501	3.012498548	2.485113949	2.653469943	3.033550306	2.979336824	3.05899501	2.979336824
HERPUD2	9.501281117	9.349045471	9.42594011	9.663085166	8.782576795	10.03125218	10.05826082	9.59455059	9.686182055	9.953442372	9.076338711	9.441738041	8.499751284	9.773715546	10.15979049	10.1211033	10.18662025	9.619810288	10.11021234	9.607703532	8.753111031	8.778920105	8.138397496	7.632901891	8.087627067	7.218103598	6.308838776	8.071053077	9.063014232	7.187593085	7.85987039	7.750617595	6.250465919	5.499770951	9.532788321	9.089550794	8.570603107	9.113561647	8.410119252	7.798921959	8.562067381	7.335478721	7.78000341	8.323985682	8.523996723	8.832303847	5.456836011	7.951371441	8.866176567
JMJD6	2.236067195	2.236067195	2.236067195	2.236067195	2.236067195	2.236067195	2.236067195	2.236067195	2.236067195	2.236067195	2.236067195	2.236067195	2.236067195	2.236067195	2.236067195	2.236067195	2.236067195	2.236067195	2.236067195	2.236067195	2.236067195	2.236067195	2.236067195	2.236067195	2.236067195	2.236067195	2.236067195	2.236067195	2.236067195	2.236067195	2.236067195	2.236067195	2.236067195	2.236067195	2.236067195	2.236067195	2.236067195	2.236067195	2.236067195	2.236067195	2.236067195	2.236067195	2.236067195	2.236067195	2.236067195	2.236067195	2.236067195	2.236067195	2.236067195
SRCAP	2.331336571	2.331336571	2.331336571	2.331336571	2.389611706	2.331336571	2.331336571	2.331336571	2.331336571	2.331336571	2.331336571	2.331336571	2.331336571	2.271756147	2.331336571	2.331336571	2.331336571	2.331336571	2.331336571	2.333605988	2.290457442	2.331336571	2.331336571	2.516048421	4.066439757	2.331336571	2.331336571	3.560707426	2.331336571	2.331336571	3.018632023	3.207763386	2.522560914	2.331336571	2.331336571	2.950252338	2.331336571	2.331336571	2.331336571	2.331336571	2.331336571	3.213105691	2.331336571	2.331336571	2.331336571	2.331336571	2.376873672	2.332094524	2.331336571
MAP3K6	2.236067195	2.236067195	2.236067195	2.236067195	2.236067195	2.889323045	2.236067195	2.236067195	2.236067195	2.236067195	2.236067195	2.236067195	2.423803641	2.236067195	2.236067195	2.236067195	2.236067195	2.236067195	2.236067195	2.236067195	2.236067195	2.236067195	2.236067195	2.236067195	2.236067195	2.236067195	2.236067195	2.236067195	2.236067195	2.236067195	2.236067195	2.236067195	2.236067195	2.236067195	2.236067195	2.236067195	2.236067195	2.236067195	2.236067195	2.236067195	2.236067195	2.236067195	2.236067195	2.236067195	2.236067195	2.236067195	2.236067195	2.236067195	2.236067195
ARSG	6.354600196	5.583498134	5.739329879	4.093487103	6.027601897	4.514381506	3.682190147	5.402480384	7.141709052	5.099978137	5.199215109	4.514381506	3.723179451	6.592544602	6.173072996	4.537068612	3.711169859	3.586010874	4.514381506	4.032841445	6.803111128	6.952308354	7.506822313	5.778335246	7.083584334	8.540787334	5.796548719	6.584243319	7.659352561	7.809809634	6.889828814	6.952736271	6.801975175	7.572239185	7.970230142	6.726023762	7.57495865	7.648854999	5.908297929	4.728617795	6.669789229	8.301234168	6.339124462	5.295063752	6.770497276	6.877179043	7.522380438	7.397570863	5.845357405
ZNF101	4.545113006	4.186805393	4.721927754	4.236475093	4.577915056	3.875298786	4.44529304	4.092926432	3.927027723	4.135868352	4.297451273	3.821487882	4.092926432	4.10725493	3.908714733	4.44529304	4.092926432	4.037971904	4.788885562	5.154930439	4.531824711	4.382890516	4.44529304	4.851629468	4.875352191	5.71154499	6.334202328	4.44529304	5.351780726	5.555378219	4.851629468	4.794604863	5.587844137	5.212296409	5.312447894	5.06312702	4.813317223	5.070538905	5.43499018	4.924585884	4.72902571	4.44529304	4.851629468	4.682838368	4.851629468	5.044787112	5.25743931	4.653224395	4.726528759
PTPN11	2.236067195	2.236067195	2.236067195	2.236067195	2.236067195	2.236067195	2.236067195	2.236067195	2.236067195	2.236067195	2.236067195	2.236067195	2.236067195	2.236067195	2.236067195	2.236067195	2.236067195	2.236067195	2.236067195	2.236067195	2.236067195	2.236067195	2.236067195	2.236067195	2.236067195	2.236067195	2.236067195	2.236067195	2.236067195	2.236067195	2.236067195	2.236067195	2.236067195	2.236067195	2.236067195	2.236067195	2.236067195	2.236067195	2.236067195	2.236067195	2.236067195	2.236067195	2.236067195	2.236067195	2.236067195	2.236067195	2.236067195	2.236067195	2.236067195
KLHDC7B	2.253014727	2.253014727	2.253014727	2.253014727	2.253014727	2.253014727	2.253014727	2.279343766	2.253014727	2.253014727	2.253014727	2.253014727	2.253014727	2.253014727	2.253014727	2.253014727	2.253014727	2.253014727	2.253014727	2.253014727	2.253014727	2.253014727	2.689195874	2.932919884	2.823445999	2.253014727	2.253014727	2.253014727	2.805229797	2.253014727	2.640425265	2.254149149	2.253014727	2.253014727	2.253014727	2.253014727	2.298280998	2.417386882	2.253014727	2.253014727	2.309352413	2.86900756	3.027940607	2.281438864	2.253014727	2.253014727	3.522566119	5.403066791	2.700025186
ZNF626	5.977758338	7.003609993	7.16328244	6.059146337	6.544181948	4.978241785	6.36671773	7.036731024	6.744462566	5.977758338	7.766884144	6.645585155	4.705975322	5.88308563	6.544181948	6.544181948	6.519133182	6.064418631	6.544181948	6.794494406	6.538403768	6.210869898	5.344257505	4.978241785	7.192052773	8.358965556	5.888132937	6.430735002	8.628829375	7.797655054	6.402169893	7.73822362	5.602090621	6.311491935	7.354444101	5.964885898	6.98505044	6.719861889	6.994357744	5.977758338	7.365928932	6.140581825	8.099719048	5.896857854	6.105462071	7.520557215	6.566327464	7.39556002	6.546957193
PHC3	2.260586033	2.304693996	2.285258053	2.426657717	2.4522061	2.636192013	2.546797904	2.246272881	2.236067195	3.192551714	2.285258053	2.260586033	2.505211552	2.281556655	2.285258053	2.390009815	2.374144475	3.172816611	2.754240427	2.246272881	2.246272881	2.281556655	2.285258053	2.281556655	2.260586033	2.281556655	2.285258053	2.285258053	2.525426134	2.285258053	2.285258053	2.285258053	2.260586033	2.285258053	2.285258053	2.285258053	2.350235023	2.285258053	2.285258053	2.285258053	2.285258053	2.285258053	2.285258053	2.27408524	2.260586033	2.281556655	2.384691102	2.260586033	2.260586033
IL11RA	2.479202247	2.479202247	4.473825786	2.479202247	2.479202247	2.479202247	2.66972236	2.479202247	2.479202247	2.479202247	2.479202247	2.479202247	2.479202247	2.479202247	2.479202247	2.479202247	2.479202247	2.479202247	2.479202247	2.479202247	2.479202247	2.479202247	2.479202247	2.479202247	2.479202247	2.479202247	2.479202247	2.479202247	2.479202247	2.643102068	3.13284413	2.65093962	4.333496075	3.234065209	2.479202247	2.479202247	2.479202247	2.479202247	2.59060866	2.479202247	2.479202247	2.479202247	2.479202247	2.479202247	2.479202247	2.653026239	3.667886815	2.479202247	2.479202247
TNFRSF10A	3.106965988	3.106965988	3.106965988	3.129795269	3.106965988	3.459952619	3.098858164	3.106965988	3.106965988	3.261910423	3.106965988	3.106965988	3.106965988	3.106965988	3.106965988	3.610084679	3.486763526	3.806530306	3.106965988	3.207965544	3.127906075	3.144059236	3.106965988	3.098858164	3.106965988	3.107510943	3.106965988	3.106965988	3.354886309	3.098858164	3.098858164	3.106965988	3.106965988	3.098858164	3.142613995	3.106965988	3.098858164	3.449949159	3.098858164	3.106965988	3.106965988	3.106965988	3.106965988	3.020046405	3.106965988	3.098858164	3.106965988	3.098858164	3.183025965
HPS4	5.027571431	5.027571431	5.027571431	5.540979167	5.027571431	5.659805305	5.027571431	5.576431953	4.825378143	5.027571431	5.027571431	4.851246134	5.652283806	5.00355978	4.820583635	5.027571431	5.027571431	5.027571431	5.027571431	4.884820594	4.840338494	5.027571431	5.102525751	5.027571431	5.027571431	4.840338494	5.09909894	4.848351073	4.938372394	4.820583635	5.027571431	5.027571431	5.027571431	5.027571431	5.217452044	5.027571431	4.191820529	5.027571431	5.027571431	4.840338494	4.603513361	5.027571431	5.106434249	5.027571431	5.027571431	4.475227801	5.027571431	5.027571431	5.027571431
UHMK1	2.252478651	3.060866748	3.95786586	2.345744762	2.236067195	2.423833328	2.302399951	2.516203708	3.354807404	2.241527336	3.47051657	2.976175883	2.464307918	2.790067436	2.686524847	2.52478693	3.18881988	3.455723271	4.238241977	2.236067195	2.236067195	2.236067195	2.236067195	2.236067195	2.236067195	2.359464757	2.236067195	2.236067195	2.236067195	2.236067195	2.236067195	2.236067195	2.236067195	2.236067195	2.236067195	2.236067195	2.236067195	2.236067195	2.236067195	2.236067195	2.236067195	2.236067195	2.236067195	2.236067195	2.236067195	2.236067195	2.236067195	2.236067195	2.236067195
TXNDC2	2.374701192	2.374701192	2.414151922	2.374701192	2.374701192	2.374701192	2.374701192	2.374701192	2.374701192	2.374701192	2.374701192	2.374701192	2.374701192	2.374701192	2.374701192	2.374701192	2.374701192	2.374701192	2.374701192	2.374701192	2.424616171	2.384368124	2.379055835	2.882063049	2.731765282	3.541074502	3.635259853	2.374701192	2.374701192	2.374701192	2.40804817	2.48776038	3.505477471	2.374701192	2.236067195	2.374701192	2.699566397	2.362439094	2.374701192	2.874833251	2.374701192	3.10328936	2.374701192	2.374701192	2.865569702	2.374701192	2.374701192	2.374701192	2.374701192
NAV3	2.519066561	2.448786389	2.448786389	2.448786389	2.941416828	2.448786389	2.448786389	3.801969081	2.503016675	4.59470028	5.175286105	2.640511793	2.741971036	4.563370089	2.448786389	3.011056609	2.612055435	2.448786389	5.805800606	2.448786389	2.452939018	2.654338425	2.448786389	2.562569535	2.58486077	2.448786389	2.448786389	3.016871119	2.580852874	2.448786389	2.448786389	2.448786389	2.448786389	2.448786389	2.448786389	2.448786389	2.448786389	2.448786389	2.448786389	2.448786389	2.448786389	2.448786389	2.448786389	2.448786389	2.448786389	2.448786389	2.448786389	2.448786389	2.448786389
C5orf22	4.414074607	5.312087635	2.914081477	3.265160667	4.862931038	4.833107988	2.516603765	2.638433771	4.054634798	5.414590076	5.489839591	4.614940603	3.09771674	2.914081477	3.131378092	4.023777516	2.981449009	4.194758206	4.215210009	2.630921289	2.914081477	2.638433771	2.254300242	2.635560527	2.300522886	2.638433771	2.236067195	5.232420083	2.516603765	2.450772737	2.507497931	2.870367693	2.638433771	2.514582501	3.6516966	2.588123684	2.362876837	2.588123684	2.516603765	2.516603765	2.237153148	2.980321458	2.516603765	2.236067195	2.588123684	2.516603765	2.516603765	2.733376379	2.580579064
PCDHGB7	2.236067195	2.236067195	2.236067195	2.236067195	2.236067195	2.236067195	2.236067195	2.236067195	2.236067195	2.236067195	2.236067195	2.236067195	2.236067195	2.236067195	2.236067195	2.236067195	2.236067195	2.236067195	2.236067195	2.236067195	2.236067195	2.236067195	2.244753746	2.236067195	2.236067195	2.236067195	2.236067195	2.236067195	2.236067195	2.236067195	2.282555569	2.236067195	2.236067195	2.236067195	2.236067195	2.236067195	2.236067195	2.246577371	2.236067195	2.272415805	2.236067195	2.236067195	2.236067195	2.236067195	2.236067195	2.236067195	2.236067195	2.236067195	2.236067195
ERC1	4.020251978	4.007833651	5.018587655	3.418732183	5.679742014	3.634140111	3.724117285	3.550407489	4.628905831	5.090548827	5.666105653	2.576891845	2.664904276	4.958349361	4.215271691	3.796799277	3.262560669	5.228355739	5.014659972	2.502373593	2.502373593	2.502373593	2.502373593	2.502373593	2.502373593	2.502373593	2.502373593	2.502373593	2.502373593	2.482183201	2.502373593	2.502373593	2.502373593	2.639369937	2.502373593	2.502373593	2.502373593	2.502373593	2.482183201	2.502373593	2.502373593	2.502373593	2.502373593	2.502373593	2.502373593	2.502373593	2.502373593	2.502373593	2.502373593
FLCN	7.712671257	8.0629728	9.082840712	8.325905691	8.063669804	7.544922643	7.815367095	9.082526952	8.652628971	8.0629728	8.495411776	8.098851941	8.959611211	7.705018615	8.365734341	7.621943111	7.235202154	7.621943111	7.892152689	8.915410844	9.143697105	8.348948322	8.672612928	9.136938199	8.217713717	8.408234391	9.61871803	8.360711738	9.268904866	9.149068744	8.913701668	8.301063169	8.903527216	8.085011943	8.0629728	8.682007398	8.962896786	8.779791031	9.749478081	8.693002277	8.418940043	8.995539037	9.654887776	7.937331153	8.544533224	9.350952822	8.852493085	8.646027412	9.218217539
JMJD1C-AS1	3.718768969	3.718768969	4.520492838	3.718768969	3.718768969	3.718768969	3.674640146	3.718768969	4.40786194	2.97597111	4.139015038	3.718768969	3.718768969	4.520492838	3.718768969	3.718768969	3.718768969	3.718768969	3.584399687	5.734119421	6.500373505	5.436038301	5.22049792	5.610976301	5.242460403	6.807244407	9.107146582	7.109851289	4.22942692	8.18858035	7.416154142	6.129888153	8.231250595	8.272556248	3.618929633	5.836009451	8.771755424	4.540125659	8.164157612	5.794413581	7.878643529	7.55466227	7.253254723	6.117324186	6.221030463	8.306744016	8.394337296	5.828448143	5.348273782
LRRC7	2.236067195	2.236067195	2.236067195	2.236067195	2.236067195	2.236067195	2.550996231	2.236067195	2.236067195	2.236067195	2.236067195	2.236067195	2.236067195	2.236067195	2.236067195	2.236067195	2.236067195	2.236067195	2.236067195	2.236067195	2.236067195	2.236067195	2.236067195	2.236067195	2.236067195	2.236067195	2.236067195	2.236067195	2.236067195	2.236067195	2.236067195	2.236067195	2.236067195	2.236067195	2.236067195	2.236067195	2.236067195	2.236067195	2.236067195	2.236067195	2.236067195	2.236067195	2.236067195	2.236067195	2.236067195	2.236067195	2.236067195	2.236067195	2.236067195
SH2D3C	4.581217262	4.587504634	4.713673188	4.63710826	4.736653446	4.605104996	4.63710826	4.581217262	4.530791374	4.866552375	4.63710826	4.581217262	4.63710826	4.651968476	4.475761052	4.63710826	4.63710826	4.63710826	4.63710826	6.429641176	4.606416132	6.465416173	6.188803737	6.835670416	6.874913785	6.606800414	5.637525092	6.221115934	4.63710826	6.780832167	4.581217262	5.316161542	7.258979917	6.947799341	3.743646215	5.923291746	6.633996549	4.63710826	4.63710826	5.744107608	4.951318099	6.147452709	4.640876417	4.581217262	6.877403452	4.63710826	6.197207414	6.106577824	5.30235492
PPP1R3B	2.236067195	2.236067195	2.236067195	2.236067195	2.236067195	2.236067195	2.392493332	2.236067195	2.236067195	2.236067195	2.236067195	2.236067195	2.236067195	2.236067195	2.236067195	2.236067195	2.236067195	2.236067195	2.236067195	2.236067195	2.236067195	2.236067195	2.236067195	2.236067195	2.236067195	2.236067195	2.236067195	2.236067195	2.236067195	2.236067195	2.236067195	2.236067195	2.236067195	2.236067195	2.236067195	2.236067195	2.236067195	2.236067195	2.236067195	2.236067195	2.236067195	2.236067195	2.236067195	2.236067195	2.236067195	2.236067195	2.236067195	2.236067195	2.236067195
SLC9A7	2.236067195	2.279732698	2.264221085	2.246391723	2.236067195	2.903615362	2.236067195	2.236067195	2.236067195	2.236067195	2.236067195	2.236067195	2.331449333	2.236067195	2.236067195	2.236067195	2.236067195	2.236067195	2.236067195	2.236067195	2.245632478	2.236067195	2.236067195	2.236067195	2.236067195	2.236067195	2.236067195	2.236067195	2.236067195	2.236067195	2.236067195	2.236067195	2.236067195	2.236067195	2.236067195	2.236067195	2.236067195	2.236067195	2.236067195	2.236067195	2.236067195	2.678804577	2.236067195	2.238634167	2.264508644	2.236067195	2.236067195	2.236067195	2.236067195
IGSF3	2.236067195	2.236067195	2.236067195	2.236067195	2.236067195	2.236067195	2.236067195	2.236067195	2.236067195	2.236067195	2.236067195	2.236067195	2.236067195	2.236067195	2.236067195	2.236067195	2.236067195	2.30871887	2.236067195	2.236067195	2.236067195	2.236067195	2.236067195	2.236067195	2.236067195	2.236067195	2.236067195	2.267656846	2.236067195	2.236067195	2.236067195	2.31264139	2.236067195	2.236067195	2.236067195	2.236067195	2.236067195	2.236067195	2.236067195	2.236067195	2.236067195	2.236067195	2.236067195	2.236067195	2.236067195	2.236067195	2.236067195	2.236067195	2.236067195
RFX6	2.236067195	2.236067195	2.236067195	2.236067195	2.236067195	2.236067195	2.236067195	2.236067195	2.236067195	2.236067195	2.236067195	2.236067195	2.236067195	2.236067195	2.236067195	2.236067195	2.236067195	2.236067195	2.236067195	2.236067195	2.236067195	2.236067195	2.236067195	2.236067195	2.236067195	2.236067195	2.236067195	2.236067195	2.236067195	2.236067195	2.236067195	2.236067195	2.236067195	2.236067195	2.236067195	2.236067195	2.236067195	2.236067195	2.236067195	2.236067195	2.236067195	2.236067195	2.236067195	2.236067195	2.236067195	2.236067195	2.236067195	2.236067195	2.236067195
DIRC1	2.236067195	2.236067195	2.236067195	2.236067195	2.236067195	2.236067195	2.236067195	2.236067195	2.236067195	2.236067195	2.236067195	2.236067195	2.236067195	2.236067195	2.236067195	2.236067195	2.236067195	2.236067195	2.236067195	2.236067195	2.236067195	2.236067195	2.236067195	2.236067195	2.295509371	2.236067195	2.236067195	2.236067195	2.236067195	2.236067195	2.236067195	2.236067195	2.236067195	2.236067195	2.236067195	2.236067195	2.236067195	2.236067195	2.236067195	2.437413184	2.236067195	2.344166184	2.236067195	2.236067195	2.895203819	2.236067195	2.236067195	2.236067195	2.236067195
DNAJB7	2.236067195	2.236067195	2.236067195	2.236067195	2.538001212	2.236067195	2.236067195	2.236067195	2.236067195	2.236067195	2.236067195	2.236067195	2.236067195	2.236067195	2.236067195	2.236067195	2.236067195	2.765858788	2.919722271	2.236067195	2.236067195	2.236067195	2.236067195	2.236067195	2.236067195	2.236067195	2.236067195	2.236067195	2.236067195	2.236067195	2.236067195	2.236067195	2.236067195	2.236067195	2.236067195	2.236067195	2.236067195	2.236067195	2.236067195	2.236067195	2.236067195	2.236067195	2.236067195	2.277972326	2.236067195	2.236067195	2.236067195	2.236067195	2.236067195
UCN3	2.391085509	2.400868231	4.348491368	2.568678786	3.153283794	2.391085509	3.066698109	2.452729489	2.905269963	2.417259458	2.525335288	2.391085509	3.163268341	2.572801616	2.391085509	2.391955148	2.517896405	2.391085509	2.391085509	2.391085509	2.403883431	2.391085509	2.391085509	2.391085509	2.391085509	2.391085509	2.391085509	2.391085509	2.391085509	2.391085509	3.135011395	2.391085509	2.750891148	2.571970638	2.399315825	2.391085509	2.391085509	2.391085509	2.391085509	2.391085509	2.391085509	2.391085509	2.51168784	2.391085509	2.391085509	2.425507655	2.391085509	2.391085509	2.391085509
DIP2A	2.252543535	2.252543535	2.252543535	2.263009133	3.144269709	2.252543535	2.252543535	2.252543535	2.445135004	2.252543535	2.320638186	3.13297573	2.252543535	2.252543535	2.252543535	2.575722448	2.252543535	3.458805961	2.324269294	2.252543535	2.252543535	2.252543535	2.252543535	2.252543535	2.252543535	2.252543535	2.252543535	2.252543535	2.252543535	2.252543535	2.252543535	2.252543535	2.252543535	2.252543535	2.252543535	2.252543535	2.252543535	2.252543535	2.252543535	2.252543535	2.252543535	2.252543535	2.252543535	2.252543535	2.252543535	2.236067195	2.252543535	2.252543535	2.252543535
USP28	2.817363278	3.627010873	3.9438245	2.603001026	2.376600244	2.352994753	3.009363529	2.352994753	4.334064657	2.837485133	3.654143611	3.065078944	2.352994753	2.352994753	2.352994753	2.352994753	2.352994753	2.352994753	2.352994753	2.236067195	2.352994753	2.350820262	2.352994753	2.306399919	2.350820262	2.350820262	2.352994753	2.350820262	2.236067195	2.352994753	2.352994753	2.288978895	2.334392049	2.236067195	3.011131345	2.236067195	2.236067195	2.352994753	2.236067195	2.236067195	2.261798116	2.236067195	2.350820262	2.236067195	2.350820262	2.352994753	2.336392355	2.236067195	2.236067195
KNL1	2.247283004	2.420405493	2.247283004	2.247283004	3.816288489	2.247283004	2.247283004	2.247283004	2.912117552	2.351479731	2.383460804	2.247283004	2.247283004	4.853243709	3.281454014	2.247283004	2.247283004	2.247283004	2.24978243	2.247283004	2.247283004	2.247283004	2.247283004	2.247283004	2.247283004	2.247283004	2.247283004	2.247283004	2.247283004	2.247283004	2.247283004	2.247283004	2.247283004	2.247283004	2.236067195	2.247283004	3.406010516	2.247283004	2.247283004	2.247283004	2.247283004	2.247283004	2.330281545	2.247283004	2.247283004	2.298810888	2.25844386	2.247283004	2.247283004
SENP8	2.26797183	2.26797183	2.26797183	2.26797183	2.26797183	2.26797183	2.26797183	2.26797183	2.26797183	2.301908462	2.26797183	2.26797183	2.26797183	2.26797183	2.26797183	2.26797183	2.26797183	2.26797183	2.26797183	2.26797183	2.490675154	2.26797183	2.236067195	2.26797183	2.26797183	2.244289649	2.26797183	2.26797183	2.26797183	2.26797183	2.26797183	2.26797183	2.26797183	2.26797183	3.333909839	2.26797183	2.26797183	2.527236381	2.26797183	2.26797183	2.26797183	2.244289649	2.244289649	2.26797183	2.26797183	2.26797183	2.26797183	2.26797183	2.26797183
GRHL1	3.21808806	4.444683783	2.387726148	2.387726148	3.126190601	2.387726148	2.387726148	2.387726148	3.58546608	2.497908612	2.387726148	2.387726148	2.387726148	2.387726148	2.724275229	2.387726148	2.387726148	2.387726148	2.387726148	2.387726148	3.243579426	2.387726148	2.387726148	2.236067195	2.387726148	2.387726148	2.387726148	2.387726148	2.387726148	2.387726148	2.387726148	2.387726148	2.387726148	2.772866975	3.04076344	2.387726148	2.387726148	2.387726148	2.387726148	2.387726148	2.387726148	2.975435408	2.387726148	2.387726148	2.387726148	2.387726148	2.387726148	2.387726148	2.387726148
CNBD2	2.236067195	2.236067195	2.321795808	2.236067195	2.236067195	2.236067195	4.736560013	2.243415569	2.236067195	2.236067195	2.236067195	2.236067195	2.236067195	2.236067195	2.236067195	2.236067195	2.236067195	2.236067195	2.236067195	2.236067195	2.236067195	2.236067195	2.236067195	2.236067195	2.236067195	2.236067195	2.236067195	2.236067195	2.523136942	2.236067195	2.236067195	2.236067195	2.236067195	2.236067195	2.236067195	2.236067195	2.236067195	2.236067195	2.236067195	2.236067195	2.236067195	2.236067195	2.236067195	2.236067195	2.236067195	2.236067195	2.236067195	2.236067195	2.236067195
CASKIN1	3.334233585	3.402911139	3.402911139	3.334233585	3.402911139	3.334233585	3.402911139	3.402911139	3.402911139	3.334233585	3.402911139	3.334233585	3.402911139	3.402911139	3.402911139	3.334233585	3.334233585	3.334233585	3.334233585	3.767742828	4.189902761	3.402911139	3.402911139	3.781661572	3.402911139	3.962312595	5.207482083	3.459225011	3.402911139	4.995836099	4.942086714	3.402911139	5.870312141	4.840608177	3.402911139	3.664678067	5.377173801	3.402911139	3.458795599	3.402911139	3.904105297	3.405995726	3.560518356	3.402911139	3.573305388	3.43442794	5.271076446	4.341949541	3.659052091
CACNA2D4	2.236067195	2.236067195	2.236067195	2.236067195	2.236067195	2.236067195	2.236067195	2.236067195	2.236067195	2.236067195	2.236067195	2.236067195	2.236067195	2.236067195	2.236067195	2.236067195	2.236067195	2.236067195	2.236067195	2.236067195	2.238886309	2.236067195	2.236067195	2.264792716	2.314326002	2.236067195	2.236067195	2.236067195	2.236067195	2.236067195	2.236067195	2.236067195	2.236067195	2.236067195	2.249696401	2.236067195	2.236067195	2.236067195	2.236067195	2.236067195	2.236067195	2.236067195	2.306425768	2.236067195	2.236067195	2.236067195	2.236067195	2.236067195	2.700961257
ARL11	2.236067195	2.236067195	2.236067195	2.236067195	2.236067195	2.236067195	2.236067195	2.236067195	2.236067195	2.236067195	2.236067195	2.236067195	2.236067195	2.236067195	2.236067195	2.279109051	2.236067195	2.236067195	2.236067195	2.236067195	2.236067195	2.258072245	2.439032013	2.236067195	2.236067195	2.236067195	2.236067195	2.236067195	3.43189994	2.236067195	2.236067195	2.294607319	2.236067195	2.236067195	2.236067195	2.236067195	2.236067195	2.236067195	2.294055445	2.236067195	2.236067195	2.236067195	2.28833992	2.236067195	2.603765643	2.236067195	2.236067195	2.236067195	2.236067195
SLC2A13	2.236067195	2.236067195	2.236067195	2.236067195	2.236067195	2.236067195	3.207115162	2.236067195	2.274186312	2.236067195	2.236067195	2.236067195	2.236067195	2.236067195	2.236067195	2.236067195	2.236067195	2.236067195	2.236067195	2.236067195	2.236067195	2.236067195	2.236067195	2.320766625	2.236067195	2.236067195	2.236067195	2.236067195	2.236067195	2.236067195	2.236067195	2.236067195	2.236067195	2.236067195	2.236067195	2.236067195	2.236067195	2.236067195	2.236067195	2.236067195	2.236067195	2.236067195	2.391451153	2.236067195	2.236067195	2.236067195	2.236067195	2.236067195	2.236067195
NIPA1	2.253010012	2.323493789	2.253010012	2.253010012	2.314334786	2.253010012	2.253010012	2.253010012	2.452156213	2.331661488	2.506214917	2.275717002	2.253010012	2.290238713	2.382943979	2.253010012	2.300509345	2.253010012	2.336136288	2.253010012	2.248295944	2.306466391	2.253010012	2.253010012	2.253010012	2.253010012	2.253010012	2.253010012	2.253010012	2.253010012	2.253010012	2.253010012	2.253010012	2.634327562	2.556701079	2.577081137	2.253010012	2.253010012	2.253010012	2.253010012	2.253010012	2.253010012	2.253010012	2.253010012	2.253010012	2.236067195	2.253010012	2.420980382	2.253010012
TUBA3FP	4.170714417	4.079775204	3.970015511	3.970015511	4.104973909	4.104973909	4.104973909	3.191347498	3.435847949	3.970015511	4.104973909	3.970015511	4.170714417	4.135672384	4.170714417	4.170714417	4.170714417	4.170714417	4.104973909	4.170714417	4.619404236	5.007112458	4.302521953	5.796602115	6.225057464	6.788340321	5.92608261	4.957659044	5.287719278	5.831559905	6.339692117	5.605354895	6.812605347	6.715065894	4.569081291	4.170714417	6.983230107	4.540326727	5.166321543	5.034355737	4.404161283	4.329531679	6.167886267	4.207912057	4.906059737	5.987983508	6.738648292	4.082896536	5.277778345
CARD16	6.330946558	4.571263663	6.829682037	5.353602556	7.531901234	5.244311666	5.641649565	7.197470525	7.10936821	7.907722495	7.003694258	7.028397744	6.516410073	9.083371727	7.276440782	7.256123487	6.270734512	4.474687445	7.858946406	6.459567066	6.123978206	7.801336714	7.203397256	6.175492426	4.632721146	3.604690618	5.935098952	5.333118984	7.53630849	5.927891252	3.980768863	6.488568	4.237125345	4.656338141	5.818766191	5.925120732	5.296471576	7.148063377	6.878338756	3.713970368	6.517534225	6.98645822	7.279849779	7.51521661	6.691605377	7.603071954	5.016816206	6.854711963	4.963442688
DUSP19	2.272624429	2.246110409	2.246110409	2.245469941	2.246110409	2.236067195	2.245469941	2.246110409	2.246110409	2.246110409	2.246110409	2.246110409	2.245469941	2.246110409	2.246110409	2.246110409	2.246110409	2.236067195	2.246110409	2.236067195	2.246110409	2.245469941	2.246110409	2.245469941	2.246110409	2.245469941	2.320096778	2.246110409	2.246110409	2.236067195	2.246110409	2.528627362	2.245469941	2.246110409	2.246110409	2.245469941	2.246110409	2.246110409	2.245394025	2.246110409	2.246110409	2.246110409	2.245469941	2.841850647	2.246110409	2.537265774	2.245469941	2.246110409	2.245469941
CYB5D1	5.189307573	5.161128802	5.150895687	5.150895687	5.66341969	5.510283514	5.150895687	5.334465786	5.16827889	4.741714799	5.599106892	6.518707598	5.150895687	5.189307573	5.549724441	5.150895687	5.681165898	5.150895687	5.259270516	4.811247488	5.33732569	4.624692227	5.291679419	5.570136119	5.143925725	4.410868355	5.189307573	5.252839595	3.79543817	5.052541569	5.083691367	5.134496088	5.150895687	5.248133543	5.842282896	4.684034473	4.537227227	5.189307573	4.537227227	4.537227227	4.654478757	4.470238768	5.145357533	5.129518739	4.537227227	5.252839595	4.209802535	4.889381024	4.131527838
NMNAT2	2.236067195	2.236067195	2.236067195	2.236067195	2.236067195	2.236067195	2.236067195	2.236067195	2.236067195	2.236067195	2.236067195	2.236067195	2.236067195	2.236067195	2.236067195	2.236067195	2.236067195	2.236067195	2.236067195	2.236067195	2.236067195	2.236067195	2.236067195	2.236067195	2.236067195	2.236067195	2.236067195	2.236067195	2.236067195	2.236067195	2.348221667	2.236067195	2.236067195	2.236067195	2.236067195	2.236067195	2.236067195	2.236067195	2.236067195	2.236067195	2.236067195	2.236067195	2.236067195	2.236067195	2.236067195	2.236067195	2.236067195	2.239578044	2.236067195
SLC4A1	2.236067195	2.236067195	2.236067195	2.236067195	2.236067195	2.236067195	2.236067195	2.236067195	2.236067195	2.236067195	2.236067195	2.236067195	2.236067195	2.236067195	2.236067195	2.236067195	2.236067195	2.236067195	2.359889439	2.236067195	2.364222173	2.236067195	2.236067195	2.236067195	2.236067195	2.236067195	2.236067195	2.236067195	2.249179148	2.236067195	2.236067195	2.236067195	2.236067195	2.236067195	2.236067195	2.236067195	2.236067195	2.236067195	2.236067195	2.236067195	2.236067195	2.236067195	2.282584756	2.236067195	2.236067195	2.236067195	2.236067195	2.236067195	2.236067195
CREG2	2.236067195	2.236067195	2.236067195	2.236067195	2.236067195	2.236067195	2.236067195	2.236067195	2.236067195	2.236067195	2.236067195	2.236067195	2.236067195	2.236067195	2.236067195	2.236067195	2.236067195	2.236067195	2.236067195	2.236067195	2.236067195	2.236067195	2.236067195	2.236067195	2.236067195	2.236067195	2.236067195	2.236067195	2.236067195	2.236067195	2.236067195	2.236067195	2.236067195	2.236067195	2.236067195	2.236067195	2.236067195	2.236067195	2.236067195	2.236067195	2.236067195	2.236067195	2.236067195	2.236067195	2.236067195	2.236067195	2.236067195	2.236067195	2.236067195
RXFP1	10.06016597	10.1339591	7.401522453	11.61742594	9.026662855	10.43228277	9.955172534	5.496068334	9.898789247	10.2097127	5.270169236	6.820871269	10.85673639	6.329024263	8.959603227	11.39148727	11.20162782	11.42547986	9.78967215	7.296462026	5.750112418	4.301114133	3.743369648	5.409207463	5.315669901	3.156169753	2.453708734	3.876217877	5.74817143	2.236067195	2.236067195	2.453708734	2.309434693	2.575635056	9.831688563	4.997645959	2.236067195	9.757018115	2.236067195	3.370940167	2.453708734	4.847760255	3.625084588	7.521345743	4.543177882	2.454619814	2.236067195	5.550619355	7.6546828
SPEF2	6.719487603	7.237041142	6.910386469	6.368396955	6.992939752	6.368396955	6.368396955	6.522101135	7.540063437	6.368396955	7.406990818	7.392746978	6.550737581	6.368396955	7.784844138	6.766007672	6.454014308	6.368396955	6.368396955	6.368396955	6.368396955	6.368396955	6.368396955	6.368396955	6.368396955	6.368396955	6.368396955	6.368396955	6.363677817	6.368396955	6.368396955	6.368396955	6.368396955	6.368396955	7.177712802	5.908548884	6.368396955	6.368396955	6.368396955	6.368396955	5.223234703	6.368396955	6.368396955	6.368396955	6.368396955	6.368396955	6.368396955	6.368396955	6.368396955
DTD1	2.320464887	2.320464887	2.320464887	2.320464887	2.320464887	2.320464887	2.320464887	2.320464887	2.320464887	2.320464887	2.320464887	2.320464887	2.320464887	2.380761028	2.320464887	2.320464887	2.320464887	2.320464887	2.320464887	2.320464887	2.32290693	2.946792685	2.320464887	2.744296923	2.8029504	2.320464887	2.320464887	2.320464887	2.320464887	2.320464887	2.320464887	2.320464887	2.654864508	2.320464887	2.325347831	2.831375246	2.320464887	2.320464887	2.320464887	2.320464887	2.320464887	2.320464887	2.320464887	2.320464887	3.136666971	2.320464887	2.401621903	2.320464887	2.320464887
GOLM2	3.038862754	2.85077328	3.33572626	4.527305757	2.85077328	4.252533883	4.156560684	3.65161324	4.272066298	2.955477107	3.917889041	3.268343648	3.312766055	2.786338794	2.85077328	2.85077328	3.737381553	3.141148758	3.65161324	5.231613508	4.665485345	4.547405839	5.631442589	4.015047061	4.568959597	4.543668172	4.543668172	4.543668172	4.926764956	5.056616298	3.65161324	4.41947389	3.65161324	3.579119065	4.64304231	2.85077328	4.868580665	4.901169661	4.01761644	4.479338706	4.764258776	4.549263819	3.366612832	5.655955712	3.964714162	4.543668172	3.447415683	5.308513127	4.546642895
FGF1	2.236067195	2.236067195	3.612719338	2.236067195	2.236067195	2.236067195	2.236067195	2.236067195	2.265551412	2.236067195	2.259338999	2.314035503	2.236067195	2.712667507	2.236067195	2.236067195	2.236067195	2.289057967	2.236067195	2.236067195	2.236067195	2.236067195	2.236067195	2.236067195	2.236067195	2.236067195	2.236067195	2.236067195	2.236067195	2.236067195	2.236067195	3.034435549	2.236067195	2.236067195	2.236067195	2.236067195	2.236067195	2.236067195	2.236067195	2.236067195	2.236067195	2.236067195	2.236067195	2.236067195	2.236067195	2.236067195	2.236067195	2.236067195	2.236067195
ARPP21	2.236067195	2.236067195	2.236067195	2.290818177	2.236067195	2.236067195	2.236067195	2.236067195	2.236067195	2.236067195	2.236067195	2.236067195	2.236067195	2.236067195	2.236067195	2.236067195	2.236067195	2.236067195	2.236067195	2.236067195	2.236067195	2.236067195	2.236067195	2.236067195	2.236067195	2.236067195	2.236067195	2.236067195	2.236067195	2.236067195	2.236067195	2.236067195	2.236067195	2.236067195	2.236067195	2.236067195	2.236067195	2.236067195	2.236067195	2.236067195	2.236067195	2.236067195	2.236067195	2.236067195	2.236067195	2.236067195	2.236067195	2.236067195	2.236067195
RHOXF1	2.236067195	2.249580093	2.271245939	2.236067195	2.236067195	2.236067195	2.236067195	2.236067195	2.236067195	2.236067195	2.236067195	2.236067195	2.236067195	2.236067195	2.236067195	2.236067195	2.236067195	2.236067195	2.236067195	2.236067195	2.236067195	2.236067195	2.282264396	2.607125165	2.236067195	2.244441595	2.296852646	2.236067195	2.962670999	2.236067195	2.236067195	2.236067195	2.236067195	2.236067195	2.236067195	2.236067195	2.236067195	2.236067195	2.236067195	2.236067195	2.236067195	2.236067195	2.547737864	2.236145953	2.301186604	2.236067195	2.236067195	2.236067195	2.236067195
ADAMTS17	2.26536234	2.26536234	2.26536234	2.26536234	2.26536234	2.26536234	2.760682666	2.236067195	2.26536234	2.26536234	2.26536234	2.26536234	2.365702596	2.26536234	2.26536234	2.26536234	2.26536234	2.26536234	2.26536234	2.305007246	2.852411842	2.26536234	2.26536234	2.26536234	2.651780431	2.26536234	3.180582088	2.311285843	2.272596789	2.26536234	2.26536234	2.26536234	3.340605357	3.235707822	2.26536234	2.26536234	2.410167124	2.236426324	2.327910055	2.530799751	2.752228664	2.644783743	2.95369308	2.265519325	2.26536234	2.266069166	2.567129051	3.626457027	3.030829424
SNHG7	4.981838865	5.404000934	5.404000934	4.981838865	5.070104845	5.532961043	5.05324047	5.404000934	4.986854111	4.981838865	5.081267157	4.809805759	5.37442305	5.404000934	5.0547863	5.449692777	5.475410838	5.645234542	5.719705434	6.95693654	6.572408175	6.599559415	7.577103242	6.810234887	7.086725794	8.861896586	7.835275728	6.784671992	6.074016334	7.155076872	9.774626851	6.758658951	8.397372589	7.263632997	5.023629538	5.774771868	7.6692546	6.218838783	7.101375103	7.692580564	8.442660871	7.386892602	6.553306371	7.433458195	6.053002156	7.670826353	7.981340977	7.435906875	7.440581202
DHH	2.236067195	2.236067195	2.520981721	2.236067195	2.236067195	2.236067195	2.236067195	2.236067195	2.236067195	2.236067195	2.236067195	2.236067195	2.236067195	2.236067195	2.236067195	2.236067195	2.236067195	2.236067195	2.236067195	2.243440468	2.236067195	2.491133251	2.236067195	2.331731046	2.251555832	2.236067195	2.823732039	2.236067195	2.236067195	2.275808063	2.440229823	2.236067195	2.799206792	3.334697477	2.236067195	2.236067195	2.396516821	2.236067195	2.329059811	2.252902518	2.237641874	2.236067195	2.236067195	2.236067195	2.236067195	2.236067195	4.011197357	2.236067195	2.236067195
ABRA	2.236067195	2.236067195	2.236067195	2.236067195	2.236067195	2.236067195	2.236067195	2.236067195	2.236067195	2.236067195	2.236067195	2.236067195	2.236067195	2.236067195	2.236067195	2.236067195	2.236067195	2.236067195	2.236067195	2.236067195	2.236067195	2.236067195	2.236067195	2.236067195	2.236067195	2.236067195	2.236067195	2.236067195	2.236067195	2.236067195	2.236067195	2.236067195	2.236067195	2.236067195	2.236067195	2.236067195	2.236067195	2.236067195	2.236067195	2.236067195	2.236067195	2.236067195	2.236067195	2.236067195	2.236067195	2.236067195	2.236067195	2.236067195	2.236067195
KLHDC1	7.996550393	6.460466972	7.328426453	7.335015421	6.078245647	6.569378104	5.364939812	6.935878431	7.448542424	6.694136132	6.426756672	7.387940296	6.870962561	6.555002456	7.406371749	6.701578098	6.775034759	7.022963329	6.321810878	5.753239817	6.48901035	5.378269607	5.378269607	5.364939812	5.400606545	6.603416075	6.25507832	5.54528473	7.184171444	5.364939812	5.961656396	5.43400546	5.43400546	5.378269607	8.113560222	5.746629658	6.466855632	6.753925699	5.43400546	5.375511534	5.626119823	4.913475014	5.79059925	7.076785827	5.446710721	6.323638515	6.458846485	4.913475014	5.460806243
RICTOR	2.782877892	2.831710123	5.219017013	2.728761432	2.357020206	2.357020206	2.359290584	2.468852436	2.357020206	2.357020206	2.797062718	2.413701623	4.750865964	2.412381385	2.836706041	2.357020206	2.357020206	2.629452359	2.357020206	2.357020206	2.357020206	2.357020206	2.357020206	2.339765496	2.357020206	2.339765496	2.455422186	2.357020206	2.302219895	2.344733482	2.382305023	2.357020206	2.807637	2.339765496	2.357020206	2.357020206	2.344733482	2.37439232	2.357020206	2.357020206	2.357020206	2.357020206	2.357020206	2.354139188	2.759394585	2.344733482	2.357020206	2.357020206	2.357020206
PCDHGA4	4.936882252	4.366218695	4.771177944	4.440737192	4.649266034	4.594314313	4.440737192	5.504806343	4.440737192	4.173635787	5.731464436	4.579481681	4.594314313	4.85133526	4.975873437	4.988529547	4.594314313	4.605119339	6.138554138	5.550043278	4.752857609	4.776634104	4.631777927	4.368446631	4.455213203	4.594314313	4.355154624	4.997752717	4.594314313	4.475077258	4.042950213	4.594314313	3.964299866	4.039327481	4.430249357	3.706983076	5.224747328	4.956548053	4.594314313	3.858588726	5.296290058	3.564550728	4.594314313	5.219826765	4.594314313	5.751561513	4.408136201	4.334151764	4.594314313
NETO1	2.236067195	2.236067195	2.236067195	2.267533187	2.236067195	2.236067195	2.236067195	2.236067195	2.450891831	2.236067195	2.236067195	2.236067195	2.236067195	2.236067195	2.236067195	2.236067195	2.236067195	2.236067195	2.236067195	2.236067195	2.236067195	2.236067195	2.281011672	2.236067195	2.236067195	2.236067195	2.236067195	2.236067195	2.248000781	2.236067195	2.236067195	2.236067195	2.236067195	2.236067195	2.236067195	2.236067195	2.236067195	2.236067195	2.236067195	2.236067195	2.236067195	2.236067195	2.319885544	2.236067195	2.236067195	2.236067195	2.236067195	2.236067195	2.236067195
WWP2	2.236067195	2.263611296	2.236067195	2.236067195	2.348983348	2.236067195	2.236067195	2.236067195	2.266301011	2.236067195	2.236067195	2.265442059	2.236067195	2.236067195	2.236067195	2.299999142	2.236067195	2.236067195	2.236067195	2.236067195	2.236067195	2.327985903	2.236067195	2.236067195	2.644262572	2.236067195	2.236067195	2.238351841	2.25098793	2.236067195	2.236067195	2.279445422	2.236067195	2.236067195	2.236067195	2.236067195	2.236067195	2.254752617	2.236067195	2.236067195	2.236067195	2.236067195	2.236067195	2.276934211	2.268868077	2.236067195	2.236067195	2.236067195	2.236067195
ST7L	2.760223872	2.736721443	2.736721443	2.736721443	2.736721443	2.736721443	2.736721443	2.736721443	2.62058978	2.736721443	2.736721443	2.493073765	2.856403656	2.736721443	2.736721443	2.736721443	2.736721443	2.736721443	2.736721443	2.612327821	2.736721443	2.736721443	3.022408639	2.736721443	2.612327821	2.736721443	2.736721443	2.736721443	2.736721443	2.736721443	2.736721443	2.736721443	2.736721443	2.61648497	3.208292327	2.736721443	2.736721443	2.844645177	2.736721443	2.736721443	2.633473831	2.612327821	2.736721443	3.05880835	2.736721443	2.736721443	3.673695143	3.357630678	2.736721443
C2orf15	2.236300519	2.236300519	2.236300519	2.236300519	2.236300519	2.236300519	2.236300519	2.236300519	2.236300519	2.236300519	2.411668263	2.236300519	2.236300519	2.236300519	2.236300519	2.236300519	2.236300519	2.236300519	2.236300519	2.236300519	2.239274987	2.236067195	2.236300519	2.236300519	2.236300519	2.236300519	4.0406352	2.7015723	2.555903087	2.236300519	2.236300519	2.236300519	2.236300519	2.236067195	2.297750746	2.236300519	2.236300519	2.236721638	2.236300519	2.236300519	2.236300519	2.236300519	2.236300519	2.236300519	2.236067195	2.365786904	2.236300519	2.236300519	2.236300519
KCNH8	2.236067195	2.236067195	2.236067195	2.236067195	2.236067195	2.236067195	2.713569117	2.236067195	2.236067195	2.236067195	2.236067195	2.293751635	2.236067195	2.236067195	2.236067195	2.236067195	2.236067195	2.236067195	2.236067195	2.236067195	2.236067195	2.236067195	2.236067195	2.236067195	2.236067195	2.236067195	2.236067195	2.236067195	2.236067195	2.236067195	2.236067195	2.236067195	2.236067195	2.236067195	2.236067195	2.236067195	2.236067195	2.236067195	2.236067195	2.236067195	2.236067195	2.236067195	2.236067195	2.236067195	2.236067195	2.236067195	2.236067195	2.236067195	2.236067195
MCF2L	2.236067195	2.236067195	2.236067195	2.236067195	2.236067195	2.236067195	2.236067195	2.236067195	2.236067195	2.236067195	2.236067195	2.236067195	2.236067195	2.236067195	2.236067195	2.236067195	2.236067195	2.236067195	2.236067195	2.236067195	2.236067195	2.236067195	2.236067195	2.236067195	2.236067195	2.236067195	2.236067195	2.236067195	2.236067195	2.236067195	2.236067195	2.236067195	2.236067195	2.236067195	2.236067195	2.236067195	2.236067195	2.236067195	2.236067195	2.236067195	2.236067195	2.236067195	2.236067195	2.236067195	2.236067195	2.236067195	2.236067195	2.236067195	2.236067195
SLCO6A1	2.236067195	2.236067195	2.988713584	2.236067195	2.236067195	2.236067195	2.236067195	2.236067195	2.236067195	2.236067195	2.236067195	2.236067195	2.236067195	2.236067195	2.236067195	2.236067195	2.236067195	2.236067195	2.236067195	2.236067195	2.236067195	2.236067195	2.236067195	2.236067195	2.236067195	2.236067195	2.236067195	2.236067195	2.236067195	2.236067195	2.236067195	2.236067195	2.236067195	2.236067195	2.236067195	2.236067195	2.236067195	2.236067195	2.236067195	2.236067195	2.236067195	2.236067195	2.236067195	2.236067195	2.236067195	2.236067195	2.236067195	2.236067195	2.236067195
PP2D1	2.236067195	2.236067195	2.236067195	2.295534974	2.236067195	2.236067195	2.236067195	2.236067195	2.236067195	2.276570341	2.236067195	2.236067195	2.236067195	2.236067195	2.236067195	2.236067195	2.236067195	2.302081155	2.236067195	2.236067195	2.236067195	2.236067195	2.236067195	2.236067195	2.236067195	2.236067195	2.236067195	2.236067195	2.236067195	2.236067195	2.236067195	2.236067195	2.236067195	2.298912277	2.236067195	2.236067195	2.236067195	2.236067195	2.236067195	2.236067195	2.236067195	2.236067195	2.345092919	2.236067195	2.236067195	2.236067195	2.236067195	2.236067195	2.236067195
KLC3	2.869665603	3.097728878	3.619374487	4.469174425	3.797287549	4.389155459	5.75747541	2.747008296	2.421551132	3.17142729	2.980560185	2.390635483	6.015194827	2.280511187	2.854365916	3.145369291	3.780374661	2.27345523	3.955530473	2.27345523	2.27345523	3.061421773	2.438461724	2.543988441	2.325040162	2.695178477	2.27345523	2.455075279	2.664066825	2.348057074	2.918688299	2.27345523	2.804358407	3.825634197	2.27345523	2.485985615	2.27345523	2.269333934	2.27345523	2.701712433	2.27345523	2.600345351	3.230667483	2.27345523	2.867802144	2.27345523	2.27345523	2.658387058	2.27345523
CIB3	2.236067195	2.236067195	2.236067195	2.236067195	2.236067195	2.236067195	2.236067195	2.236067195	2.236067195	2.236067195	2.236067195	2.236067195	2.236067195	2.236067195	2.236067195	2.236067195	2.236067195	2.236067195	2.236067195	2.236067195	2.238900293	2.236067195	2.236067195	2.921834646	2.349891255	3.227750947	2.236067195	2.236067195	2.236067195	2.281663469	2.236067195	2.236067195	2.236067195	2.311148736	2.236067195	2.236067195	2.236067195	2.236067195	2.236067195	2.250407984	2.236067195	2.271320421	2.236067195	2.236067195	3.207711882	2.236067195	2.653435592	2.236067195	2.247305524
CADM2	2.302653076	2.236067195	2.449832497	2.236067195	2.236067195	2.236067195	2.651919426	2.236067195	2.236067195	2.236067195	2.236067195	2.236067195	2.236067195	2.236067195	2.236067195	2.251801253	2.236067195	2.236067195	2.236067195	2.236067195	2.236067195	2.236067195	2.236067195	2.236067195	2.236067195	2.236067195	2.460045783	2.236067195	2.236067195	2.236067195	2.265288665	2.236067195	2.236067195	2.236067195	2.236067195	2.367796442	2.236067195	2.236067195	2.236067195	2.236067195	2.3278388	2.236067195	2.236067195	2.236067195	2.236067195	2.236067195	2.236067195	2.236067195	2.236067195
DOCK8-AS1	2.236067195	2.236067195	2.236067195	2.236067195	2.236067195	2.236067195	2.236067195	2.236067195	2.236067195	2.236067195	2.236067195	2.236067195	2.236067195	2.236067195	2.236067195	2.236067195	2.236067195	2.236067195	2.236067195	2.667287185	2.236067195	4.415056387	2.236067195	3.384075967	2.254832837	2.236067195	2.490214717	2.236067195	2.236067195	2.263224769	2.236067195	2.257036154	2.236067195	2.307711525	2.236067195	3.606593613	2.236067195	2.236067195	2.675987247	2.236067195	2.236067195	2.268072151	2.236067195	2.236067195	2.236067195	2.236067195	2.305741068	2.236067195	2.236067195
HDAC9	2.236067195	2.236067195	2.236067195	2.236067195	2.236067195	2.4242368	2.236067195	2.236067195	2.236067195	2.236067195	2.236067195	2.236067195	2.236067195	2.236067195	2.236067195	2.236067195	2.236067195	2.236067195	2.236067195	2.236067195	2.236067195	2.236067195	2.236067195	2.236067195	2.269308731	2.236067195	2.236067195	2.236067195	2.236067195	2.980077151	2.236067195	2.236067195	2.236067195	2.236067195	2.236067195	2.236067195	2.283549087	2.236067195	2.236067195	2.236067195	2.236067195	2.236067195	2.236067195	2.236067195	2.236067195	2.236067195	2.236067195	2.236067195	2.236067195
SLC16A11	2.236067195	2.236067195	2.236067195	2.236067195	2.236067195	2.236067195	2.236067195	2.236067195	2.236067195	2.236067195	2.236067195	2.317738967	2.236067195	2.236067195	2.236067195	2.236067195	2.236067195	2.236067195	2.236067195	2.249947322	2.236067195	2.246334798	2.262899187	2.399579235	3.018466962	2.236067195	3.39323052	2.236067195	2.236067195	2.248888667	2.236067195	2.236067195	3.118710799	2.29314476	2.236067195	2.593705373	2.236067195	2.236067195	2.236067195	2.942910305	2.236067195	2.236067195	2.236067195	2.236067195	2.656522599	2.236067195	2.236067195	2.399924909	2.623537701
TMEM67	2.236067195	2.236067195	2.236067195	2.236067195	2.236067195	2.236067195	2.236067195	2.236067195	2.236067195	2.236067195	2.236067195	2.236067195	2.236067195	2.236067195	2.236067195	2.236067195	2.236067195	2.236067195	2.236067195	2.243555142	2.381401293	2.236067195	2.236067195	2.236067195	2.253088502	2.262341934	2.409162981	2.236067195	2.236067195	2.236067195	2.236067195	2.236067195	2.236067195	2.236067195	2.236067195	2.236067195	2.236067195	2.236067195	2.33553969	2.236067195	2.236067195	2.236067195	2.268032353	2.236067195	2.236067195	2.236067195	2.236067195	2.236067195	2.236067195
HS6ST2	2.236067195	2.236067195	2.246691574	2.236067195	2.236067195	2.236067195	4.165729218	2.236067195	2.236067195	2.236067195	2.236067195	2.236067195	2.236067195	2.256979853	2.236067195	2.236067195	2.236067195	2.236067195	2.236067195	2.236067195	2.236067195	2.236067195	2.244454371	2.749993825	2.236067195	2.236067195	2.797782779	2.236067195	2.236067195	2.236067195	2.236067195	2.236067195	2.664672426	2.236067195	2.236067195	2.236067195	2.236067195	2.236067195	2.236067195	2.451969393	2.236067195	2.236067195	2.236067195	2.236067195	2.236067195	2.236067195	2.236067195	2.236067195	2.236067195
CAMKK1	2.236067195	2.236067195	2.236067195	2.236067195	2.236067195	2.236067195	2.236067195	2.236067195	2.236067195	2.236067195	2.236067195	2.236067195	2.236067195	2.236067195	2.236067195	2.236067195	2.236067195	2.236067195	2.236067195	2.236067195	2.236067195	2.236067195	2.236067195	2.236067195	2.236067195	2.236067195	2.236067195	2.236067195	2.236067195	2.236067195	2.236067195	2.236067195	2.236067195	2.236067195	2.236067195	2.236067195	2.236067195	2.236067195	2.236067195	2.236067195	2.236067195	2.236067195	2.236067195	2.236067195	2.236067195	2.236067195	2.236067195	2.274919585	2.236067195
ZNF625	2.23611985	2.23611985	2.303905819	2.23611985	2.23611985	2.23611985	2.23611985	2.23611985	2.245389563	2.362586868	2.23611985	2.320295824	2.23611985	2.470085793	2.23611985	2.768963086	2.273685856	2.23611985	2.23611985	2.23611985	2.23611985	2.23611985	2.23611985	2.23611985	2.282608224	2.23611985	2.23611985	2.23611985	2.23611985	2.23611985	2.23611985	2.23611985	2.278252924	2.23611985	2.23611985	2.23611985	2.23611985	2.23611985	2.23611985	2.23611985	2.23611985	2.23611985	2.23611985	2.23611985	2.23611985	2.23611985	2.23611985	2.23611985	2.23611985
ZNF563	4.332406397	4.332406397	4.332406397	4.332406397	4.332406397	4.332406397	4.629519247	4.504884979	4.332406397	4.332406397	4.332406397	4.332406397	4.332406397	4.332406397	4.332406397	4.332406397	4.332406397	4.332406397	5.078793712	4.346645331	4.332406397	4.332406397	4.332406397	4.332406397	4.332406397	4.332406397	4.332406397	4.167118289	4.332406397	4.923423603	4.332406397	4.332406397	4.332406397	4.332406397	4.332406397	4.167118289	4.402130811	4.332406397	4.332406397	4.332406397	4.332406397	4.167118289	4.332406397	4.332406397	4.32125736	4.742923529	4.332406397	4.332406397	4.494896632
LIN9	2.236067195	2.236067195	2.236067195	2.236067195	2.236067195	2.236067195	2.888648958	2.236067195	2.236067195	2.236067195	2.236067195	2.236067195	2.236067195	2.236067195	2.236067195	2.236067195	2.236067195	2.236067195	2.236067195	2.236067195	2.236067195	2.236067195	2.236067195	2.236067195	2.236067195	2.236067195	2.236067195	2.236067195	2.236067195	2.612967272	2.236067195	2.236067195	2.236067195	2.236067195	2.236067195	2.236067195	2.236067195	2.236067195	2.236067195	2.236067195	2.236067195	2.236067195	2.390384596	2.236067195	2.236067195	2.236067195	2.236067195	2.236067195	2.236067195
CLEC4D	2.236067195	2.280806877	2.236067195	2.236067195	2.236067195	2.236067195	2.236067195	2.236067195	2.236067195	2.236067195	2.236067195	2.236067195	2.236067195	2.236067195	2.236067195	2.236067195	2.236067195	2.236067195	2.236067195	2.236067195	2.236067195	2.236067195	2.236067195	2.236067195	2.236067195	2.236067195	2.328312417	2.236067195	2.236067195	2.236067195	2.266027895	2.236067195	2.236067195	2.236067195	2.236067195	2.236067195	2.236067195	2.236067195	2.236067195	2.236067195	2.236067195	2.236067195	2.236067195	2.236067195	2.236067195	2.236067195	2.41142301	2.236067195	2.236067195
SLC25A27	4.625985861	3.298854494	2.833008317	3.662064221	3.372817557	2.274532465	2.274532465	3.540228476	4.015689463	2.274532465	2.511309585	2.9329098	2.890305139	3.533965531	3.144940873	3.537657369	2.311101965	4.336683828	3.979482394	2.263677742	2.236067195	2.242513134	2.236067195	2.236067195	2.263677742	2.236067195	2.263677742	2.236067195	2.263677742	2.263677742	2.274532465	2.263677742	2.236067195	2.236067195	2.722025038	2.236067195	2.263677742	2.86772111	2.263677742	2.236067195	2.236067195	2.236067195	2.263677742	2.267511827	2.236067195	2.236067195	2.263677742	2.236067195	2.236067195
GPRC6A	2.253781235	2.236067195	2.236067195	2.236067195	2.236067195	2.236067195	2.236067195	2.236067195	2.236067195	2.236067195	2.236067195	2.236067195	2.236067195	2.236067195	2.236067195	2.236067195	2.236067195	2.236067195	2.236067195	2.236067195	2.236067195	2.236067195	2.236067195	2.236067195	2.236067195	2.236067195	2.236067195	2.236067195	2.236067195	2.236067195	2.236067195	2.236067195	2.236067195	2.236067195	2.236067195	2.236067195	2.236067195	2.236067195	2.236067195	2.236067195	2.236067195	2.236067195	2.236067195	2.236067195	2.236067195	2.236067195	2.236067195	2.236067195	2.250794432
RAET1E	2.236067195	2.236067195	2.236067195	2.236067195	2.236067195	2.236067195	2.236067195	2.236067195	2.236067195	2.236067195	2.236067195	2.236067195	2.236067195	2.236067195	2.236067195	2.236067195	2.236067195	2.236067195	2.236067195	2.236067195	2.236067195	2.236067195	2.236067195	2.236067195	2.236067195	2.236067195	2.979105028	2.236067195	2.236067195	2.245967283	2.236067195	2.236067195	2.236067195	2.236067195	2.236067195	2.236067195	2.236067195	2.236067195	2.314051503	2.405287735	2.236067195	2.236067195	2.28000719	2.236067195	2.236067195	2.236067195	2.236067195	2.236067195	2.236067195
SLC44A5	2.236067195	2.236067195	2.236067195	2.236067195	2.236067195	2.236067195	2.236067195	2.236067195	2.236067195	2.236067195	2.236067195	2.236067195	2.236067195	2.236067195	2.236067195	2.236067195	2.236067195	2.236067195	2.236067195	2.236067195	2.236067195	2.236067195	2.236067195	2.236067195	2.236067195	2.236067195	2.323933444	2.236067195	2.236067195	2.236067195	2.236067195	2.338139647	2.236067195	2.236067195	2.236067195	2.236067195	2.236067195	2.236067195	2.236067195	2.236067195	2.236067195	2.236067195	2.236067195	2.236067195	2.236067195	2.237448451	2.236067195	2.236067195	2.236067195
ZNF417	2.259161298	2.236067195	2.236067195	2.236067195	2.487532426	2.236067195	2.236067195	2.236067195	2.262843513	2.236067195	2.521444637	2.236067195	2.236067195	2.236067195	2.236067195	2.236067195	2.236067195	2.236067195	2.310375192	2.236067195	2.236067195	2.315101138	4.221767971	2.773319552	2.236067195	2.236067195	2.479266651	2.407448352	2.236067195	2.236067195	2.728178546	2.236067195	3.449724029	2.236067195	2.266224275	2.339059801	2.309421457	2.312167321	2.236067195	2.236067195	3.252891204	2.236067195	2.236067195	2.236067195	2.236067195	2.255158504	2.236067195	2.248213283	2.236067195
ZNF781	3.024726325	2.376561268	3.359818802	2.455537435	2.618633103	3.228457323	2.369108876	4.53701228	2.964027978	2.365277455	4.078776159	3.292716119	2.852033576	3.215398775	3.385036966	2.365277455	2.84342654	2.365277455	3.552530999	2.332785402	2.332785402	2.337248548	2.309295728	2.365277455	2.332785402	2.332785402	4.076030504	2.365277455	2.365277455	2.365277455	2.332785402	2.332785402	2.365277455	2.458423517	2.427997278	2.365277455	2.309295728	2.334403665	2.352747979	2.332785402	2.236067195	2.365277455	2.309295728	2.332785402	2.365277455	2.954082831	2.460260122	2.332785402	2.332785402
HELB	2.708724084	2.623540669	2.708724084	2.708724084	2.708724084	2.708724084	2.708724084	2.708724084	2.708724084	2.708724084	2.708724084	2.708724084	2.708724084	2.708724084	2.708724084	2.708724084	2.708724084	2.708724084	2.708724084	2.708724084	2.380861971	2.708724084	2.730836861	2.708724084	2.708724084	2.623540669	2.708724084	2.712480235	2.708724084	4.09381118	2.708724084	2.623540669	2.818291043	2.708724084	2.708724084	2.708724084	2.708724084	2.708724084	2.708724084	2.708724084	3.039464876	2.654684649	2.708724084	2.708724084	2.708724084	2.708724084	2.708724084	3.105593683	2.708724084
SEC62	6.469132704	5.573389105	5.34899098	6.267099033	5.573389105	6.2672496	4.698229188	5.703950183	5.74678517	6.238279477	5.530120389	5.567657392	3.746896999	5.571181097	6.557048927	5.743264257	5.616561523	6.572476218	6.516365734	5.006050545	5.517066358	5.298695464	3.824108676	4.405486758	4.53735732	4.358654307	2.236067195	5.406989044	5.09442663	2.352460976	2.352460976	4.60711907	4.220060741	3.324049734	6.586550508	5.406989044	4.616056589	5.559818754	4.564156423	3.799146948	5.406989044	4.007100674	4.838647538	5.65515181	3.213331968	5.570189121	3.982480527	4.023937158	3.277253051
TRDN	2.236067195	2.236067195	2.334844091	2.236067195	2.236067195	2.236067195	2.236067195	2.236067195	2.236067195	2.236067195	2.236067195	2.262468601	2.236067195	2.236067195	2.236067195	2.236067195	2.236067195	2.236067195	2.236067195	2.236067195	2.236067195	2.236067195	2.246984252	2.236067195	2.236067195	2.236067195	2.236067195	2.236067195	2.236067195	2.236067195	2.248708677	2.236067195	2.236067195	2.236067195	2.236067195	2.236067195	2.236067195	2.240288255	2.359371688	2.236067195	2.236067195	2.350423302	2.236067195	2.236067195	2.236067195	2.285277891	2.236067195	2.236067195	2.236067195
SOCS4	2.236067195	2.236067195	2.236067195	2.236067195	2.417575125	2.236067195	2.236067195	2.236067195	2.236067195	2.236067195	2.236067195	2.236067195	2.236067195	2.236067195	2.236067195	2.236067195	2.236067195	2.236067195	2.236067195	2.236067195	2.236067195	2.236067195	2.236067195	2.236067195	2.236067195	2.236067195	2.236067195	2.236067195	2.236067195	2.236067195	2.236067195	2.236067195	2.236067195	2.236067195	2.236067195	2.236067195	2.236067195	2.239010314	2.236067195	2.236067195	2.236067195	2.236067195	2.236067195	2.236067195	2.236067195	2.236067195	2.236067195	2.236067195	2.236067195
LINC02904	4.75544416	4.566229362	4.638489261	4.392624467	3.921005343	4.002536527	4.392624467	4.614386144	4.392624467	4.372881115	5.201692196	4.604173587	4.369543792	4.833982984	4.392624467	4.329861285	4.392624467	4.426725775	4.392624467	4.392624467	5.641394155	4.692252008	4.838464376	5.7862363	4.840904482	7.047160596	4.392624467	6.492128305	5.660057986	7.0259895	6.377814345	5.678278883	6.864652806	4.935334675	4.69020235	4.392624467	7.155734445	5.230224445	6.210658027	4.629279176	6.560524848	5.456835655	4.392624467	5.675130827	5.464354612	6.211648598	5.797395064	4.392624467	5.47489007
ZNF547	2.247920294	2.247920294	2.251030273	2.251030273	2.305522834	2.247826102	2.247826102	2.251030273	2.247920294	2.247826102	2.248954744	2.251030273	2.248954744	2.380619839	2.248954744	2.251030273	2.433124013	2.247920294	2.247920294	2.247920294	2.247920294	2.247826102	2.265050052	2.251030273	2.248954744	2.248954744	2.248954744	2.342534316	2.251030273	2.248954744	2.248954744	2.251030273	2.248954744	2.247920294	3.220839902	2.247826102	2.251030273	2.274853715	2.251030273	2.261886198	2.248954744	2.248954744	2.247920294	2.247826102	2.247920294	2.248954744	2.248954744	2.251030273	2.251030273
SIM1	2.236067195	2.236067195	2.236067195	2.236067195	2.236067195	2.236067195	2.236067195	2.236067195	2.236067195	2.236067195	2.236067195	2.236067195	2.236067195	2.236067195	2.236067195	2.236067195	2.236067195	2.236067195	2.236067195	2.236067195	2.236067195	2.236067195	2.236067195	2.236067195	2.236067195	2.236067195	2.236067195	2.236067195	2.236067195	2.236067195	2.236067195	2.236067195	2.236067195	2.236067195	2.236067195	2.236067195	2.236067195	2.236067195	2.236067195	2.236067195	2.236067195	2.236067195	2.236067195	2.236067195	2.236067195	2.236067195	2.236067195	2.236067195	2.236067195
PROM2	6.459343503	6.119357474	4.755467603	4.279564077	6.166894991	3.701957868	4.093910846	6.147155547	5.466590158	4.40471088	6.232492396	7.326173852	4.279564077	5.818088553	6.306107791	3.262473787	4.492779874	3.750041696	3.750041696	5.416924741	8.836484178	4.496011024	6.520078813	6.280673514	6.765319687	9.836653246	8.982947825	8.388140644	7.428131023	9.498336095	9.532981426	9.077425508	8.998250318	8.937380067	8.818701402	5.279370996	9.899918866	7.682063272	8.719189864	7.443050126	8.410965263	7.578464178	8.676130941	4.558447416	5.675491919	8.366058594	10.05150841	7.884559404	8.411362815
TLR4	2.257192278	2.267067043	2.267067043	3.439944703	2.274406517	3.180843932	2.610322566	2.267067043	2.267067043	2.532116239	2.243003569	2.267067043	3.65003991	2.267067043	2.267067043	3.73253033	3.239225621	3.03726391	2.267067043	2.786161551	2.244479797	2.774117654	2.267067043	2.267067043	2.339823759	2.267067043	2.267067043	2.267067043	2.376841256	2.243003569	2.267067043	2.267067043	2.267067043	2.267067043	2.267067043	2.267067043	2.245671837	2.267067043	2.243003569	2.267067043	2.243003569	2.267067043	2.267067043	4.050699799	2.267067043	2.267067043	2.267067043	2.389696885	2.318751619
TSNARE1	2.236067195	2.236067195	2.293923614	2.236067195	2.236067195	2.236067195	2.236067195	2.236067195	2.236067195	2.236067195	2.236067195	2.236067195	2.236067195	2.236067195	2.236067195	2.236067195	2.236067195	2.236067195	2.236067195	2.236067195	2.236067195	2.236067195	2.236067195	2.236067195	2.236067195	2.236067195	2.236067195	2.236067195	2.236067195	2.236067195	2.236067195	2.236067195	2.236067195	2.236067195	2.236067195	2.236067195	2.236067195	2.236067195	2.236067195	2.236067195	2.236067195	2.236067195	2.236067195	2.236067195	2.236067195	2.236067195	2.236067195	2.236067195	2.236067195
CAPN13	2.236067195	2.236067195	2.236067195	2.236067195	2.266253765	2.236067195	2.236067195	2.236067195	2.236067195	2.236067195	2.236067195	2.236067195	2.236067195	2.236067195	2.236067195	2.236067195	2.236067195	2.236067195	2.236067195	2.236067195	2.236067195	2.236067195	2.236067195	2.236067195	2.236067195	2.236067195	2.236067195	2.236067195	2.236067195	2.236067195	2.236067195	2.236067195	2.236067195	2.236067195	2.236067195	2.236067195	2.236067195	2.236067195	2.236067195	2.236067195	2.236067195	2.236067195	2.236067195	2.236067195	2.236067195	2.236067195	2.236067195	2.236067195	2.236067195
STMN1	2.236067195	2.236067195	2.236067195	2.236067195	2.236067195	2.236067195	2.236067195	2.236067195	2.236067195	2.236067195	2.236067195	2.236067195	2.236067195	2.236067195	2.236067195	2.236067195	2.241431076	2.274322554	2.236067195	2.236067195	2.236067195	2.236067195	2.281367173	2.236067195	2.236067195	2.236067195	2.236067195	2.236067195	2.236067195	2.236067195	2.236067195	2.236067195	2.236067195	2.236067195	2.236067195	2.236067195	2.248088886	2.279140204	2.236067195	2.236067195	2.236067195	2.236067195	2.236067195	2.236067195	2.236067195	2.236067195	2.236067195	2.236067195	2.236067195
SIGLEC10	2.236067195	2.236067195	2.236067195	2.236067195	2.236067195	2.236067195	2.236067195	2.236067195	2.236067195	2.236067195	2.236067195	2.375690927	2.236067195	2.236067195	2.236067195	2.236067195	2.236067195	2.236067195	2.236067195	2.236067195	2.236067195	2.236067195	2.894615229	2.236067195	2.236067195	2.236067195	2.236067195	2.236067195	2.236067195	2.236067195	2.236067195	2.236067195	2.236067195	2.236067195	2.236067195	2.953426326	2.236067195	2.236067195	2.236067195	2.236067195	2.236067195	2.236067195	2.236067195	2.236067195	2.288588228	2.236067195	2.236067195	2.236067195	2.236067195
RFX4	2.236067195	2.236067195	2.236067195	2.236067195	2.236067195	2.236067195	2.236067195	2.236067195	2.236067195	2.236067195	2.236067195	2.236067195	2.236067195	2.236067195	2.236067195	2.236067195	2.236067195	2.236067195	2.236067195	2.236067195	2.236067195	2.236067195	2.236067195	2.236067195	2.236067195	2.236067195	2.236067195	2.236067195	2.236067195	2.236067195	2.236067195	2.236067195	2.236067195	2.236067195	2.236067195	2.236067195	2.236067195	2.236067195	2.236067195	2.236067195	2.494743585	2.236067195	2.236067195	2.236067195	2.236067195	2.236067195	2.236067195	2.236067195	2.236067195
WFIKKN1	2.28794552	2.28794552	2.28794552	2.28794552	2.28794552	2.28794552	2.28794552	2.652646614	2.303336976	2.28794552	2.298127713	2.28794552	2.28794552	2.28794552	2.28794552	2.28794552	2.28794552	2.28794552	2.28794552	2.28794552	4.706180388	2.28794552	2.28794552	2.792315291	2.28794552	3.802120143	2.28794552	2.536792862	2.28794552	3.240871887	3.055638945	2.28794552	5.98011331	5.503811096	2.244052061	3.602627173	3.377776312	2.28794552	2.343758624	2.28794552	2.28794552	3.209552637	2.28794552	2.28794552	2.315393832	2.28794552	2.471871882	2.28794552	2.976146706
SENP1	2.261152674	3.140651264	3.116851814	2.423495237	5.400214997	2.236067195	2.533864495	2.236067195	2.246194329	3.119013855	3.326476276	2.385558188	2.578300566	3.517135731	2.614802223	2.29378134	2.397208465	2.236067195	2.236067195	2.236067195	2.236067195	2.236067195	2.236067195	2.236067195	2.236067195	2.236067195	2.236067195	2.236067195	2.236067195	2.236067195	2.236067195	2.236067195	2.236067195	2.236067195	2.236067195	2.236067195	2.236067195	2.236067195	2.236067195	2.236067195	2.236067195	2.236067195	2.236067195	2.236067195	2.236067195	2.236067195	2.236067195	2.236067195	2.236067195
KLF14	2.236067195	2.236067195	2.236067195	2.236067195	2.334824582	2.236067195	2.236067195	2.435240934	2.236067195	2.236067195	2.236067195	2.236067195	2.236067195	2.236067195	2.336930567	2.236067195	2.236067195	2.236067195	2.236067195	2.236067195	2.236067195	2.236067195	2.236067195	2.236067195	2.236067195	2.236067195	2.453204557	2.236067195	2.236067195	2.279366831	2.236067195	2.237458455	2.557491998	2.441588761	2.236067195	2.236067195	2.270648132	2.236067195	2.236067195	2.33650043	2.236067195	2.236067195	2.236067195	2.236067195	2.236067195	2.236067195	2.236067195	2.236067195	2.236067195
NXNL2	2.279497214	2.250688014	2.312894942	2.279497214	2.279497214	2.279497214	2.249877739	2.279497214	2.972983843	2.279497214	4.800150405	4.374490291	2.519345925	2.974656505	2.294290597	2.279497214	2.279497214	2.619044797	2.279497214	2.236067195	2.279497214	2.279497214	2.250688014	2.279497214	2.279497214	2.820765812	2.279497214	2.294490492	2.250688014	2.888340371	2.249877739	3.887935507	2.358897708	2.279497214	2.392812777	2.279497214	2.357778917	2.279497214	2.279497214	2.249877739	2.279497214	2.279497214	2.249877739	2.279497214	2.300583777	2.390307929	2.249877739	2.249877739	2.279497214
BRS3	2.236067195	2.236067195	2.236067195	2.236067195	2.236067195	2.236067195	2.236067195	2.236067195	2.236067195	2.236067195	2.236067195	2.236067195	2.236067195	2.236067195	2.236067195	2.236067195	2.236067195	2.236067195	2.236067195	2.236067195	2.236067195	2.236067195	2.236067195	2.236067195	2.236067195	2.236067195	2.236067195	2.236067195	2.236067195	2.236067195	2.236067195	2.236067195	2.236067195	2.236067195	2.236067195	2.236067195	2.236067195	2.236067195	2.236067195	2.236067195	2.236067195	2.236067195	2.236067195	2.236067195	2.236067195	2.236067195	2.236067195	2.236067195	2.236067195
TMX3	2.236067195	2.244141176	2.236067195	2.236067195	2.236067195	2.236067195	2.236067195	2.236067195	2.236067195	2.236067195	2.236067195	2.236067195	2.363446752	2.236067195	2.236067195	2.236067195	2.236067195	2.236067195	2.236067195	2.236067195	2.236067195	2.264779196	2.358232402	2.236067195	2.236067195	2.238496285	2.323595861	2.236067195	2.236067195	2.236067195	2.236067195	2.236067195	2.236067195	2.236067195	2.236067195	2.236067195	2.236067195	2.367200501	2.236067195	2.236067195	2.337860944	2.236067195	2.466412797	2.776887849	2.244411075	2.237809103	2.548765035	2.577168487	2.236067195
ZNF396	2.79033727	2.236067195	2.236067195	2.236067195	2.236067195	2.236067195	2.236067195	2.236067195	2.236067195	2.236067195	2.236067195	2.236067195	2.236067195	2.236067195	2.236067195	2.236067195	2.236067195	2.236067195	2.236067195	2.236067195	2.244064962	2.236067195	2.236067195	2.236067195	2.236067195	2.236067195	3.178630779	2.236067195	2.236067195	2.236067195	2.493232678	2.236067195	2.236067195	2.236067195	2.261244637	2.236067195	2.236067195	2.236067195	2.236067195	2.236067195	2.236067195	2.236067195	2.236067195	2.236067195	2.236067195	2.236067195	2.236067195	2.554920296	2.236067195
SLC26A7	2.236067195	2.236067195	2.498499644	2.236067195	2.236067195	2.236067195	2.236067195	2.236067195	2.236067195	2.236067195	2.513683735	2.236067195	2.236067195	2.236067195	2.236067195	2.236067195	2.236067195	2.349799723	2.236067195	2.236067195	2.236067195	2.236067195	2.26175755	2.236067195	2.236067195	2.236067195	2.236067195	2.236067195	2.243640038	2.236067195	2.264576729	2.236067195	2.236067195	2.236067195	2.236067195	2.236067195	2.236067195	2.236067195	2.236067195	2.236067195	2.236067195	2.236067195	2.236067195	2.236067195	2.236067195	2.31992802	2.311638843	2.236067195	2.236067195
SNX18	2.236067195	2.236067195	2.236067195	2.236067195	2.236067195	2.236067195	2.236067195	2.236067195	2.236067195	2.236067195	2.236067195	2.236067195	2.236067195	2.236067195	2.236067195	2.236067195	2.236067195	2.236067195	2.236067195	2.236067195	2.236067195	2.236067195	2.236067195	2.236067195	2.236067195	2.236067195	2.236067195	2.236067195	2.236067195	2.236067195	2.236067195	2.236067195	2.236067195	2.236067195	2.236067195	2.236067195	2.236067195	2.236067195	2.236067195	2.236067195	2.236067195	2.236067195	2.236067195	2.236067195	2.236067195	2.236067195	2.236067195	2.236067195	2.236067195
FBXO39	2.741961783	2.741961783	2.741961783	2.741961783	3.00770937	2.741961783	2.741961783	2.741961783	2.731633584	2.741961783	2.741961783	2.741961783	2.741961783	2.741961783	2.731633584	2.741961783	2.741961783	2.741961783	2.741961783	2.744529982	2.741961783	3.890275938	2.741961783	2.741961783	2.748765027	3.47547462	2.978876218	2.741961783	2.741961783	2.741961783	2.804215798	2.741961783	2.741961783	2.860079591	2.731633584	3.139435196	2.741961783	2.741961783	2.741961783	2.741961783	2.909852258	2.741961783	2.741961783	2.741961783	2.741961783	2.741961783	2.741961783	2.741961783	2.741961783
B3GNT6	2.236067195	2.236067195	2.236067195	2.236067195	2.236067195	2.236067195	2.236067195	2.236067195	2.236067195	2.236067195	2.236067195	2.236067195	2.236067195	2.236067195	2.236067195	2.236067195	2.236067195	2.236067195	2.236067195	2.236067195	2.236067195	2.236067195	2.236067195	2.236067195	2.236067195	2.236067195	2.236067195	2.236067195	2.236067195	2.236067195	2.236067195	2.236067195	2.236067195	2.236067195	2.236067195	2.236067195	2.236067195	2.236067195	2.236067195	2.236067195	2.236067195	2.236067195	2.236067195	2.236067195	2.236067195	2.236067195	2.236067195	2.236067195	2.236067195
DENND1B	2.236067195	2.236067195	2.236067195	2.236067195	2.236067195	2.236067195	2.236067195	2.236067195	2.236067195	2.236067195	2.236067195	2.236067195	2.236067195	2.236067195	2.236067195	2.236067195	2.236067195	2.236067195	2.236067195	2.236067195	2.236067195	2.236067195	2.236067195	2.236067195	2.236067195	2.236067195	2.236067195	2.236067195	2.236067195	2.248013441	2.236067195	2.236067195	2.236067195	2.236067195	2.236067195	2.359084094	2.236067195	2.236067195	2.236067195	2.236067195	2.236067195	2.236067195	2.236067195	2.236067195	2.236067195	2.236067195	2.236067195	2.236067195	2.236067195
ZNF619	2.236067195	2.236067195	2.474230673	2.274161846	2.236067195	2.236067195	2.236067195	2.236067195	2.381699117	2.276447175	2.236067195	2.236067195	2.236067195	2.236067195	2.236067195	2.236067195	2.236067195	2.236067195	2.236067195	2.236067195	2.236067195	2.236067195	2.236067195	2.236067195	2.236067195	2.236067195	2.236067195	2.236067195	2.236067195	2.236067195	2.236067195	2.236067195	2.471930023	2.236067195	2.236067195	2.236067195	2.236067195	2.236067195	2.236067195	2.236067195	2.236067195	2.236067195	2.236067195	2.236067195	2.236067195	2.236067195	2.236067195	2.236067195	2.236067195
CILK1	2.236067195	2.236067195	2.236067195	2.236067195	2.236067195	2.236067195	2.296575546	2.236067195	2.236067195	2.236067195	2.236067195	2.236067195	2.236067195	2.236067195	2.236067195	2.236067195	2.236067195	2.236067195	2.236067195	2.236067195	2.236067195	2.236067195	2.236067195	2.236067195	2.236067195	2.236067195	2.236067195	2.236067195	2.236067195	2.24339658	2.738746332	2.236067195	2.236067195	2.236067195	2.236067195	2.236067195	2.236067195	2.236067195	2.236067195	2.276000479	2.236067195	2.236067195	2.236067195	2.236067195	2.236067195	2.236067195	2.236067195	2.236067195	2.236067195
FAM71D	2.236067195	2.236067195	2.717028175	2.236067195	2.236067195	2.236067195	2.236067195	2.236067195	2.236067195	2.236067195	2.236067195	2.236067195	2.236067195	2.236067195	2.236067195	2.236067195	2.236067195	2.236067195	2.236067195	2.236067195	2.236067195	2.236067195	2.236067195	2.236067195	2.236067195	2.236067195	2.236067195	2.236067195	2.236067195	2.236067195	2.236067195	2.236067195	2.236067195	2.290555516	2.236067195	2.236067195	2.476180474	2.236067195	2.236067195	2.236067195	2.236067195	2.236067195	2.236067195	2.236067195	2.236067195	2.236067195	2.236067195	2.236067195	2.236067195
BCL2L14	2.236067195	2.30416001	2.236067195	2.236067195	2.236067195	2.236067195	2.236067195	2.236067195	2.236067195	2.236067195	2.236067195	2.236067195	2.236067195	2.236067195	2.236067195	2.236067195	2.236067195	2.236067195	2.236067195	2.236067195	2.236067195	2.236067195	2.236067195	2.236067195	2.236067195	2.236067195	2.236067195	2.236067195	2.238417026	2.236067195	2.236067195	2.236067195	2.236067195	2.236067195	2.236067195	2.236067195	2.236067195	2.236067195	2.236067195	2.236067195	2.236067195	2.236067195	2.236067195	2.236067195	2.236067195	2.236067195	2.319882981	2.236067195	2.236067195
HS6ST3	2.307982134	2.236067195	2.270976449	2.236067195	2.259499997	2.236067195	2.236067195	2.236067195	2.236067195	2.249582122	2.236067195	2.236067195	2.236067195	2.236067195	2.236067195	2.236067195	2.236067195	2.236067195	2.236067195	2.236067195	2.24834749	2.236067195	2.241650669	2.26578471	2.464564313	2.269428789	2.236067195	2.334133728	2.236067195	2.236067195	2.57976617	2.236067195	2.419926384	2.285731141	2.236067195	2.236067195	2.236067195	2.236067195	2.35677641	2.236067195	2.236067195	2.480368973	2.479867291	2.236067195	2.49722364	2.236067195	2.236067195	2.539379791	2.236067195
SLC26A1	2.236067195	2.236067195	2.236067195	2.236067195	2.236067195	2.236067195	2.236067195	2.236067195	2.236067195	2.236067195	2.236067195	2.236067195	2.236067195	2.236067195	2.236067195	2.236067195	2.236067195	2.236067195	2.236067195	2.246770902	2.236067195	2.236067195	2.236067195	2.236067195	2.236067195	2.311595672	2.236067195	2.252986486	2.256924634	2.639647298	2.236067195	2.236067195	2.236067195	2.236067195	2.243559151	2.236067195	2.236067195	2.236067195	2.236067195	2.236067195	2.236067195	2.236067195	2.236067195	2.242254109	2.236067195	2.236067195	2.236067195	2.236067195	2.236067195
CLDN15	2.236067195	2.236067195	2.236067195	2.236067195	2.236067195	2.236067195	2.236067195	2.236067195	2.236067195	2.236067195	2.236067195	2.236067195	2.236067195	2.236067195	2.236067195	2.236067195	2.236067195	2.236067195	2.236067195	2.236067195	2.236067195	2.236067195	2.236067195	2.236067195	2.236067195	3.135011395	2.344547339	2.236067195	2.236067195	4.543064872	2.236067195	2.236067195	2.236067195	2.695854349	2.236067195	2.236067195	2.646549913	2.236067195	2.378435424	2.236067195	2.261622509	2.236067195	2.236067195	2.236067195	2.236067195	2.236067195	2.236067195	2.236067195	2.236067195
RAB42	5.214376861	2.713976834	4.998062765	2.713976834	5.214376861	2.713976834	4.624898881	4.115919406	3.70211567	5.214376861	3.762483908	3.583300685	4.083474265	3.538973473	3.553687869	3.3960715	2.8726942	5.214376861	3.347238235	5.006227759	6.31698039	4.413251168	5.970306411	5.214376861	5.214376861	8.328331669	6.834100759	5.214376861	5.560665802	6.324857124	5.943281035	5.560665802	6.702900246	7.634833238	5.563352943	5.052645576	7.159727279	7.379785963	6.13286494	5.214376861	5.958946654	6.78305411	5.627459077	5.234387718	4.837254948	6.792539343	6.393499009	6.041153811	6.083491478
PTCHD1	2.236067195	2.236067195	2.378481441	2.236067195	2.236067195	2.236067195	2.236067195	2.236067195	2.236067195	2.236067195	2.236067195	2.716157571	2.236067195	2.377560328	2.236067195	2.236067195	2.236067195	2.236067195	2.236067195	2.236067195	2.236067195	2.236067195	2.236067195	2.236067195	2.236067195	2.236067195	2.896481082	2.236067195	2.236067195	2.236067195	2.236067195	2.236067195	2.236067195	2.236067195	2.236067195	2.236067195	2.236067195	4.498044174	2.236067195	2.236067195	2.236067195	4.264880145	2.236067195	4.80361994	2.236067195	2.236297261	2.236067195	2.236067195	2.236067195
M1AP	2.236067195	2.236067195	2.236067195	2.236067195	2.236067195	2.236067195	2.236067195	2.236067195	2.236067195	2.236067195	2.236067195	2.236067195	2.236067195	2.236067195	2.236067195	2.236067195	2.236067195	2.236067195	2.236067195	2.236067195	2.236962753	2.669018201	2.236067195	2.336634734	2.26349228	2.574736078	2.310901036	2.371116257	2.236067195	2.236067195	2.994708725	4.362391283	2.236067195	2.236067195	2.236067195	2.909382303	2.236067195	2.345327707	2.236067195	2.268779666	2.261661277	2.236067195	2.236067195	2.236067195	2.236067195	2.236067195	2.236067195	2.236067195	2.236067195
ZSCAN4	2.236067195	2.236067195	2.236067195	2.236067195	2.236067195	2.236067195	2.236067195	2.236067195	2.236067195	2.236067195	2.236067195	2.236067195	2.236067195	2.236067195	2.236067195	2.236067195	2.236067195	2.236067195	2.236067195	2.236067195	2.236067195	2.236067195	2.236067195	2.236067195	2.236067195	2.236067195	2.236067195	2.236067195	2.236067195	2.236067195	2.236067195	2.236067195	2.236067195	2.236067195	2.236067195	2.236067195	2.236067195	2.236067195	2.236067195	2.236067195	2.236067195	2.236067195	2.236067195	2.236067195	2.236067195	2.236067195	2.236067195	2.236067195	2.236067195
VWA5B1	2.236067195	2.236067195	2.236067195	2.236067195	2.236067195	2.294083197	2.236067195	2.236067195	2.236067195	2.236067195	2.236067195	2.236067195	2.236067195	2.236067195	2.236067195	2.236067195	2.236067195	2.236067195	2.236067195	2.236067195	2.236067195	2.236067195	2.236067195	2.236067195	2.236067195	2.236067195	2.236067195	2.236067195	2.236067195	2.236067195	2.236067195	2.236067195	2.236067195	2.236067195	2.236067195	2.236067195	2.236067195	2.236067195	2.236067195	2.236067195	2.236067195	2.236067195	2.571306835	2.236067195	2.236067195	2.236684096	2.236067195	2.236067195	2.245367162
LINC00311	2.236067195	2.236067195	2.236067195	2.236067195	2.275773868	2.236067195	2.236067195	2.236067195	2.236067195	2.236067195	2.236067195	2.236067195	2.236067195	2.236067195	2.236067195	2.236067195	2.236067195	2.236067195	2.236067195	2.236067195	4.05079805	2.415857403	2.236067195	3.413938343	3.086616458	2.278835398	2.610171743	2.236067195	2.4716446	2.284551255	2.236067195	2.293311386	4.473685396	2.236067195	2.236067195	2.236067195	2.558286179	2.30944857	3.547549286	2.236067195	2.236067195	2.236067195	2.496309929	2.236067195	2.301512086	2.236067195	2.356526329	2.236067195	2.592213108
HTR6	2.236067195	2.236067195	2.236067195	2.236067195	2.236067195	2.236067195	2.236067195	2.236067195	2.246411334	2.236067195	2.236067195	2.236067195	2.236067195	2.236067195	2.236067195	2.236067195	2.236067195	2.236067195	2.236067195	2.236067195	2.236067195	2.236067195	2.236067195	2.236067195	2.236067195	2.236067195	2.236067195	2.236067195	2.236067195	2.236067195	2.236067195	2.236067195	2.236067195	2.236067195	2.236067195	2.236067195	2.236067195	2.236067195	2.236067195	2.236067195	2.236067195	2.236067195	2.236067195	2.236067195	2.236067195	2.236067195	2.236067195	2.236067195	2.236067195
MAGEB6	2.236067195	2.236067195	2.236067195	2.236067195	2.236067195	2.236067195	2.236067195	2.236067195	2.236067195	2.236067195	2.236067195	2.325112647	2.236067195	2.236067195	2.236067195	2.236067195	2.368122034	2.236067195	2.236067195	2.236067195	2.236067195	2.236067195	2.236067195	2.236067195	2.236067195	2.236067195	2.236067195	2.236067195	2.505180416	2.236067195	2.236067195	2.236067195	2.236067195	2.236067195	2.236067195	2.236067195	2.236067195	2.236067195	2.236067195	2.236067195	2.236067195	2.236067195	2.236067195	2.236067195	2.236067195	2.236067195	2.236067195	2.236067195	2.236067195
RUSC1-AS1	3.158915577	3.104883556	3.158915577	3.158915577	3.104883556	3.158915577	3.104883556	3.104883556	3.158915577	3.158915577	3.158915577	3.104883556	3.158915577	3.104883556	3.158915577	3.158915577	3.104883556	3.158915577	3.104883556	3.158915577	3.158915577	3.140934788	3.158915577	3.158915577	3.158915577	3.107988187	3.158915577	3.158915577	3.158915577	3.304836085	3.158915577	3.158915577	3.104883556	3.158915577	3.867076751	3.158579151	3.151004469	3.164683476	3.158915577	3.158915577	3.158915577	3.158915577	3.158915577	3.158915577	3.158915577	3.168471368	3.158915577	3.158915577	3.158915577
CACNG6	4.040167214	3.958774587	4.291200826	3.5551642	3.414746683	3.414746683	4.776606268	3.732431054	3.62816141	3.849198933	3.414746683	3.645207996	3.414746683	3.414746683	3.414746683	3.414746683	4.151934834	3.783305887	4.668391484	3.371035913	3.414746683	3.591355308	4.483145754	3.71920013	3.414746683	3.414746683	5.308230966	3.414746683	3.414746683	3.809794222	5.024045534	3.83616026	6.130331509	4.355209518	2.254988568	3.414746683	3.57376564	3.373892385	3.704842669	4.639605172	3.371035913	4.324897566	3.414746683	3.445858966	3.414746683	3.414746683	3.675792768	3.414746683	3.414746683
LMNTD1	2.236067195	2.236067195	2.236067195	2.236067195	2.236067195	2.236067195	2.236067195	2.236067195	2.236067195	2.236067195	2.236067195	2.236067195	2.236067195	2.236067195	2.236067195	2.236067195	2.478338358	2.387553852	2.236067195	2.236067195	2.236067195	2.236067195	2.236067195	2.236067195	2.236067195	2.236067195	2.236067195	2.236067195	2.236067195	2.236067195	2.236067195	2.236067195	2.236067195	2.236067195	2.236067195	2.236067195	2.236067195	2.236067195	2.236067195	2.236067195	2.236067195	2.236067195	2.236067195	2.236067195	2.236067195	2.236067195	2.236067195	2.236067195	2.247695956
CIRBP-AS1	3.313533436	3.01121906	3.313533436	3.286756717	3.174303762	3.313533436	3.313533436	3.174303762	2.992029199	3.313533436	3.077943668	3.30175894	3.297576388	3.174303762	3.206198005	3.313533436	3.313533436	3.313533436	3.313533436	3.764639844	4.435656955	3.313533436	3.587678728	3.870743076	3.659693081	4.763342333	4.410121852	3.591280657	4.069550178	3.977233916	5.055300904	3.420516555	5.488476936	4.110351517	3.174303762	4.176142178	3.313533436	3.313533436	4.188299898	5.017689395	3.313533436	4.193436105	4.130504364	2.923660258	3.313533436	3.61106706	4.175191696	4.48682745	3.313533436
AXDND1	2.236067195	2.236067195	2.236067195	2.236067195	2.236067195	2.236067195	2.236067195	2.236067195	2.236067195	2.236067195	2.236067195	2.236067195	2.236067195	2.236067195	2.236067195	2.236067195	2.236067195	2.236067195	2.236067195	2.236067195	2.236067195	2.236067195	2.236067195	2.236067195	2.236067195	2.236067195	2.236067195	2.236067195	2.236067195	2.236067195	2.236067195	2.236067195	2.236067195	2.236067195	2.249282021	2.236067195	2.236067195	2.236067195	2.236067195	2.236067195	2.239397869	2.236067195	2.236067195	2.236067195	2.236067195	2.243367689	2.236067195	2.236067195	2.236067195
ASMTL-AS1	4.018031566	2.592076967	3.325625928	3.053662831	2.815813698	3.026686489	4.051048957	3.030022153	2.952002863	2.498039862	3.184695178	2.354006972	2.236067195	2.672318954	2.25987525	2.334012906	2.236067195	2.236067195	3.085259108	2.236067195	2.236067195	2.236067195	2.236067195	2.236067195	2.236067195	2.236067195	2.236067195	2.236067195	2.236067195	2.236067195	2.236067195	2.240036553	2.236067195	2.236067195	2.236067195	2.236067195	2.236067195	2.236067195	2.236067195	2.236067195	2.236067195	2.236067195	2.236067195	2.236067195	2.268599794	2.236067195	2.236067195	2.236067195	2.236067195
CD200R1	2.236067195	2.236067195	2.236067195	2.236067195	2.236067195	2.236067195	2.236067195	2.392574898	2.236067195	2.236067195	2.236067195	2.236067195	2.350098961	2.236067195	2.236067195	2.236067195	2.236067195	2.236067195	2.236067195	2.236067195	2.236067195	2.236067195	2.236067195	2.236067195	2.284012749	2.236067195	2.236067195	2.236067195	2.236067195	2.236067195	2.250443683	2.236067195	2.450303484	2.236067195	2.236067195	2.236067195	2.236067195	2.240092686	2.236067195	2.236067195	2.236067195	2.236067195	2.236067195	2.236067195	2.379926908	2.290455931	2.236067195	2.236067195	2.236067195
LINC00334	2.236067195	2.236067195	2.285782529	2.236067195	2.236067195	2.236067195	2.236067195	2.236067195	2.239553161	2.236067195	2.236067195	2.236067195	2.236067195	2.236067195	2.236067195	2.236067195	2.236067195	2.236067195	2.236067195	2.236067195	2.236067195	2.236067195	2.236067195	2.236067195	2.236067195	2.236067195	2.236067195	2.236067195	2.236067195	2.236067195	2.236067195	2.236067195	2.236067195	2.236067195	2.236067195	2.236067195	2.236067195	2.236067195	2.236067195	2.236067195	2.236067195	2.236067195	2.236067195	2.236067195	2.236067195	2.236067195	2.236067195	2.236067195	2.236067195
ATOH7	2.236067195	2.236067195	2.236067195	2.236067195	2.236067195	2.236067195	2.236067195	2.236067195	2.236067195	2.236067195	2.236067195	2.236067195	2.236067195	2.236067195	2.236067195	2.236067195	2.236067195	2.236067195	2.236067195	2.236067195	2.236067195	2.236067195	2.236067195	2.236067195	2.236067195	2.236067195	2.236067195	2.236067195	2.236067195	2.236067195	2.236067195	2.236067195	2.558175057	2.236067195	2.236067195	2.236067195	2.245295281	2.236067195	2.236067195	2.236067195	2.236067195	2.410033453	2.236067195	2.236067195	2.236067195	2.236067195	2.236067195	2.346166744	2.236067195
SEC16B	3.110673654	2.521618861	2.521618861	3.015924606	2.829975375	2.98186672	2.521618861	2.646516259	3.77894025	2.521618861	2.521618861	2.521618861	2.521618861	2.906383309	2.666311321	2.521618861	2.521618861	2.721186965	2.717509483	2.395492533	2.521618861	2.47067234	2.328318751	2.521618861	2.521618861	3.150066317	2.521618861	2.416476158	2.521618861	2.328318751	2.521618861	2.374676472	2.521618861	2.853127693	2.521618861	2.521618861	2.328318751	2.521618861	2.521618861	2.690962018	2.521618861	2.521618861	2.521618861	2.328318751	2.521618861	2.328318751	2.328318751	2.521618861	2.521618861
AMER1	3.940447585	3.940447585	3.940447585	3.940447585	4.589164691	3.940447585	4.310049009	4.068024769	3.940447585	3.940447585	4.238475725	3.940447585	3.940447585	4.149058944	3.940447585	3.940447585	3.940447585	3.940447585	3.940447585	3.940447585	3.940447585	3.940447585	3.940447585	3.940447585	3.940447585	3.940447585	3.940447585	3.940447585	3.940447585	3.940447585	4.917018956	4.056192546	3.940447585	4.628321115	3.940447585	3.940447585	3.940447585	3.940447585	4.25192564	4.848162443	3.940447585	4.056082631	3.940447585	3.253255379	3.940447585	3.940447585	4.65447959	3.940447585	3.940447585
NKX6-3	2.236067195	2.394822888	2.30942734	2.249624783	2.236067195	2.967271588	2.307689199	2.236067195	2.236067195	3.055664247	2.236067195	2.236067195	2.236067195	2.250391299	2.236067195	2.236067195	2.40624346	2.236067195	2.236067195	2.236067195	2.236067195	2.236067195	2.236067195	2.236067195	2.236067195	2.236067195	2.236067195	2.236067195	2.236067195	2.236067195	2.236067195	2.236067195	2.236067195	2.236067195	2.236067195	2.236067195	2.236067195	2.236067195	2.236067195	2.236067195	2.236067195	2.236067195	2.236067195	2.236067195	2.236067195	2.236067195	2.236067195	2.236067195	2.236067195
TBATA	2.236067195	2.68065446	2.999649903	2.297711175	2.760860727	2.236067195	4.803794286	2.311438904	2.468359324	2.480676918	2.935518345	2.672070474	4.269282938	2.236067195	2.236067195	2.350900207	2.236067195	2.782624984	2.236067195	2.258331543	2.236067195	2.35725521	2.236067195	2.294813478	2.377779851	2.544238098	2.236067195	2.236067195	2.505572187	2.352207961	2.236067195	2.236067195	2.408949994	2.660653785	2.236067195	2.236067195	2.236067195	2.236067195	2.236067195	2.253177648	2.236067195	2.819218414	3.18072558	2.236067195	2.236067195	2.236067195	2.905404246	2.236067195	2.236067195
EXOC3L2	6.5871175	5.9982909	7.440760088	6.5871175	6.5871175	6.718209442	7.30597614	6.5871175	6.5871175	6.5871175	6.5871175	6.619309761	7.173842499	6.5871175	6.5871175	6.5871175	6.5871175	6.5871175	6.660457583	7.443193542	6.5871175	7.494063593	8.123699567	7.387172451	7.420662057	7.715990038	9.010772774	7.398526186	7.144974997	7.503092402	7.6937345	6.752526847	9.331723414	8.197536838	5.713891793	7.345141358	7.880980896	5.894237202	7.362121855	8.437088517	6.734663134	7.657979623	7.368756563	6.508286035	7.54056349	6.890215005	8.241727744	7.78149691	7.678873303
CABP4	2.375624974	2.375624974	2.375624974	2.375624974	2.375624974	2.375624974	2.552676972	2.375624974	2.375624974	2.375624974	2.375624974	2.375624974	2.375624974	2.375624974	2.375624974	2.359484584	2.375624974	2.375624974	2.375624974	2.412661108	2.375624974	2.624294882	3.77127302	2.375624974	3.473131931	3.659684614	2.541317655	2.375624974	2.375624974	2.375624974	3.720626881	2.375624974	2.839909745	2.693754897	2.375624974	2.380750856	2.375624974	2.375624974	2.375624974	3.216845247	2.375624974	3.399140006	2.375624974	2.375624974	2.805883536	2.375624974	2.375624974	2.450725784	2.583133131
TNFRSF13C	2.312414126	2.236067195	2.236067195	2.236067195	2.236067195	2.236067195	2.442549102	2.236067195	2.236067195	2.236067195	2.236067195	2.236067195	2.236067195	2.236067195	2.236067195	2.236067195	2.236067195	2.236067195	2.236067195	2.236067195	2.445104441	2.236067195	2.236067195	2.236067195	2.258041188	2.278928517	3.629528404	2.236067195	2.394720861	2.336714883	3.651898835	2.236067195	3.171675543	2.784043296	2.236067195	2.236067195	2.236067195	2.236067195	2.236067195	2.291288591	2.236067195	2.236067195	3.188850237	2.236067195	2.236067195	2.236067195	2.862777949	2.236067195	2.630827564
CAMK2N2	2.236067195	2.236067195	2.236067195	2.236067195	2.236067195	2.236067195	2.236067195	2.236067195	2.236067195	2.236067195	2.236067195	2.236067195	2.236067195	2.236067195	2.236067195	2.236067195	2.236067195	2.236067195	2.236067195	2.236067195	2.236067195	2.236067195	2.236067195	2.236067195	2.236067195	2.236067195	2.236067195	2.236067195	2.236067195	2.236067195	2.236067195	2.236067195	2.236067195	2.236067195	2.236067195	2.236067195	2.236067195	2.236067195	2.236067195	2.236067195	2.236067195	2.236067195	2.236067195	2.236067195	2.236067195	2.236067195	2.236067195	2.236067195	2.236067195
ANKRD30BP2	2.283399568	2.283399568	2.283399568	2.283399568	2.283399568	2.283399568	2.283399568	2.283399568	2.283399568	2.283399568	2.283399568	2.283399568	2.283399568	2.283399568	2.283399568	2.283399568	2.283399568	2.283399568	2.283399568	2.283399568	2.298410184	2.283399568	2.283399568	2.283399568	2.283399568	2.283399568	2.283399568	2.304107164	2.283399568	2.283399568	2.283399568	2.283399568	2.283399568	2.283399568	2.283399568	2.283399568	2.283399568	2.283399568	2.283399568	2.338564752	2.283399568	2.283399568	2.283399568	2.283399568	2.283399568	2.283399568	2.848477453	2.283399568	2.283399568
KCNG3	3.618070481	2.976860586	2.976860586	4.667185225	2.42488476	3.038569416	3.205929491	2.42488476	3.023599481	4.032972229	2.976860586	2.506468516	3.694940507	3.064491553	3.367310318	4.744355297	5.492510524	3.779352593	2.976860586	3.584914477	3.043781665	3.038569416	2.976860586	2.991584621	2.42488476	2.976860586	2.419330711	2.779288647	3.038569416	2.42488476	2.419330711	2.998144209	2.419330711	2.42488476	4.950194082	2.996340548	2.419330711	6.131918711	2.236067195	2.996340548	3.60561725	2.976860586	3.90314012	4.420806878	4.790257325	3.080902038	2.996340548	3.038569416	3.99508496
LINC01312	2.657730777	3.633344949	2.428969813	3.643406269	2.428969813	3.399187596	3.952828352	3.68888626	2.810868938	3.419318297	2.428969813	4.437886732	4.439598794	2.693132624	2.451851092	2.655263096	3.252074362	3.450643935	2.892863952	2.28495114	2.669172942	3.782421612	3.793969847	4.400691642	2.563378805	2.818029386	3.56549848	2.428969813	3.346718014	2.491945516	3.480463878	2.428969813	3.983781704	3.641861361	2.428969813	2.273302822	2.827663544	2.428969813	2.97429841	3.953642121	2.424834403	2.941928634	3.83659085	3.053628186	3.121327248	2.428969813	4.966599787	2.979956354	2.993467454
FOXP2	2.236067195	2.236067195	2.236067195	2.236067195	2.236067195	2.236067195	2.236067195	2.236067195	2.236067195	2.236067195	2.236067195	2.236067195	2.236067195	2.236067195	2.236067195	2.236067195	2.236067195	2.236067195	2.236067195	2.236067195	2.236067195	2.236067195	2.236067195	2.236067195	2.236067195	2.236067195	2.236067195	2.236067195	2.236067195	2.236067195	2.390294996	2.236067195	2.236067195	2.236067195	2.236067195	2.236067195	2.236067195	2.236148413	2.236067195	2.236067195	2.236067195	2.236067195	2.236067195	2.236067195	2.236067195	2.236067195	2.236067195	2.236067195	2.236067195
B4GALNT2	2.236067195	2.236067195	2.431334834	2.238646054	2.236067195	2.307815752	2.236067195	2.236067195	2.236067195	2.236067195	2.236067195	2.236067195	2.236067195	2.236067195	2.236067195	2.236067195	2.236067195	2.447314436	2.361119827	2.236067195	2.236067195	2.253870413	2.236067195	2.236067195	2.236067195	2.236067195	2.705674336	2.236067195	2.236067195	2.712767419	2.236067195	2.236067195	2.236067195	2.236067195	2.236067195	2.236067195	2.236067195	2.236067195	2.236067195	2.236067195	2.236067195	2.236067195	2.236067195	2.236067195	2.236067195	2.236067195	2.236067195	2.236067195	2.236067195
FMR1NB	2.236067195	2.236067195	2.236067195	2.236067195	2.236067195	2.236067195	2.236067195	2.236067195	2.236067195	2.236067195	2.236067195	2.236067195	2.236067195	2.236067195	2.236067195	2.236067195	2.236067195	2.236067195	2.236067195	2.236067195	2.236067195	2.236067195	2.236067195	2.236067195	2.274151739	2.236067195	2.236067195	2.236067195	2.248746427	2.236067195	2.236067195	2.236067195	2.236067195	2.333939408	2.236067195	2.236067195	2.236067195	2.236067195	2.236067195	2.894656916	2.236067195	2.236067195	2.236067195	2.236707611	2.236067195	2.238411244	2.236067195	2.236067195	2.236067195
GCSAML	2.236067195	2.236067195	2.236067195	2.236067195	2.236067195	2.236067195	2.236067195	2.236067195	2.236067195	2.236067195	2.236067195	2.236067195	2.236067195	2.236067195	2.399647641	2.236067195	2.236067195	2.236067195	2.236067195	2.236067195	2.236067195	2.236067195	2.236067195	2.236067195	2.236067195	2.236067195	2.236067195	2.236067195	2.236067195	2.236067195	2.236067195	2.253193791	2.236067195	2.8120265	2.236067195	2.236067195	2.236067195	2.236067195	2.236067195	2.236067195	2.236067195	2.236067195	2.236067195	2.236067195	2.236067195	2.236067195	2.236067195	2.236067195	2.236067195
SIGLEC11	2.639037736	2.639037736	3.910249807	2.639037736	2.639037736	2.639037736	2.639037736	2.639037736	2.639037736	2.639037736	2.639037736	2.639037736	2.639037736	2.785664847	2.831836666	2.656230431	2.639037736	2.639037736	2.639037736	2.639037736	2.639037736	2.88519934	2.66935204	2.639037736	2.639037736	4.208388469	4.379263722	2.639037736	2.640232134	4.383930097	3.044085748	2.639037736	6.04639389	3.586136947	2.559476073	4.291094143	4.830862068	2.639037736	3.838278281	2.639037736	2.641714733	2.638698734	2.639037736	2.639037736	4.118756797	3.255964838	4.679746853	2.639037736	4.990954686
IL23R	3.427235022	2.236067195	2.236067195	2.236067195	2.236067195	2.236067195	2.236067195	2.236067195	2.236067195	2.236067195	2.236067195	2.236067195	2.236067195	2.236067195	2.236067195	2.236067195	2.236067195	2.236067195	2.236067195	2.236067195	2.236067195	2.236067195	2.236067195	2.236067195	2.236067195	2.236067195	2.236067195	2.236067195	2.236067195	2.236067195	2.236067195	2.236067195	2.236067195	2.236067195	2.251630106	2.236067195	2.236067195	2.236067195	2.236067195	2.399326107	2.236067195	2.236067195	2.236067195	2.236067195	2.236067195	2.236067195	2.236067195	2.236067195	2.236067195
MAGEB18	2.236067195	2.236067195	2.236067195	2.236067195	2.236067195	2.236067195	2.236067195	2.236067195	2.236067195	2.236067195	2.236067195	2.236067195	2.236067195	2.236067195	2.236067195	2.236067195	2.236067195	2.236067195	2.236067195	2.236067195	2.236067195	2.236067195	2.236067195	2.236067195	2.236067195	2.236067195	2.236067195	2.236067195	2.236067195	2.236067195	2.236067195	2.236067195	2.236067195	2.236067195	2.236067195	2.236067195	2.236067195	2.236067195	2.236067195	2.236067195	2.241024462	2.236067195	2.236067195	2.236067195	2.236067195	2.236067195	2.36129103	2.236067195	2.236067195
CD276	4.416067309	4.513256731	2.615717313	4.459127846	5.077048963	4.459127846	4.459127846	4.459127846	4.459127846	4.459127846	5.534228103	4.516380326	4.102181939	4.578869374	4.459127846	4.459127846	4.459127846	4.459127846	4.459127846	5.255503852	4.504556692	4.493015982	4.469435042	5.549793431	5.461167222	4.861181541	4.621717501	4.697789972	4.650022031	4.459127846	4.552625183	4.916642169	6.539359634	5.906865036	4.416067309	4.802744803	4.459127846	4.459127846	4.459127846	5.582025918	4.459127846	7.176153678	4.936011373	4.459127846	5.25317802	4.516971707	5.545783652	5.088780096	4.459127846
IFNL2	3.111771243	2.255584053	2.378446179	2.236067195	2.236067195	2.479719475	4.191594234	2.236067195	2.236067195	2.236067195	2.268715475	2.236067195	2.236067195	2.236067195	2.290848075	2.236067195	2.236067195	2.236067195	2.236067195	2.296017268	2.236067195	2.236067195	2.236067195	2.362019446	2.236067195	2.299999142	2.236067195	2.236067195	2.236067195	2.405959703	2.236067195	2.236067195	2.236067195	2.236067195	2.236067195	2.236067195	2.236067195	2.236067195	2.236067195	2.236067195	2.236067195	2.236067195	2.236067195	2.236067195	2.236067195	2.236067195	2.236067195	2.280547368	2.296008563
IFNL1	2.236067195	3.109496716	2.474060803	2.236067195	2.236067195	2.236067195	2.416164366	2.236067195	2.236067195	2.236067195	2.236067195	2.236067195	2.236067195	2.236067195	2.236067195	2.236067195	2.236067195	2.236067195	2.236067195	2.258367897	2.236067195	2.343345745	2.236067195	2.236067195	2.236067195	2.266555005	2.236067195	2.236067195	2.259306429	2.3206431	2.236067195	2.236067195	3.7024871	2.433049803	2.236067195	2.236067195	2.236067195	2.236067195	2.236067195	2.261685523	2.236067195	2.236067195	2.236067195	2.236067195	2.505199813	2.236067195	2.336774517	2.236067195	2.236067195
C4orf36	2.236067195	2.313124451	2.236067195	2.393720481	2.264840013	2.236067195	2.236067195	2.482934776	2.236067195	2.236067195	2.236067195	2.298569259	2.236067195	2.236067195	3.443673788	2.236067195	2.236067195	2.236067195	2.236067195	2.236067195	2.236067195	2.236067195	2.236067195	2.236067195	2.236067195	2.236067195	2.236067195	2.236067195	2.236067195	2.632701987	2.236067195	2.364259167	2.236067195	2.236067195	2.236067195	2.236067195	2.324321137	2.236067195	2.236067195	2.413876528	2.236067195	2.322938809	2.236067195	2.328984218	2.484530332	2.236067195	2.236067195	2.236067195	2.447618288
FIGNL1	3.845838709	5.412075254	2.977173562	2.655526126	5.518239653	3.376527725	2.660334464	4.468148035	4.784141862	3.675011046	5.844892223	4.404623458	2.647620184	4.986445394	3.675087371	2.660334464	2.647620184	3.029663347	2.956815622	2.647620184	2.647620184	2.565409438	2.588778889	2.660334464	2.588778889	2.588778889	2.647620184	2.897122898	2.588778889	2.588778889	2.647620184	2.647620184	2.660334464	2.588778889	3.694602711	2.532792127	2.588778889	2.532792127	2.621830029	2.647620184	2.588778889	2.559767221	2.647620184	2.532792127	2.647620184	2.546084927	2.647620184	2.588778889	2.535665163
RIMS1	2.236067195	2.236067195	2.236067195	2.236067195	2.236067195	2.236067195	2.236067195	2.236067195	2.236067195	2.236067195	2.236067195	2.236067195	2.236067195	2.248105277	2.236067195	2.236067195	2.236067195	2.236067195	2.236067195	2.236067195	2.236067195	2.236067195	2.236067195	2.236067195	2.236067195	2.236067195	2.236067195	2.236067195	2.236067195	2.236067195	2.236067195	2.236067195	2.236067195	2.236067195	2.236067195	2.236067195	2.236067195	2.236067195	2.236067195	2.236067195	2.236067195	2.236067195	2.236067195	2.236067195	2.236067195	2.236067195	2.236067195	2.236067195	2.236067195
PITPNM2	2.301059303	2.236067195	2.236067195	2.236067195	2.236067195	2.236067195	2.236067195	2.236067195	2.236067195	2.236067195	2.236067195	2.236067195	2.236067195	2.236067195	2.236067195	2.236067195	2.236067195	2.236067195	2.236067195	2.236067195	2.236067195	2.236067195	2.251663859	2.236067195	2.236067195	2.236067195	2.636303215	2.236067195	2.239297758	2.236067195	2.259968888	2.236067195	2.485052051	2.236067195	2.236067195	2.236067195	2.236067195	2.236067195	2.236067195	2.236067195	2.236067195	2.236067195	2.236067195	2.236067195	2.236067195	2.236067195	2.549111652	2.236067195	2.236067195
PCDH10	2.236067195	2.236067195	2.236067195	2.236067195	2.236067195	2.236067195	2.236067195	2.236067195	2.236067195	2.236067195	2.236067195	2.236067195	2.236067195	2.236067195	2.236067195	2.236067195	2.236067195	2.236067195	2.236067195	2.236067195	2.236067195	2.236067195	2.236067195	2.236067195	2.236067195	2.236067195	2.236067195	2.236067195	2.236067195	2.236067195	2.236067195	2.236067195	2.236067195	2.236067195	2.236067195	2.236067195	2.236067195	2.236067195	2.236067195	2.236067195	2.236067195	2.236067195	2.236067195	2.236067195	2.236067195	2.236067195	2.236067195	2.236067195	2.236067195
TAB3	3.657141603	3.744360413	3.387049703	3.605744291	5.629730973	3.387049703	3.387049703	3.390368861	3.641256391	4.351649138	5.107128644	3.387049703	4.706539888	3.387049703	3.387049703	3.387049703	3.387049703	3.387049703	3.387049703	4.010613469	3.487997053	3.54632279	3.387049703	3.387049703	3.387049703	3.427089181	3.529983478	3.387049703	3.387049703	3.387049703	3.387049703	3.387049703	3.387049703	3.387049703	3.387049703	3.571619935	3.387049703	3.387049703	3.387049703	3.424769045	3.785562499	4.163139182	3.560752817	3.376140737	3.486253861	3.42477632	3.558769419	3.387049703	3.387049703
GRK7	2.303106289	2.236067195	2.236067195	2.236067195	2.236067195	2.265039151	2.236067195	2.236067195	2.236067195	2.236067195	2.236067195	2.236067195	2.236067195	2.236067195	2.236067195	2.236067195	2.236067195	2.236067195	2.236067195	2.236067195	2.236067195	2.236067195	2.236067195	2.236067195	2.236067195	2.236067195	2.236067195	2.236067195	2.313235614	2.236067195	2.236067195	2.236067195	2.236067195	2.314738211	2.236067195	2.236067195	2.236067195	2.236067195	2.236067195	2.236067195	2.236067195	2.236067195	2.236067195	2.236067195	2.236067195	2.236067195	2.236067195	2.236067195	2.236067195
MMEL1	4.48457287	5.205437158	4.014490621	3.561543701	4.060129902	4.669188806	3.317636633	3.547956431	4.097763704	4.244333525	4.6543186	5.018935726	3.191034438	3.643722078	4.66684585	3.364445003	3.876116476	4.985852478	3.396621107	7.261224522	8.22307301	5.883291107	6.677559764	6.869784767	6.596181964	9.240649921	10.5500539	8.076789528	6.347656565	9.620380207	9.873951342	7.22610168	9.547575743	8.528151863	6.39612908	7.054974431	9.415895418	6.511099239	9.206655268	6.256429731	8.591358903	7.434008488	7.368748749	5.773462663	6.862021993	9.476842892	9.935788598	7.764252249	7.742395878
PDE8A	5.99026524	5.083313625	6.24550638	5.890952029	7.758346318	6.400074361	5.010789984	6.39835622	7.187239923	5.080175527	6.040063997	5.820164011	5.128318348	6.042762426	6.777614218	5.93932833	5.851837903	5.274423318	6.246887224	2.549233963	2.597772537	2.549233963	2.549233963	2.693274237	2.549233963	2.809410235	2.899758244	3.219428023	2.438302401	2.572181549	2.28600892	2.809410235	2.572181549	3.646614042	3.376934008	2.809410235	2.438302401	3.574662475	2.549233963	2.763014981	2.572181549	2.888173044	2.438302401	2.428453639	3.036516995	2.23874648	2.549233963	2.572181549	3.05943142
NLRP6	2.236067195	2.236067195	2.236067195	2.236067195	2.236067195	2.236067195	2.236067195	2.236067195	2.236067195	2.236067195	2.236067195	2.236067195	2.236067195	2.236067195	2.236067195	2.236067195	2.236067195	2.236067195	2.236067195	2.236067195	2.236067195	2.236067195	2.236067195	2.236067195	2.236067195	2.236067195	2.236067195	2.236067195	2.236067195	2.236067195	2.236067195	2.236067195	2.236067195	2.236067195	2.236067195	2.236067195	2.236067195	2.236067195	2.236067195	2.236067195	2.236067195	2.236067195	2.236067195	2.236067195	2.236067195	2.236067195	2.236067195	2.236067195	2.236067195
AKNAD1	2.236067195	2.236067195	2.236067195	2.236067195	2.236067195	2.236067195	2.236067195	2.236067195	2.236067195	2.236067195	2.236067195	2.236067195	2.236067195	2.236067195	2.236067195	2.236067195	2.236067195	2.236067195	2.365323759	2.236067195	2.236067195	2.236067195	2.236067195	2.236067195	2.236067195	2.236067195	2.236067195	2.236067195	2.236067195	2.236067195	2.236067195	2.236067195	2.236067195	2.236067195	2.236067195	2.236067195	2.236067195	2.236067195	2.236067195	2.236067195	2.236067195	2.236067195	2.236067195	2.236067195	2.236067195	2.236067195	2.236067195	2.236067195	2.236067195
RTL3	2.236067195	2.236067195	2.353538175	2.236067195	2.236067195	2.236067195	3.241354745	2.236067195	2.236067195	2.621429652	2.236067195	2.236067195	2.236067195	2.236067195	2.236067195	2.236067195	2.236067195	2.596656541	2.479016319	2.428604786	2.236067195	2.522287306	2.236067195	2.236067195	3.13312918	2.526878545	2.236067195	2.236067195	2.267716347	2.236067195	2.352634304	2.236067195	2.236067195	3.320826949	2.236067195	3.073259177	2.236067195	2.236067195	2.236067195	2.752947202	2.236067195	2.457688823	2.236067195	2.236067195	2.531100973	2.236067195	2.404402967	2.236067195	2.236067195
ATRIP	5.358074072	5.483903469	5.460122702	5.380078639	5.509814961	4.383318892	4.13233472	5.532254432	5.079292791	5.554589392	4.457304619	4.658112532	4.777629809	5.057276659	5.399432326	5.009299058	5.22258873	4.457304619	4.457304619	5.253290273	5.740644449	5.570511335	5.495407457	6.153925728	5.840695308	5.752192991	6.42099278	5.865519664	5.870381029	6.63563227	7.331206108	5.983665248	6.241154733	5.570511335	5.532981354	5.787612832	5.985186801	5.62260438	5.64093652	5.542270996	6.333294873	5.643047403	5.570511335	5.570511335	6.045905176	5.954361001	6.35067345	5.405212096	5.491068668
ZIC5	2.236067195	2.236067195	2.236067195	2.236067195	2.236067195	2.236067195	2.236067195	2.236067195	2.236067195	2.236067195	2.236067195	2.236067195	2.236067195	2.236067195	2.236067195	2.236067195	2.236067195	2.236067195	2.236067195	2.236067195	2.236067195	2.236067195	2.236067195	2.236067195	2.236067195	2.236067195	2.236067195	2.236067195	2.236067195	2.236067195	2.236067195	2.236067195	2.830023142	2.236067195	2.236067195	2.236067195	2.236067195	2.236067195	2.285807751	2.236067195	2.236067195	2.236067195	2.236067195	2.236067195	2.236067195	2.236067195	2.236067195	2.236067195	2.236067195
ANGPT1	2.236067195	2.236067195	2.236067195	2.236067195	2.236067195	2.236067195	2.236067195	2.236067195	2.236067195	2.236067195	2.236067195	2.236067195	2.236067195	2.236067195	2.236067195	2.236067195	2.236067195	2.236067195	2.236067195	2.236067195	2.236067195	2.236067195	2.236067195	2.236067195	2.236067195	2.236067195	2.236067195	2.236067195	2.236067195	2.321263822	2.236067195	2.236067195	2.236067195	2.236067195	2.236067195	2.236067195	2.236067195	2.236067195	2.236067195	2.236067195	2.236067195	2.236067195	2.236067195	2.236067195	2.236067195	2.236067195	2.236067195	2.236067195	2.236067195
TEDDM1	2.236067195	2.236067195	2.236067195	2.236067195	2.236067195	2.236067195	2.236067195	2.236067195	2.236067195	2.236067195	2.236067195	2.236067195	2.236067195	2.236067195	2.236067195	2.236067195	2.236067195	2.236067195	2.236067195	2.236067195	2.236067195	2.236067195	2.236067195	2.236067195	2.236067195	2.236067195	2.236067195	2.236067195	2.236067195	2.236067195	2.236067195	2.236067195	2.236067195	2.236067195	2.236067195	2.236067195	2.236067195	2.236067195	2.236067195	2.236067195	2.236067195	2.236067195	2.236067195	2.236067195	2.236067195	2.236067195	2.236067195	2.236067195	2.236067195
TRIM67-AS1	3.195742673	2.385273638	3.352047557	2.723364744	2.602278825	2.85690145	2.90205975	2.262364112	2.440330584	3.524161941	2.473551394	2.66882289	2.417099966	2.780366163	2.979700766	3.103846153	2.505259688	3.07974044	4.026133721	2.262364112	2.262364112	2.262364112	2.358809176	2.262364112	2.262364112	2.828780989	2.262364112	2.262364112	2.262364112	2.313303382	2.262364112	2.353379407	2.53293529	2.262364112	2.262364112	2.306636327	2.308134559	2.262364112	2.296506247	2.262364112	2.265388251	2.262364112	2.290625572	2.254795442	2.262364112	2.254795442	2.262364112	2.274268441	2.262364112
GABRG1	2.236067195	2.236067195	2.236067195	2.236067195	2.236067195	2.236067195	2.236067195	2.236067195	2.236067195	2.236067195	2.236067195	2.236067195	2.236067195	2.236067195	2.236067195	2.236067195	2.236067195	2.236067195	2.236067195	2.236067195	2.236067195	2.236067195	2.236067195	2.236067195	2.236067195	2.236067195	2.236067195	2.236067195	2.236067195	2.236067195	2.254216311	2.236067195	2.236067195	2.236067195	2.236067195	2.236067195	2.236067195	2.236067195	2.236067195	2.236067195	2.236067195	2.236067195	2.236067195	2.236067195	2.236067195	2.236067195	2.236067195	2.236067195	2.236067195
PANX2	2.236067195	2.236067195	2.236067195	2.236067195	2.236067195	2.236067195	2.236067195	2.236067195	2.236067195	2.236067195	2.236067195	2.236067195	2.236067195	2.236067195	2.236067195	2.236067195	2.236067195	2.236067195	2.236067195	2.236067195	2.236067195	2.357480698	2.236067195	2.236067195	2.236067195	2.236067195	2.236067195	2.236067195	2.236067195	2.236067195	2.236067195	2.236067195	2.236067195	2.399120694	2.236067195	2.236067195	2.281546841	2.236067195	2.250381103	2.236067195	2.236067195	2.236067195	2.236067195	2.236067195	2.236067195	2.236067195	2.236067195	2.236067195	2.236067195
ZNF114	4.194430538	4.069748565	4.530543482	4.721233137	4.751209541	3.192243118	4.729786173	4.520043396	3.896610835	4.729786173	4.18506499	4.069748565	4.770345365	4.770345365	4.770345365	3.107604674	4.069748565	2.965892285	3.46688874	4.729786173	5.197887865	4.802785671	4.802785671	4.801110752	4.729786173	4.069748565	4.801110752	4.806217564	5.032599003	6.285826095	5.373340301	4.801110752	5.863861567	4.802785671	4.802785671	4.729786173	6.16007821	4.801110752	6.198387929	4.770345365	6.244174113	5.506291386	4.729786173	4.606883722	4.568664733	6.183217633	5.81451785	4.810483964	4.770345365
CCDC27	3.002972282	2.444380947	2.610889282	2.50717974	2.586602231	2.553303308	4.425929783	2.236768317	2.236768317	2.364216047	2.236768317	2.236768317	2.236768317	2.264283279	2.478314742	2.375209057	2.236768317	2.552020796	2.236768317	2.236768317	2.796377059	2.527671865	2.246115966	3.195113334	2.262416376	2.236768317	2.236768317	2.236067195	2.236768317	2.236768317	2.236768317	2.236768317	2.236768317	3.22452168	2.236768317	2.424707687	2.236768317	2.236768317	2.236768317	2.440910366	2.236768317	2.323274368	2.236768317	2.236768317	2.236768317	2.236768317	2.236768317	2.30409407	2.236768317
CFAP161	2.58340959	2.398019698	2.398019698	2.398019698	2.398019698	2.398019698	2.398019698	2.398019698	2.398019698	2.736361076	3.793402492	2.398019698	2.398019698	2.398019698	2.398019698	2.317912116	2.398019698	2.398019698	2.398019698	2.398019698	2.398019698	2.398019698	2.398019698	3.139900567	2.398019698	2.398019698	2.45037185	3.615450208	2.398019698	2.398019698	2.398019698	2.721465105	2.398019698	2.398019698	2.398019698	2.402802264	2.565441552	2.398019698	2.398019698	2.398019698	2.356669526	2.398019698	3.994495068	2.398019698	2.398019698	2.398019698	2.288680574	2.398019698	2.386796338
RBMY2FP	2.236067195	2.236067195	2.236067195	2.236067195	2.236067195	2.236067195	2.336664409	2.236067195	2.236067195	2.236067195	2.236067195	2.236067195	2.236067195	2.236067195	2.236067195	2.236067195	2.236067195	2.355502844	2.236067195	2.236067195	2.236067195	2.236067195	2.236067195	2.236067195	2.236067195	2.236067195	2.236067195	2.236067195	2.236067195	2.236067195	2.236067195	2.236067195	2.236067195	2.236067195	2.236067195	2.236067195	2.236067195	2.236067195	2.236067195	2.236067195	2.236067195	2.236067195	2.236067195	2.236067195	2.236067195	2.236067195	2.236067195	2.236067195	2.236067195
NEUROD2	2.59975175	2.59975175	2.59975175	2.59975175	2.59975175	3.462859696	2.999905364	2.59975175	2.59975175	2.59975175	2.59975175	2.59975175	2.59975175	2.59975175	2.56773023	2.59975175	2.59975175	2.59975175	2.59975175	2.59975175	2.59975175	2.59975175	2.59975175	2.59975175	2.907686295	2.882475394	3.855881727	2.59975175	2.59975175	2.59975175	2.75052126	2.59975175	2.59975175	2.59975175	2.59975175	2.59975175	2.59975175	2.991616509	2.59975175	2.59975175	2.59975175	2.59975175	2.59975175	2.59975175	2.59975175	2.59975175	2.807228664	2.59975175	2.59975175
LINC02899	2.236067195	2.236067195	2.236067195	2.236067195	2.236067195	2.329476921	3.723784897	2.236067195	2.236067195	2.236067195	2.236067195	2.236067195	2.236067195	2.236067195	6.667836095	2.236067195	2.236067195	2.236067195	2.236067195	2.236067195	2.236067195	2.236067195	2.236067195	2.236067195	2.250747252	2.236067195	2.599283837	2.236067195	2.236067195	2.236067195	2.236067195	2.236067195	2.624635778	2.236067195	2.236067195	2.236067195	2.236067195	2.236067195	2.236067195	2.236067195	2.236067195	2.236067195	2.236067195	2.236067195	2.236067195	2.236067195	2.236067195	2.303713008	2.236067195
LINC00208	2.236067195	2.236067195	2.236067195	2.236067195	2.236067195	2.236067195	2.236067195	2.236067195	2.236067195	2.236067195	2.291694754	2.236067195	2.305340604	2.236067195	2.236067195	2.236067195	2.236067195	2.236067195	2.236067195	2.236067195	2.236067195	2.236067195	2.240265198	2.236067195	2.549998117	2.236067195	2.261161218	2.236067195	2.338744867	2.243015629	2.43071245	2.236067195	2.236067195	3.213458779	2.236067195	2.587929103	2.236067195	2.236067195	2.236067195	2.236067195	2.236067195	2.263424617	2.326582732	2.236067195	3.038029798	2.236067195	2.236067195	2.362160297	2.236067195
DNAH6	2.236080148	2.366851503	2.557443287	2.236080148	2.236080148	2.236080148	2.236080148	2.809746172	2.236080148	2.236080148	2.325533114	2.236080148	2.417783458	2.236080148	2.236067195	2.236067195	2.236080148	2.236080148	2.236067195	2.236080148	2.236080148	2.236067195	2.242059935	2.236080148	2.236080148	2.236080148	3.179790869	2.91144735	2.236080148	2.236080148	2.261500272	2.590376875	3.38713783	2.236080148	2.236080148	2.236080148	2.236080148	2.236080148	2.246785034	2.236080148	2.236067195	2.366990292	2.540070506	2.236080148	2.236080148	2.236080148	2.236080148	2.338606941	2.236067195
LRRC15	2.259660493	2.259660493	2.259660493	2.259660493	2.259660493	2.259660493	2.259660493	2.259660493	2.259660493	2.259660493	2.259660493	2.259660493	2.259660493	2.259660493	2.259660493	2.259660493	2.259660493	2.259660493	2.259660493	2.259660493	2.259660493	2.236187296	2.259660493	2.259660493	2.259660493	2.259660493	2.259660493	2.259660493	2.336356625	2.259660493	3.000994427	2.259660493	2.495567535	2.259660493	2.259660493	2.259660493	2.259660493	2.259660493	2.259660493	2.259660493	2.259660493	2.259660493	2.259660493	2.260428434	2.259660493	2.259660493	2.259660493	2.259660493	2.259660493
CFAP46	2.236067195	2.236067195	2.236067195	2.236067195	2.236067195	2.236067195	2.236067195	2.236067195	2.236067195	2.236067195	2.236067195	2.236067195	2.236067195	2.236067195	2.236067195	2.236067195	2.236067195	2.236067195	2.236067195	2.236067195	2.236067195	2.236067195	2.236067195	2.236067195	2.236067195	2.236067195	2.236067195	2.236067195	2.236067195	2.236067195	2.236067195	2.236067195	2.236067195	2.236067195	2.236067195	2.236067195	2.236067195	2.236067195	2.236067195	2.236067195	2.236067195	2.236067195	2.236067195	2.236067195	2.236067195	2.236067195	2.236067195	2.236067195	2.236067195
B3GNT7	2.236067195	2.236067195	2.236067195	2.236067195	2.236067195	2.236067195	2.236067195	2.236067195	2.236067195	2.262773175	2.236067195	2.236067195	2.236067195	2.236067195	2.236067195	2.236067195	2.236067195	2.236067195	2.236067195	2.236067195	2.236067195	2.236067195	2.236067195	2.236067195	2.265248869	2.236067195	2.236067195	2.236067195	2.236067195	2.236067195	2.255913676	2.236067195	2.236067195	2.236067195	2.236067195	2.236067195	2.236067195	2.236067195	2.236067195	2.236067195	2.236067195	2.236067195	2.236067195	2.236067195	2.302938986	2.236067195	2.236067195	2.356855336	2.304918911
CBLL2	2.236067195	2.236067195	2.236067195	2.236067195	2.236067195	2.236067195	3.093133049	2.236067195	2.236067195	2.236067195	2.236067195	2.236067195	2.236067195	2.236067195	2.236067195	2.236067195	2.236067195	2.236067195	2.236067195	2.236067195	2.236067195	2.236067195	2.236067195	2.236067195	2.236067195	2.236067195	2.236067195	2.236067195	2.236067195	2.236067195	2.28421147	2.236067195	3.682949242	2.236067195	2.236067195	2.236067195	2.236067195	2.236067195	2.236067195	2.236067195	2.236067195	2.236067195	2.236067195	2.236067195	2.236067195	2.236067195	3.109916088	2.236067195	2.236067195
ZMYM6	2.236067195	2.236067195	2.236067195	2.236067195	2.236067195	2.236067195	2.236067195	2.236067195	2.236067195	2.329606741	2.236067195	2.236067195	2.236067195	2.236067195	2.236067195	2.236067195	2.236067195	2.236067195	2.236067195	2.236067195	2.236067195	2.236067195	2.236067195	2.236067195	2.236067195	2.236067195	2.236067195	2.363586371	2.238846422	2.236067195	2.236067195	2.236067195	2.494308088	2.236067195	2.236067195	2.236067195	2.236067195	2.236067195	2.236067195	2.236067195	2.300797638	2.236067195	2.236067195	2.236067195	2.236067195	2.236067195	2.236067195	2.236067195	2.236067195
SGCZ	2.236067195	2.236067195	2.236067195	2.236067195	2.236067195	2.236067195	2.236067195	2.236067195	2.236067195	2.236067195	2.236067195	2.236067195	2.236067195	2.236067195	2.236067195	2.236067195	2.236067195	2.236067195	2.236067195	2.236067195	2.236067195	2.236067195	2.236067195	2.236067195	2.236067195	2.236067195	2.236067195	2.236067195	2.240577163	2.236067195	2.236067195	2.236067195	2.236067195	2.236067195	2.236067195	2.236067195	2.236067195	2.236067195	2.236067195	2.236067195	2.236067195	2.236067195	2.236067195	2.236067195	2.236067195	2.236067195	2.236067195	2.236067195	2.236067195
LINC02551	2.236067195	2.236067195	2.236067195	2.236067195	2.236067195	2.236067195	2.236067195	2.236067195	2.236067195	2.236067195	2.236067195	2.236067195	2.236067195	2.236067195	2.236067195	2.236067195	2.236067195	2.236067195	2.236067195	2.236067195	2.236067195	2.236067195	2.236067195	2.236067195	2.236067195	2.276724044	2.236067195	2.236067195	2.236067195	2.236067195	2.236067195	2.236067195	2.236067195	2.236067195	2.236067195	2.236067195	2.236067195	2.236067195	2.236067195	2.236067195	2.236067195	2.236067195	2.236067195	2.236067195	2.236067195	2.236067195	2.343943783	2.236067195	2.236067195
WNT9B	2.236067195	2.236067195	3.219953816	2.236067195	2.236067195	2.236067195	2.236067195	2.236067195	2.236067195	2.296476713	2.236067195	2.366051155	2.736315779	2.236067195	2.236067195	2.236067195	2.236067195	2.236067195	2.526972413	2.236067195	2.236067195	2.236067195	2.236067195	2.236067195	2.236067195	2.426719735	2.236067195	2.236067195	2.236067195	2.236067195	2.331783753	2.236067195	2.729506972	2.236067195	2.236067195	2.236067195	2.236067195	2.236067195	2.236067195	2.607175842	2.236067195	2.236067195	2.236067195	2.236067195	2.443653131	2.236067195	2.236067195	2.236067195	2.236067195
DNAJB13	3.081147326	2.331298755	3.204641626	2.26962589	3.083631569	2.729823866	3.152102874	3.450074734	2.547343077	2.879550408	2.430486549	3.259031477	2.26962589	2.298869674	2.769422199	2.490673948	2.26962589	2.875384556	2.342535411	2.26962589	2.26962589	2.26962589	2.271626038	2.290149212	2.269922448	2.26962589	3.224504426	2.5450297	2.26962589	2.501707442	2.418984467	2.26962589	3.150662787	3.250991029	2.236067195	2.26962589	2.26962589	2.236423877	2.26962589	2.26962589	2.26962589	2.26962589	2.26962589	2.26962589	2.26962589	2.270598073	2.938318172	2.26962589	2.26962589
CNPY3	8.012108769	8.321465466	6.235230592	7.841916134	8.701334207	8.652598016	6.086725426	8.573671339	8.593873269	8.486834639	7.902507841	8.031273263	6.827033008	8.116171352	8.00553843	8.015616312	7.607713503	7.80119473	7.111087901	8.805951881	9.314207598	9.944662156	8.736513766	9.00107942	9.994954984	10.03837053	8.290202456	9.867340997	9.436769378	8.38227079	7.891582218	9.891712419	9.492410859	10.36733276	8.518010622	9.963754942	9.25402153	7.698028127	8.434973801	8.976168235	7.06171108	9.458668391	7.717707799	8.423506199	9.66282546	8.242388192	8.259342698	8.393633929	8.893373479
SCAMP1	4.956523111	6.69363343	5.401338606	5.796586343	6.548889876	6.145322036	5.18561698	4.547124327	5.773433241	6.592904893	6.602093119	5.861596958	4.415930759	4.737003931	4.859637644	6.027004176	5.01879761	7.174742031	6.325331207	3.829040357	2.917376306	4.354719215	3.467979993	2.772304211	2.964073458	2.631950558	2.631950558	4.583053619	3.467979993	3.379838814	3.538107449	2.973351737	2.917376306	2.768349042	4.858236824	4.672969116	3.269410664	3.785420309	2.629556617	2.631950558	3.676143144	2.917376306	2.917376306	3.979845215	3.823695643	2.867273546	3.002458463	3.467979993	3.467979993
LINC00471	2.236067195	2.236067195	2.236067195	2.236067195	2.236067195	2.236067195	2.552290872	2.236067195	2.236067195	2.236067195	2.236067195	2.236067195	2.236067195	2.236067195	2.236067195	2.236067195	2.236067195	2.236067195	2.236067195	2.470977745	2.236067195	2.236067195	2.437035703	2.365576665	2.269115656	2.847953796	2.670424822	2.236067195	2.236067195	2.476259581	2.258849326	2.240461867	2.907069499	2.236067195	2.236067195	2.236067195	2.577010133	2.248460143	2.236067195	2.358875571	2.236067195	2.265003805	2.735799344	2.236067195	2.236067195	2.239218191	2.527622177	2.651360815	2.236067195
HAS3	5.28231013	5.570250479	5.955043991	5.507331309	4.63916829	5.549582966	5.570250479	5.570250479	5.549582966	5.28231013	5.549582966	5.364281233	5.570250479	5.339157119	5.505317945	5.241388234	5.549582966	5.549582966	5.570250479	6.771392641	6.68247105	7.06979584	5.814177603	6.662396557	6.504158081	7.467519906	7.297044433	6.135380808	5.549582966	7.261115596	5.876203281	5.659668044	6.812558879	6.114672249	5.702833866	6.513046379	7.068119569	5.65972551	6.867284949	5.570250479	5.536797825	7.101591448	5.949645124	5.570250479	7.001544677	6.212452804	7.747542292	5.570250479	6.620055696
FGF4	2.236067195	2.236067195	2.236067195	2.236067195	2.236067195	2.236067195	2.236067195	2.236067195	2.236067195	2.236067195	2.236067195	2.236067195	2.236067195	2.236067195	2.236067195	2.236067195	2.236067195	2.236067195	2.236067195	2.236067195	2.236067195	2.236067195	2.236067195	2.236067195	2.236067195	2.236067195	2.236067195	2.236067195	2.236067195	2.236067195	2.236067195	2.236067195	2.236067195	2.236067195	2.236067195	2.236067195	2.236067195	2.236067195	2.236067195	2.236067195	2.236067195	2.236067195	2.236067195	2.236067195	2.236067195	2.236067195	2.236067195	2.236067195	2.236067195
SLC30A8	2.25402866	2.25402866	2.25402866	2.25402866	2.25402866	2.25402866	3.608975091	2.303358782	2.25402866	2.467248178	2.25402866	2.25402866	2.396839174	2.25402866	2.25402866	2.25402866	2.25402866	2.25402866	2.350837632	2.25402866	2.25402866	2.25402866	2.25402866	2.25402866	2.25402866	2.667933736	2.438770704	2.236067195	2.25402866	2.293245079	2.25402866	2.25402866	2.25402866	2.25402866	2.25402866	2.25402866	2.25402866	2.25402866	2.25402866	2.25402866	2.25402866	2.25402866	2.25402866	2.25402866	2.25402866	2.25402866	2.25402866	2.25402866	2.25402866
LOC439933	2.236067195	2.236067195	2.236067195	2.236067195	2.236067195	2.236067195	2.236067195	2.236067195	2.236067195	2.236067195	2.236067195	2.236067195	2.236067195	2.236067195	2.236067195	2.236067195	2.236067195	2.236067195	2.236067195	2.236067195	2.236067195	2.236067195	2.236067195	2.236067195	2.236067195	2.236067195	2.236067195	2.236067195	2.236067195	2.236067195	2.236067195	2.236067195	2.236067195	2.236067195	2.236067195	2.236067195	2.236067195	2.236067195	2.236067195	2.236067195	2.236067195	2.236067195	2.236067195	2.236067195	2.236067195	2.236067195	2.236067195	2.236067195	2.236067195
C11orf65	2.236067195	2.236067195	2.236067195	2.236067195	2.236067195	2.236067195	2.236067195	2.236067195	2.236067195	2.236067195	2.236067195	2.236067195	2.236067195	2.236067195	2.236067195	2.236067195	2.236067195	2.236067195	2.236067195	2.236067195	2.236067195	2.236067195	2.236067195	2.236067195	2.236067195	2.458653059	2.236067195	2.236067195	2.236067195	2.236067195	2.236067195	2.236067195	2.236067195	2.236067195	2.236067195	2.236067195	2.236067195	2.661886986	2.236067195	2.236067195	2.236067195	2.236067195	2.236067195	2.250270688	2.236067195	2.236067195	2.236067195	2.236067195	2.236067195
FAM71E2	2.236067195	2.236067195	2.236067195	2.236067195	2.236067195	2.236067195	2.236067195	2.236067195	2.236067195	2.236067195	2.236067195	2.236067195	2.236067195	2.236067195	2.236067195	2.236067195	2.236067195	2.236067195	2.236067195	2.236067195	2.236067195	2.236067195	2.236067195	2.236067195	2.236067195	2.236067195	2.236067195	2.236067195	2.236067195	2.236067195	2.236067195	2.236067195	2.236067195	2.236067195	2.236067195	2.236067195	2.236067195	2.236067195	2.236067195	2.236067195	2.236067195	2.236067195	2.236067195	2.236067195	2.236067195	2.236067195	2.236067195	2.236067195	2.236067195
OR5P2	2.236067195	2.236067195	2.236067195	2.236067195	2.236067195	2.236067195	2.236067195	2.236067195	2.236067195	2.236067195	2.236067195	2.236067195	2.236067195	2.236067195	2.236067195	2.236067195	2.236067195	2.236067195	2.236067195	2.236067195	2.236067195	2.236067195	2.236067195	2.236067195	2.236067195	2.236067195	2.236067195	2.236067195	2.236067195	2.236067195	2.236067195	2.236067195	2.236067195	2.236067195	2.236067195	2.236067195	2.236067195	2.236067195	2.236067195	2.236067195	2.236067195	2.236067195	2.236067195	2.236067195	2.236067195	2.236067195	2.236067195	2.236067195	2.236067195
DYDC1	2.236067195	2.236067195	2.236067195	2.236067195	2.236067195	2.236067195	2.236067195	2.236067195	2.236067195	2.236067195	2.236067195	2.236067195	2.236067195	2.236067195	2.236067195	2.236067195	2.236067195	2.236067195	2.236067195	2.236067195	2.236067195	2.236067195	2.236067195	2.236067195	2.236067195	2.236067195	2.236067195	2.236067195	2.239266796	2.454370247	2.236067195	2.236067195	2.236067195	2.236067195	2.236067195	2.236067195	2.236067195	2.236067195	2.236067195	2.236067195	2.236067195	2.236067195	2.236067195	2.236067195	2.236067195	2.236067195	2.236067195	2.236067195	2.236067195
IL27	2.236067195	2.236067195	2.236067195	2.236067195	2.236067195	2.236067195	2.236067195	2.236067195	2.236067195	2.236067195	2.236067195	2.236067195	2.236067195	2.236067195	2.236067195	2.236067195	2.236067195	2.236067195	2.236067195	2.236067195	2.236067195	2.236067195	2.236067195	2.236067195	2.236067195	2.236067195	2.236067195	2.236067195	2.236067195	2.236067195	2.236067195	2.236067195	2.236067195	2.236067195	2.236067195	2.236067195	2.236067195	2.236067195	2.236067195	2.236067195	2.236067195	2.236067195	2.236067195	2.236067195	2.236067195	2.236067195	2.236067195	2.236067195	2.236067195
IQCF1	2.236067195	2.236067195	2.236067195	2.236067195	2.236067195	2.236067195	2.236067195	2.236067195	2.236067195	2.236067195	2.236067195	2.236067195	2.236067195	2.236067195	2.236067195	2.236067195	2.236067195	2.236067195	2.236067195	2.236067195	2.236067195	2.236067195	2.236067195	2.236067195	2.236067195	2.236067195	2.236067195	2.236067195	2.236067195	2.236067195	2.236067195	2.236067195	2.236067195	2.236067195	2.236067195	2.236067195	2.236067195	2.236067195	2.236067195	2.236067195	2.236067195	2.236067195	2.236067195	2.236067195	2.236067195	2.236067195	2.277050772	2.251834565	2.236067195
DEFB125	2.236067195	2.236067195	2.236067195	2.236067195	2.236067195	2.236067195	2.236067195	2.236067195	2.236067195	2.236067195	2.236067195	2.236067195	2.236067195	2.236067195	2.236067195	2.236067195	2.236067195	2.236067195	2.236067195	2.236067195	2.236067195	2.236067195	2.236067195	2.236067195	2.236067195	2.236067195	2.236067195	2.236067195	2.236067195	2.236067195	2.236067195	2.236067195	2.236067195	2.236067195	2.236067195	2.236067195	2.236067195	2.236067195	2.236067195	2.236067195	2.236067195	2.236067195	2.236067195	2.236067195	2.236067195	2.236067195	2.236067195	2.236067195	2.236067195
WFDC10B	2.236067195	2.236067195	2.236067195	2.236067195	2.236067195	2.236067195	2.236067195	2.236067195	2.236067195	2.236067195	2.236067195	2.236067195	2.236067195	2.236067195	2.236067195	2.236067195	2.236067195	2.236067195	2.236067195	2.236067195	2.236067195	2.236067195	2.236067195	2.236067195	2.236067195	2.236067195	2.236067195	2.236067195	2.236067195	2.236067195	2.236067195	2.236067195	2.236067195	2.236067195	2.236067195	2.236067195	2.236067195	2.236067195	2.236067195	2.236067195	2.236067195	2.236067195	2.236067195	2.236067195	2.236067195	2.239596059	2.236067195	2.236067195	2.236067195
PKHD1	2.236067195	2.236067195	2.236067195	2.236067195	2.236067195	2.236067195	2.365558783	2.236067195	2.236067195	2.236067195	2.236067195	2.236067195	2.236067195	2.236067195	2.236067195	2.236067195	2.236067195	2.236067195	2.236067195	2.236067195	2.236067195	2.236067195	2.236067195	2.236067195	2.236067195	2.236067195	2.236067195	2.236067195	2.236067195	2.236067195	2.236067195	2.236067195	2.236067195	2.236067195	2.236067195	2.236067195	2.236067195	2.236067195	2.236067195	2.236067195	2.236067195	2.236067195	2.236067195	2.236067195	2.236067195	2.236067195	2.236067195	2.236067195	2.236067195
PKD1L1	2.236067195	2.236067195	2.236067195	2.236067195	2.236067195	2.236067195	2.236067195	2.236067195	2.236067195	2.236067195	2.236067195	2.236067195	2.236067195	2.236067195	2.236067195	2.236067195	2.236067195	2.236067195	2.236067195	2.236067195	2.236067195	2.236067195	2.236067195	2.236067195	2.236067195	2.236067195	2.236067195	2.236067195	2.236067195	2.236067195	2.236067195	2.236067195	2.236067195	2.236067195	2.236067195	2.236067195	2.236067195	2.236067195	2.236067195	2.236067195	2.236067195	2.236067195	2.236067195	2.236067195	2.236067195	2.236067195	2.236067195	2.236067195	2.236067195
ADGRG4	2.236067195	2.236067195	2.236067195	2.236067195	2.236067195	2.236067195	2.236067195	2.236067195	2.236067195	2.236067195	2.236067195	2.236067195	2.236067195	2.236067195	2.236067195	2.236067195	2.236067195	2.236067195	2.236067195	2.236067195	2.236067195	2.236067195	2.236067195	2.236067195	2.236067195	2.236067195	2.303096955	2.236067195	2.236067195	2.236067195	2.236067195	2.236067195	2.236067195	2.236067195	2.236067195	2.236067195	2.236067195	2.236067195	2.236067195	2.236067195	2.236067195	2.236067195	2.236067195	2.236067195	2.236067195	2.236067195	2.236067195	2.236067195	2.236067195
TENM1	2.236067195	2.236067195	2.361199543	2.236067195	2.236067195	2.236067195	2.236067195	2.236067195	2.236067195	2.236067195	2.236067195	2.236067195	2.236067195	2.236067195	2.236067195	2.236067195	2.236067195	2.236067195	2.236067195	2.236067195	2.236067195	2.236067195	2.472705035	2.808249405	2.236067195	2.236067195	3.423856873	2.236067195	2.245986031	2.236067195	2.236067195	2.236067195	2.236067195	2.236067195	2.236067195	2.236067195	2.267923743	2.236067195	2.256234847	2.390980891	2.236067195	2.236067195	2.236067195	2.236067195	2.267645902	2.236067195	2.278252017	2.36493892	2.236067195
REXO1L1P	2.236067195	2.236067195	2.236067195	2.254661778	2.236067195	2.236067195	3.135276084	2.262578629	2.236067195	2.236067195	2.236067195	2.236067195	2.236067195	2.236067195	2.236067195	2.236067195	2.236067195	2.236067195	2.236067195	2.236067195	2.236067195	2.236067195	2.236067195	2.236067195	2.236067195	2.236067195	2.236067195	2.236067195	2.236067195	2.236067195	2.236067195	2.236067195	2.236067195	2.236067195	2.236067195	2.236067195	2.236067195	2.236067195	2.236067195	2.236067195	2.236067195	2.236067195	2.236067195	2.236067195	2.236067195	2.236067195	2.236067195	2.236067195	2.236067195
CNTNAP5	2.236067195	2.236067195	2.236067195	2.236067195	2.236067195	2.236067195	2.236067195	2.236067195	2.236067195	2.236067195	2.236067195	2.236067195	2.236067195	2.236067195	2.236067195	2.236067195	2.236067195	2.236067195	2.236067195	2.236067195	2.236067195	2.236067195	2.236067195	2.236067195	2.236067195	2.236067195	2.236067195	2.236067195	2.236067195	2.249964331	2.236067195	2.236067195	2.236067195	2.236067195	2.236067195	2.236067195	2.236067195	2.236067195	2.236067195	2.236067195	2.236067195	2.236067195	2.236067195	2.236067195	2.236067195	2.236067195	2.236067195	2.236067195	2.236067195
RECQL4	4.586594648	4.778197401	5.725029062	4.173957599	6.085977872	4.868188211	4.450061998	4.723550677	4.359238796	4.42682032	4.317121735	4.39324399	4.55357834	5.486532799	5.689252494	4.352972908	4.352972908	4.352972908	4.262137055	4.674667341	7.118193287	5.234708375	4.352972908	5.513067211	5.190634671	6.815064799	7.366276217	6.622088656	4.868188211	7.114991771	7.142723693	7.093094117	7.106717687	8.392950716	4.365892206	5.640733351	6.689948389	4.868188211	6.533709434	5.37210121	5.733220967	4.352972908	4.868188211	4.317515411	5.081337415	7.039786919	7.536457732	4.352972908	5.525107215
ADGRF3	2.236067195	2.236067195	2.236067195	2.236067195	2.236067195	2.236067195	2.236067195	2.236067195	2.236067195	2.236067195	2.236067195	2.236067195	2.236067195	2.236067195	2.236067195	2.236067195	2.236067195	2.236067195	2.236067195	2.236067195	2.236067195	2.236067195	2.236067195	2.236067195	2.236067195	2.236067195	2.544665541	2.23875001	2.236067195	2.261618308	2.236067195	2.236067195	2.503933046	2.236067195	2.236067195	2.236067195	2.236067195	2.236067195	2.236067195	2.236067195	2.236067195	2.236067195	2.236067195	2.236067195	2.236067195	2.236067195	2.283221612	2.236067195	2.255304718
TMC2	2.296642093	2.236067195	2.310047982	2.236067195	2.236067195	2.483286793	2.236067195	2.236067195	2.236067195	2.328808289	2.236067195	2.236067195	2.236067195	2.236067195	2.236067195	2.321795808	2.236067195	2.236067195	2.236067195	2.236067195	2.236067195	2.236067195	2.346172123	2.364799132	2.236067195	2.236067195	2.236067195	2.236067195	2.236067195	2.236067195	2.236067195	2.236067195	2.236067195	2.236067195	2.236067195	2.236067195	2.236067195	2.236067195	2.236067195	2.236067195	2.236067195	2.236067195	2.236067195	2.236067195	2.236067195	2.236067195	2.236067195	2.236067195	2.236067195
SMCR5	2.236067195	2.236067195	2.236067195	2.236067195	2.236067195	2.236067195	2.236067195	2.236067195	2.236067195	2.236067195	2.359755252	2.236067195	2.236067195	2.236067195	2.236067195	2.236067195	2.236067195	2.307030261	2.236067195	2.236067195	2.236067195	2.236067195	2.260809129	2.236067195	2.236067195	2.336281362	2.236067195	2.236067195	2.236067195	2.236067195	2.236067195	2.236067195	2.236067195	2.236067195	2.236067195	2.236067195	2.268023716	2.236067195	2.236067195	2.236067195	2.474881056	2.236067195	2.236067195	2.236067195	2.236067195	2.236067195	2.236067195	2.344682752	2.236067195
BICD2	2.236607483	2.325559193	2.236607483	2.236607483	2.312390925	2.236607483	2.236607483	2.236607483	2.236607483	2.267974158	2.277491806	2.236607483	2.236607483	2.293819685	2.236607483	2.246357814	2.236607483	2.236607483	2.236607483	2.236607483	2.237455699	2.236607483	2.236607483	2.236607483	2.236607483	2.236607483	2.236607483	2.236607483	2.236607483	2.236607483	2.269346843	2.236607483	2.236607483	2.297248726	2.236607483	2.307596787	2.236607483	2.236607483	2.236607483	2.249312343	2.236607483	2.236607483	2.236607483	2.236607483	2.236607483	2.236607483	2.236607483	2.236607483	2.236607483
ZIM3	2.236067195	2.236067195	2.236067195	2.236067195	2.236067195	2.236067195	2.236067195	2.236067195	2.236067195	2.236067195	2.236067195	2.236067195	2.236067195	2.236067195	2.236067195	2.236067195	2.236067195	2.236067195	2.236067195	2.236067195	2.236067195	2.236067195	2.236067195	2.236067195	2.236067195	2.236067195	2.236067195	2.236067195	2.236067195	2.236067195	2.236067195	2.236067195	2.236067195	2.236067195	2.236067195	2.236067195	2.236067195	2.236067195	2.236067195	2.236067195	2.236067195	2.236067195	2.236067195	2.236067195	2.236067195	2.236067195	2.236067195	2.236067195	2.236067195
NOX5	2.236067195	2.236067195	2.236067195	2.236067195	2.236067195	2.236067195	2.236067195	2.236067195	2.236067195	2.236067195	2.236067195	2.236067195	2.236067195	2.236067195	2.236067195	2.236067195	2.236067195	2.236067195	2.236067195	2.236067195	2.236067195	2.236067195	2.236067195	2.236067195	2.236067195	2.236067195	2.236067195	2.236067195	2.236067195	2.236067195	2.236067195	2.236067195	2.236067195	2.236067195	2.236067195	2.236067195	2.236067195	2.236120051	2.236067195	2.236067195	2.236067195	2.236067195	2.236067195	2.236067195	2.236067195	2.236067195	2.236067195	2.832564743	2.236067195
DAOA-AS1	2.236067195	2.236067195	2.236067195	2.236067195	2.236067195	2.236067195	2.236067195	2.236067195	2.236067195	2.236067195	2.236067195	2.236067195	2.236067195	2.236067195	2.236067195	2.236067195	2.236067195	2.236067195	2.236067195	2.236067195	2.236067195	2.236067195	2.236067195	2.236067195	2.236067195	2.236067195	2.236067195	2.236067195	2.236067195	2.236067195	2.236067195	2.236067195	2.236067195	2.236067195	2.236067195	2.236067195	2.236067195	2.236067195	2.236067195	2.236067195	2.236067195	2.236067195	2.236067195	2.236067195	2.236067195	2.236067195	2.236067195	2.236067195	2.236067195
ADGRG6	2.236067195	2.236067195	2.236067195	2.236067195	2.236067195	2.236067195	2.236067195	2.236067195	2.236067195	2.236067195	2.236067195	2.236067195	2.236067195	2.236067195	2.236067195	2.236067195	2.236067195	2.236067195	2.236067195	2.236067195	2.236067195	2.236067195	2.236067195	2.277441649	2.236067195	2.35498669	2.354181137	2.236067195	2.236067195	2.250581698	2.236067195	2.236067195	2.236067195	2.236067195	2.236067195	2.236067195	2.236067195	2.236067195	2.236067195	2.24952307	2.236067195	2.236067195	2.236067195	2.236067195	2.236067195	2.236067195	2.236067195	2.236067195	2.236067195
KLHL4	2.236067195	2.236067195	2.236067195	2.236067195	2.236067195	2.236067195	2.236067195	2.236067195	2.236067195	2.236067195	2.236067195	2.236067195	2.236067195	2.236067195	2.236067195	2.236067195	2.236067195	2.236067195	2.236067195	2.236067195	2.236067195	2.236067195	2.236067195	2.436536624	2.236067195	2.236067195	2.236067195	2.277750759	2.236067195	2.236067195	2.236067195	2.236067195	2.236067195	2.236067195	2.236067195	2.236067195	2.236067195	2.236067195	2.236067195	2.236067195	2.236067195	2.236067195	2.236067195	2.236067195	2.236067195	2.240168553	2.236067195	2.236067195	2.236067195
GPR156	2.236067195	2.249479616	2.236067195	2.236067195	2.236067195	2.236067195	2.236067195	2.236067195	2.236067195	2.236067195	2.236067195	2.236067195	2.236067195	2.236067195	2.236067195	2.236067195	2.236067195	2.236067195	2.236067195	2.236067195	2.236067195	2.236067195	2.236067195	2.236067195	2.236067195	2.236067195	2.236067195	2.236067195	2.236067195	2.236067195	2.236067195	2.236067195	2.236067195	2.236067195	2.236067195	2.236067195	2.236067195	2.236067195	2.236067195	2.236067195	2.236067195	2.236067195	2.236067195	2.236067195	2.236067195	2.236067195	2.236067195	2.236067195	2.236067195
SUOX	5.647453568	5.546442918	5.404363095	5.126223583	5.777311623	5.777311623	5.311500548	6.358687242	5.423597938	5.777311623	5.935242275	5.541811701	5.370166359	5.136631045	5.433248779	5.153977885	4.533573447	5.494788012	5.777311623	5.887416551	6.826833471	6.432767255	5.64027924	6.575966956	7.17924283	7.100689918	5.278456946	7.184337698	6.761044512	7.058907295	7.048967672	7.095788983	7.070070784	6.751797722	6.300261452	6.529920091	6.921936844	6.611559667	6.412823372	5.884487367	5.246051151	6.675897774	6.413373883	5.199370514	6.634927162	5.68449255	6.202257583	5.910057618	6.592653681
ADGRF4	2.236067195	2.236067195	2.236067195	2.236067195	2.236067195	2.236067195	2.236067195	2.236067195	2.236067195	2.236067195	2.236067195	2.236067195	2.236067195	2.236067195	2.236067195	2.236067195	2.236067195	2.236067195	2.236067195	2.236067195	2.236067195	2.236067195	2.236067195	2.236067195	2.236067195	2.236067195	2.236067195	2.236067195	2.236067195	2.236067195	2.236067195	2.236067195	2.236067195	2.236067195	2.236067195	2.236067195	2.236067195	2.236067195	2.236067195	2.236067195	2.236067195	2.236067195	2.236067195	2.236067195	2.236067195	2.236067195	2.236067195	2.236067195	2.236067195
IL31RA	2.236067195	2.236067195	2.236067195	2.236067195	2.236067195	2.236067195	2.236067195	2.236067195	2.236067195	2.236067195	2.236067195	2.236067195	2.236067195	2.236067195	2.236067195	2.236067195	2.236067195	2.236067195	2.236067195	2.236067195	2.236067195	2.236067195	2.236067195	2.236067195	2.236067195	2.236067195	2.236067195	2.236067195	2.236067195	2.236067195	2.236067195	2.236067195	2.236067195	2.236067195	2.236067195	2.236067195	2.236067195	2.236067195	2.236067195	2.236067195	2.236067195	2.236067195	2.236067195	2.236067195	2.236067195	2.236067195	2.236067195	2.236067195	2.236067195
SYTL5	2.236067195	2.236067195	2.886958694	2.546408719	2.236067195	2.236067195	2.283089712	2.236067195	2.236067195	2.518396841	2.236067195	2.236067195	2.236067195	2.236067195	2.236067195	2.320163397	2.40653561	2.403945481	2.695902621	2.236067195	2.236067195	2.236067195	2.236067195	2.236067195	2.236067195	2.236067195	2.518070992	2.236067195	2.236067195	2.236067195	2.236067195	2.236067195	2.368004089	2.236067195	2.236067195	2.236067195	2.236067195	2.236067195	2.236067195	2.259134775	2.236067195	2.339562516	2.236067195	2.236067195	2.236067195	2.236067195	2.301321473	2.236067195	2.236067195
SDCCAG8	3.972993521	5.232353885	2.977384365	3.008670145	4.569231198	3.884532555	3.24957655	5.085245189	4.785964405	3.662002785	5.058412787	5.667063514	3.008670145	4.920087616	4.897768129	4.032836216	4.321066284	3.767005223	5.225975966	2.929552524	2.983337626	2.843144566	2.93263151	2.843144566	2.778774501	2.880844924	3.525403916	2.929552524	2.977384365	2.843144566	2.929552524	2.977384365	3.239226787	2.929552524	4.648989235	2.977384365	2.908149186	2.236067195	3.008670145	2.843144566	2.708303134	2.843144566	3.008670145	2.929552524	2.929552524	2.929552524	3.401831434	2.929552524	2.843144566
ADGRF2	2.236067195	2.236067195	2.236067195	2.236067195	2.236067195	2.236067195	2.236067195	2.236067195	2.236067195	2.236067195	2.236067195	2.236067195	2.236067195	2.236067195	2.236067195	2.236067195	2.236067195	2.236067195	2.236067195	2.236067195	2.236067195	2.236067195	2.236067195	2.236067195	2.236067195	2.236067195	2.236067195	2.236067195	2.236067195	2.3096718	2.236067195	2.236067195	2.236067195	2.236067195	2.236067195	2.236067195	2.236067195	2.236067195	2.236067195	2.236067195	2.236067195	2.236067195	2.236067195	2.236067195	2.236067195	2.236067195	2.236067195	2.236067195	2.236067195
SYN2	2.609081488	2.260032654	2.260032654	2.260032654	2.278370446	2.425240198	2.260032654	2.260032654	2.333692214	2.863161232	2.281466312	2.457911275	2.345721305	2.992324902	2.294480348	2.612134786	2.260032654	2.663722538	2.260032654	2.260032654	2.260032654	2.260032654	2.260032654	2.351809965	2.385821121	2.341678754	2.280257732	2.259659262	2.343709474	2.260032654	2.342702302	2.260032654	3.024049911	2.988324824	2.260032654	2.308728618	2.260032654	2.259659262	2.260032654	2.556515205	2.260032654	2.260032654	2.58080131	2.247707086	2.470641971	2.260032654	2.260032654	2.260032654	2.580114471
ASB10	2.236067195	2.236067195	2.236067195	2.236067195	2.236067195	2.236067195	2.236067195	2.236067195	2.236067195	2.236067195	2.236067195	2.236067195	2.236067195	2.236067195	2.236067195	2.236067195	2.236067195	2.236067195	2.236067195	2.236067195	2.236067195	2.236067195	2.236067195	2.236067195	2.236067195	2.236067195	2.236067195	2.236067195	2.236067195	2.236067195	2.236067195	2.236067195	2.236067195	2.236067195	2.236067195	2.236067195	2.236067195	2.236067195	2.236067195	2.236067195	2.236067195	2.236067195	2.236067195	2.236067195	2.236067195	2.236067195	2.236067195	2.236067195	2.236067195
HTR3C	2.236067195	2.236067195	2.236067195	2.236067195	2.236067195	2.236067195	2.236067195	2.236067195	2.236067195	2.236067195	2.236067195	2.236067195	2.236067195	2.236067195	2.236067195	2.236067195	2.236067195	2.236067195	2.236067195	2.236067195	2.236067195	2.236067195	2.236067195	2.236067195	2.236067195	2.236067195	2.236067195	2.236067195	2.236067195	2.236067195	2.236067195	2.236067195	2.236067195	2.236067195	2.236067195	2.236067195	2.236067195	2.236067195	2.236067195	2.236067195	2.236067195	2.236067195	2.236067195	2.236067195	2.236067195	2.236067195	2.236067195	2.236067195	2.236067195
NFKBID	2.236067195	2.236067195	2.236067195	2.236067195	2.236067195	2.236067195	2.236067195	2.236067195	2.236067195	2.236067195	2.236067195	2.236067195	2.30510996	2.236067195	2.236067195	2.236067195	2.236067195	2.236067195	2.236067195	2.35436611	2.236067195	2.284266359	3.166635377	2.726553212	2.423295318	2.278506646	2.418211642	2.956160094	2.236067195	3.200226018	6.164440284	3.227068176	4.645766971	2.403144001	2.236067195	2.236067195	2.713214556	2.236067195	2.236067195	2.236067195	2.236067195	2.368348488	3.750058365	5.14395098	2.365484935	2.236067195	3.008321967	3.580907846	2.236067195
CD300LF	2.436022482	2.524164794	2.924547697	2.525611728	2.436022482	2.434328117	2.525611728	2.525611728	2.454719066	2.236067195	2.525611728	2.749029911	2.525611728	2.525611728	2.434328117	2.436022482	2.525611728	2.525611728	2.525611728	2.525611728	2.744459619	4.074566395	6.491459328	3.834466427	4.487254241	3.922436335	3.926737655	2.525611728	8.098610297	3.827698163	2.525611728	3.867045779	2.632280403	2.525611728	2.468230845	2.598164877	4.100569056	2.525611728	2.556086989	4.682705599	2.436022482	6.817318425	5.264574786	3.052760098	2.525611728	2.699577429	3.711508758	6.41081797	3.40296263
GJA10	2.236067195	2.236067195	2.236067195	2.236067195	2.236067195	2.236067195	2.236067195	2.236067195	2.236067195	2.236067195	2.236067195	2.236067195	2.236067195	2.236067195	2.236067195	2.236067195	2.236067195	2.236067195	2.236067195	2.236067195	2.236067195	2.236067195	2.236067195	2.236067195	2.236067195	2.236067195	2.359488963	2.236067195	2.236067195	2.236067195	2.236067195	2.236067195	2.236067195	2.236067195	2.236067195	2.236067195	2.245364149	2.236067195	2.236067195	2.236067195	2.236067195	2.236067195	2.236067195	2.236067195	2.236067195	2.236067195	2.514835042	2.236067195	2.236067195
WNT9A	2.236067195	2.236067195	2.236067195	2.236067195	2.236067195	2.236067195	2.236067195	2.236067195	2.236067195	2.236067195	2.236067195	2.236067195	2.236067195	2.236067195	2.236067195	2.262853028	2.236067195	2.236067195	2.236067195	2.236067195	2.236067195	2.236067195	2.236067195	2.236660796	3.111086353	2.236067195	2.3252679	2.236067195	2.236067195	2.236067195	2.267656846	2.239542949	2.236067195	2.501580438	2.236067195	2.236067195	2.272239166	2.272424507	2.236067195	2.236067195	2.236067195	2.289975554	2.341516496	2.236067195	2.466794548	2.236067195	2.236067195	2.564649604	2.248253261
GAL3ST2	2.411867445	2.319685679	2.236067195	2.249884836	2.236067195	2.333644648	2.236067195	2.270631468	2.236067195	2.236067195	2.386619199	2.236067195	2.236067195	2.931502151	2.236067195	2.236067195	2.236067195	2.236067195	2.236067195	2.236067195	2.236067195	2.236067195	2.236067195	2.236067195	2.236067195	2.236067195	2.236067195	2.236067195	2.236067195	2.236067195	2.236067195	2.236067195	2.236067195	2.236067195	2.236067195	2.236067195	2.236067195	2.236067195	2.236067195	2.236067195	2.236067195	2.260254363	2.236067195	2.236067195	2.236067195	2.236067195	2.236067195	2.236067195	2.236067195
PIP4K2B	3.888932893	3.888932893	3.925322251	3.888932893	3.888932893	3.888932893	3.983807833	3.888932893	3.888932893	3.888932893	3.888932893	3.888932893	3.888932893	3.888932893	3.888932893	3.888932893	3.888932893	3.888932893	3.888932893	3.978373893	3.912458829	3.884469187	3.888932893	4.095718397	4.566712636	4.120919355	5.743293492	3.888932893	4.765473405	4.561019163	3.938989185	3.888932893	4.489834052	4.576599951	3.884469187	4.347225281	3.938974875	3.888932893	4.736747924	4.03481228	4.486490855	3.888932893	4.560065566	3.890748159	4.023040183	4.636312129	3.888932893	3.91053996	3.888932893
ODF3	2.236067195	2.236067195	2.351206262	2.236067195	2.236067195	2.236067195	2.236067195	2.236067195	2.236067195	2.236067195	2.236067195	2.236067195	2.236067195	2.236067195	2.236067195	2.236067195	2.236067195	2.236067195	2.236067195	2.236067195	2.236067195	2.258619515	2.236067195	2.236067195	2.236067195	2.236067195	2.236067195	2.243507729	2.236067195	2.236067195	2.236067195	2.236067195	2.236067195	2.236067195	2.236067195	2.236067195	2.236067195	2.236067195	2.236067195	2.236067195	2.236067195	2.236067195	2.236067195	2.236067195	2.236067195	2.237314154	2.236067195	2.236067195	2.236067195
WFDC13	2.236067195	2.236067195	2.236067195	2.236067195	2.236067195	2.236067195	2.236067195	2.236067195	2.236067195	2.236067195	2.236067195	2.236067195	2.236067195	2.236067195	2.236067195	2.236067195	2.236067195	2.236067195	2.236067195	2.236067195	2.236067195	2.236067195	2.236067195	2.236067195	2.236067195	2.236067195	2.236067195	2.236067195	2.236067195	2.236067195	2.236067195	2.236067195	2.452365382	2.236067195	2.236067195	2.236067195	2.236067195	2.236067195	2.236067195	2.236067195	2.236067195	2.236067195	2.236067195	2.236067195	2.236067195	2.236067195	2.426379281	2.236067195	2.236067195
CCDC197	2.236067195	2.236067195	2.236067195	2.236067195	2.236067195	2.236067195	2.236067195	2.236067195	2.236067195	2.236067195	2.236067195	2.236067195	2.236067195	2.236067195	2.236067195	2.236067195	2.236067195	2.236067195	2.236067195	2.236067195	2.236067195	2.236067195	2.236067195	2.236067195	2.236067195	2.236067195	2.269742161	2.236067195	2.236067195	2.236067195	2.236067195	2.236067195	2.236067195	2.236067195	2.236067195	2.236067195	2.236067195	2.236067195	2.273249875	2.276542475	2.236067195	2.236067195	2.236067195	2.236067195	2.236067195	2.236067195	2.236067195	2.236067195	2.236067195
SLFN5	2.367750335	4.425347026	2.431242925	2.413565252	4.34019721	2.413565252	2.413565252	3.497845499	4.470210463	2.413565252	7.207660327	5.405500679	2.641040896	3.39074506	2.413565252	3.271466542	2.413565252	3.575502116	2.413565252	2.413565252	2.358798084	2.300498522	3.230368769	2.413565252	2.329702232	2.413565252	2.413565252	2.342954485	2.411671669	2.413565252	2.413565252	2.329702232	2.413565252	2.413565252	2.413565252	2.413565252	2.413565252	2.329702232	2.62712257	3.851131026	2.413565252	2.300498522	2.329702232	2.413565252	2.413565252	2.413565252	2.413565252	2.494588843	2.413565252
SERPINB12	2.795384086	2.237608098	2.237608098	2.522732217	2.270547426	2.237608098	2.237608098	2.237608098	2.237608098	2.237608098	2.319361655	2.237608098	2.237608098	2.237608098	2.237608098	2.237608098	2.237608098	2.9332733	2.237608098	2.237608098	2.237608098	2.237608098	2.237608098	2.237608098	2.237608098	2.237608098	2.515649615	2.258656366	2.237608098	2.237608098	3.021053964	2.237608098	3.473571278	3.236928983	2.237608098	2.237608098	2.237608098	2.301591988	2.237608098	2.237608098	2.237608098	2.237608098	2.237608098	2.237608098	2.268358372	2.237608098	2.450705886	2.237608098	2.237608098
GIPC3	2.261913249	2.236377166	2.236377166	2.236377166	2.236377166	2.467254744	2.236377166	2.236377166	2.236377166	2.653718961	2.236377166	2.236377166	2.236377166	2.236377166	2.236377166	2.236377166	2.236377166	2.236377166	2.484695118	2.309174762	2.236377166	2.236377166	2.247356248	2.236377166	2.236377166	2.963887477	2.827999006	2.262403179	2.236377166	2.384018432	2.26486387	2.236377166	2.362574304	2.236377166	2.236067195	2.236377166	2.236377166	2.236377166	2.253005746	2.24927471	2.236377166	2.236377166	2.236377166	2.236377166	2.236377166	2.489179469	2.236377166	2.369363031	2.328993915
PGLYRP3	2.236067195	2.236067195	2.236067195	2.236067195	2.236067195	2.236067195	2.236067195	2.236067195	2.236067195	2.236067195	2.236067195	2.236067195	2.236067195	2.236067195	2.236067195	2.236067195	2.236067195	2.236067195	2.236067195	2.236067195	2.236067195	2.236067195	2.236067195	2.236067195	2.236067195	2.236067195	2.236067195	2.236067195	2.236067195	2.236067195	2.236067195	2.236067195	2.236067195	2.236067195	2.236067195	2.236067195	2.236067195	2.236067195	2.236067195	2.236067195	2.236067195	2.236067195	2.236067195	2.236067195	2.236067195	2.236067195	2.236067195	2.236067195	2.236067195
PSKH2	2.236067195	2.236067195	2.236067195	2.236067195	2.236067195	2.236067195	2.304188872	2.236067195	2.236067195	2.236067195	2.236067195	2.236067195	2.236067195	2.236067195	2.236067195	2.236067195	2.236067195	2.236067195	2.236067195	2.236067195	2.236067195	2.236067195	2.236067195	2.236067195	2.236067195	2.236067195	2.236067195	2.236067195	2.236067195	2.236067195	2.236067195	2.236067195	2.236067195	2.236067195	2.236067195	2.236067195	2.236067195	2.236067195	2.236067195	2.236067195	2.236067195	2.236067195	2.236067195	2.236067195	2.236067195	2.236067195	2.236067195	2.236067195	2.236067195
OR6W1P	2.236067195	2.236067195	2.236067195	2.236067195	2.236067195	2.236067195	2.236067195	2.236067195	2.236067195	2.236067195	2.236067195	2.236067195	2.236067195	2.236067195	2.236067195	2.236067195	2.236067195	2.236067195	2.236067195	2.236067195	2.236067195	2.241420598	2.240971907	2.236067195	2.236067195	2.236067195	2.236067195	2.236067195	2.236067195	2.236067195	2.236067195	2.236067195	2.236067195	2.529493091	2.236067195	2.284603295	2.236067195	2.236067195	2.248078821	2.2609483	2.238585589	2.566213076	2.236067195	2.236067195	2.236067195	2.236067195	2.236067195	2.236067195	2.236067195
MOGAT1	9.4607766	9.187386872	6.672501619	3.98083091	6.975910006	4.338240661	6.501804514	5.396808875	8.292791654	5.791498671	4.335949427	5.236273613	10.41962746	5.890495459	8.493224504	8.098431771	8.414631843	6.525321	5.203576927	4.054956707	8.640380095	6.22287469	4.85031695	4.878620866	3.981771218	6.808977971	4.797700568	4.751319046	7.220084846	4.172939503	6.313638951	5.360801496	5.078158957	5.332877886	8.314775929	4.845074717	4.707951257	8.194199627	4.587784643	5.785898831	5.213640122	3.390127577	6.908411522	4.412694061	4.542906312	5.906164699	4.0616063	5.11609134	8.253819587
GPR78	2.236067195	2.236067195	2.611634049	2.236067195	2.236067195	2.236067195	2.236067195	2.236067195	2.236067195	2.236067195	2.236067195	2.236067195	2.236067195	2.248858347	2.236067195	2.236067195	2.236067195	2.236067195	2.236067195	2.25880411	2.495644657	2.236067195	2.236067195	2.236067195	2.236067195	2.236067195	2.236067195	2.236067195	2.236067195	2.236067195	2.409844948	2.236067195	2.236067195	2.236067195	2.236067195	2.327340821	2.236067195	2.236067195	2.236067195	2.236067195	2.238437088	2.557852754	2.236067195	2.236067195	2.391412545	2.236067195	2.406477021	2.236067195	2.236067195
H1-8	2.236067195	2.279378375	2.948953401	2.236067195	2.236067195	2.236067195	2.236067195	2.236067195	2.236067195	2.318676859	2.236067195	2.236067195	3.130177538	2.236067195	2.236067195	2.236067195	2.236067195	2.236067195	2.236067195	2.236067195	2.236067195	2.236067195	2.236067195	2.236067195	2.512516509	2.236067195	3.310827079	2.236067195	2.238557004	2.236067195	2.27663707	2.236067195	2.236067195	3.680202405	2.236067195	2.236067195	2.236067195	2.236067195	2.236067195	2.236067195	2.236067195	2.236067195	3.619790652	2.236067195	2.236067195	2.236067195	2.236067195	2.236067195	2.236067195
TAAR9	2.236067195	2.236067195	2.236067195	2.236067195	2.236067195	2.236067195	2.236067195	2.236067195	2.236067195	2.236067195	2.236067195	2.236067195	2.236067195	2.236067195	2.236067195	2.236067195	2.236067195	2.236067195	2.236067195	2.236067195	2.236067195	2.236067195	2.236067195	2.236067195	2.236067195	2.236067195	2.236067195	2.236067195	2.236067195	2.236067195	2.236067195	2.236067195	2.236067195	2.236067195	2.236067195	2.236067195	2.236067195	2.236067195	2.236067195	2.236067195	2.236067195	2.236067195	2.236067195	2.236067195	2.236067195	2.236067195	2.236067195	2.236067195	2.236067195
GNRHR2	2.236067195	2.320970051	2.236067195	2.236067195	2.236067195	2.236067195	2.236067195	2.236067195	2.236067195	2.236067195	2.236067195	2.236067195	2.236067195	2.236067195	2.236067195	2.236067195	2.236067195	2.236067195	2.236067195	2.236067195	2.236067195	2.236067195	2.236067195	2.236067195	2.236067195	2.299298621	2.295627637	2.236067195	2.236067195	2.236067195	2.236067195	2.236067195	2.236067195	2.236067195	2.236067195	2.236067195	2.236067195	2.236172697	2.236067195	2.349717974	2.236067195	2.236067195	3.065844264	2.238875361	2.263648108	2.239481808	2.236067195	2.236067195	2.236067195
MYOZ3	2.236067195	2.236067195	2.236067195	2.236067195	2.236067195	2.236067195	2.236067195	2.236067195	2.236067195	2.236067195	2.236067195	2.236067195	2.236067195	2.236067195	2.236067195	2.236067195	2.236067195	2.236067195	2.236067195	2.236067195	2.236067195	2.236067195	2.236067195	2.236067195	2.236067195	2.236067195	2.236067195	2.236067195	2.236067195	2.236067195	2.236067195	2.236067195	2.236067195	2.236067195	2.236067195	2.236067195	2.236067195	2.236067195	2.236067195	2.236067195	2.236067195	2.236067195	2.236067195	2.236067195	2.236067195	2.236067195	2.236067195	2.236067195	2.236067195
BNIPL	2.236067195	2.284747042	2.236067195	2.252932726	2.236067195	2.236067195	2.236067195	2.236067195	2.236067195	2.236067195	2.236067195	2.236067195	2.236067195	2.236067195	2.236067195	2.236067195	2.236067195	2.236067195	2.236067195	2.236067195	2.236067195	2.236067195	2.236067195	2.236067195	2.236067195	2.277158637	2.236067195	2.236067195	2.236067195	2.236067195	2.236067195	2.236067195	2.236067195	2.236067195	2.236067195	2.236067195	2.236067195	2.236067195	2.236067195	2.236067195	2.236067195	2.236067195	2.236067195	2.236067195	2.269658922	2.236067195	2.236067195	2.236067195	2.236067195
ASB11	2.236067195	2.236067195	2.236067195	2.236067195	2.236067195	2.236067195	2.236067195	2.236067195	2.236067195	2.236067195	2.236067195	2.236067195	2.236067195	2.236067195	2.236067195	2.236067195	2.236067195	2.236067195	2.236067195	2.236067195	2.236067195	2.236067195	2.236067195	2.236067195	2.236067195	2.236067195	2.236067195	2.236067195	2.236067195	2.236067195	2.236067195	2.236067195	2.236067195	2.236067195	2.236067195	2.236067195	2.236067195	2.236067195	2.236067195	2.236067195	2.236067195	2.236067195	2.236067195	2.236067195	2.236067195	2.236067195	2.236067195	2.236067195	2.236067195
OFCC1	2.236067195	2.236067195	2.236067195	2.236067195	2.236067195	2.236067195	2.236067195	2.236067195	2.236067195	2.236067195	2.236067195	2.236067195	2.236067195	2.236067195	2.236067195	2.236067195	2.236067195	2.236067195	2.236067195	2.236067195	2.236067195	2.236067195	2.236067195	2.236067195	2.236067195	2.236067195	2.236067195	2.236067195	2.236067195	2.236067195	2.236067195	2.236067195	2.236067195	2.236067195	2.236067195	2.236067195	2.236067195	2.236067195	2.304323325	2.236067195	2.236067195	2.236067195	2.236067195	2.236067195	2.236067195	2.236067195	2.236067195	2.236067195	2.236067195
SDR9C7	2.236067195	2.236067195	2.236067195	2.236067195	2.236067195	2.236067195	2.236067195	2.236067195	2.236067195	2.236067195	2.236067195	2.236067195	2.236067195	2.236067195	2.236067195	2.236067195	2.236067195	2.236067195	2.236067195	2.236067195	2.236067195	2.236067195	2.236067195	2.236067195	2.236067195	2.236067195	2.236067195	2.236067195	2.236067195	2.236067195	2.236067195	2.236067195	2.236067195	2.236067195	2.236067195	2.236067195	2.236067195	2.236067195	2.279690409	2.236067195	2.236067195	2.236067195	2.236067195	2.236067195	2.236067195	2.236067195	2.236067195	2.236067195	2.236067195
OR5P3	2.236067195	2.236067195	2.236067195	2.236067195	2.236067195	2.236067195	2.236067195	2.236067195	2.236067195	2.236067195	2.236067195	2.236067195	2.236067195	2.236067195	2.236067195	2.236067195	2.236067195	2.236067195	2.236067195	2.236067195	2.236067195	2.236067195	2.236067195	2.236067195	2.462566079	2.236067195	2.236067195	2.236067195	2.236067195	2.236067195	2.236067195	2.236067195	2.637901137	2.236067195	2.236067195	2.236067195	2.236067195	2.236067195	2.236067195	2.236067195	2.236067195	2.236067195	2.236067195	2.236067195	2.236067195	2.236067195	2.236067195	2.236067195	2.236067195
TRIM40	2.236067195	2.236067195	2.236067195	2.236067195	2.236067195	2.236067195	2.236067195	2.236067195	2.236067195	2.236067195	2.236067195	2.236067195	2.244055559	2.236067195	2.236067195	2.236067195	2.236067195	2.236067195	2.236067195	2.236067195	2.236067195	2.236067195	2.236067195	2.236067195	2.236067195	2.236067195	2.236067195	2.236067195	2.236067195	2.236067195	2.236067195	2.236067195	2.236067195	2.236067195	2.236067195	2.236067195	2.236067195	2.236067195	2.236067195	2.236067195	2.236067195	2.236067195	2.236067195	2.236067195	2.236067195	2.236067195	2.236067195	2.236067195	2.236067195
CSN1S2AP	2.236067195	2.236067195	2.236067195	2.236067195	2.236067195	2.236067195	2.236067195	2.236067195	2.236067195	2.236067195	2.236067195	2.236067195	2.236067195	2.236067195	2.236067195	2.236067195	2.236067195	2.236067195	2.236067195	2.236067195	2.236067195	2.236067195	2.236067195	2.236067195	2.236067195	2.236067195	2.236067195	2.236067195	2.236067195	2.236067195	2.236067195	2.236067195	2.515608629	2.236067195	2.236067195	2.236067195	2.236067195	2.236067195	2.58931664	2.236067195	2.236067195	2.236067195	2.236067195	2.236067195	2.236067195	2.236067195	2.236067195	2.236067195	2.236067195
WFDC12	2.249744757	2.25448422	3.720102843	2.255596551	2.357406934	2.249744757	3.915438001	2.249744757	2.443953468	3.177597302	2.377212221	2.249744757	2.249744757	2.249744757	2.249744757	2.249744757	2.249744757	2.397935812	2.249744757	2.249744757	2.249744757	2.249744757	2.249744757	2.249744757	2.249744757	2.249744757	2.249744757	2.249744757	2.249744757	2.294401765	2.249744757	2.270638323	3.269571812	2.249744757	2.249744757	2.249744757	2.249744757	2.249744757	2.249744757	2.249744757	2.249744757	2.249744757	2.249744757	2.249744757	2.249744757	2.249744757	2.249744757	2.249744757	2.249744757
CRYGN	2.236067195	2.236067195	2.236067195	2.236067195	2.236067195	2.236067195	2.9037091	2.236067195	2.236067195	2.236067195	2.236067195	2.236067195	2.236067195	2.236067195	2.236067195	2.236067195	2.236067195	2.236067195	2.236067195	2.275395487	2.236067195	2.236067195	6.271490188	2.236067195	2.839766052	2.860643266	2.236067195	2.236067195	2.236067195	3.175273459	2.236067195	2.236067195	3.201926854	2.236067195	2.236067195	2.236067195	2.236067195	2.236067195	2.236067195	2.236067195	2.238035038	5.383013959	2.236067195	2.236067195	2.236067195	2.281521621	2.236067195	5.692108411	2.236067195
STARD6	2.236067195	2.236067195	2.236067195	2.236067195	2.236067195	2.236067195	2.236067195	2.236067195	2.236067195	2.236067195	2.236067195	2.236067195	2.236067195	2.236067195	2.236067195	2.236067195	2.236067195	2.236067195	2.236067195	2.236067195	2.236067195	2.236067195	2.236067195	2.236067195	2.236067195	2.236067195	2.236067195	2.236067195	2.236067195	2.236067195	2.236067195	2.236067195	2.236067195	2.236067195	2.236067195	2.236067195	2.236067195	2.236067195	2.236067195	2.236067195	2.236067195	2.262472852	2.236067195	2.236067195	2.236067195	2.236067195	2.236067195	2.236067195	2.236067195
C11orf40	2.236067195	2.236067195	2.236067195	2.236067195	2.236067195	2.236067195	2.236067195	2.236067195	2.236067195	2.236067195	2.236067195	2.236067195	2.236067195	2.236067195	2.236067195	2.236067195	2.236067195	2.236067195	2.236067195	2.236067195	2.236067195	2.236067195	2.236067195	2.236067195	2.236067195	2.236067195	2.236067195	2.236067195	2.236067195	2.236067195	2.236067195	2.236067195	2.236067195	2.236067195	2.236067195	2.236067195	2.236067195	2.236067195	2.236067195	2.236067195	2.236067195	2.236067195	2.236067195	2.236067195	2.236067195	2.236067195	2.236067195	2.236067195	2.236067195
ZBTB7C-AS2	2.236067195	2.236067195	2.236067195	2.236067195	2.236067195	2.236067195	2.236067195	2.236067195	2.236067195	2.236067195	2.236067195	2.236067195	2.236067195	2.236067195	2.236067195	2.236067195	2.236067195	2.236067195	2.236067195	2.236067195	2.236067195	2.236067195	2.236067195	2.236067195	2.323078324	2.236067195	2.236067195	2.236067195	2.245369672	2.236067195	2.236067195	2.236067195	2.236067195	2.236067195	2.236067195	2.236067195	2.236067195	2.236067195	2.236067195	2.236067195	2.236067195	2.236067195	2.236067195	2.236067195	2.236067195	2.236067195	2.236067195	2.236067195	2.236067195
BCL2L11	2.735929331	2.724620833	3.34813146	3.095849913	2.423509124	4.00795187	3.785056595	3.649471092	3.356479344	2.734845236	2.420973436	3.428421938	3.680624714	2.505865266	2.360481948	3.180059393	2.698396734	3.314394777	2.858642083	2.350499868	2.350499868	2.57962487	2.447077436	2.519576687	2.352746082	2.658998676	2.740177553	2.444501643	2.351414463	2.514942262	3.272432392	2.350499868	2.350499868	3.54857151	2.328312417	3.214094116	2.350499868	2.264792481	2.350499868	2.350499868	2.287971404	2.597562571	2.350499868	2.350499868	2.932834663	2.331217834	2.514852439	2.697577976	2.446083882
DEFB119	2.236067195	2.236067195	2.236067195	2.236067195	2.236067195	2.236067195	2.236067195	2.236067195	2.236067195	2.236067195	2.236067195	2.236067195	2.236067195	2.236067195	2.236067195	2.236067195	2.236067195	2.236067195	2.236067195	2.242163484	2.236067195	2.236067195	2.236067195	2.236067195	2.236067195	2.236067195	2.236067195	2.236067195	2.236067195	2.236067195	2.236067195	2.236067195	2.236067195	2.236067195	2.236067195	2.236067195	2.236067195	2.236067195	2.236067195	2.236067195	2.236067195	2.236067195	2.236067195	2.236067195	2.236067195	2.236067195	2.236067195	2.236067195	2.236067195
TAC4	2.990771494	2.990771494	2.990771494	2.990771494	2.990771494	2.990771494	2.990771494	2.990771494	3.035624072	2.990771494	2.990771494	2.990771494	3.641847746	2.990771494	2.990771494	2.990771494	2.990771494	3.147595182	2.990771494	2.990771494	3.550595408	2.990771494	3.568535849	3.116203877	3.775140629	3.668811589	4.389322486	2.990771494	3.023774148	2.990771494	3.5018856	3.511164877	3.115824126	4.706883517	2.988135768	3.674453849	3.736279973	2.720250792	4.004053944	2.990771494	2.990771494	3.229508797	3.90745584	2.990771494	3.959191516	2.990771494	4.267589831	3.952446494	3.214360175
TIGD1	5.813404701	4.421447188	5.399146181	4.775746305	5.062043799	4.588149591	4.128425033	5.781332604	6.003884884	4.30329687	5.91038602	5.908560444	5.334999891	6.643980953	5.446620203	4.447719794	4.317719664	5.037403175	4.737008076	2.899101875	2.79211887	2.908130398	4.279610353	3.111376753	2.373036841	2.937001405	2.642050266	4.404756591	2.368133639	2.708934335	4.606260576	4.521917247	2.585167872	2.818766271	5.536228503	2.693649151	3.071639479	3.723006628	4.327773155	2.370254041	4.364646088	2.642050266	2.81480649	4.238222624	2.642050266	4.404756591	2.561824029	2.572117053	2.546517147
ALKBH5	7.693635469	7.871443842	7.832358251	7.806298628	8.658595341	8.343034582	7.116822221	8.402846135	7.710282137	7.96135155	7.834567145	7.597932236	6.487728244	7.447839155	7.850238248	7.583951919	7.517229594	8.675729533	7.716447191	9.012423236	9.063386185	9.136764524	7.964393325	9.707211771	9.626314274	9.797665756	8.60795022	9.290522515	8.635595785	8.926775996	8.79327702	9.496970932	9.658430447	9.966823897	9.077227797	9.923865727	9.444010744	8.448212605	8.614312109	8.944156603	7.984175664	9.74423417	8.497641906	7.331597525	9.491125514	8.343646653	8.958701621	8.88385234	9.266483674
CCDC69	2.898842032	2.698362221	4.256330331	3.957937232	3.677015747	4.517102245	3.60826079	3.178334777	3.125150048	4.372726	3.774157074	4.622302761	2.898842032	3.427121176	4.252745159	3.870580098	4.622302761	3.435852718	4.622302761	5.250878059	4.447909847	6.159100511	6.443615895	4.622302761	5.901367287	4.622302761	4.622302761	4.622302761	7.029559227	5.15147245	5.037643278	4.488327711	3.568222738	3.178334777	3.415122682	4.622302761	4.622302761	4.883595973	4.622302761	5.068626634	4.622302761	5.695161497	5.360271025	4.622562876	5.758381185	4.562299122	3.178334777	5.729523081	4.578235578
NFX1	8.715155854	8.529336816	7.617418577	8.617614819	7.98021496	8.703356599	7.694902209	8.791951461	9.011528734	8.791258169	8.810907988	8.390623368	8.470243373	8.719671631	8.909978409	8.590615797	8.548992507	8.711550229	8.989783451	8.304664232	8.731021445	7.936441211	7.728330008	7.518512186	7.309154544	6.275498218	6.365772031	8.045446184	7.213259994	7.365628612	8.304664232	7.098553249	5.266484238	5.863263267	8.74215092	7.770346767	7.834598899	8.865892198	8.554895432	7.413950812	8.423300508	7.525461575	8.042018195	8.674272092	7.151389438	8.972501531	7.188434599	7.36021801	7.942961225
DSG2	5.476579091	6.182749915	3.574762946	5.697350234	6.301406934	5.510783639	3.692416791	3.692416791	4.953992545	5.958559208	4.550525026	5.832465099	3.10091941	5.646478027	6.639269013	6.254489941	5.857051997	5.763773957	3.692416791	3.348886677	3.998561021	2.704400255	2.236067195	2.236067195	2.236067195	2.550996231	2.492866256	3.349912387	2.236067195	2.236067195	2.522813541	2.320249868	2.236067195	2.236067195	5.157149348	2.359472829	2.335020705	4.610087829	2.616534004	2.236067195	2.617533666	2.236067195	2.74404379	3.355169661	2.236067195	2.236067195	2.74404379	2.236067195	3.348886677
C5orf24	4.948096444	5.290433298	3.497033603	3.707628039	6.343690167	6.195134566	3.177095031	3.445195119	4.349973919	5.592535304	5.264608336	5.463255061	3.761855982	5.057851751	3.901576923	5.182257619	4.366834787	6.638524336	6.972808315	4.620386239	3.89517011	6.031613784	4.768697269	3.541766019	3.58647532	3.901408271	3.444490299	3.54691763	3.904346115	3.761855982	3.957856332	3.396431259	3.177095031	3.177095031	4.313766986	4.01970123	3.422262809	3.89517011	3.396431259	3.558197261	4.122445369	3.89517011	3.396431259	4.349814324	4.377839183	3.761855982	3.177095031	3.761855982	3.396431259
KBTBD6	4.438906897	4.128540924	5.004305106	3.219954903	4.385363104	3.584512239	2.762637162	4.182219479	4.128540924	4.128540924	5.226642256	4.128540924	2.236067195	6.808126196	6.073429453	4.801586849	3.844581319	4.128540924	5.430158066	2.788909623	5.046250355	3.116193331	2.239898726	3.361661515	2.236067195	2.55499615	2.236067195	3.562348712	3.878886171	3.556789683	4.128540924	3.442107583	3.482234284	2.499670157	5.238681685	2.236067195	4.128540924	4.77672602	3.639332573	2.239898726	4.128540924	3.444617065	2.236067195	3.138907767	2.239898726	3.518796985	2.236067195	2.236067195	2.860807962
CDK8	4.599928745	6.138776741	5.615464617	5.151612788	5.868721993	5.358749077	5.016848376	5.208000746	5.495681083	4.632382728	5.61091168	5.568844814	5.580954801	5.323753265	4.869781416	5.700871916	4.647207971	4.592032113	5.089860781	2.895398793	3.653947067	4.023933633	3.136255339	3.628240848	3.716423703	3.698207195	4.554935789	3.945210839	3.427727658	3.136255339	3.274711546	3.876392698	3.444344977	4.325491403	4.281193241	3.947566649	2.9178812	3.169556016	3.791591553	3.427727658	3.136255339	3.479563754	3.563486158	3.427727658	3.350309251	3.427727658	4.149031538	3.274711546	3.320191191
PTK6	2.236067195	2.236067195	2.236067195	2.290630337	2.402940219	2.236067195	2.296963907	2.236067195	2.236067195	2.236067195	2.236067195	2.236067195	2.236067195	2.236067195	2.236067195	2.236067195	2.236067195	2.236067195	2.236067195	2.236067195	2.236067195	2.236067195	2.236067195	2.439538965	2.753004806	2.236067195	3.096023526	2.349154255	2.662186009	2.236067195	2.339865794	2.236067195	3.695389468	3.834033734	2.236067195	2.236067195	2.286408404	2.236898309	2.262057128	2.252455144	2.236067195	2.321831545	2.300485588	2.236067195	2.360800883	2.236067195	3.009673128	2.236067195	2.296069682
NKD1	2.246960576	2.246960576	2.284553587	2.246960576	2.380669916	2.246960576	2.246960576	2.246960576	2.246960576	2.246960576	2.246960576	2.246960576	2.246960576	2.246960576	2.246960576	2.246960576	2.246960576	2.246960576	2.246960576	2.246960576	2.246960576	2.246960576	2.99545601	2.246960576	2.246960576	2.246960576	4.110454426	2.246960576	2.241191874	2.318288198	2.246960576	2.30221543	2.246960576	2.246960576	2.246960576	2.246960576	2.246960576	2.246960576	2.246960576	2.413055885	2.246960576	2.736972343	2.246960576	2.246960576	2.246960576	2.250419367	2.246960576	2.337563411	2.246960576
STK38	4.878246019	4.572972701	5.360783622	6.133090052	4.389276185	6.871548626	5.849740756	6.640439214	4.40594257	6.570311498	5.197428872	6.173457403	5.812722286	4.628335485	4.909808727	7.228991392	6.334271199	6.279787991	6.323008864	3.799185791	3.301388602	3.200182083	2.685431389	3.382457378	3.923448206	3.162847201	3.301388602	4.152589389	4.152589389	3.162847201	3.162847201	3.634386637	3.301388602	3.301388602	4.522090033	4.152589389	3.162847201	3.613607137	3.301388602	3.301388602	2.791353144	3.301388602	3.290023063	3.176017427	3.301388602	3.016360608	3.162847201	2.595960663	3.301388602
THEM4	9.564805342	8.997015053	5.690336884	7.739054281	6.507327611	6.477972156	6.330713687	5.032574315	10.67285645	6.457409659	5.691206351	5.581270377	8.601761445	4.959624636	9.288247429	8.628783402	5.095282834	6.833468236	6.933947498	5.741276898	8.156347556	4.955455224	4.255937073	4.221325107	3.062791754	4.786479977	3.048709424	4.255937073	4.66241934	3.062791754	3.925238129	4.209022103	3.100433279	3.837153092	10.54875803	3.448799688	4.236697237	9.157375474	3.048709424	3.32438275	3.329325794	4.410805138	5.235188826	6.641010492	4.396857133	5.541809771	3.44740179	3.164606892	3.100433279
CLSPN	2.236067195	2.236067195	2.236067195	2.236067195	2.236067195	2.236067195	2.236067195	2.236067195	2.236067195	2.236067195	2.236067195	2.236067195	2.236067195	2.236067195	2.236067195	2.236067195	2.236067195	2.236067195	2.236067195	2.236067195	2.236067195	2.236067195	2.236067195	2.236067195	2.236067195	2.236067195	2.236067195	2.236067195	2.236067195	2.236067195	2.236067195	2.236067195	2.359270947	2.236067195	2.236067195	2.236067195	2.236067195	2.236067195	2.236067195	2.236067195	2.236067195	2.236067195	2.236067195	2.236067195	2.236067195	2.236067195	2.236067195	2.236067195	2.236067195
RBAK	2.801770709	3.65856964	2.443854974	2.248036331	4.788210119	2.248036331	2.248036331	2.248036331	2.709221199	2.248036331	4.165365094	3.245213504	2.248036331	2.787674197	2.330686589	2.598930916	2.248036331	4.053772607	2.248036331	2.248036331	2.248036331	2.248036331	2.248036331	2.248036331	2.248036331	2.248036331	2.236067195	2.243924161	2.248036331	2.248036331	2.248036331	2.248036331	2.248036331	2.236067195	2.236067195	2.371859069	2.248036331	2.248036331	2.248036331	2.248036331	2.248036331	2.236067195	2.248036331	2.248036331	2.248036331	2.248036331	2.248036331	2.248036331	2.248036331
WDR62	2.599746559	4.501365696	5.194512703	3.790594031	2.488777861	4.549456539	4.770161333	3.546746448	2.488777861	2.488777861	2.488777861	2.831546619	4.369108264	2.928248043	2.512015269	2.488777861	2.488777861	3.249745184	2.488777861	2.488777861	2.488777861	2.488777861	2.488777861	2.725710401	3.292197321	2.488777861	2.488777861	2.488777861	2.597335014	2.488777861	2.488777861	2.488777861	3.593568586	2.576421649	2.488777861	2.488777861	2.488777861	2.488777861	2.488777861	3.261626976	2.488777861	2.488777861	3.734998108	2.488777861	2.630576811	2.488777861	2.754930853	3.247830569	3.415878506
SLC39A12	2.236067195	2.236067195	2.236067195	2.236067195	2.236067195	2.236067195	2.236067195	2.236067195	2.236067195	2.236067195	2.236067195	2.236067195	2.236067195	2.236067195	2.236067195	2.236067195	2.236067195	2.236067195	2.236067195	2.236067195	2.236067195	2.236067195	2.236067195	2.236067195	2.236067195	2.236067195	2.236067195	2.236067195	2.236067195	2.236067195	2.236067195	2.236067195	2.236067195	2.236067195	2.236067195	2.236067195	2.236067195	2.236067195	2.236067195	2.236067195	2.236067195	2.236067195	2.236067195	2.236067195	2.236067195	2.236067195	2.236067195	2.236067195	2.236067195
RNF168	2.668682031	3.199722872	2.668682031	2.668682031	2.668682031	2.668682031	2.668682031	2.668682031	2.855036201	2.505856447	3.229196773	2.668682031	3.600809518	2.668682031	2.668682031	2.668682031	2.668682031	2.901433581	3.295999843	2.668682031	2.689771646	2.668682031	2.668682031	2.668682031	2.668682031	2.668682031	3.372843262	2.668682031	3.099212491	2.668682031	2.668682031	2.668682031	2.945334907	3.35315153	2.668682031	2.668682031	2.668682031	2.668682031	2.706261483	2.668682031	2.668682031	2.668682031	2.668682031	2.83212655	2.668682031	2.668682031	3.479647429	2.668682031	2.668682031
SVEP1	2.250031753	2.245860445	3.546687335	2.245860445	2.599419471	2.245860445	2.245860445	2.337661968	2.245860445	2.978883387	2.245860445	2.398987016	2.245860445	2.305577063	2.245860445	2.39784915	2.245860445	2.834914412	2.846525221	2.245860445	2.245860445	2.245860445	2.236067195	2.245860445	2.236067195	2.239910638	2.245860445	2.245860445	2.245860445	2.236067195	2.245860445	2.245860445	2.239910638	2.245860445	2.25649782	2.527423191	2.245860445	2.245860445	2.245860445	2.245860445	2.245860445	2.245860445	2.245860445	2.262210991	2.245860445	2.245860445	2.245860445	2.236067195	2.245860445
LOC652276	2.655757335	2.496143031	2.538344039	2.496143031	3.268533996	2.991669492	4.820072787	2.776085115	3.000563281	2.496143031	3.026518243	2.64148706	3.764297412	4.252206981	2.950272863	3.566345027	3.154236042	2.990035995	3.264674375	2.722703294	2.496143031	2.496143031	2.496143031	2.918360997	3.602752948	2.496143031	3.752031081	2.496143031	2.530930884	2.496143031	2.734974369	2.619173792	3.724966871	2.626263715	2.496143031	2.496143031	2.496143031	2.290984086	2.496143031	2.496143031	2.496143031	2.496143031	2.962176255	2.496143031	3.044545861	2.496143031	3.70674625	2.496143031	2.496143031
GATA4	2.236067195	2.236067195	2.236067195	2.236067195	2.236067195	2.236067195	2.236067195	2.236067195	2.236067195	2.236067195	2.236067195	2.236067195	2.236067195	2.236067195	2.236067195	2.236067195	2.236067195	2.236067195	2.236067195	2.236067195	2.236067195	2.236067195	2.236067195	2.236067195	2.236067195	2.236067195	2.236067195	2.236067195	2.236067195	2.236067195	2.366009067	2.236067195	2.236067195	2.255047385	2.236067195	2.236067195	2.236067195	2.236067195	2.293245079	2.236067195	2.236067195	2.236067195	2.236067195	2.236067195	2.236067195	2.236067195	2.236067195	2.236067195	2.236067195
TC2N	5.806752299	5.806752299	4.527948901	8.390215118	5.806752299	9.284737765	7.833353725	4.457734605	5.761917445	9.145646729	5.970765283	6.132355391	10.46204225	4.48291205	5.806752299	9.312390409	9.898103931	9.814667009	9.776709387	7.745012832	4.527948901	7.785458665	5.120788217	5.806752299	6.308510198	4.458229424	4.527948901	4.580268442	4.527948901	4.457734605	4.222589562	4.527948901	4.457734605	4.457734605	6.860605365	7.131996256	4.457734605	6.532430635	4.035650048	6.062462746	4.847527226	4.799572967	5.328086	7.832329023	5.862984653	4.668760362	4.457734605	5.806752299	5.546194875
C9orf72	3.413472213	2.500956833	2.236067195	2.500956833	2.438863731	2.438863731	2.438863731	2.438863731	2.431325311	3.481938612	2.706400893	3.131735594	2.910509021	2.438863731	2.407490294	2.500956833	2.534894819	2.431325311	2.431325311	2.431325311	2.438863731	2.438863731	3.265503744	2.438863731	2.438863731	2.438863731	2.438863731	2.748769795	3.813735373	2.500956833	2.533025328	2.944139837	2.534894819	2.438863731	3.549967684	2.431325311	2.534894819	4.903467003	2.438863731	2.438863731	5.401347566	2.500956833	2.500956833	5.69723601	2.438863731	2.500956833	2.438863731	6.483579677	2.802182169
KCTD18	2.285739817	2.36905428	2.832923712	2.238012731	2.238012731	2.238012731	2.706225929	2.238012731	2.298001676	2.238012731	2.238012731	2.238012731	2.414227522	2.238012731	2.238012731	2.256542842	2.238012731	2.238012731	2.238012731	2.238969506	2.238012731	2.238012731	2.238012731	2.238012731	2.238012731	2.39472201	2.422813597	2.238012731	2.238012731	2.238012731	2.238012731	2.238012731	2.238012731	2.826396656	2.238012731	2.238012731	2.248262814	2.238012731	2.238012731	2.238012731	2.238012731	2.238012731	2.238012731	2.238012731	2.238012731	2.238012731	2.238012731	2.238012731	2.238012731
KLF11	2.263519417	2.744647794	2.890689473	2.513911713	3.921187269	2.297228614	2.611154251	2.236067195	2.255135527	2.2642631	3.648187303	2.505245987	2.236067195	2.306361959	2.236067195	2.434023992	3.014850331	3.35002969	2.236067195	2.61144814	2.236067195	2.276550076	2.236067195	2.236067195	2.236067195	2.275989167	2.236067195	2.255871884	2.236067195	2.929470683	2.605592438	2.236067195	2.331699271	2.425267494	2.236067195	2.616631031	2.236067195	2.236067195	2.236067195	2.236067195	2.236067195	2.367750219	2.236067195	2.236067195	2.236067195	2.236067195	2.236067195	2.236067195	2.236067195
ANKLE1	2.352919937	2.352919937	3.803718125	2.352919937	2.433277423	2.352919937	2.647983304	2.352919937	2.352919937	2.352919937	2.352919937	2.352919937	2.352919937	2.352919937	2.352919937	2.352919937	2.352919937	2.352919937	2.352919937	2.399976338	2.352919937	2.467973714	2.352919937	2.716772469	2.352919937	4.012824108	2.4532892	2.431270325	2.352919937	2.468340764	2.403117278	2.279070868	2.352919937	2.440269063	2.352919937	3.05918566	2.369784815	2.352919937	2.352919937	2.36585266	2.352919937	2.352919937	2.352919937	2.387300334	2.420464029	2.352919937	2.403631993	2.352919937	2.352919937
PLXNA3	2.817132729	2.236067195	2.236067195	4.591472289	3.729483016	4.028586826	3.319007326	2.236067195	2.278207963	4.255339695	2.236067195	2.236067195	2.341313971	3.756420872	3.361233424	3.704672489	3.789972372	4.049620691	3.998464386	2.236067195	2.236067195	2.287726823	2.236067195	3.017827569	2.870151708	2.236067195	2.236067195	2.240406246	2.236067195	2.236067195	2.236067195	2.236067195	2.236067195	2.236067195	2.236067195	2.236067195	2.236067195	2.236067195	2.236067195	2.236067195	2.236067195	2.30825519	2.236067195	2.236067195	2.236067195	2.236067195	2.236067195	2.236067195	2.236067195
PELO	2.277696109	2.277696109	2.277696109	2.277696109	2.277696109	2.277696109	2.291494727	2.277696109	2.277696109	2.277696109	2.277696109	2.277696109	2.277696109	2.277696109	2.277696109	2.277696109	2.277696109	2.499267945	2.277696109	3.156217276	2.277696109	2.277696109	2.277696109	2.943127603	2.270838697	2.277696109	2.277696109	2.277696109	2.277696109	2.279486213	2.720197663	2.277696109	2.512857466	2.277696109	2.464781505	2.277696109	2.422798693	2.277696109	2.324533527	2.277696109	2.24916657	2.60231164	3.077284064	2.277696109	2.628659701	2.338975739	2.914644577	2.320429396	2.277696109
LACC1	2.236067195	2.31417416	2.236067195	2.236067195	2.482209197	2.236067195	2.236067195	2.285070269	2.36156218	2.236067195	2.236067195	2.236067195	2.748618809	2.279347675	2.236067195	2.46049146	2.236067195	2.236067195	2.236067195	2.236067195	2.236067195	2.236067195	2.334514138	2.236067195	2.361112141	2.392942676	2.236067195	2.236067195	2.316593059	2.236067195	2.254973467	2.236067195	2.316472805	2.236067195	2.236067195	2.236067195	2.236067195	2.236067195	2.236067195	2.236067195	2.236067195	2.236067195	2.236067195	2.236067195	2.236067195	2.236067195	2.236067195	2.236067195	2.236067195
TAPT1-AS1	6.362353367	5.310803627	5.09012596	6.117924999	5.954755937	6.338192238	5.392935481	6.068462469	5.636763513	4.716002855	5.339120332	5.847883091	5.09012596	6.238894055	6.809334671	6.587792569	6.304118079	6.082418523	6.234188431	7.492927807	7.085128494	6.765316025	5.09012596	6.515741174	6.884539643	6.944890534	5.758426206	5.665530251	7.174163671	6.566988615	6.009621596	5.469976032	6.565058543	5.068643166	6.346213869	5.488069487	7.379327018	6.7680162	6.501961038	6.662556676	5.791640285	5.436895711	5.577925937	6.833261036	6.035199906	6.455489975	6.032732776	5.008094064	7.29332852
TEX55	2.236067195	2.236067195	2.236067195	2.236067195	2.236067195	2.236067195	2.236067195	2.236067195	2.236067195	2.236067195	2.236067195	2.236067195	2.236067195	2.236067195	2.236067195	2.236067195	2.236067195	2.236067195	2.236067195	2.236067195	2.236067195	2.236067195	2.236067195	2.236067195	2.236067195	2.236067195	2.236067195	2.236067195	2.408681991	2.236067195	2.236067195	2.236067195	2.236067195	2.236067195	2.236067195	2.236067195	2.236067195	2.236067195	2.236067195	2.236067195	2.236067195	2.236067195	2.266999778	2.242600006	2.236067195	2.236067195	2.236067195	2.236067195	2.236067195
RANBP3L	2.236067195	2.236067195	2.236067195	2.236067195	2.236067195	2.236067195	2.236067195	2.236067195	2.236067195	2.236067195	2.236067195	2.236067195	2.236067195	2.236067195	2.236067195	2.236067195	2.236067195	2.236067195	2.236067195	2.236067195	2.236067195	2.236067195	2.236067195	2.236067195	2.236067195	2.236067195	2.769647791	2.236067195	2.236067195	2.236067195	2.236067195	2.236067195	2.236067195	2.236067195	2.236067195	2.236067195	2.236067195	2.236067195	2.236067195	2.236067195	2.238651598	2.236067195	2.236067195	2.236067195	2.236067195	2.236067195	2.464949022	2.236067195	2.236067195
SNX13	3.638276775	3.397235982	2.911319377	3.115116992	3.18911701	2.763052235	2.868975197	3.478066096	3.422699161	2.569454719	3.917961857	3.125397459	2.911643697	3.236481904	3.371163995	3.063351291	3.05129399	3.560280807	2.90541889	2.528885478	2.527359182	2.28766068	2.569454719	2.528885478	2.527359182	2.527359182	2.527359182	2.528885478	2.553801487	2.457402892	2.527359182	2.528885478	2.527359182	2.426075593	3.415719664	2.527359182	2.527359182	2.569454719	2.508396692	2.528885478	2.566695315	2.528885478	2.527359182	2.569454719	2.528885478	2.569454719	2.569454719	2.528885478	2.528885478
KDM1B	3.223901562	2.339758381	2.236067195	2.79703818	4.708889873	2.396357123	2.236067195	2.236067195	2.604515213	2.314532326	3.222233618	2.261164569	2.236067195	2.236067195	3.203781374	2.440166566	2.236067195	2.615784155	3.198939231	2.236067195	2.236067195	2.236067195	2.236067195	2.236067195	2.236067195	2.236067195	2.236067195	2.236067195	2.236067195	2.236067195	2.236067195	2.236067195	2.236067195	2.236067195	2.236067195	2.236067195	2.236067195	2.236067195	2.236067195	2.236067195	2.236067195	2.236067195	2.236067195	2.236067195	2.236067195	2.236067195	2.236067195	2.236067195	2.236067195
ATP6V0D2	2.236067195	2.236067195	2.236067195	2.236067195	2.236067195	2.236067195	2.236067195	2.236067195	2.236067195	2.236067195	2.236067195	2.236067195	2.236067195	2.236067195	2.236067195	2.236067195	2.236067195	2.236067195	2.236067195	2.236067195	2.236067195	2.236067195	2.236067195	2.236067195	2.236067195	2.236067195	2.421582216	2.236067195	2.236067195	2.236067195	2.236067195	2.236067195	2.236067195	2.236067195	2.236067195	2.236067195	2.236067195	2.236067195	2.310412427	2.236067195	2.236067195	2.236067195	2.236067195	2.236067195	2.236067195	2.236067195	2.236067195	2.236067195	2.236067195
LHX4	2.236067195	2.236067195	2.236067195	2.236067195	2.236067195	2.236067195	2.236067195	2.236067195	2.236067195	2.236067195	2.236067195	2.236067195	2.236067195	2.236067195	2.236067195	2.236067195	2.236067195	2.236067195	2.236067195	2.236067195	2.236067195	2.236067195	2.236067195	2.236067195	2.236067195	2.236067195	2.236067195	2.236067195	2.236067195	2.236067195	2.236067195	2.236067195	2.236067195	3.176675755	2.236067195	2.236067195	2.236067195	2.236067195	2.236067195	2.236067195	2.236067195	2.236067195	2.236067195	2.236067195	2.549680506	2.236067195	2.236067195	2.236067195	2.236067195
CEP19	2.35579398	2.236067195	2.236067195	2.236067195	2.236067195	2.236067195	2.236067195	2.397161563	2.260654518	2.267375025	2.913517563	2.319483488	2.236067195	2.236067195	2.734706956	2.236067195	2.236067195	2.236067195	3.117932574	2.236067195	2.236067195	2.236067195	2.236067195	2.245989636	2.236067195	2.236067195	2.236067195	2.236067195	2.236067195	2.236067195	2.236067195	2.236067195	2.236067195	2.236067195	2.236067195	2.236067195	2.236067195	2.25234435	2.236067195	2.236067195	2.236067195	2.236067195	2.236067195	2.236067195	2.236067195	2.236067195	2.236067195	2.236067195	2.236067195
DNAH11	2.861374638	2.861374638	2.861374638	2.861374638	2.861374638	2.861374638	3.009653762	2.861374638	2.861374638	2.861374638	3.086539116	3.55497768	3.969171179	2.861374638	2.901047407	2.952581591	2.861374638	3.036042787	2.861374638	2.861374638	2.88162846	2.861374638	2.861374638	2.861374638	2.861374638	2.861374638	3.213784237	3.071658201	2.861374638	2.980173989	3.105099863	2.861374638	3.468897772	2.861374638	2.871876085	2.861374638	2.98284209	2.759631744	3.015152342	2.87962077	2.822674581	2.861374638	2.861374638	2.861374638	2.861374638	2.861374638	2.861374638	2.861374638	2.861374638
PROSER3	3.240238813	3.173065031	3.392409042	3.146875734	3.392409042	3.392409042	2.518806229	3.173065031	3.392409042	3.392409042	3.392409042	2.935321348	3.392409042	3.360533746	3.144909073	3.202763058	3.392409042	3.173065031	3.392409042	4.531830965	4.161969963	4.294647402	4.142509967	4.060548054	4.675080403	5.282596191	3.392409042	3.881583519	3.44270051	4.447953603	4.690539351	4.676595188	3.603492231	4.968167424	3.2536854	5.015098596	4.72744027	3.392409042	4.674790909	3.392409042	3.392409042	4.281954098	4.537050001	3.392409042	4.895924915	3.392409042	4.735863745	3.624937347	3.92139714
ADPRHL1	2.64960926	2.258312884	2.258312884	2.258312884	2.258312884	2.258312884	2.258312884	2.258312884	2.258312884	2.427210948	2.317024655	2.258312884	2.795961443	2.258312884	2.312284568	2.258312884	2.258312884	2.258312884	2.258312884	2.258312884	2.258312884	2.258312884	2.258312884	2.452669992	2.258312884	2.258312884	2.258312884	2.335189204	2.261838043	2.258312884	2.258312884	2.258312884	2.415419116	3.548976687	2.258312884	2.258312884	2.341480254	2.258312884	2.258312884	2.258312884	2.258312884	2.258312884	2.258312884	2.258312884	2.340860055	2.26002079	3.815975502	2.43432118	2.26771673
SYNRG	3.729989238	3.705566843	3.729989238	3.654408565	3.729989238	3.267788895	3.729989238	3.729989238	3.898810695	3.492734726	3.729989238	3.729989238	5.652146056	3.902688583	3.729989238	3.729989238	3.729989238	3.729989238	3.729989238	3.744816192	3.729989238	4.257143512	3.729989238	3.729989238	3.517611574	3.517611574	3.606853165	3.676089915	3.649924613	2.934560643	3.729989238	3.164198795	2.83739989	3.672861344	3.598893792	3.495677701	3.034916377	3.729989238	3.729989238	2.257535401	3.729989238	3.850326569	3.547697227	3.729989238	3.729989238	3.729989238	3.517611574	3.996742462	3.580322971
CDH24	2.236067195	2.236067195	2.236067195	2.236067195	2.236067195	2.236067195	2.236067195	2.236067195	2.236067195	2.236067195	2.236067195	2.236067195	2.236067195	2.236067195	2.236067195	2.236067195	2.236067195	2.236067195	2.236067195	2.236067195	2.236067195	2.236067195	3.952873692	2.236067195	2.257641737	2.236067195	2.236067195	2.524578511	2.236067195	2.236067195	2.236067195	2.236067195	2.236067195	2.236067195	2.236067195	2.236067195	2.236067195	2.236067195	2.236067195	2.236067195	2.236067195	2.236067195	2.236067195	2.236067195	2.236067195	2.427570125	2.351969087	2.255829051	2.236067195
SEPSECS	2.542855524	2.828934851	2.371115478	2.683236873	2.499940695	2.524524875	2.611886408	2.419015006	2.998763168	2.856605287	3.214946689	2.387973517	2.500515707	2.236067195	2.717755526	2.36311591	2.393491109	2.387973517	2.387973517	2.614183788	2.36311591	2.41258691	2.371115478	2.371115478	2.371115478	2.326284687	2.36311591	2.387973517	2.236067195	2.236067195	2.36311591	2.49397184	2.36311591	2.36311591	4.15495649	3.493299396	2.313308491	2.36311591	2.387973517	2.36311591	2.371115478	2.363004986	2.36311591	2.374208776	2.409137063	2.417076252	2.36311591	2.36311591	2.353565078
GRIK5	2.236067195	2.236067195	2.236067195	2.236067195	2.236067195	2.236067195	2.236067195	2.236067195	2.236067195	2.236067195	2.236067195	2.236067195	2.236067195	2.236067195	2.236067195	2.236067195	2.236067195	2.236067195	2.236067195	2.236067195	2.236067195	2.236067195	2.236067195	2.236067195	2.236067195	2.236067195	2.236067195	2.236067195	2.236067195	2.236067195	2.236067195	2.236067195	2.236067195	2.236067195	2.236067195	2.236067195	2.236067195	2.236067195	2.236067195	2.236067195	2.236067195	2.236067195	2.236067195	2.236067195	2.236067195	2.236067195	2.236067195	2.236067195	2.236067195
LRRN4	2.236067195	2.236067195	2.236067195	2.236067195	2.236067195	2.236067195	2.236067195	2.236067195	2.236067195	2.236067195	2.236067195	2.236067195	2.236067195	2.236067195	2.236067195	2.236067195	2.236067195	2.236067195	2.236067195	2.236067195	2.236067195	2.236067195	3.111137922	2.236067195	2.236067195	2.236067195	2.294063607	2.236067195	2.236067195	2.236067195	2.236067195	2.236067195	2.236067195	2.236067195	2.236067195	2.269976331	2.236067195	2.236067195	2.236067195	2.261459525	2.236067195	4.127308701	2.247947718	2.241699115	2.236067195	2.236067195	2.236067195	3.026068097	2.236067195
ZNF777	6.5376994	5.43735925	4.458691663	5.484352093	4.625813971	4.69142624	5.343349184	6.240695424	5.58824649	4.550576924	5.830304763	6.059398769	5.084517605	5.907301297	6.64065622	5.392566527	5.876806499	5.152997084	5.475575226	9.175585545	9.075393465	8.812802279	8.915528401	9.065598099	8.376660913	9.585674666	9.176859457	8.417087949	7.956914893	9.106405766	9.459128552	9.034541891	9.611053213	9.502452459	7.956914893	8.951590236	9.649530056	8.030837983	8.871840623	9.058367485	8.719371567	9.058196304	8.573567054	8.656995145	9.157507921	8.641749082	9.558006228	9.196511581	8.984394778
JPH2	2.236067195	2.236067195	2.236067195	2.236067195	2.236067195	2.236067195	2.236067195	2.236067195	2.236067195	2.236067195	2.236067195	2.236067195	2.236067195	2.236067195	2.236067195	2.236067195	2.236067195	2.236067195	2.236067195	2.236067195	2.236067195	2.236067195	2.236067195	2.236067195	2.236067195	2.236067195	2.236067195	2.236067195	2.236067195	2.236067195	2.236067195	2.236067195	2.236067195	2.236067195	2.236067195	2.236067195	2.236067195	2.236067195	2.236067195	2.236067195	2.236067195	2.236067195	2.236067195	2.236067195	2.319369452	2.236067195	2.236067195	2.236067195	2.236067195
PDE5A	2.381574734	2.558522719	2.236067195	2.236067195	3.78963087	2.236067195	3.165291054	2.236067195	2.64131033	2.974313213	3.675000732	2.289959833	2.236067195	2.461032733	2.323862488	2.236067195	2.236067195	2.236067195	3.022476961	2.236067195	2.236067195	2.236067195	2.23917454	2.236067195	2.236067195	2.236067195	2.236067195	2.236067195	2.236067195	2.236067195	2.236067195	2.236067195	2.236067195	2.236067195	2.236067195	2.236067195	2.236067195	2.236067195	2.236067195	2.236067195	2.236067195	2.236067195	2.389279243	2.236067195	2.236067195	2.236067195	2.236067195	2.236067195	2.236067195
SH2D1B	2.281575949	2.237743916	3.838114615	2.237743916	2.276431161	2.237743916	2.302695665	2.42142843	2.237743916	3.083777458	2.301384858	2.237743916	2.237743916	2.237743916	2.237743916	2.237743916	2.237743916	2.237743916	2.237743916	2.246453511	2.237743916	2.279856841	2.237743916	2.943314134	2.237743916	2.445819568	2.237743916	2.252463343	2.315630572	2.237743916	2.237743916	2.237743916	2.237743916	2.237743916	2.237743916	2.237743916	2.237743916	2.240190341	2.237712307	2.27807356	2.237743916	2.262165598	2.237743916	2.773330478	2.74537765	2.237743916	2.237743916	2.273056872	2.237743916
SSTR3	2.236067195	2.236067195	2.236067195	2.236067195	2.236067195	2.236067195	2.236067195	2.236067195	2.236067195	2.236067195	2.236067195	2.236067195	2.236067195	2.236067195	2.236067195	2.236067195	2.236067195	2.236067195	2.236067195	2.255781169	2.236067195	2.236067195	2.236067195	2.236067195	2.236067195	2.236067195	2.236067195	2.236067195	2.236067195	2.236067195	2.236067195	2.236067195	2.236067195	2.236067195	2.236067195	2.236067195	2.236067195	2.236067195	2.236067195	2.236067195	2.236067195	2.236067195	2.670216939	2.236067195	2.236067195	2.236067195	2.236067195	2.236067195	2.236067195
ADAMTS19	2.808807914	2.901125998	5.931394407	2.761858464	5.789279754	2.785484896	2.854369975	5.989883315	5.372750684	2.863645407	6.310612677	4.143824536	2.712334328	6.915397138	5.699104624	2.854369975	2.785484896	2.52594444	2.854369975	2.785484896	2.249095939	2.249095939	2.236067195	2.250379899	2.854369975	2.808807914	2.848501049	4.917493703	2.250379899	2.854369975	2.250379899	2.854369975	2.854369975	2.854369975	2.392378579	2.342645076	4.8534075	2.250379899	3.833912492	2.419842583	5.659767574	2.250379899	2.785484896	2.785484896	2.250379899	4.023268908	2.472076365	2.250379899	2.808807914
DDX31	2.236067195	2.236067195	2.236067195	2.236067195	2.236067195	2.236067195	2.236067195	2.236067195	2.236067195	2.236067195	2.236067195	2.236067195	2.236067195	2.236067195	2.236067195	2.236067195	2.236067195	2.236067195	2.236067195	2.236067195	2.236067195	2.236067195	2.236067195	2.236067195	2.236067195	2.430820074	2.236067195	2.236067195	2.236067195	2.236067195	2.236067195	2.236067195	2.236067195	2.236067195	2.236067195	2.236067195	2.236067195	2.236067195	2.236067195	2.236067195	2.236067195	2.236067195	2.236067195	2.236067195	2.236067195	2.236067195	2.236067195	2.236067195	2.236067195
UMODL1	2.236067195	2.236067195	2.236067195	2.236067195	2.236067195	2.236067195	2.236067195	2.236067195	2.236067195	2.236067195	2.236067195	2.236067195	2.236067195	2.236067195	2.236067195	2.236067195	2.236067195	2.236067195	2.236067195	2.236067195	2.289375104	2.236067195	2.236067195	2.236067195	2.236067195	2.236067195	2.236067195	2.240771462	2.236067195	2.236067195	2.236067195	2.236067195	2.236067195	2.236067195	2.236067195	2.236067195	2.244054955	2.236067195	2.236067195	2.236067195	2.236067195	2.236067195	2.236067195	2.236067195	2.236067195	2.236067195	2.236067195	2.236067195	2.236067195
RASEF	9.21631651	10.37591624	9.015099842	9.661992566	8.886966576	9.599860756	8.659746024	8.707329992	9.746222339	9.364675392	9.727642646	9.258825604	11.04380611	8.196653508	8.167748385	8.52930112	7.86342016	10.07763652	9.409298636	9.526031675	9.069797747	8.55474833	9.432046002	6.451451068	7.704695058	7.315567672	7.594734815	8.547190244	7.624057037	7.727704551	8.241848796	7.844367174	8.309469335	6.619193091	9.504110289	9.338539332	8.759971925	9.473937377	8.941704351	8.301606658	8.861153165	5.74912579	7.881983896	8.753120393	8.345773982	8.960069854	7.182083264	7.821646497	9.104301885
PARD3B	2.236067195	2.236067195	2.236067195	2.236067195	2.236067195	2.236067195	2.236067195	2.425730689	2.267194565	2.273992605	3.230871993	3.09622561	2.236067195	2.236067195	2.236067195	2.236067195	2.236067195	2.236067195	2.236067195	2.298517413	2.236067195	2.236067195	2.553616388	2.236067195	2.236067195	2.236067195	2.236067195	2.236067195	2.236067195	2.236067195	2.236067195	2.236067195	2.236067195	2.236067195	2.236067195	2.236067195	2.236067195	2.236067195	2.236067195	2.236067195	2.236067195	2.236067195	2.236067195	2.236067195	2.236067195	2.55014314	2.274816375	2.247709884	2.236067195
DST	2.236067195	2.236067195	2.236067195	2.236067195	2.236067195	2.236067195	2.236067195	2.236067195	2.236067195	2.236067195	2.236067195	2.236067195	2.236067195	2.236067195	2.236067195	2.236067195	2.236067195	2.236067195	2.236067195	2.236067195	2.236067195	2.236067195	2.236067195	2.236067195	2.236067195	2.236067195	2.423159806	2.236067195	2.236067195	2.236067195	2.236067195	2.236067195	2.236067195	2.236067195	2.236067195	2.236067195	2.236067195	2.236067195	2.236067195	2.236067195	2.236067195	2.236067195	2.236067195	2.236067195	2.236067195	2.236067195	2.236067195	2.236067195	2.236067195
ZNF441	2.325197664	2.300626148	2.798707423	2.300626148	3.565172311	2.300626148	2.300626148	2.286355151	2.851794754	2.300626148	2.749889311	3.337537078	2.286355151	2.626669808	2.346346337	2.700997903	2.300626148	2.534039439	3.756048171	2.286355151	2.237219158	2.300626148	2.300626148	2.300626148	2.300626148	2.300626148	2.300626148	2.348776841	2.286355151	2.300626148	2.300626148	2.300626148	2.300626148	2.28232804	2.514676103	2.304921855	2.286355151	2.300626148	2.300626148	2.300626148	2.236067195	2.300626148	2.286355151	2.300626148	2.30041076	2.300626148	2.236067195	2.300626148	2.286355151
NEGR1	2.236067195	2.236067195	2.236067195	2.236067195	2.236067195	2.236067195	2.236067195	2.236067195	2.236067195	2.236067195	2.236067195	2.236067195	2.236067195	2.236067195	2.236067195	2.236067195	2.236067195	2.236067195	2.236067195	2.236067195	2.236067195	2.236067195	2.236067195	2.236067195	2.236067195	2.383199118	2.236067195	2.236067195	2.236067195	2.236067195	2.236067195	2.236067195	2.236067195	2.236067195	2.236067195	2.236067195	2.236067195	2.236067195	2.236067195	2.236067195	2.236067195	2.291347928	2.357716759	2.236067195	2.236067195	2.236067195	2.236067195	2.236067195	2.236067195
FCRL3	2.236067195	2.236067195	2.236067195	2.236067195	2.236067195	2.236067195	2.236067195	2.236067195	2.236067195	2.236067195	2.236067195	2.236067195	2.236067195	2.236067195	2.236067195	2.236067195	2.236067195	2.236067195	2.236067195	2.236067195	2.236067195	2.236067195	2.236067195	2.236067195	2.236067195	2.236067195	2.236067195	2.236067195	2.236067195	2.236067195	2.236067195	2.236067195	2.236067195	2.236067195	2.236067195	2.236067195	2.236067195	2.236067195	2.236067195	2.236067195	2.236067195	2.236067195	2.236067195	2.236067195	2.236067195	2.236067195	2.236067195	2.236067195	2.236067195
DCAF4L2	2.286301984	2.236067195	2.236067195	2.236067195	2.236067195	2.236067195	2.236067195	2.236067195	2.236067195	2.236067195	2.236067195	2.236067195	2.236067195	2.236067195	2.236067195	2.236067195	2.236067195	2.236067195	2.236067195	2.236067195	2.236067195	2.236067195	2.236067195	2.236067195	2.236067195	2.236067195	2.236067195	2.236067195	2.236067195	2.236067195	2.236067195	2.236067195	2.236067195	2.236067195	2.236067195	2.236067195	2.236067195	2.236067195	2.236067195	2.236067195	2.236067195	2.236067195	2.236067195	2.236067195	2.236067195	2.236067195	2.236067195	2.236067195	2.236067195
STOX1	2.236067195	2.236067195	2.236067195	2.236067195	2.236067195	2.236067195	2.236067195	2.236067195	2.236067195	2.236067195	2.236067195	2.236067195	2.236067195	2.236067195	2.236067195	2.236067195	2.236067195	2.236067195	2.236067195	2.236067195	2.390516117	2.236067195	2.236067195	2.236067195	2.236067195	2.236067195	2.236067195	2.239928796	2.236067195	2.236067195	2.236067195	2.236067195	2.236067195	2.236067195	2.236067195	2.236067195	2.236067195	2.236067195	2.236067195	2.236067195	2.236067195	2.236067195	2.236067195	2.236067195	2.236067195	2.236067195	2.236067195	2.236067195	2.236067195
MIR1-1HG-AS1	2.323180186	2.323180186	2.323180186	2.323180186	2.323180186	2.323180186	2.323180186	2.323180186	2.323180186	2.323180186	2.323180186	2.323180186	2.323180186	2.323180186	2.323180186	2.323180186	2.323180186	2.323180186	2.323180186	2.633052759	2.428005297	2.323180186	2.323180186	2.323180186	2.941878597	2.323180186	2.840249126	2.323180186	2.69377341	2.323180186	3.011819233	2.323180186	3.299391405	2.63706786	2.323180186	2.323180186	2.79468826	2.323180186	2.323180186	2.323180186	2.323180186	2.632805478	2.907182891	2.325459062	2.323180186	2.323180186	2.323180186	2.524757926	2.894761571
ARL10	4.28941531	4.28941531	4.28941531	4.28941531	4.723196475	4.28941531	6.148447532	4.28941531	4.28941531	4.333095199	5.489136662	4.40465446	4.28941531	4.28941531	5.032631822	4.450093297	4.28941531	4.28941531	4.28941531	4.28941531	4.28941531	4.665630272	4.28941531	4.28941531	4.28941531	4.28941531	4.28941531	4.28941531	4.28941531	4.28941531	4.28941531	4.28941531	4.28941531	4.28941531	4.28941531	4.653774959	4.28941531	4.28941531	4.28941531	4.28941531	4.28941531	4.905874955	4.28941531	4.28941531	4.28941531	4.28941531	4.28941531	4.28941531	4.28941531
RNFT2	2.236067195	2.236067195	3.24581651	2.236067195	2.236067195	2.236067195	2.236067195	2.236067195	2.236067195	2.236067195	2.236067195	2.236067195	2.236067195	2.236067195	2.236067195	2.236067195	2.236067195	2.236067195	2.236067195	2.236067195	2.236067195	2.236067195	2.236067195	2.236067195	2.236067195	2.236067195	2.236067195	2.236067195	2.236067195	2.236067195	2.236067195	2.236067195	2.236067195	2.236067195	2.236067195	2.236067195	2.236067195	2.236067195	2.236067195	2.236067195	2.236067195	2.236067195	2.236067195	2.236067195	2.236067195	2.236067195	2.236067195	2.236067195	2.236067195
ANKFN1	5.122854393	5.180568847	2.236067195	2.236067195	3.856818804	2.236067195	2.236067195	2.236067195	3.280976016	2.236067195	2.236067195	2.236067195	2.236067195	2.236067195	3.413807666	2.236067195	2.236067195	2.236067195	2.236067195	2.236067195	2.543417835	2.236067195	2.236067195	2.236067195	2.236067195	2.236067195	2.236067195	2.542843634	2.236067195	2.236067195	2.236067195	2.236067195	2.236067195	2.236067195	3.993650336	2.236067195	2.236067195	2.275653582	2.236067195	2.236067195	2.236067195	2.236067195	2.236067195	2.236067195	2.236067195	2.236067195	2.236067195	2.236067195	2.236067195
KRT78	4.694847618	4.52382865	4.669957175	4.52382865	4.49865568	4.52382865	6.148191545	4.52382865	4.49865568	5.068501219	4.49865568	4.49865568	4.596810152	4.52382865	4.52382865	4.568848825	4.52382865	5.095950404	4.52382865	5.031525416	4.52382865	5.142174511	5.370819478	4.662661555	5.662293505	5.272298344	4.680508592	4.52382865	5.534036338	5.579935587	5.694609162	5.125715889	5.322212389	5.315597811	4.601337138	5.116226191	4.52382865	4.578755259	4.733756037	4.52382865	4.52382865	5.138931682	5.948466527	4.815316338	4.592388599	4.52382865	4.52382865	4.952254344	5.371615829
CCDC7	3.346941962	2.255874013	2.236067195	2.236067195	2.400676846	2.236067195	2.426142399	2.236067195	2.236067195	2.236067195	2.236067195	2.236067195	3.076137591	2.408415422	2.914272043	2.236067195	2.236067195	2.236067195	2.664930257	2.236067195	2.236067195	2.236067195	2.236067195	2.236067195	2.236067195	2.270615114	2.236067195	2.236067195	3.917126137	2.236067195	2.236067195	2.236067195	2.236067195	2.236067195	2.236067195	2.236067195	2.236067195	2.236067195	2.236067195	2.236067195	2.236067195	2.236067195	2.236067195	2.236067195	2.236067195	2.236067195	2.236067195	2.236067195	2.236067195
ZNF41	2.576335094	3.075122003	3.601446144	3.5547818	2.963000122	2.371058792	2.236067195	2.236067195	3.962009588	2.877375309	4.156873455	2.327721553	2.240501624	2.550953709	2.277303461	2.923676971	2.723714642	3.468956268	2.716348956	2.236067195	2.236067195	2.236067195	2.236067195	2.236067195	2.236067195	2.236067195	2.236067195	2.236067195	2.236067195	2.236067195	2.236067195	2.236067195	2.236067195	2.236067195	2.236067195	2.236067195	2.236067195	2.236067195	2.236067195	2.236067195	2.236067195	2.236067195	2.236067195	2.236067195	2.236067195	2.236067195	2.236067195	2.236067195	2.236067195
ZNF512	7.619564134	8.63449925	8.224831435	7.859973744	9.387016131	8.067152743	7.127398294	8.63834776	8.657389857	7.699627338	8.527737023	8.196153045	6.178347153	8.717444364	8.155371844	7.384407356	7.528627031	7.948327061	6.921829701	5.226989031	6.268729148	4.929414921	3.943343904	6.268729148	5.084861015	5.089953817	4.254992802	6.887457546	4.816705943	3.943343904	4.431014952	5.339694408	5.089953817	4.940521541	7.107952948	4.343463506	5.089953817	6.534457825	5.089953817	4.250730015	5.089953817	5.089953817	4.26142999	5.680685563	4.829724394	5.254138842	4.226514829	4.44713316	4.079654332
AMMECR1	2.236067195	2.236067195	2.236067195	2.236067195	2.281341205	2.236067195	2.236067195	2.236067195	2.236067195	2.236067195	2.261073448	2.29632654	2.236067195	2.236067195	2.236067195	2.236067195	2.236067195	2.236067195	2.236067195	2.236067195	2.236067195	2.236067195	2.236067195	2.236067195	2.236067195	2.236067195	2.236067195	2.236067195	2.236067195	2.236067195	2.236067195	2.236067195	2.236067195	2.236067195	2.236067195	2.236067195	2.236067195	2.236067195	2.236067195	2.236067195	2.236067195	2.236067195	2.236067195	2.236067195	2.236067195	2.236067195	2.236067195	2.236067195	2.236067195
FAM117B	2.382242492	2.466944373	2.320239242	2.261479544	2.708862807	2.320239242	2.320239242	2.466944373	2.320239242	2.320239242	2.578321908	2.466944373	2.236067195	2.466944373	2.37769641	2.420917234	2.466944373	2.466944373	2.333464779	2.894373699	2.489470259	2.466944373	2.466944373	2.333464779	2.466944373	2.466944373	2.744769	2.720113036	2.466944373	2.775300887	2.549120337	2.466944373	2.466944373	2.466944373	2.466944373	2.466944373	2.466944373	2.811350553	3.255928224	2.320239242	2.468489296	2.49256002	2.333464779	2.886323504	2.466944373	2.74184156	2.520437906	2.996489003	2.484342308
ZNF583	2.435308572	2.435308572	2.435308572	2.550489165	2.435308572	2.435308572	2.435308572	2.435308572	2.435308572	2.435308572	2.435308572	2.670750498	2.435308572	2.435308572	2.435308572	2.435308572	2.435308572	2.435308572	2.435308572	2.438786797	2.435308572	2.435308572	2.435308572	2.435308572	2.435308572	2.435308572	2.435308572	2.435308572	2.435308572	2.343897222	2.435308572	2.435308572	2.435308572	2.435308572	2.257688592	2.435308572	2.435308572	2.435308572	2.435308572	2.435308572	2.452780324	2.435308572	2.435308572	2.435308572	2.504445315	2.435308572	2.586387327	2.435308572	2.693325158
OXER1	2.254494517	2.236067195	2.415141359	2.236067195	2.236067195	2.236067195	2.236067195	2.302090803	2.236067195	2.236067195	2.236067195	2.236067195	2.236067195	2.236067195	2.496741776	2.236067195	2.236067195	2.236067195	2.236067195	2.236067195	2.236067195	2.236067195	2.236067195	2.236067195	2.236067195	2.458952276	2.236067195	2.236067195	2.236067195	2.236067195	2.236067195	2.236067195	2.691541785	2.236067195	2.236067195	2.236067195	2.236067195	2.236067195	2.236067195	2.236067195	2.236067195	2.236067195	2.236067195	2.238480354	2.236067195	2.236067195	2.236067195	2.236067195	2.236067195
LUZP1	2.246978078	2.246978078	2.246978078	2.246978078	2.246978078	2.246978078	2.246978078	2.246978078	2.246978078	2.246978078	2.246978078	2.246978078	2.246978078	2.246978078	2.246978078	2.246978078	2.246978078	2.246978078	2.246978078	2.270973076	2.50534774	2.962029397	2.246978078	2.246978078	2.282464649	3.8292218	2.68579057	2.248729404	3.18955988	5.189100642	2.246978078	2.246978078	2.246978078	3.772001667	2.246978078	2.246978078	2.517142665	2.246978078	2.258163418	2.569277336	2.489506287	2.45147501	2.763601935	2.246978078	2.246978078	2.938586058	2.246978078	2.246978078	2.2804196
ZNF75D	2.486320179	2.380367463	2.400404262	2.380367463	3.682851925	2.977637496	2.367464934	2.380367463	3.334387804	2.824777635	2.940639428	3.154102797	2.367464934	4.040115321	3.053633837	3.283065857	2.547461264	3.951641976	2.380367463	2.323201666	2.255534585	2.367464934	2.367464934	2.367464934	2.367464934	2.367464934	2.367464934	2.367464934	2.367464934	2.302105783	2.251843495	2.251843495	2.367464934	2.367464934	2.380367463	2.367464934	2.251843495	2.380367463	2.251843495	2.367464934	2.251843495	2.367464934	2.332582585	2.367464934	2.286719614	2.251843495	2.380367463	2.367464934	2.251843495
LINC00052	2.236067195	2.236067195	2.236067195	2.236067195	2.236067195	2.236067195	2.236067195	2.236067195	2.236067195	2.236067195	2.236067195	2.236067195	2.236067195	2.236067195	2.236067195	2.236067195	2.236067195	2.236067195	2.236067195	2.236067195	2.236067195	2.236067195	2.236067195	2.236067195	2.236067195	2.236067195	2.236067195	2.236067195	2.236067195	2.236067195	2.328206442	2.236067195	2.236067195	2.236067195	2.236067195	2.236067195	2.236067195	2.236067195	2.236067195	2.236067195	2.236067195	2.236067195	2.236067195	2.236067195	2.236067195	2.236067195	2.236067195	2.236067195	2.236067195
BRWD1	5.813545625	6.08874893	4.931208948	6.200874473	4.921728167	5.829857269	5.584574321	5.69642036	5.472753295	5.863820323	5.153155854	6.057359568	5.639205713	5.423445499	5.363783587	6.269061589	5.940237018	5.919744589	5.544215463	4.305181673	4.135252732	4.46758023	4.07746792	4.244752375	4.044249982	4.03582221	4.03582221	4.761596223	4.081700391	4.255107142	4.077649749	4.255515465	4.03582221	4.03582221	6.343528126	4.077649749	4.044249982	5.006299749	4.153269931	4.044249982	4.104557241	4.499530612	4.386332356	4.077649749	4.081700391	4.547218486	4.550079236	4.03582221	4.044249982
CCDC89	2.236067195	2.236067195	2.236067195	2.236067195	2.236067195	2.236067195	2.236067195	2.236067195	2.236067195	2.52556889	2.236067195	2.236067195	2.236067195	2.291533544	2.236067195	2.236067195	2.236067195	2.236067195	2.236067195	2.236067195	2.236067195	2.236067195	2.236067195	2.236067195	2.255732444	2.284239122	2.236067195	2.568388061	2.236067195	3.660056108	2.236067195	2.323896883	2.236067195	2.236067195	2.236067195	2.236067195	2.280274216	2.236067195	2.236067195	2.236067195	2.236301858	2.236067195	2.236067195	2.236067195	2.236067195	2.239977257	2.236067195	2.236067195	2.236067195
ZNF572	2.513158554	2.405764179	2.268889198	2.268889198	2.268889198	2.268889198	2.268889198	2.268889198	2.268889198	2.268889198	2.377506199	2.268889198	2.268889198	2.268889198	2.268889198	2.268889198	2.268889198	2.268889198	2.268889198	2.264551432	2.268889198	2.268889198	2.237054961	2.268889198	2.268889198	2.268889198	2.237054961	2.268889198	2.268889198	2.268889198	2.268889198	2.236067195	2.268889198	2.268889198	3.9718589	2.268889198	2.268889198	2.268889198	2.268889198	2.268889198	2.383969085	2.268889198	2.237054961	2.245950025	2.268889198	2.237054961	2.268889198	2.724838491	2.268889198
RMDN2	3.380563433	3.380563433	3.380563433	3.380563433	3.380563433	3.380563433	3.380563433	3.380563433	3.380563433	3.380563433	3.655680559	3.380563433	3.380563433	3.380563433	3.380563433	3.380563433	3.380563433	3.69497699	3.380563433	3.640394525	3.380563433	3.380563433	3.380563433	3.380563433	3.577550424	3.380563433	3.380563433	3.380563433	3.380563433	4.277604761	3.512315921	3.94541903	4.159572631	3.380563433	3.27254325	3.380563433	3.380563433	3.380563433	3.380563433	3.40233506	3.380563433	3.380563433	3.380563433	3.380563433	3.380563433	3.380563433	3.380563433	3.380563433	3.380563433
ADAMTS18	2.236067195	2.236067195	2.236067195	2.236067195	2.236067195	2.236067195	2.236067195	2.236067195	2.236067195	2.236067195	2.236067195	2.236067195	2.236067195	2.236067195	2.236067195	2.236067195	2.236067195	2.236067195	2.236067195	2.236067195	2.236067195	2.236067195	2.236067195	2.236067195	2.236067195	2.236067195	2.236067195	2.236067195	2.236067195	2.236067195	2.236067195	2.236067195	2.236067195	2.236067195	2.236067195	2.236067195	2.236067195	2.236067195	2.236067195	2.236067195	2.236067195	2.236067195	2.236067195	2.236067195	2.236067195	2.236067195	2.236067195	2.236067195	2.236067195
PCDHAC1	2.236067195	2.236067195	2.236067195	2.236067195	2.236067195	2.236067195	2.236067195	2.236067195	2.236067195	2.236067195	2.236067195	2.236067195	2.236067195	2.236067195	2.236067195	2.236067195	2.236067195	2.236067195	2.236067195	2.236067195	2.236067195	2.236067195	2.236067195	2.236067195	2.236067195	2.236067195	2.236067195	2.236067195	2.236067195	2.236067195	2.236067195	2.236067195	2.236067195	2.236067195	2.236067195	2.236067195	2.236067195	2.236067195	2.236067195	2.236067195	2.236067195	2.236067195	2.236067195	2.236067195	2.236067195	2.329147958	2.236067195	2.236067195	2.236067195
HIPK4	2.330290754	2.856534595	3.74817548	2.65558928	3.280574701	3.363287482	3.797638638	2.482703287	2.670998563	2.571635688	3.200882033	3.12116109	2.330290754	2.634909235	2.552109745	2.330290754	2.330290754	2.663368735	2.692367125	2.330290754	2.330290754	2.330290754	2.330290754	2.330290754	2.330290754	2.656457722	3.076733818	2.330290754	2.392253429	2.401217285	3.178453605	2.330290754	2.330290754	2.815486143	2.281651025	2.52304573	2.330290754	2.248456996	2.464588333	2.351482373	2.330290754	2.405448356	3.498314721	2.330290754	2.330290754	2.330290754	3.293012016	2.482162758	2.330290754
FAM124A	3.242558549	3.237970944	3.237970944	3.237970944	3.237970944	3.237970944	4.460253366	3.273095623	3.21246434	3.237970944	3.237970944	3.237970944	3.237970944	3.176242832	3.237970944	3.237970944	3.237970944	3.237970944	3.237970944	3.237970944	3.237970944	3.423593846	3.237970944	3.244354468	3.237970944	3.897531262	4.664184986	3.237970944	3.237970944	3.611464252	3.420100399	3.541448122	4.24686565	4.279428481	3.05334236	3.274424003	3.237970944	3.237970944	4.073612686	3.237970944	3.237970944	3.449110726	4.160429816	3.237970944	3.680967532	3.237970944	3.237970944	3.237970944	3.237970944
NKAIN3	2.236067195	2.323687085	2.615118576	2.629318852	2.752608019	2.236067195	2.351939304	2.236067195	2.236067195	2.273461607	3.001800793	2.902684917	2.236067195	2.278137983	2.236067195	2.504258987	2.603023688	3.694147163	2.236067195	2.236067195	2.236067195	2.236067195	2.236067195	2.525772992	2.236067195	2.627296358	2.409294446	2.236067195	2.236067195	2.288674827	2.905035234	2.236067195	2.236067195	2.236067195	2.236067195	2.269582009	2.236067195	2.236067195	2.236067195	2.236067195	2.236067195	2.236067195	2.236067195	2.236067195	2.347876227	2.236067195	2.236067195	2.236067195	2.236067195
ITIH5	3.379223091	2.734470875	3.162159994	3.572759215	2.545190438	2.830357963	3.593891135	3.729025637	3.938765837	3.61432237	6.308264667	4.135778697	3.732383458	3.948591477	3.52705814	3.477007899	3.676253971	3.732383458	4.171987035	3.700842108	3.237673306	3.755421792	3.948075751	3.800696954	3.732383458	3.732383458	3.732383458	4.24624126	3.582506224	5.156864791	5.001420419	3.938765837	3.874080277	3.708891419	3.732383458	3.434102028	3.938765837	3.732383458	5.033142052	3.938765837	6.261966606	2.937919867	4.145771098	3.379223091	2.861090089	5.203228716	3.955849572	3.938765837	3.732383458
FANCB	2.236067195	2.236067195	2.236067195	2.236067195	2.236067195	2.236067195	2.236067195	2.236067195	2.236067195	2.236067195	2.236067195	2.236067195	2.236067195	2.236067195	2.236067195	2.236067195	2.236067195	2.236067195	2.236067195	2.236067195	2.362759064	2.236067195	2.236067195	2.236067195	2.236067195	2.236067195	2.236067195	2.236067195	2.236067195	2.236067195	2.236067195	2.247914539	2.236067195	2.236067195	2.236067195	2.236067195	2.236067195	2.236067195	2.476745793	2.236067195	2.236067195	2.236067195	2.275020245	2.236067195	2.236067195	2.236067195	2.236067195	2.236067195	2.236067195
POMK	2.236067195	2.236067195	2.236067195	2.236067195	2.236067195	2.236067195	2.236067195	2.236067195	2.236067195	2.300816675	2.236067195	2.236067195	2.236067195	2.236067195	2.250869959	2.236067195	2.236067195	2.286674927	2.236067195	2.236067195	2.236067195	2.236067195	2.236067195	2.236067195	2.236067195	2.236067195	2.236067195	2.236067195	2.236067195	2.236067195	2.236067195	2.304188872	2.236067195	2.236067195	2.236067195	2.236067195	2.236067195	2.236067195	2.236067195	2.236067195	2.236067195	2.236067195	2.236067195	2.236067195	2.236067195	2.236067195	2.236067195	2.236067195	2.236067195
ZNF709	3.0320808	2.632541946	2.44858893	2.632541946	2.623381899	2.363386419	2.67554004	2.67554004	2.67554004	2.67554004	2.67554004	3.322577039	2.42823081	2.73712549	3.558641342	3.19486972	2.67554004	2.632541946	2.67554004	2.623381899	2.623381899	2.363386419	2.236067195	2.586309738	2.623381899	2.435615678	2.461863361	2.725617367	2.67554004	2.816784575	2.67554004	2.751823351	2.363386419	2.623381899	3.571586006	2.570879658	2.641997504	2.623381899	2.829459943	2.363386419	2.661193928	2.623381899	2.236067195	2.632541946	2.623381899	2.67554004	2.623381899	2.338686801	2.67554004
CCDC57	3.165126854	2.684749156	2.80417296	2.80417296	2.988659461	3.718771417	4.644108645	2.80417296	2.80417296	3.44254117	2.627970571	2.388846003	2.900833187	2.80417296	2.80417296	2.795090582	2.387983399	2.530457607	2.496195782	4.228400115	3.230384854	4.130387745	3.978927541	3.298056869	4.842608632	6.499121363	3.096466388	4.630886376	3.928717155	5.015114716	2.80417296	4.923874471	5.494261749	4.320044031	3.004956094	5.057289948	4.882487054	3.114148967	4.167072455	4.102407999	3.539843717	2.750233014	3.227094107	2.403542268	4.11115729	2.80417296	4.081426648	3.927400181	4.366396809
SMC1B	2.236067195	2.236067195	2.236067195	2.236067195	2.236067195	2.236067195	2.299478568	2.236067195	2.236067195	2.236067195	2.236067195	2.236067195	2.236067195	2.236067195	2.236067195	2.236067195	2.236067195	2.236067195	2.236067195	2.236067195	2.236067195	2.236067195	2.236067195	2.236067195	2.236067195	2.236067195	2.236067195	2.236067195	2.236067195	2.236067195	2.236067195	2.236067195	2.236067195	2.236067195	2.236067195	2.236067195	2.236067195	2.236067195	2.236067195	2.236067195	2.236067195	2.236067195	2.236067195	2.236067195	2.236067195	2.236067195	2.236067195	2.301431422	2.236067195
BRWD3	2.479389735	2.6143979	2.479389735	2.611125201	2.265779056	2.611125201	2.383782653	2.611125201	2.236067195	2.584867332	2.247325884	2.479389735	2.611125201	2.611125201	2.611125201	2.611125201	2.377114875	2.243238423	2.699036195	2.611125201	3.224623041	2.611125201	3.312524299	2.243238423	2.540674064	2.611125201	2.431537893	3.676213847	2.479389735	2.422949198	2.572827835	2.702020938	2.479389735	2.355183092	2.526775484	2.243238423	3.37664764	3.017326465	2.479389735	2.611125201	3.1329074	2.243238423	2.611125201	3.570809489	2.323119597	2.611125201	2.479389735	2.510370808	2.869761676
ASB16	2.857832725	2.236067195	2.236067195	2.249302917	2.336692528	2.236067195	3.765798868	2.236067195	2.236067195	2.236067195	2.236067195	2.236067195	2.236067195	2.236067195	2.236067195	2.236067195	2.716609902	2.236067195	2.236067195	2.236067195	2.236067195	2.236067195	2.236067195	2.236067195	2.236067195	2.236067195	2.236067195	2.236067195	2.236067195	2.236067195	2.236067195	2.236067195	2.236067195	2.236067195	2.236067195	2.236067195	2.236067195	2.236067195	2.236067195	2.236067195	2.236067195	2.236067195	2.236067195	2.236067195	2.236067195	2.236067195	2.236067195	2.236067195	2.236067195
MAGEE2	2.236067195	2.29083166	2.236067195	2.236067195	2.236067195	2.236067195	2.236067195	2.26839007	2.236067195	2.236067195	2.236067195	2.236067195	2.236067195	2.236067195	2.251995269	2.236067195	2.236067195	2.236067195	2.236067195	2.236067195	2.236067195	2.236067195	2.236067195	2.236067195	2.236067195	2.236067195	2.236067195	2.236067195	2.236067195	2.236067195	2.236067195	2.236067195	2.236067195	2.236067195	2.236067195	2.236067195	2.236067195	2.236067195	2.236067195	2.236067195	2.236067195	2.236067195	2.236067195	2.236067195	2.236067195	2.236067195	2.236067195	2.236067195	2.236067195
ERVV-1	2.236067195	2.244848758	3.520959287	2.236067195	2.236067195	2.866093078	2.994224594	2.236067195	2.244413232	2.236067195	2.236067195	2.236067195	2.236067195	2.995732218	2.290905597	2.236067195	2.236067195	2.236067195	2.236067195	2.236067195	2.236067195	2.236067195	2.236067195	2.236067195	2.236067195	2.339164469	2.292772734	2.236067195	2.236067195	2.236067195	2.236067195	2.236067195	2.236067195	2.236067195	2.236067195	2.236067195	2.236067195	2.236067195	2.236067195	2.236067195	2.236067195	2.236067195	2.236067195	2.236199071	2.236067195	2.236067195	2.236067195	2.236067195	2.236067195
GAL3ST3	2.236067195	2.236067195	2.236067195	2.326778273	2.236067195	2.353735514	2.909401816	2.236067195	2.236067195	2.236067195	2.236067195	2.236067195	2.236067195	2.236067195	2.236067195	2.236067195	2.236067195	2.236067195	2.236067195	2.236067195	2.236067195	2.236067195	2.236067195	2.236067195	2.236067195	2.692464001	2.236067195	2.518809944	2.240627336	2.236067195	2.236067195	2.236067195	2.71259358	2.236067195	2.236067195	2.236067195	2.236067195	2.236067195	2.236067195	2.598311583	2.236067195	2.236067195	2.236067195	2.236067195	2.236067195	2.236067195	2.87136451	2.236067195	2.236067195
FLJ30679	2.236067195	2.236067195	2.236067195	2.236067195	2.236067195	2.236067195	2.236067195	2.236067195	2.240840649	2.236067195	2.236067195	2.236067195	2.236067195	2.236067195	2.236067195	2.236067195	2.236067195	2.236067195	2.236067195	2.236067195	2.236067195	2.236067195	2.236067195	2.236067195	2.236067195	2.236067195	2.304245671	2.236067195	2.236067195	2.236067195	2.236067195	2.236067195	2.236067195	2.236067195	2.236067195	2.236067195	2.236067195	2.236067195	2.270960925	2.236067195	2.236067195	2.236067195	2.236067195	2.236067195	2.236067195	2.236067195	3.384020395	2.236067195	2.236067195
C2CD6	2.236067195	2.236067195	2.236067195	2.236067195	2.236067195	2.236067195	2.236067195	2.236067195	2.272560154	2.236067195	2.236067195	2.236067195	2.958090202	2.236067195	2.236067195	2.236067195	2.236067195	2.236067195	2.482062109	2.236067195	2.236067195	2.236067195	2.236067195	2.236067195	2.236067195	2.236067195	2.236067195	2.236067195	2.236067195	2.236067195	2.236067195	2.236067195	2.236067195	2.236067195	2.236067195	2.236067195	2.236067195	2.236067195	2.236067195	2.236067195	2.236067195	2.236067195	2.236067195	2.236067195	2.236067195	2.236067195	2.236067195	2.236067195	2.236067195
UTS2R	2.236067195	2.236067195	2.236067195	2.236067195	2.236067195	2.236067195	2.236067195	2.236067195	2.236067195	2.236067195	2.236067195	2.236067195	2.236067195	2.236067195	2.236067195	2.236067195	2.236067195	2.236067195	2.236067195	2.236067195	2.236067195	2.236067195	2.236067195	2.236067195	2.236067195	2.236067195	2.236067195	2.236067195	2.236067195	2.236067195	2.236067195	2.236067195	2.236067195	2.236067195	2.236067195	2.236067195	2.236067195	2.236067195	2.236067195	2.236067195	2.236067195	2.236067195	2.236067195	2.236067195	2.236067195	2.236067195	2.236067195	2.236067195	2.236067195
USH1G	2.236067195	2.236067195	2.351126736	2.236067195	2.236067195	2.236067195	2.236067195	2.236067195	2.236067195	2.236067195	2.236067195	2.236067195	2.236067195	2.252460312	2.236067195	2.236067195	2.236067195	2.236067195	2.236067195	2.236067195	2.236067195	2.236067195	2.236067195	2.236067195	2.236067195	2.236067195	2.236067195	2.435417723	2.538130638	2.538165761	2.236067195	2.236067195	2.236067195	2.236067195	2.236067195	2.236067195	2.778533794	2.236067195	2.236067195	2.236067195	2.236067195	2.236067195	2.236067195	2.236067195	2.236067195	2.2399415	2.236067195	2.236067195	2.236067195
SYN1	2.236067195	2.236067195	2.666696229	2.236067195	2.236067195	2.335337094	2.271089227	2.292303761	2.236067195	2.236067195	2.260378266	2.236067195	2.236067195	2.236067195	2.236067195	2.236067195	2.236067195	2.236067195	2.236067195	2.236067195	2.236067195	2.236067195	2.236067195	2.236067195	2.236067195	2.236067195	2.236067195	2.236067195	2.236067195	2.236067195	2.236067195	2.236067195	2.236067195	2.236067195	2.236067195	2.236067195	2.236067195	2.236067195	2.236067195	2.236067195	2.236067195	2.236067195	2.236067195	2.236067195	2.236067195	2.236067195	2.236067195	2.236067195	2.236067195
SLC23A3	2.282307659	2.282352427	2.282352427	3.744061738	2.282352427	2.605237286	3.75999873	2.41191417	2.282352427	2.282307659	2.503446759	3.562134655	2.282352427	2.568952824	3.571573782	3.518861905	2.553400276	2.376837449	3.145181551	3.239726803	2.282307659	2.9017522	2.396388088	2.282352427	3.053610114	3.147618409	2.282307659	2.282307659	2.363408082	2.39218916	2.282352427	2.282307659	2.828132096	2.676816528	2.282307659	2.245470926	2.359024468	2.245470926	2.987956058	3.767720372	2.474298362	2.282352427	2.282352427	2.738764864	2.282352427	2.282352427	2.256414849	2.824014606	2.816435244
CNOT6L	2.236067195	2.236067195	2.236067195	2.236067195	2.236067195	2.236067195	2.236067195	2.236067195	2.236067195	2.236067195	2.236067195	2.236067195	2.236067195	2.236067195	2.236067195	2.236067195	2.236067195	2.236067195	2.236067195	2.236067195	2.236067195	2.236067195	2.239161439	2.236067195	2.236067195	2.236067195	2.236067195	2.236067195	2.236067195	2.236067195	2.44939141	2.236067195	2.236067195	2.236067195	2.236067195	2.236067195	2.236067195	2.236067195	2.236067195	2.236067195	2.236067195	2.236067195	2.236067195	2.236067195	2.236067195	2.23744326	2.236067195	2.236067195	2.236067195
RHBDL3	2.236067195	2.236067195	2.236067195	2.236067195	2.236067195	2.236067195	2.236067195	2.236067195	2.236067195	2.236067195	2.236067195	2.236067195	2.236067195	2.236067195	2.236067195	2.236067195	2.236067195	2.236067195	2.236067195	2.236067195	2.236067195	2.236067195	2.236067195	2.236067195	2.236067195	2.236067195	2.236067195	2.236067195	2.236067195	2.236067195	2.236067195	2.236067195	2.236067195	2.236067195	2.236067195	2.236067195	2.236067195	2.236067195	2.236067195	2.236067195	2.236067195	2.236067195	2.236067195	2.236067195	2.236067195	2.236067195	2.236067195	2.236067195	2.236067195
ZNF718	4.326242136	3.281210212	3.515749948	2.319045874	3.045551668	2.848533153	2.319045874	2.887069386	2.998657623	2.236067195	2.664583757	3.515749948	2.848533153	3.651221369	3.352963622	2.897577105	3.763890659	3.194131142	4.596670818	2.319045874	2.982122679	3.442293464	2.857340143	2.982122679	3.442293464	2.982122679	2.848533153	3.187748081	3.515749948	3.515749948	4.483394315	4.756942726	2.848533153	2.236067195	3.442293464	4.422586054	3.769783772	3.179410853	3.203272605	3.873846356	3.530368779	3.06463743	3.689879087	3.839236291	2.994313434	4.006950935	2.319045874	3.653979535	3.105190073
DIP2B	2.390752376	2.390752376	2.390752376	2.364442937	2.390752376	2.364442937	2.390752376	2.390752376	4.012840311	2.390752376	2.390752376	2.390752376	2.390752376	2.290514535	2.390752376	2.405756629	2.390752376	2.390752376	2.471480179	2.390752376	2.390752376	2.756211942	2.390752376	2.390752376	2.273155349	2.273155349	2.390752376	2.390752376	2.390752376	2.390752376	2.390752376	2.390752376	2.34843701	2.364442937	2.400462338	2.236067195	2.364442937	2.390752376	2.390752376	2.390752376	2.390752376	2.390752376	2.364442937	2.537721563	2.390752376	2.364442937	2.364442937	2.273155349	2.390752376
SLC36A1	2.236067195	2.236067195	2.299109614	2.236067195	2.236067195	2.236067195	2.236067195	2.236067195	2.236067195	2.236067195	2.236067195	2.236067195	2.236067195	2.236067195	2.236067195	2.236067195	2.236067195	2.236067195	2.236067195	2.236067195	2.239654384	2.236067195	2.236067195	2.236067195	2.236067195	2.727686667	2.236067195	2.236067195	2.236067195	2.236067195	2.236067195	2.236067195	2.236067195	2.236067195	2.236067195	2.236067195	2.236067195	2.236067195	2.236067195	2.236067195	2.236067195	2.236067195	2.236067195	2.236067195	2.236067195	2.236067195	2.236067195	2.236067195	2.236067195
SNRNP48	4.108019974	4.293021965	2.947913974	3.955722415	4.201683151	3.40939265	3.1371141	4.012097093	4.012097093	4.607645598	3.211239738	2.701611038	6.298154478	4.36819382	4.639240254	4.770295401	4.449961511	4.11812655	4.759269377	4.743389447	4.012097093	4.9680136	5.991457187	3.065298114	4.012097093	4.012097093	4.012097093	4.07377319	5.737296111	3.089960545	3.012987003	4.615676604	2.953819655	3.081553953	4.902276881	3.37758412	4.314561003	4.265405658	4.052203463	4.357451317	4.331853012	3.089960545	4.214938389	5.026791569	3.089960545	5.43544595	4.764107168	4.617351424	4.786200889
ANKRD52	4.072790846	3.584539817	3.376506752	4.470398999	2.341029214	2.942871883	4.546168898	4.146893288	4.447395021	4.278259165	3.341043875	4.35706207	7.666882927	6.143608105	4.447395021	4.546168898	4.541346233	4.548219044	5.438292132	5.208119614	4.447395021	6.43383783	6.101495897	6.522720904	4.546168898	3.831234071	2.941232314	4.546168898	4.546168898	5.123995803	4.10029936	4.6622375	2.941232314	2.941232314	3.242457585	4.092876746	3.217245956	5.93547782	3.439965661	4.546168898	3.953938119	4.447395021	2.941232314	8.205720397	4.668088011	3.910383575	4.447395021	4.546168898	4.546168898
ZNF560	2.236067195	2.236067195	2.236067195	2.236067195	2.236067195	2.236067195	2.236067195	2.236067195	2.236067195	2.236067195	2.236067195	2.236067195	2.236067195	2.236067195	2.236067195	2.236067195	2.236067195	2.236067195	2.236067195	2.236067195	2.236067195	2.236067195	2.236067195	2.236067195	2.236067195	2.236067195	2.236067195	2.236067195	2.236067195	2.236067195	2.236067195	2.236067195	2.236067195	2.236067195	2.236067195	2.236067195	2.236067195	2.236067195	2.236067195	2.236067195	2.236067195	2.236067195	2.236067195	2.236067195	2.236067195	2.236067195	2.236067195	2.236067195	2.236067195
RTTN	2.236067195	2.236067195	2.236067195	2.236067195	2.236067195	2.236067195	2.236067195	2.236067195	2.236067195	2.236067195	2.236067195	2.236067195	2.236067195	2.236067195	2.236067195	2.236067195	2.236067195	2.236067195	2.236067195	2.236067195	2.236067195	2.236067195	2.236067195	2.236067195	2.236067195	2.236067195	2.236067195	2.236067195	2.236067195	2.236067195	2.236067195	2.236067195	2.236067195	2.236067195	2.236067195	2.236067195	2.236067195	2.236067195	2.236067195	2.236067195	2.236067195	2.236067195	2.34467218	2.236067195	2.236067195	2.236067195	2.236067195	2.236067195	2.236067195
BTNL9	2.236067195	2.309756306	2.671865113	2.236067195	2.236067195	2.373212055	2.236067195	2.236067195	2.236067195	2.236067195	2.236067195	2.236067195	2.236067195	2.236067195	2.236067195	2.236067195	2.466036436	2.236067195	2.236067195	2.236067195	2.236067195	2.236067195	2.236067195	2.236067195	2.236067195	2.392375685	2.644886284	2.236067195	2.271782914	2.236067195	2.236067195	2.236067195	2.464158611	2.236067195	2.236067195	2.236067195	2.245484983	2.236067195	2.236067195	2.336382076	2.236067195	2.236067195	2.236067195	2.236067195	2.236067195	2.236067195	2.236067195	2.317151338	2.256612811
PUS10	2.620684351	2.822851911	4.222938421	2.851017844	3.694251245	3.205925762	2.497024113	3.68066272	3.925395568	3.119588611	4.346128774	2.366332485	2.626682931	3.418581951	2.520611063	2.321262402	2.419796074	2.659912144	2.57502498	2.321262402	2.302871373	2.321262402	2.321262402	2.317429115	2.321262402	2.321262402	2.378780149	2.317429115	2.321262402	2.317429115	2.321262402	2.321262402	2.321262402	3.119170152	2.340439255	2.317429115	2.278864056	2.236067195	2.321262402	2.422989727	2.321262402	2.321262402	3.194399307	2.321262402	2.321262402	2.321262402	2.321262402	2.236067195	2.317429115
PLCXD2	2.236067195	2.236067195	2.236067195	2.236067195	2.236067195	2.236067195	2.236067195	2.236067195	2.236067195	2.236067195	2.236067195	2.236067195	2.236067195	2.236067195	2.236067195	2.236067195	2.236067195	2.236067195	2.236067195	2.236067195	2.236067195	2.236067195	2.236067195	2.236067195	2.236067195	2.236067195	2.236067195	2.236067195	2.236067195	2.236067195	2.236067195	2.236067195	2.236067195	2.236067195	2.236067195	2.236067195	2.236067195	2.236067195	2.236067195	2.236067195	2.236067195	2.236067195	2.236067195	2.236067195	2.236067195	2.236067195	2.236067195	2.236067195	2.236067195
UMODL1-AS1	2.236067195	2.236067195	2.236067195	2.236067195	2.236067195	2.236067195	2.236067195	2.236067195	2.236067195	2.236067195	2.236067195	2.236067195	2.236067195	2.236067195	2.236067195	2.236067195	2.236067195	2.236067195	2.236067195	2.236067195	2.236067195	2.236067195	2.236067195	2.236067195	2.236067195	2.236067195	2.236067195	2.236067195	2.236067195	2.236067195	2.236067195	2.236067195	2.236067195	2.236067195	2.236067195	2.337087308	2.236067195	2.236067195	2.236067195	2.236067195	2.236067195	2.236067195	2.236067195	2.236067195	2.236067195	2.236067195	2.236067195	2.236067195	2.236067195
LMLN	2.429815062	3.60763662	2.403426724	2.858974514	3.155723825	2.955018777	2.433497589	2.341689705	3.129948241	2.645731253	2.610242682	2.341689705	2.73785633	2.600021046	2.486693835	2.485496102	3.064421158	2.407024363	3.243389894	2.333210796	2.339357196	2.569708365	2.341689705	2.465204158	2.69028822	2.341689705	2.35500762	2.510708407	2.342003008	2.339357196	2.35995565	2.341689705	2.729004574	2.341689705	2.341689705	2.408040146	2.341689705	2.341689705	2.341689705	2.341689705	2.341689705	2.341689705	2.760701934	2.341689705	2.341689705	2.341689705	2.333210796	2.341689705	2.341689705
RAD9B	2.236067195	2.236067195	2.236067195	2.236067195	2.236067195	2.236067195	2.236067195	2.236067195	2.236067195	2.418993437	2.236067195	2.236067195	2.236067195	2.236067195	2.236067195	2.236067195	2.236067195	2.236067195	2.236067195	2.236067195	2.236067195	2.236067195	2.236067195	2.236067195	2.236067195	2.381840089	2.236067195	2.236067195	2.236067195	2.236067195	2.236067195	2.236067195	2.849527083	2.236067195	2.236067195	2.236067195	2.39390976	2.236067195	2.236067195	2.236067195	2.241891323	2.236067195	2.236067195	2.236067195	2.236067195	2.238208626	2.306159381	2.236067195	2.236067195
ZNF555	4.600495834	4.734274138	5.123968313	5.079344895	4.590094039	5.947989278	4.804093285	5.318122241	5.038553886	4.433517283	5.305990133	5.4035526	4.502156969	5.158241128	4.907466297	5.17001075	6.294791765	5.08652827	5.006450977	4.433517283	4.590094039	4.617634956	4.433517283	4.590094039	4.465028878	2.87798276	4.590094039	4.988633798	4.420382197	4.41791916	3.996904804	3.965312779	4.433517283	4.433517283	5.466502972	4.649378937	4.433517283	4.726645397	4.865193392	4.433517283	4.460671771	4.41791916	3.998802673	4.590094039	3.998155096	4.590094039	4.41791916	4.433517283	3.785395168
NYAP1	2.259899968	2.259899968	2.259899968	2.259899968	2.351983727	2.259899968	2.259899968	2.348890866	2.259899968	2.259899968	2.259899968	2.259899968	2.259899968	2.350863318	2.259899968	2.259899968	2.259899968	2.259899968	2.259899968	2.259899968	2.259899968	2.259899968	2.259899968	2.259899968	2.259899968	2.259899968	2.598545307	2.259899968	2.407620809	2.259899968	2.259899968	2.266985197	3.121962679	3.202417868	2.259899968	2.668840023	2.259899968	2.259899968	2.259899968	2.259899968	2.259899968	3.189065781	2.974303663	2.259899968	2.896826761	2.259899968	2.259899968	2.259899968	2.259899968
RSKR	4.258798544	3.601964369	2.948851268	3.786972108	3.740433098	3.040606966	3.464184402	4.258798544	3.331180625	3.601964369	3.638732296	4.048067984	3.040606966	4.258798544	3.194129812	3.063592196	3.208773869	3.096394378	3.65170614	3.896610206	4.050810164	3.601964369	4.100858382	2.87350765	3.870465706	4.357101258	3.040606966	4.258798544	4.295579699	4.428546713	3.07203902	5.224490262	3.601964369	3.040606966	4.886920813	2.908843555	4.494202776	4.506208538	4.258798544	5.124795456	4.937402739	3.040606966	4.416327074	4.086502055	3.601964369	4.299868938	4.401216883	4.924046539	4.203143925
MRGPRX3	2.236067195	2.236067195	2.236067195	2.236067195	2.236067195	2.236067195	2.236067195	2.236067195	2.236067195	2.236067195	2.236067195	2.236067195	2.236067195	2.236067195	2.236067195	2.236067195	2.236067195	2.236067195	2.236067195	2.236067195	2.236067195	2.236067195	2.236067195	2.236067195	2.236067195	2.236067195	2.236067195	2.236067195	2.236067195	2.236067195	2.236067195	2.236067195	2.236067195	2.236067195	2.236067195	2.236067195	2.236067195	2.236067195	2.236067195	2.236067195	2.236067195	2.236067195	2.236067195	2.236067195	2.236067195	2.236067195	2.236067195	2.236067195	2.236067195
ABCA13	2.236067195	2.236067195	2.236067195	2.236067195	2.236067195	2.236067195	2.236067195	2.236067195	2.236067195	2.236067195	2.236067195	2.236067195	2.236067195	2.236067195	2.236067195	2.236067195	2.236067195	2.236067195	2.236067195	2.236067195	2.236067195	2.236067195	2.236067195	2.236067195	2.236067195	2.236067195	2.236067195	2.236067195	2.236067195	2.236067195	2.236067195	2.236067195	2.236067195	2.236067195	2.236067195	2.236067195	2.236067195	2.236067195	2.236067195	2.261814982	2.236067195	2.236067195	2.236067195	2.236067195	2.236067195	2.236067195	2.236067195	2.236067195	2.236067195
ADGRG7	2.236067195	2.236067195	2.236067195	2.236067195	2.236067195	2.236067195	2.236067195	2.236067195	2.236067195	2.236067195	2.236067195	2.236067195	2.236067195	2.236067195	2.236067195	2.236067195	2.236067195	2.236067195	2.236067195	2.236067195	2.236067195	2.236067195	2.236067195	2.236067195	2.236067195	2.303220762	2.236067195	2.236067195	2.236067195	2.236067195	2.236067195	2.236067195	2.236067195	2.236067195	2.236067195	2.236067195	2.236067195	2.236067195	2.236067195	2.236067195	2.236067195	2.236067195	2.236067195	2.236067195	2.236067195	2.236067195	2.236067195	2.236067195	2.236067195
CSF3R	6.34828	6.33853515	6.34828	6.34828	6.33853515	6.33853515	6.34828	6.34828	6.33853515	6.34828	6.33853515	6.34828	6.34828	6.33853515	6.33853515	6.34828	6.34828	6.33853515	6.33853515	6.851541721	6.419963895	7.462355813	8.636631536	7.580662043	7.179211695	6.55936933	6.808387434	6.34828	9.694610877	6.34828	6.724651697	6.738862585	7.512201793	7.633152891	5.404973056	7.225454108	6.960870875	6.048026898	6.735072163	6.905622751	6.34828	8.462939612	8.153428789	6.738594747	7.914474407	6.514295528	8.287980788	10.54836087	6.781564836
CD300LD-AS1	2.236067195	2.236067195	2.236067195	2.346870479	2.236067195	2.236067195	2.236067195	2.236067195	2.236067195	2.448808204	2.236067195	2.271844512	2.236067195	2.236067195	2.236067195	2.236067195	2.236067195	2.236067195	2.236067195	2.236067195	2.55024894	2.236067195	2.239162904	2.236067195	2.236067195	2.264299992	2.236067195	2.236067195	2.236067195	2.236067195	2.236067195	2.236067195	2.327428692	2.236067195	2.475274273	2.236067195	2.236067195	2.236067195	2.236067195	2.236067195	2.236067195	2.236067195	2.236067195	2.236067195	2.236067195	2.236067195	2.236067195	2.236067195	2.236067195
DUSP5P1	2.280474882	2.280474882	2.280474882	2.280474882	2.280474882	2.280474882	2.280474882	2.280474882	2.280474882	2.324676039	2.280474882	2.280474882	2.280474882	2.280474882	2.280474882	2.280474882	2.280474882	2.280474882	2.280474882	2.280474882	2.280474882	4.396277953	2.280474882	2.280474882	3.074114052	2.280474882	2.496223963	2.280474882	2.755654102	2.280474882	2.280474882	2.3144062	2.280474882	2.280474882	3.228586953	3.25993573	2.281482187	2.280474882	2.280474882	2.830709098	2.280474882	2.280474882	2.280474882	2.280474882	2.280474882	2.280474882	2.280474882	2.280474882	2.280474882
DGKH	2.268063159	2.365437914	2.237390773	2.237390773	2.237390773	2.237390773	2.237390773	2.477833684	2.237390773	2.237390773	2.28888418	2.280006455	2.333888949	2.237352922	2.237352922	2.237390773	2.702632298	2.237352922	2.237390773	2.237390773	2.237390773	2.237352922	2.237390773	2.237390773	2.237390773	2.287569981	2.237390773	2.257559236	2.237390773	2.237352922	2.237390773	2.237390773	2.4225999	2.237390773	2.255203199	2.237352922	2.237352922	2.237390773	2.237390773	2.237390773	2.237390773	2.237352922	2.237352922	2.236439368	2.237352922	2.237352922	2.237352922	2.237390773	2.237390773
TMEM182	2.236067195	2.236067195	2.236067195	2.236067195	2.283498737	2.236067195	2.236067195	2.236067195	2.236067195	2.236067195	2.236067195	2.236067195	2.236067195	2.236067195	2.236067195	2.236067195	2.236067195	2.236067195	2.236067195	2.236067195	2.238970072	2.236067195	2.236067195	2.236067195	2.236067195	2.236067195	2.236067195	2.236067195	2.236067195	2.236067195	2.236067195	2.236067195	2.236067195	2.236067195	2.236067195	2.236067195	2.236067195	2.236067195	2.236067195	2.236067195	2.236067195	2.236067195	2.236067195	2.236067195	2.236067195	2.236067195	2.236067195	2.236067195	2.236067195
C16orf46	2.236067195	2.240603592	2.236067195	2.236067195	2.236067195	2.236067195	2.236067195	2.236067195	2.236067195	2.236067195	2.236067195	2.236067195	2.236067195	2.236067195	2.236067195	2.236067195	2.236067195	2.236067195	2.236067195	2.236067195	2.248259959	2.236067195	2.236067195	2.254736845	2.236067195	2.236067195	2.236067195	2.236067195	2.236067195	2.236067195	2.236067195	2.236067195	2.236067195	2.236067195	2.236067195	2.236067195	2.236067195	2.236067195	2.236067195	2.236067195	2.236067195	2.236067195	2.236067195	2.236067195	2.236067195	2.236067195	2.236067195	2.236067195	2.236067195
LSM14B	2.293302467	2.293302467	2.293302467	2.293302467	2.293302467	2.569659121	2.293302467	2.293302467	2.660146607	2.293302467	2.293302467	2.293302467	2.293302467	2.364259636	2.293302467	2.293302467	2.293302467	2.293302467	2.293302467	2.293302467	2.293302467	2.293302467	2.293302467	2.839525496	3.102996381	2.293302467	3.562281867	2.293302467	2.293302467	2.293302467	2.293302467	2.293302467	2.808283224	2.935580988	2.293302467	3.516214397	2.293302467	2.293302467	2.293302467	2.293302467	2.293302467	2.293302467	2.293302467	2.293302467	2.293302467	2.293302467	2.293302467	2.308804231	2.293302467
CASP8	2.663203706	2.236067195	3.765344725	2.236067195	2.236067195	2.236067195	2.236067195	2.236067195	2.236067195	2.236067195	2.236067195	2.236067195	2.236067195	2.236067195	2.236067195	2.386150369	2.236067195	2.236067195	2.236067195	2.236067195	2.236067195	2.236067195	2.236067195	2.236067195	2.236067195	2.236067195	2.236067195	2.236067195	2.236067195	2.236067195	2.236067195	2.236067195	2.236067195	2.236067195	2.236067195	2.236067195	2.236067195	2.236067195	2.315046614	2.236067195	2.236067195	2.236067195	2.236067195	2.449168641	2.236067195	2.236067195	2.236067195	2.236067195	2.236067195
PLB1	2.236067195	2.236067195	2.236067195	2.236067195	2.236067195	2.236067195	2.236067195	2.236067195	2.236067195	2.236067195	2.236067195	2.236067195	2.236067195	2.236067195	2.236067195	2.236067195	2.236067195	2.236067195	2.236067195	2.236067195	2.236067195	2.236067195	2.236067195	2.236067195	2.758327169	3.011706097	2.236067195	2.236067195	2.236067195	2.236067195	2.307894851	2.236067195	2.236067195	3.030771847	2.236067195	2.236067195	2.236067195	2.236067195	2.732312462	2.236067195	2.236067195	2.405297485	2.236067195	2.236067195	2.236067195	2.236067195	2.236067195	2.236067195	2.338315981
LINC02910	2.236067195	2.236067195	2.236067195	2.236067195	2.236067195	2.236067195	2.236067195	2.236067195	2.236067195	2.236067195	2.236067195	2.236067195	2.236067195	2.236067195	2.236067195	2.236067195	2.236067195	2.236067195	2.236067195	2.236067195	2.236067195	2.236067195	2.236067195	2.236067195	2.236067195	2.236067195	2.236067195	2.236067195	2.236067195	2.236067195	2.236067195	2.236067195	2.236067195	2.236067195	2.236067195	2.236067195	2.236067195	2.236067195	2.236067195	2.236067195	2.791510179	2.236067195	2.236067195	2.236067195	2.236067195	2.238069567	2.30036981	2.236067195	2.236067195
SLC5A3	2.589246142	2.589246142	3.036489394	2.593622084	2.62688316	2.589246142	2.483548905	2.749471954	2.676400505	2.593622084	4.897178908	2.724251588	2.635450462	4.330798568	2.589246142	2.62688316	2.57828249	2.589246142	2.593622084	2.593622084	2.589246142	2.589246142	5.829065497	2.62688316	2.603033175	3.97277855	2.976981709	2.589246142	2.62688316	2.593622084	2.683794874	2.614468	3.345451124	2.62688316	2.589246142	2.62688316	3.254849523	2.593622084	2.710078885	2.62688316	2.813055824	2.62688316	2.643142458	2.62688316	2.62688316	2.593622084	2.62688316	2.593622084	2.483548905
KIF19	2.236067195	2.236067195	2.236067195	2.236067195	2.236067195	2.236067195	2.236067195	2.236067195	2.236067195	2.236067195	2.236067195	2.236067195	2.236067195	2.236067195	2.236067195	2.236067195	2.236067195	2.236067195	2.236067195	2.236067195	2.786222403	2.236067195	2.236067195	2.2506257	2.236067195	2.236067195	2.236067195	2.236067195	2.236067195	2.236067195	2.236067195	2.236067195	2.236067195	2.236067195	2.236067195	2.236067195	2.236067195	2.236067195	2.236067195	2.91632164	2.236067195	2.36696819	2.236067195	2.236067195	3.123661297	2.236067195	2.236067195	2.278662085	2.272333489
SLFNL1	2.244040471	2.244040471	2.244040471	2.244040471	2.390533825	2.244040471	2.244040471	2.244040471	2.244040471	2.244040471	2.244040471	2.244040471	2.244040471	2.244040471	2.244040471	2.283371144	2.244040471	2.244040471	2.26723596	2.244040471	2.343366032	2.584784843	2.244040471	2.398577919	2.244040471	4.455720727	2.691047753	2.244040471	2.244040471	3.56734575	2.56970418	2.246021872	2.329720798	2.345119774	2.244040471	2.244040471	3.538967053	2.326793246	2.244040471	2.77235179	2.305347743	2.471104746	2.868184999	2.269134152	2.244040471	2.244040471	2.244040471	2.244040471	2.255124615
GPR82	2.236067195	2.236067195	2.236067195	2.236067195	2.236067195	2.236067195	2.236067195	2.236067195	2.236067195	2.236067195	2.236067195	2.236067195	2.236067195	2.236067195	2.236067195	2.236067195	2.236067195	2.236067195	2.236067195	2.236067195	2.236067195	2.276447336	2.236067195	2.236067195	2.236067195	2.236067195	2.236067195	2.236067195	2.236067195	2.236067195	2.236067195	2.236067195	2.236067195	2.236067195	2.239077054	2.236067195	2.236067195	2.236067195	2.236067195	2.350739338	2.236067195	2.236067195	2.236067195	2.244850104	2.236067195	2.238288464	2.236067195	2.236067195	2.236067195
RIBC1	2.236067195	2.236067195	2.236067195	2.489564107	2.261386534	2.236067195	2.236067195	2.236067195	2.236067195	2.236067195	2.236067195	2.236067195	2.236067195	2.236067195	2.236067195	2.236067195	2.236067195	2.236067195	2.236067195	2.236067195	2.236067195	2.236067195	2.236067195	2.236067195	2.236067195	2.236067195	2.236067195	2.236067195	2.236067195	2.236067195	2.236067195	2.236067195	2.236067195	2.236067195	2.236067195	2.236067195	2.236067195	2.236067195	2.236067195	2.236067195	2.236067195	2.236067195	2.236067195	2.236067195	2.236067195	2.236067195	2.236067195	2.236067195	2.236067195
OXGR1	2.236067195	2.236067195	2.236067195	2.236067195	2.236067195	2.236067195	2.236067195	2.236067195	2.236067195	2.236067195	2.236067195	2.236067195	2.236067195	2.236067195	2.236067195	2.236067195	2.236067195	2.236067195	2.236067195	2.236067195	2.236067195	2.236067195	2.236067195	2.236067195	2.236067195	2.236067195	2.236067195	2.236067195	2.236067195	2.236067195	2.236067195	2.236067195	2.236067195	2.236067195	2.236067195	2.236067195	2.236067195	2.236067195	2.236067195	2.236067195	2.236067195	2.236067195	2.236067195	2.236067195	2.236067195	2.236067195	2.236067195	2.236067195	2.236067195
CDC14C	2.236067195	2.236067195	2.236067195	2.236067195	2.236067195	2.236067195	2.236067195	2.236067195	2.236067195	2.236067195	2.236067195	2.236067195	2.236067195	2.236067195	2.236067195	2.236067195	2.236067195	2.236067195	2.236067195	2.236067195	2.236067195	2.236067195	2.236067195	2.236067195	2.236067195	2.236067195	2.236067195	2.236067195	2.236067195	2.236067195	2.236067195	2.236067195	2.236067195	2.236067195	2.236067195	2.236067195	2.236067195	2.236067195	2.236067195	2.236067195	2.236067195	2.236067195	2.236067195	2.236067195	2.236067195	2.236067195	2.236067195	2.236067195	2.236067195
SULT1C4	2.28394944	2.362104835	2.284735944	2.392286055	3.181266094	2.28394944	2.28394944	2.28394944	2.585021214	2.503505762	4.030060286	2.660463258	2.28394944	2.623397816	2.325733411	2.28394944	2.28394944	2.28394944	2.284735944	2.28394944	2.285310604	2.285310604	2.284538368	2.28394944	2.284735944	2.28394944	2.28394944	3.268553702	2.28394944	2.33416623	2.285310604	2.285310604	2.284735944	2.285310604	2.284735944	2.34964636	2.285310604	2.28394944	2.28394944	2.284735944	2.284735944	2.284735944	2.284735944	2.28394944	2.285310604	2.284735944	2.28394944	2.28394944	2.28394944
TEAD1	2.236067195	3.352428123	4.440849878	2.236067195	2.236067195	2.236067195	2.444179026	2.276670575	2.499475954	2.236067195	3.972906324	3.133038289	2.995186511	3.228775825	2.236067195	2.923366176	2.280692642	2.434540062	3.567261605	2.236067195	2.236067195	2.236067195	2.236067195	2.296621594	2.236067195	2.324216088	2.30669166	2.236067195	2.238487268	2.236067195	2.236067195	2.236067195	2.236067195	2.236067195	2.236067195	2.236067195	2.236067195	2.236067195	2.236067195	2.247087254	2.236067195	2.236067195	2.236067195	2.236635455	2.236067195	2.262275454	2.327038892	2.707466858	2.236067195
CATSPER2	2.236067195	2.236067195	2.236067195	2.236067195	2.236067195	2.236067195	2.236067195	2.236067195	2.236067195	2.236067195	2.236067195	2.236067195	2.236067195	2.236067195	2.236067195	2.236067195	2.236067195	2.236067195	2.236067195	2.236067195	2.236067195	2.236067195	2.236067195	2.236067195	2.236067195	2.236067195	2.462510107	2.236067195	2.236067195	2.2473496	2.236067195	2.236067195	2.236067195	2.236067195	2.236067195	2.236067195	2.236067195	2.236067195	2.236067195	2.236067195	2.236067195	2.236067195	2.236067195	2.236067195	2.236067195	2.236067195	2.236067195	2.236067195	2.236067195
POU5F2	2.236067195	2.374198076	2.236067195	2.236067195	2.236067195	2.236067195	2.236067195	2.236067195	2.236067195	2.236067195	2.236067195	2.264893181	2.236067195	2.236067195	2.236067195	2.251583161	2.236067195	2.236067195	2.236067195	2.236067195	2.236067195	2.236067195	2.236067195	2.236067195	2.236067195	2.236067195	2.236067195	2.236067195	2.236067195	2.236067195	2.236067195	2.236067195	2.236067195	2.236067195	2.236067195	2.236067195	2.236067195	2.236067195	2.236067195	2.424874224	2.236067195	2.236067195	2.236067195	2.236067195	2.236067195	2.236067195	2.822802117	2.236067195	2.236067195
RXFP2	2.236067195	2.236067195	2.236067195	2.236067195	2.236067195	2.236067195	2.236067195	2.236067195	2.236067195	2.236067195	2.33034702	2.236067195	2.336363638	2.236067195	2.236067195	2.236067195	2.236067195	2.236067195	2.236067195	2.236067195	2.236067195	2.236067195	2.236067195	2.236067195	2.236067195	2.236067195	2.236067195	2.236067195	2.236067195	2.236067195	2.236067195	2.236067195	2.236067195	2.236067195	2.236067195	2.236067195	2.236067195	2.236067195	2.236067195	2.236067195	2.236067195	2.236067195	2.236067195	2.236067195	2.236067195	2.236067195	2.236067195	2.236067195	2.236067195
BEND7	2.236067195	2.236067195	2.236067195	2.236067195	2.236067195	2.236067195	2.236067195	2.236067195	2.236067195	2.236067195	2.236067195	2.236067195	2.236067195	2.236067195	2.236067195	2.236067195	2.236067195	2.236067195	2.236067195	2.236067195	2.236067195	2.236067195	2.236067195	2.236067195	2.236067195	2.236067195	2.236067195	2.236067195	2.236067195	2.236067195	2.236067195	2.236067195	2.236067195	2.236067195	2.236067195	2.236067195	2.236067195	2.236067195	2.236067195	2.236067195	2.236067195	2.236067195	2.236067195	2.236067195	2.236067195	2.236067195	2.236067195	2.236067195	2.236067195
SLC18A2	3.848415261	5.148128517	3.541799266	8.799758107	4.043365443	8.367987034	8.577588414	3.068284118	6.480443668	4.887111503	3.425466483	3.141872209	8.879762924	3.578714096	4.707210494	8.759614128	9.055161651	8.839867747	8.939799029	4.402168178	3.614996181	8.194520316	2.903047756	5.312380268	5.148519357	2.784538089	2.784538089	3.177344424	3.087540552	2.784538089	3.308094852	2.61198634	3.219432394	3.068284118	3.185315953	4.797994376	2.784538089	3.439638495	3.068284118	3.276307765	2.785591626	3.541799266	2.893238483	3.019955695	6.795330604	2.844748875	2.87017154	3.717607082	3.743058843
SSMEM1	2.236067195	2.243131233	2.349250011	2.236067195	2.236067195	2.554046643	2.236067195	2.236067195	2.239633907	2.236067195	2.264456351	2.263013541	2.236067195	2.236067195	2.236067195	2.236067195	2.236067195	2.236067195	2.236067195	2.236067195	2.236067195	2.236067195	2.236067195	2.33075681	2.236067195	2.236067195	2.236067195	2.236067195	2.238340315	2.236067195	2.236067195	2.236067195	3.103238792	2.236067195	2.236067195	2.236067195	2.236067195	2.236067195	2.236067195	2.851403336	2.236067195	2.273795547	2.318630266	2.236067195	2.236067195	2.236067195	2.278970164	2.236067195	2.236067195
MAB21L3	2.236067195	2.236067195	2.236067195	2.236067195	2.236067195	2.236067195	2.236067195	2.236067195	2.236067195	2.236067195	2.236067195	2.236067195	2.236067195	2.236067195	2.236067195	2.236067195	2.236067195	2.236067195	2.236067195	2.236067195	2.236067195	2.236067195	2.236067195	2.247485088	2.236067195	2.236067195	2.236067195	2.236067195	2.236067195	2.236067195	2.236067195	2.236067195	2.236067195	2.236067195	2.236067195	2.236067195	2.236067195	2.251683035	2.236067195	2.236067195	2.236067195	2.236067195	2.38759839	2.236067195	2.236067195	2.236067195	2.236067195	2.236067195	2.236067195
BASP1-AS1	2.236067195	2.236067195	2.36149047	2.236067195	2.236067195	2.236067195	2.236067195	2.236067195	2.601833014	2.236067195	2.236067195	2.236067195	3.107221503	2.236067195	2.236067195	2.236067195	2.236067195	2.236067195	2.236067195	2.236067195	2.236067195	2.236067195	2.40873999	2.236067195	2.236067195	2.236067195	2.236067195	2.236067195	2.283755069	2.236067195	2.236067195	2.236067195	2.236067195	2.236067195	2.236067195	2.236067195	2.236067195	2.236067195	2.236067195	2.236067195	2.236067195	2.236067195	2.236067195	2.236067195	2.236067195	2.236067195	2.236067195	2.354079102	2.299720349
MIER3	2.764435414	2.381245251	2.236067195	2.236067195	4.334227714	2.236067195	2.236067195	2.236067195	2.236067195	2.26386384	2.236067195	2.296804784	2.236067195	2.236067195	2.236067195	2.236067195	2.236067195	2.59454595	2.236067195	2.236067195	2.236067195	2.236067195	2.236067195	2.236067195	2.236067195	2.236067195	2.236067195	2.236067195	2.236067195	2.236067195	2.236067195	2.236067195	2.236067195	2.236067195	2.236067195	2.236067195	2.236067195	2.236067195	2.236067195	2.236067195	2.236067195	2.236067195	2.236067195	2.236067195	2.236067195	2.236067195	2.236067195	2.236067195	2.236067195
SDE2	2.378424039	2.633804137	2.484436793	2.471054336	2.484436793	2.484436793	2.484436793	2.378424039	2.400349158	2.484436793	2.484436793	2.484436793	2.378424039	2.484436793	2.484436793	2.484436793	2.484436793	2.648585199	2.484436793	2.484436793	2.484436793	2.484436793	3.059031341	2.484436793	2.484436793	2.484436793	2.484436793	2.484436793	2.407937279	2.484436793	2.484436793	2.484436793	2.484436793	2.484436793	2.58039658	2.271554832	2.484436793	2.509095955	2.484436793	2.378424039	2.644192656	2.714628397	2.484436793	3.407205989	2.484436793	2.484436793	2.484436793	2.484436793	2.484436793
UROC1	2.236067195	2.236067195	2.236067195	2.236067195	2.236067195	2.236067195	2.236067195	2.236067195	2.236067195	2.236067195	2.236067195	2.236067195	2.236067195	2.236067195	2.236067195	2.236067195	2.236067195	2.236067195	2.236067195	2.236067195	2.236067195	2.236067195	2.236067195	2.236067195	2.236067195	2.236067195	2.236067195	2.236067195	2.236067195	2.236067195	2.236067195	2.236067195	2.236067195	2.236067195	2.236067195	2.236067195	2.236067195	2.236067195	2.236067195	2.236067195	2.236067195	2.236067195	2.236067195	2.236067195	2.236067195	2.236067195	2.236067195	2.236067195	2.236067195
PCDH15	2.236067195	2.236067195	2.236067195	2.236067195	2.236067195	2.236067195	2.236067195	2.236067195	2.236067195	2.236067195	2.236067195	2.236067195	2.236067195	2.236067195	2.236067195	2.236067195	2.236067195	2.236067195	2.236067195	2.236067195	2.236067195	2.236067195	2.236067195	2.236067195	2.236067195	2.236067195	2.236067195	2.236067195	2.236067195	2.236067195	2.236067195	2.236067195	2.236067195	2.236067195	2.236067195	2.236067195	2.236067195	2.236067195	2.236067195	2.236067195	2.236067195	2.236067195	2.236067195	2.236067195	2.236067195	2.236067195	2.236067195	2.267356352	2.236067195
TNRC6A	2.236067195	2.236067195	2.236067195	2.236067195	2.379162778	2.236067195	2.236067195	2.236067195	2.236067195	2.236067195	2.236067195	2.236067195	2.236067195	2.236067195	2.236067195	2.236067195	2.236067195	2.236067195	2.236067195	2.236067195	2.236067195	2.236067195	2.236067195	2.236067195	2.236067195	2.236067195	2.236067195	2.236067195	2.236067195	2.236067195	2.236067195	2.236067195	2.236067195	2.236067195	2.236067195	2.236067195	2.236067195	2.236067195	2.236067195	2.236067195	2.236067195	2.236067195	2.236067195	2.236067195	2.236067195	2.236067195	2.236067195	2.236067195	2.236067195
ARID2	6.984496198	5.149088951	6.371479154	6.010388567	6.646871344	5.689460956	5.367253092	6.897762397	6.681421995	5.201366979	6.750605622	7.327937395	6.854321446	7.114435791	7.048486597	6.930439805	6.828473102	5.82098111	5.75892615	7.627374592	7.74950743	6.914507067	6.897762397	6.253055527	7.138715312	7.040329013	5.612982374	7.128691422	8.104398934	7.713313957	6.897762397	7.282264306	5.720583616	6.15514398	7.179575833	5.716281881	7.785400755	7.197180247	6.723725638	6.006696388	7.815568789	5.892609895	6.238826347	7.234694236	6.525504041	7.413137246	6.359385622	7.537906403	7.438638138
AMER3	2.236067195	2.236067195	2.236067195	2.236067195	2.236067195	2.236067195	2.236067195	2.236067195	2.236067195	2.236067195	2.236067195	2.236067195	2.236067195	2.236067195	2.236067195	2.236067195	2.236067195	2.236067195	2.236067195	2.236067195	2.236067195	2.236067195	2.236067195	2.236067195	2.236067195	2.236067195	2.236067195	2.236067195	2.236067195	2.236067195	2.236067195	2.236067195	2.236067195	2.619452279	2.236067195	2.236067195	2.236067195	2.236067195	2.236067195	2.236067195	2.236067195	2.236067195	2.236067195	2.236067195	2.236067195	2.236067195	2.236067195	2.236067195	2.236067195
OTUD7A	2.236067195	2.236067195	2.236067195	2.236067195	2.236067195	2.236067195	2.236067195	2.236067195	2.236067195	2.236067195	2.236067195	2.236067195	2.236067195	2.236067195	2.236067195	2.236067195	2.236067195	2.236067195	2.236067195	2.236067195	2.236067195	2.236067195	2.236067195	2.236067195	2.236067195	2.236067195	2.455773372	2.244442196	2.236067195	2.236067195	2.271403261	2.236067195	2.236067195	2.236067195	2.236067195	2.236067195	2.236067195	2.236067195	2.236067195	2.236067195	2.27990184	2.457169513	2.236067195	2.236067195	2.236067195	2.236067195	2.236067195	2.236067195	2.236067195
ERVW-1	2.236067195	2.567838467	2.753000459	2.236067195	2.236067195	2.236067195	3.488322659	2.578225207	3.497891141	3.630995956	2.379831195	2.955068028	2.236067195	3.292126719	3.067573214	2.479803419	2.261575891	2.337025149	2.236067195	2.236067195	2.236067195	2.236067195	2.236067195	2.236067195	2.236067195	2.236067195	2.236067195	2.236067195	2.236067195	2.236067195	2.236067195	2.236067195	2.236067195	2.236067195	2.236067195	2.236067195	2.236067195	2.236067195	2.236067195	2.236067195	2.236067195	2.236067195	2.236067195	2.236067195	2.236067195	2.236067195	2.236067195	2.236067195	2.236067195
FGF13	2.236067195	2.236067195	2.236067195	2.236067195	2.236067195	2.236067195	2.236067195	2.236067195	2.236067195	2.236067195	2.236067195	2.236067195	2.236067195	2.236067195	2.236067195	2.236067195	2.236067195	2.236067195	2.236067195	2.236067195	2.236067195	2.236067195	2.236067195	2.236067195	2.236067195	2.236067195	2.236067195	2.236067195	2.236067195	2.236067195	2.236067195	2.236067195	2.236067195	2.236067195	2.236067195	2.236067195	2.236067195	2.236067195	2.236067195	2.236067195	2.236067195	2.236067195	2.236067195	2.236067195	2.236067195	2.236067195	2.236067195	2.236067195	2.236067195
FBXL18	2.236067195	2.246413988	2.649487337	2.288513409	2.236067195	2.76414154	2.236067195	2.236067195	2.236067195	2.334803995	2.256748799	2.236067195	2.236067195	2.236067195	2.236067195	2.236067195	2.236067195	2.597161809	2.733927369	2.236067195	2.236067195	2.236067195	2.236067195	2.236067195	2.236067195	2.40257295	2.779465537	2.236067195	2.236067195	2.236067195	2.236067195	2.236067195	2.236067195	2.236067195	2.236067195	2.236067195	2.236067195	2.236067195	2.236067195	2.358648947	2.236067195	2.236067195	2.236067195	2.236067195	2.236067195	2.236067195	2.236067195	2.236067195	2.236067195
LINC01600	2.236067195	2.236067195	2.236067195	2.332342279	2.236067195	2.236067195	2.236067195	2.236067195	2.236067195	2.236067195	2.236067195	2.236067195	2.236067195	2.257888157	2.236067195	2.236067195	2.236067195	2.236067195	2.236067195	2.236067195	2.258226654	2.236067195	2.802334619	3.242605237	2.236067195	3.30440213	2.82656405	2.257064574	2.630242135	2.251982936	2.236067195	2.236067195	2.236067195	2.908510619	2.236067195	2.493660781	2.236067195	2.236067195	3.273245861	2.236067195	2.236067195	2.289677338	2.747848524	2.236067195	2.236067195	2.240804076	2.236067195	2.346977155	2.702236482
PNPLA1	2.236067195	2.236067195	2.332626098	2.25892932	2.236067195	2.236067195	2.371918659	2.236067195	2.236067195	2.236067195	2.236067195	2.236067195	2.236067195	2.236067195	2.236067195	2.236067195	2.236067195	2.236067195	2.236067195	2.236067195	2.236067195	2.236067195	2.236067195	2.236067195	2.236067195	2.236067195	2.236067195	2.236067195	2.236067195	2.236067195	2.306606401	2.236067195	2.236067195	2.236067195	2.236067195	2.236067195	2.236067195	2.236067195	2.236067195	2.236067195	2.25568328	2.236067195	2.492430367	2.236067195	2.236067195	2.236067195	2.236067195	2.236067195	2.435494252
DEPDC4	2.272945124	2.272945124	2.328643127	2.272945124	2.272945124	2.272945124	2.272945124	2.272945124	2.272945124	2.272945124	2.272945124	2.272945124	2.272945124	2.272945124	2.272945124	2.272945124	2.607344573	2.272945124	2.272945124	2.272945124	2.315863596	2.272945124	2.272945124	2.272945124	2.360024109	2.430950787	3.09009604	2.272945124	2.272945124	2.384981018	2.351208541	2.272945124	2.272945124	2.272945124	2.272945124	2.272945124	2.80593621	2.272945124	2.360672183	2.783049907	2.272945124	2.272945124	2.272945124	2.272945124	2.272945124	2.297606885	2.56348244	2.272945124	2.272945124
COX6B2	2.236067195	2.236067195	3.763062557	2.236067195	2.236067195	2.236067195	2.236067195	2.236067195	2.236067195	2.309746433	2.53374025	2.236067195	2.236067195	2.236067195	2.236067195	2.236067195	2.236067195	2.236067195	2.236067195	2.236067195	2.316153013	2.236067195	2.236067195	2.236067195	2.236067195	2.236067195	2.236067195	2.236067195	2.236067195	2.236067195	2.275668535	2.236067195	3.227314487	2.236067195	2.236067195	2.236067195	2.236067195	2.236067195	2.236067195	2.236067195	2.236067195	3.614557489	2.236067195	2.236067195	2.236067195	2.236067195	2.292991132	2.236067195	2.236067195
NIBAN3	2.236067195	2.236067195	2.236067195	2.236067195	2.236067195	2.236067195	2.236067195	2.236067195	2.236067195	2.236067195	2.236067195	2.236067195	2.236067195	2.236067195	2.236067195	2.236067195	2.236067195	2.236067195	2.236067195	2.236067195	2.236067195	2.236067195	2.236067195	2.236067195	2.236067195	2.236067195	2.236067195	2.236067195	2.236067195	2.236067195	2.236067195	2.236067195	2.236067195	2.236067195	2.236067195	2.236067195	2.236067195	2.236067195	2.236067195	2.236067195	2.236067195	2.236067195	2.236067195	2.236067195	2.236067195	2.236067195	2.236067195	2.236067195	2.236067195
EPHA10	2.236067195	2.236067195	2.236067195	2.236067195	2.236067195	2.956367723	3.754352518	2.236067195	2.236067195	2.260614091	2.236067195	2.236067195	2.771072844	2.236067195	2.236067195	2.236067195	2.236067195	2.288620188	2.236067195	2.236067195	2.236067195	2.236067195	2.236067195	2.236067195	2.236067195	2.236067195	2.236067195	2.236067195	2.236067195	2.236067195	2.236067195	2.236067195	2.236067195	2.236067195	2.236067195	2.236067195	2.236067195	2.236067195	2.236067195	2.236067195	2.236067195	2.236067195	2.236067195	2.236067195	2.236067195	2.236067195	2.236067195	2.236067195	2.236067195
WDR64	2.236067195	2.236067195	2.236067195	2.236067195	2.236067195	2.236067195	2.236067195	2.236067195	2.236067195	2.236067195	2.236067195	2.236067195	2.236067195	2.236067195	2.236067195	2.236067195	2.236067195	2.236067195	2.236067195	2.236067195	2.236067195	2.343852882	2.236067195	2.236067195	2.236067195	2.236067195	2.236067195	2.236067195	2.236067195	2.236067195	2.236067195	2.236067195	2.236067195	2.236067195	2.236067195	2.236067195	2.236067195	2.236067195	2.236067195	3.249085712	2.236067195	2.236067195	2.236067195	2.236067195	2.236067195	2.236067195	2.236067195	2.236067195	2.236067195
BTBD9	2.236067195	2.70725885	2.236067195	2.236892883	2.262031979	2.909461734	2.236067195	2.236067195	2.236067195	2.329820707	2.236067195	2.236067195	2.236067195	2.236067195	2.236067195	2.236067195	2.259329439	2.236067195	2.236067195	2.236067195	2.236067195	2.236067195	2.236067195	2.236067195	2.236067195	2.236067195	2.236067195	2.236067195	2.236067195	2.332770053	2.236067195	2.236067195	2.236067195	2.236067195	2.236067195	2.236067195	2.236067195	2.236067195	2.377116598	2.236067195	2.236067195	2.43767341	2.362808473	2.236067195	2.469176982	2.236067195	2.236067195	2.236067195	2.236067195
HEATR9	2.236067195	2.265670618	2.236067195	2.236067195	2.236067195	2.236067195	2.236067195	2.236067195	2.236067195	2.236067195	2.236067195	2.236067195	2.236067195	2.236067195	2.236067195	2.236067195	2.236067195	2.295543344	2.471905889	2.236067195	2.236067195	2.236067195	2.236067195	2.236067195	2.236067195	2.236067195	2.236067195	2.236067195	2.342780451	2.236067195	2.236067195	2.236067195	2.236067195	2.236067195	2.236067195	2.236067195	2.236067195	2.236067195	2.236067195	2.236067195	2.236067195	2.236067195	2.236067195	2.236067195	2.236067195	2.236067195	2.236067195	2.236067195	2.236067195
PARP15	2.236067195	2.236067195	2.236067195	2.236067195	2.236067195	2.236067195	2.236067195	2.236067195	2.236067195	2.236067195	2.236067195	2.236067195	2.236067195	2.236067195	2.236067195	2.236067195	2.236067195	2.236067195	2.236067195	2.236067195	2.236067195	2.236067195	2.236067195	2.236067195	2.236067195	2.236067195	2.236067195	2.236067195	2.236067195	2.236067195	2.236067195	2.236067195	2.236067195	2.236067195	2.236067195	2.236067195	2.236067195	2.236067195	2.236067195	2.236067195	2.236067195	2.236067195	2.236067195	2.236067195	2.236067195	2.236067195	2.236067195	2.236067195	2.236067195
ARHGAP42	2.236067195	2.236067195	2.236067195	2.236067195	2.236067195	2.236067195	2.236067195	2.236067195	2.236067195	2.236067195	2.236067195	2.236067195	2.236067195	2.236067195	2.236067195	2.236067195	2.236067195	2.236067195	2.236067195	2.236067195	2.236067195	2.236067195	2.236067195	2.236067195	2.236067195	2.236067195	2.236067195	2.236067195	2.236067195	2.254420339	2.236067195	2.236067195	2.236067195	2.236067195	2.236067195	2.236067195	2.242195503	2.236067195	2.236067195	2.236067195	2.236067195	2.236067195	2.236067195	2.236067195	2.300350375	2.236067195	2.236067195	2.236067195	2.236067195
LINC01101	2.236067195	2.236067195	2.236067195	2.236067195	2.236067195	2.236067195	2.236067195	2.236067195	2.236067195	2.236067195	2.236067195	2.236067195	2.236067195	2.236067195	2.236067195	2.236067195	2.236067195	2.236067195	2.236067195	2.236067195	2.236067195	2.236067195	2.236067195	2.236067195	2.236067195	2.315946917	2.342433311	2.248193095	2.236067195	2.236067195	3.126104482	2.236067195	2.8011755	2.300637395	2.236067195	2.236067195	2.236067195	2.236067195	2.374814802	2.236067195	2.236067195	2.236067195	2.236067195	2.236067195	2.236067195	2.236067195	2.75534863	2.236067195	2.236067195
MFSD2A	4.24097477	4.772912706	4.473383058	4.208589916	4.836109763	3.544069721	4.680815178	3.266944297	3.544069721	3.309670764	4.666786202	3.538578438	5.158146912	3.877370558	4.628305708	3.625067496	3.547313771	6.340519326	3.544069721	5.158146912	6.159914976	5.264066169	4.94484821	5.742703595	5.159933658	5.611355608	8.487383799	8.076347706	5.13055668	8.125907464	6.760807267	6.035789059	8.103414553	6.672186359	4.796194825	5.050931937	8.26749387	5.158146912	7.054066068	6.521637022	6.572246984	4.638993883	5.158146912	6.686198744	7.386901303	6.66771414	8.015102526	6.145343109	5.742285388
ATM	2.236067195	2.236067195	2.236067195	2.236067195	2.236067195	2.236067195	2.236067195	2.236067195	2.236067195	2.236067195	2.236067195	2.236067195	2.517415851	2.236067195	2.236067195	2.351380428	2.236067195	2.54144516	2.657802043	2.265622755	2.236067195	2.236067195	2.236067195	2.236067195	2.414501518	3.931822851	2.236067195	2.236067195	2.460070804	3.213583904	2.236067195	2.963036097	2.310346592	2.236067195	2.236067195	2.236067195	2.325975963	2.236067195	2.236067195	3.226425056	2.236067195	2.236067195	2.236067195	2.236067195	2.236067195	2.236067195	2.236067195	2.415208942	2.256723739
CALHM4	2.236067195	2.236067195	2.236067195	2.236067195	2.236067195	2.236067195	2.236067195	2.236067195	2.236067195	2.236067195	2.236067195	2.236067195	2.236067195	2.236067195	2.236067195	2.236067195	2.236067195	2.236067195	2.236067195	2.236067195	2.236067195	2.236067195	2.236067195	2.256063631	2.236067195	2.236067195	2.236067195	2.236067195	2.236067195	2.236067195	2.236067195	2.236067195	2.236067195	2.236067195	2.236067195	2.236067195	2.236067195	2.236067195	2.236067195	2.236067195	2.236067195	2.236067195	2.236067195	2.236067195	2.236067195	2.236067195	2.236067195	2.236067195	2.236067195
NPHP3	2.299086386	2.847401618	2.299086386	2.467070001	2.299086386	2.299086386	2.299086386	2.299086386	2.445332535	2.299086386	2.299086386	2.299086386	2.393483257	2.363883568	3.071239048	2.299086386	2.429628968	2.360971827	2.539119228	2.509672283	2.442129265	2.299086386	3.834298598	2.986596992	2.761647719	2.41605601	4.183275405	2.299086386	2.299086386	2.308863446	2.54375448	2.299086386	3.183884643	2.299086386	2.299086386	2.299086386	2.576964345	2.299086386	2.487888132	2.937034571	2.97839753	2.299086386	2.417594734	2.299086386	2.568428622	2.299086386	3.006457002	2.371328529	2.378555268
ATG9B	2.236067195	2.236067195	2.236067195	2.236067195	2.236067195	2.236067195	2.722703551	2.345419373	2.256547216	2.236067195	2.236067195	2.236067195	2.236067195	2.236067195	2.236067195	2.236067195	2.236067195	2.236067195	2.236067195	2.236067195	2.272192073	2.236067195	2.236067195	2.236067195	2.250578731	2.236067195	2.236067195	2.236067195	2.236067195	2.295300068	2.236067195	2.267256478	2.556849612	2.236067195	2.236067195	2.236067195	2.236067195	2.236067195	2.236067195	2.57743856	2.236067195	2.236067195	2.377164549	2.236067195	2.236067195	2.236067195	2.236067195	2.236067195	2.236067195
CXorf58	2.236067195	2.236067195	2.236067195	2.236067195	2.236067195	2.236067195	2.236067195	2.236067195	2.236067195	2.236067195	2.236067195	2.265577918	2.236067195	2.236067195	2.236067195	2.236067195	2.236067195	2.236067195	2.236067195	2.236067195	2.236067195	2.236067195	2.236067195	2.236067195	2.236067195	2.236067195	2.236067195	2.236067195	2.236067195	2.236067195	2.259530223	2.236067195	2.236067195	2.236067195	2.236067195	2.236067195	2.236067195	2.236067195	2.236067195	2.236067195	2.236067195	2.236067195	2.236067195	2.236067195	2.236067195	2.236067195	2.236067195	2.236067195	2.236067195
TFAP2B	2.236067195	2.236067195	2.236067195	2.236067195	2.236067195	2.236067195	2.236067195	2.236067195	2.236067195	2.236067195	2.236067195	2.236067195	2.236067195	2.236067195	2.236067195	2.236067195	2.236067195	2.236067195	2.236067195	2.236067195	2.236067195	2.236067195	2.236067195	2.236067195	2.236067195	2.236067195	2.236067195	2.236067195	2.236067195	2.236067195	2.236067195	2.236067195	2.236067195	2.236067195	2.236067195	2.236067195	2.236067195	2.236067195	2.236067195	2.236067195	2.236067195	2.236067195	2.236067195	2.236067195	2.236067195	2.236067195	2.236067195	2.236067195	2.236067195
CCDC13	5.678940394	2.339946786	3.863431856	5.749547684	4.315839567	6.566809	2.684915234	3.841000746	2.330279163	2.302715679	6.563807095	2.803393734	4.504424996	5.205124374	3.124537963	2.236576891	2.41726307	2.96919669	5.743347962	2.236136642	2.236067195	2.236136642	2.236576891	2.236576891	2.236576891	2.236576891	2.365621401	2.236576891	2.238774709	2.236067195	2.236067195	2.236136642	2.236576891	2.372834648	2.236576891	2.870798829	2.236136642	2.236576891	2.236136642	2.236136642	2.236067195	2.236576891	3.201392534	2.236067195	2.236576891	2.236067195	2.236576891	2.236576891	2.236576891
LINC02210	3.651964089	3.66875954	3.651964089	3.344959057	3.651964089	3.651964089	3.651964089	3.651964089	3.651964089	3.651964089	3.651964089	3.651964089	3.651964089	3.439555266	3.441703973	3.647904605	3.651964089	3.651964089	3.651964089	3.651964089	4.782648441	3.587482481	3.703945144	4.732842584	5.03419313	5.083724937	5.098238657	3.898097939	4.418029541	4.12111444	4.649375984	4.031576582	4.867011489	5.934624669	3.350748	4.464469001	4.132542325	3.651964089	3.809331338	4.313402697	3.659684393	4.725814544	4.876166766	3.652178754	5.061932716	3.656016647	4.567465374	4.712138188	4.242134539
MRGPRX1	2.236067195	2.236067195	2.236067195	2.236067195	2.236067195	2.236067195	2.668457366	2.236067195	2.243121261	2.236067195	2.236067195	2.535349855	2.236067195	2.236067195	2.236067195	2.236067195	2.236067195	2.784778103	2.236067195	2.236067195	2.236067195	2.236067195	2.236067195	2.236067195	2.236067195	2.236067195	2.236067195	2.236067195	2.315281133	2.236067195	2.236067195	2.236067195	2.236067195	2.236067195	2.236067195	2.236067195	2.236067195	2.236067195	2.236067195	2.236067195	2.236067195	2.236067195	2.236067195	2.236067195	2.236067195	2.236067195	2.236067195	2.236067195	2.236067195
HFE	2.842159275	2.24670595	2.24670595	2.24670595	2.24670595	2.24670595	3.76793498	2.24670595	2.24670595	2.24670595	2.24670595	2.24670595	2.490678839	2.24670595	2.24670595	2.24670595	2.24670595	2.24670595	2.24670595	2.24670595	2.372380933	2.296479752	2.261297136	2.24670595	2.24670595	2.24670595	2.24670595	2.738698232	2.24670595	2.24670595	2.24670595	2.24670595	2.24670595	2.24670595	2.24670595	2.24670595	2.492688113	2.258533901	2.24670595	2.519915334	2.249387071	2.421481613	2.24670595	2.289751091	2.24670595	2.24670595	2.24670595	2.24670595	2.263306591
RLN3	2.236067195	2.236067195	2.236067195	2.236067195	2.236067195	2.236067195	2.236067195	2.236067195	2.236067195	2.236067195	2.236067195	2.236067195	2.236067195	2.236067195	2.236067195	2.236067195	2.236067195	2.236067195	2.236067195	2.236067195	2.236067195	2.236067195	2.236067195	2.236067195	2.236067195	2.236067195	2.236067195	2.236067195	2.357580777	2.236067195	2.236067195	2.236067195	2.236067195	2.236067195	2.236067195	2.236067195	2.236067195	2.236067195	2.236067195	2.236067195	2.236067195	2.236067195	2.236067195	2.236067195	2.236067195	2.236067195	2.236067195	2.236067195	2.236067195
CSMD1	2.236067195	2.236067195	2.416723494	2.302266712	2.236067195	3.797407387	4.368865767	2.236067195	2.356116657	2.287561728	2.236067195	2.69532411	3.624442073	2.236067195	2.236067195	2.318919601	2.294162188	2.236067195	2.49088688	2.236067195	2.236067195	2.236067195	2.295445568	2.328637743	2.47619968	2.946861565	2.321941372	2.239750174	2.236067195	2.236067195	2.351788188	2.313282567	3.83404736	3.529550022	2.236067195	2.236067195	2.236067195	2.243694869	2.72283566	2.373508404	2.236067195	2.236067195	2.484080596	2.236067195	2.236067195	2.292780922	3.648323169	2.236067195	2.246121675
ADAMTS20	2.236067195	2.236067195	2.236067195	2.236067195	2.236067195	2.236067195	2.236067195	2.236067195	2.236067195	2.236067195	2.236067195	2.236067195	2.236067195	2.236067195	2.236067195	2.236067195	2.236067195	2.236067195	2.236067195	2.236067195	2.236067195	2.236067195	2.236067195	2.236067195	2.236067195	2.236067195	2.236067195	2.236067195	2.236067195	2.236067195	2.236067195	2.236067195	2.236067195	2.236067195	2.236067195	2.236067195	2.236067195	2.236067195	2.236067195	2.236067195	2.236067195	2.236067195	2.236067195	2.236067195	2.236067195	2.236067195	2.236067195	2.236067195	2.236067195
SALL3	2.236067195	2.236067195	2.236067195	2.236067195	2.236067195	2.236067195	2.236067195	2.236067195	2.236067195	2.236067195	2.236067195	2.236067195	2.236067195	2.236067195	2.236067195	2.236067195	2.236067195	2.236067195	2.236067195	2.236067195	2.236067195	2.236067195	2.236067195	2.584294648	2.236067195	2.236067195	2.236067195	2.236067195	2.453452261	2.236067195	2.364379893	2.236067195	2.236067195	2.236067195	2.236067195	2.236067195	2.236067195	2.236067195	2.339391323	2.236067195	2.236067195	2.302250705	2.236067195	2.236067195	2.236067195	2.236067195	2.236067195	2.236067195	2.236067195
AGBL4	2.236067195	2.236067195	2.236067195	2.236067195	2.236067195	2.236067195	2.236067195	2.236067195	2.236067195	2.236067195	2.236067195	2.236067195	2.236067195	2.236067195	2.236067195	2.236067195	2.236067195	2.236067195	2.236067195	2.236067195	2.236067195	2.236067195	2.236067195	2.257873143	2.236067195	2.236067195	2.236067195	2.236067195	2.236067195	2.342704595	2.236067195	2.236067195	2.236067195	2.236067195	2.236067195	2.364653729	2.236067195	2.236067195	2.236067195	2.236067195	2.236067195	2.428270763	2.236067195	2.236067195	2.236067195	2.236067195	2.236067195	2.236067195	2.236067195
LCAL1	2.236067195	2.236067195	2.236067195	2.236067195	2.236067195	2.236067195	2.236067195	2.236067195	2.236067195	2.236067195	2.236067195	2.236067195	2.236067195	2.236067195	2.236067195	2.236067195	2.236067195	2.236067195	2.236067195	2.236067195	2.236067195	2.236067195	2.236067195	2.236067195	2.236067195	2.236067195	2.236067195	2.236067195	2.236067195	2.236067195	2.236067195	2.236067195	2.236067195	2.236067195	2.236067195	2.236067195	2.236067195	2.236067195	2.236067195	2.236067195	2.236067195	2.236067195	2.236067195	2.236067195	2.236067195	2.236067195	2.236067195	2.236067195	2.236067195
SLC17A8	2.506687874	2.236067195	2.236067195	2.236067195	2.236067195	2.236067195	2.236067195	2.236067195	2.236067195	2.236067195	2.236067195	2.236067195	2.236067195	2.236067195	2.236067195	2.236067195	2.236067195	2.236067195	2.236067195	2.236067195	2.289367895	2.236067195	2.236067195	2.236067195	2.236067195	2.674462594	2.236067195	2.286060943	2.538360047	2.236067195	2.236067195	2.236067195	2.236067195	2.236067195	2.236067195	2.236067195	2.515637247	2.548851482	2.236067195	2.336692528	2.236067195	2.236067195	2.236067195	2.236067195	2.236067195	3.618531851	2.533696546	2.236067195	2.236067195
[truncated: 20,195 more rows]
[truncated: 62 more columns]
