# Supplementary material for: Identification and validation of an endoplasmic-reticulum-stress-related gene signature as an effective diagnostic marker of endometriosis
Source: PeerJ. 2024 Mar 25;12:e17070. doi: 10.7717/peerj.17070 (PMC10977089; doi:10.7717/peerj.17070)
Supplement: Supplemental Information 9 [file peerj-12-17070-s009.zip › 6.GSE51981 group information.csv]

	title	geo_accession	status	submission_date	last_update_date	type	channel_count	source_name_ch1	organism_ch1	characteristics_ch1	characteristics_ch1.1	characteristics_ch1.2	molecule_ch1	extract_protocol_ch1	label_ch1	label_protocol_ch1	taxid_ch1	hyb_protocol	scan_protocol	description	data_processing	platform_id	contact_name	contact_email	contact_phone	contact_laboratory	contact_department	contact_institute	contact_address	contact_city	contact_state	contact_zip/postal_code	contact_country	supplementary_file	data_row_count	endometriosis severity:ch1	endometriosis/no endometriosis:ch1	presence or absence of uterine/pelvic pathology:ch1	tissue:ch1
GSM1256653	123	GSM1256653	Public on Oct 01 2014	Nov 01 2013	Oct 01 2014	RNA	1	Endometriosis_Moderate/Severe	Homo sapiens	tissue: Early Secretory Endometrial tissue	endometriosis/no endometriosis: Endometriosis	endometriosis severity: Moderate/Severe	total RNA	Total RNA was isolated from endometrial tissue using Trizol (Invitrogen, Carlsbad, CA, USA), according to the manufacturer’s instructions, followed by DNase treatment and purification with Qiagen RNeasy Plus Kit. The purity and quality of the RNA were assessed with Agilent 2100 Bioanalyzer. First and second strand cDNAs were prepared according to the Affymetrix microarray preparation protocol (Af…	Biotin	Biotinylated-cRNA was then prepared using the Ambion MessageAmp II-Biotin Enhanced Kit according to manufacturer instructions.	9606	Fragmented biotinylated cRNAs were hybridized overnight to a high density Affimetrix Human Genome (HG) U133 Plus 2.0 oligonucleotide microarray genechip containing 54600 probe sets (42203 annotated genes and 12397 expressed sequence tags [EST]) at the Gladstone Genomics Core Facility	Fluorescent labeling and laser confocal scanning with a GeneChip Scanner 3000. Generated data were extracted for analysis using the Affymetrix Gene-Chip Operating Software and Microsoft Corp. (Redmond, WA) Excel/Mac2001 software.	SAMPLE 1	We imported all of the microarray data files into R and normalized them simultaneously. The normalization procedure consists of two steps executed with programs in the Bioconductor package GCRMA. First, we compute the probe affinities using the annotation file hgu133plus2cdf. Second, we normalize the data by setting two options and leaving the rest at default values. The affinity.info option is s…	GPL570	Linda,,Giudice	giudice@obgyn.ucsf.edu	415-476-2039	Giudice Lab	OBGYN and RS	University of California, San Francisco	513 Parnassus Ave. HSE 1619	San Francisco	CA	94122	USA	ftp://ftp.ncbi.nlm.nih.gov/geo/samples/GSM1256nnn/GSM1256653/suppl/GSM1256653_123.CEL.gz	54675	Moderate/Severe	Endometriosis	NA	Early Secretory Endometrial tissue
GSM1256654	118	GSM1256654	Public on Oct 01 2014	Nov 01 2013	Oct 01 2014	RNA	1	Endometriosis_Moderate/Severe	Homo sapiens	tissue: Early Secretory Endometrial tissue	endometriosis/no endometriosis: Endometriosis	endometriosis severity: Moderate/Severe	total RNA	Total RNA was isolated from endometrial tissue using Trizol (Invitrogen, Carlsbad, CA, USA), according to the manufacturer’s instructions, followed by DNase treatment and purification with Qiagen RNeasy Plus Kit. The purity and quality of the RNA were assessed with Agilent 2100 Bioanalyzer. First and second strand cDNAs were prepared according to the Affymetrix microarray preparation protocol (Af…	Biotin	Biotinylated-cRNA was then prepared using the Ambion MessageAmp II-Biotin Enhanced Kit according to manufacturer instructions.	9606	Fragmented biotinylated cRNAs were hybridized overnight to a high density Affimetrix Human Genome (HG) U133 Plus 2.0 oligonucleotide microarray genechip containing 54600 probe sets (42203 annotated genes and 12397 expressed sequence tags [EST]) at the Gladstone Genomics Core Facility	Fluorescent labeling and laser confocal scanning with a GeneChip Scanner 3000. Generated data were extracted for analysis using the Affymetrix Gene-Chip Operating Software and Microsoft Corp. (Redmond, WA) Excel/Mac2001 software.	SAMPLE 2	We imported all of the microarray data files into R and normalized them simultaneously. The normalization procedure consists of two steps executed with programs in the Bioconductor package GCRMA. First, we compute the probe affinities using the annotation file hgu133plus2cdf. Second, we normalize the data by setting two options and leaving the rest at default values. The affinity.info option is s…	GPL570	Linda,,Giudice	giudice@obgyn.ucsf.edu	415-476-2039	Giudice Lab	OBGYN and RS	University of California, San Francisco	513 Parnassus Ave. HSE 1619	San Francisco	CA	94122	USA	ftp://ftp.ncbi.nlm.nih.gov/geo/samples/GSM1256nnn/GSM1256654/suppl/GSM1256654_118.CEL.gz	54675	Moderate/Severe	Endometriosis	NA	Early Secretory Endometrial tissue
GSM1256655	103	GSM1256655	Public on Oct 01 2014	Nov 01 2013	Oct 01 2014	RNA	1	Endometriosis_Moderate/Severe	Homo sapiens	tissue: Proliferative Endometrial tissue	endometriosis/no endometriosis: Endometriosis	endometriosis severity: Moderate/Severe	total RNA	Total RNA was isolated from endometrial tissue using Trizol (Invitrogen, Carlsbad, CA, USA), according to the manufacturer’s instructions, followed by DNase treatment and purification with Qiagen RNeasy Plus Kit. The purity and quality of the RNA were assessed with Agilent 2100 Bioanalyzer. First and second strand cDNAs were prepared according to the Affymetrix microarray preparation protocol (Af…	Biotin	Biotinylated-cRNA was then prepared using the Ambion MessageAmp II-Biotin Enhanced Kit according to manufacturer instructions.	9606	Fragmented biotinylated cRNAs were hybridized overnight to a high density Affimetrix Human Genome (HG) U133 Plus 2.0 oligonucleotide microarray genechip containing 54600 probe sets (42203 annotated genes and 12397 expressed sequence tags [EST]) at the Gladstone Genomics Core Facility	Fluorescent labeling and laser confocal scanning with a GeneChip Scanner 3000. Generated data were extracted for analysis using the Affymetrix Gene-Chip Operating Software and Microsoft Corp. (Redmond, WA) Excel/Mac2001 software.	SAMPLE 3	We imported all of the microarray data files into R and normalized them simultaneously. The normalization procedure consists of two steps executed with programs in the Bioconductor package GCRMA. First, we compute the probe affinities using the annotation file hgu133plus2cdf. Second, we normalize the data by setting two options and leaving the rest at default values. The affinity.info option is s…	GPL570	Linda,,Giudice	giudice@obgyn.ucsf.edu	415-476-2039	Giudice Lab	OBGYN and RS	University of California, San Francisco	513 Parnassus Ave. HSE 1619	San Francisco	CA	94122	USA	ftp://ftp.ncbi.nlm.nih.gov/geo/samples/GSM1256nnn/GSM1256655/suppl/GSM1256655_103.CEL.gz	54675	Moderate/Severe	Endometriosis	NA	Proliferative Endometrial tissue
GSM1256656	132	GSM1256656	Public on Oct 01 2014	Nov 01 2013	Oct 01 2014	RNA	1	Endometriosis_Moderate/Severe	Homo sapiens	tissue: Mid-Secretory Endometrial tissue	endometriosis/no endometriosis: Endometriosis	endometriosis severity: Moderate/Severe	total RNA	Total RNA was isolated from endometrial tissue using Trizol (Invitrogen, Carlsbad, CA, USA), according to the manufacturer’s instructions, followed by DNase treatment and purification with Qiagen RNeasy Plus Kit. The purity and quality of the RNA were assessed with Agilent 2100 Bioanalyzer. First and second strand cDNAs were prepared according to the Affymetrix microarray preparation protocol (Af…	Biotin	Biotinylated-cRNA was then prepared using the Ambion MessageAmp II-Biotin Enhanced Kit according to manufacturer instructions.	9606	Fragmented biotinylated cRNAs were hybridized overnight to a high density Affimetrix Human Genome (HG) U133 Plus 2.0 oligonucleotide microarray genechip containing 54600 probe sets (42203 annotated genes and 12397 expressed sequence tags [EST]) at the Gladstone Genomics Core Facility	Fluorescent labeling and laser confocal scanning with a GeneChip Scanner 3000. Generated data were extracted for analysis using the Affymetrix Gene-Chip Operating Software and Microsoft Corp. (Redmond, WA) Excel/Mac2001 software.	SAMPLE 4	We imported all of the microarray data files into R and normalized them simultaneously. The normalization procedure consists of two steps executed with programs in the Bioconductor package GCRMA. First, we compute the probe affinities using the annotation file hgu133plus2cdf. Second, we normalize the data by setting two options and leaving the rest at default values. The affinity.info option is s…	GPL570	Linda,,Giudice	giudice@obgyn.ucsf.edu	415-476-2039	Giudice Lab	OBGYN and RS	University of California, San Francisco	513 Parnassus Ave. HSE 1619	San Francisco	CA	94122	USA	ftp://ftp.ncbi.nlm.nih.gov/geo/samples/GSM1256nnn/GSM1256656/suppl/GSM1256656_132.CEL.gz	54675	Moderate/Severe	Endometriosis	NA	Mid-Secretory Endometrial tissue
GSM1256657	119	GSM1256657	Public on Oct 01 2014	Nov 01 2013	Oct 01 2014	RNA	1	Endometriosis_Moderate/Severe	Homo sapiens	tissue: Early Secretory Endometrial tissue	endometriosis/no endometriosis: Endometriosis	endometriosis severity: Moderate/Severe	total RNA	Total RNA was isolated from endometrial tissue using Trizol (Invitrogen, Carlsbad, CA, USA), according to the manufacturer’s instructions, followed by DNase treatment and purification with Qiagen RNeasy Plus Kit. The purity and quality of the RNA were assessed with Agilent 2100 Bioanalyzer. First and second strand cDNAs were prepared according to the Affymetrix microarray preparation protocol (Af…	Biotin	Biotinylated-cRNA was then prepared using the Ambion MessageAmp II-Biotin Enhanced Kit according to manufacturer instructions.	9606	Fragmented biotinylated cRNAs were hybridized overnight to a high density Affimetrix Human Genome (HG) U133 Plus 2.0 oligonucleotide microarray genechip containing 54600 probe sets (42203 annotated genes and 12397 expressed sequence tags [EST]) at the Gladstone Genomics Core Facility	Fluorescent labeling and laser confocal scanning with a GeneChip Scanner 3000. Generated data were extracted for analysis using the Affymetrix Gene-Chip Operating Software and Microsoft Corp. (Redmond, WA) Excel/Mac2001 software.	SAMPLE 5	We imported all of the microarray data files into R and normalized them simultaneously. The normalization procedure consists of two steps executed with programs in the Bioconductor package GCRMA. First, we compute the probe affinities using the annotation file hgu133plus2cdf. Second, we normalize the data by setting two options and leaving the rest at default values. The affinity.info option is s…	GPL570	Linda,,Giudice	giudice@obgyn.ucsf.edu	415-476-2039	Giudice Lab	OBGYN and RS	University of California, San Francisco	513 Parnassus Ave. HSE 1619	San Francisco	CA	94122	USA	ftp://ftp.ncbi.nlm.nih.gov/geo/samples/GSM1256nnn/GSM1256657/suppl/GSM1256657_119.CEL.gz	54675	Moderate/Severe	Endometriosis	NA	Early Secretory Endometrial tissue
GSM1256658	133	GSM1256658	Public on Oct 01 2014	Nov 01 2013	Oct 01 2014	RNA	1	Endometriosis_Moderate/Severe	Homo sapiens	tissue: Mid-Secretory Endometrial tissue	endometriosis/no endometriosis: Endometriosis	endometriosis severity: Moderate/Severe	total RNA	Total RNA was isolated from endometrial tissue using Trizol (Invitrogen, Carlsbad, CA, USA), according to the manufacturer’s instructions, followed by DNase treatment and purification with Qiagen RNeasy Plus Kit. The purity and quality of the RNA were assessed with Agilent 2100 Bioanalyzer. First and second strand cDNAs were prepared according to the Affymetrix microarray preparation protocol (Af…	Biotin	Biotinylated-cRNA was then prepared using the Ambion MessageAmp II-Biotin Enhanced Kit according to manufacturer instructions.	9606	Fragmented biotinylated cRNAs were hybridized overnight to a high density Affimetrix Human Genome (HG) U133 Plus 2.0 oligonucleotide microarray genechip containing 54600 probe sets (42203 annotated genes and 12397 expressed sequence tags [EST]) at the Gladstone Genomics Core Facility	Fluorescent labeling and laser confocal scanning with a GeneChip Scanner 3000. Generated data were extracted for analysis using the Affymetrix Gene-Chip Operating Software and Microsoft Corp. (Redmond, WA) Excel/Mac2001 software.	SAMPLE 6	We imported all of the microarray data files into R and normalized them simultaneously. The normalization procedure consists of two steps executed with programs in the Bioconductor package GCRMA. First, we compute the probe affinities using the annotation file hgu133plus2cdf. Second, we normalize the data by setting two options and leaving the rest at default values. The affinity.info option is s…	GPL570	Linda,,Giudice	giudice@obgyn.ucsf.edu	415-476-2039	Giudice Lab	OBGYN and RS	University of California, San Francisco	513 Parnassus Ave. HSE 1619	San Francisco	CA	94122	USA	ftp://ftp.ncbi.nlm.nih.gov/geo/samples/GSM1256nnn/GSM1256658/suppl/GSM1256658_133.CEL.gz	54675	Moderate/Severe	Endometriosis	NA	Mid-Secretory Endometrial tissue
GSM1256659	134	GSM1256659	Public on Oct 01 2014	Nov 01 2013	Oct 01 2014	RNA	1	Endometriosis_Moderate/Severe	Homo sapiens	tissue: Mid-Secretory Endometrial tissue	endometriosis/no endometriosis: Endometriosis	endometriosis severity: Moderate/Severe	total RNA	Total RNA was isolated from endometrial tissue using Trizol (Invitrogen, Carlsbad, CA, USA), according to the manufacturer’s instructions, followed by DNase treatment and purification with Qiagen RNeasy Plus Kit. The purity and quality of the RNA were assessed with Agilent 2100 Bioanalyzer. First and second strand cDNAs were prepared according to the Affymetrix microarray preparation protocol (Af…	Biotin	Biotinylated-cRNA was then prepared using the Ambion MessageAmp II-Biotin Enhanced Kit according to manufacturer instructions.	9606	Fragmented biotinylated cRNAs were hybridized overnight to a high density Affimetrix Human Genome (HG) U133 Plus 2.0 oligonucleotide microarray genechip containing 54600 probe sets (42203 annotated genes and 12397 expressed sequence tags [EST]) at the Gladstone Genomics Core Facility	Fluorescent labeling and laser confocal scanning with a GeneChip Scanner 3000. Generated data were extracted for analysis using the Affymetrix Gene-Chip Operating Software and Microsoft Corp. (Redmond, WA) Excel/Mac2001 software.	SAMPLE 7	We imported all of the microarray data files into R and normalized them simultaneously. The normalization procedure consists of two steps executed with programs in the Bioconductor package GCRMA. First, we compute the probe affinities using the annotation file hgu133plus2cdf. Second, we normalize the data by setting two options and leaving the rest at default values. The affinity.info option is s…	GPL570	Linda,,Giudice	giudice@obgyn.ucsf.edu	415-476-2039	Giudice Lab	OBGYN and RS	University of California, San Francisco	513 Parnassus Ave. HSE 1619	San Francisco	CA	94122	USA	ftp://ftp.ncbi.nlm.nih.gov/geo/samples/GSM1256nnn/GSM1256659/suppl/GSM1256659_134.CEL.gz	54675	Moderate/Severe	Endometriosis	NA	Mid-Secretory Endometrial tissue
GSM1256660	104	GSM1256660	Public on Oct 01 2014	Nov 01 2013	Oct 01 2014	RNA	1	Endometriosis_Moderate/Severe	Homo sapiens	tissue: Proliferative Endometrial tissue	endometriosis/no endometriosis: Endometriosis	endometriosis severity: Moderate/Severe	total RNA	Total RNA was isolated from endometrial tissue using Trizol (Invitrogen, Carlsbad, CA, USA), according to the manufacturer’s instructions, followed by DNase treatment and purification with Qiagen RNeasy Plus Kit. The purity and quality of the RNA were assessed with Agilent 2100 Bioanalyzer. First and second strand cDNAs were prepared according to the Affymetrix microarray preparation protocol (Af…	Biotin	Biotinylated-cRNA was then prepared using the Ambion MessageAmp II-Biotin Enhanced Kit according to manufacturer instructions.	9606	Fragmented biotinylated cRNAs were hybridized overnight to a high density Affimetrix Human Genome (HG) U133 Plus 2.0 oligonucleotide microarray genechip containing 54600 probe sets (42203 annotated genes and 12397 expressed sequence tags [EST]) at the Gladstone Genomics Core Facility	Fluorescent labeling and laser confocal scanning with a GeneChip Scanner 3000. Generated data were extracted for analysis using the Affymetrix Gene-Chip Operating Software and Microsoft Corp. (Redmond, WA) Excel/Mac2001 software.	SAMPLE 8	We imported all of the microarray data files into R and normalized them simultaneously. The normalization procedure consists of two steps executed with programs in the Bioconductor package GCRMA. First, we compute the probe affinities using the annotation file hgu133plus2cdf. Second, we normalize the data by setting two options and leaving the rest at default values. The affinity.info option is s…	GPL570	Linda,,Giudice	giudice@obgyn.ucsf.edu	415-476-2039	Giudice Lab	OBGYN and RS	University of California, San Francisco	513 Parnassus Ave. HSE 1619	San Francisco	CA	94122	USA	ftp://ftp.ncbi.nlm.nih.gov/geo/samples/GSM1256nnn/GSM1256660/suppl/GSM1256660_104.CEL.gz	54675	Moderate/Severe	Endometriosis	NA	Proliferative Endometrial tissue
GSM1256661	121	GSM1256661	Public on Oct 01 2014	Nov 01 2013	Oct 01 2014	RNA	1	Endometriosis_Moderate/Severe	Homo sapiens	tissue: Early Secretory Endometrial tissue	endometriosis/no endometriosis: Endometriosis	endometriosis severity: Moderate/Severe	total RNA	Total RNA was isolated from endometrial tissue using Trizol (Invitrogen, Carlsbad, CA, USA), according to the manufacturer’s instructions, followed by DNase treatment and purification with Qiagen RNeasy Plus Kit. The purity and quality of the RNA were assessed with Agilent 2100 Bioanalyzer. First and second strand cDNAs were prepared according to the Affymetrix microarray preparation protocol (Af…	Biotin	Biotinylated-cRNA was then prepared using the Ambion MessageAmp II-Biotin Enhanced Kit according to manufacturer instructions.	9606	Fragmented biotinylated cRNAs were hybridized overnight to a high density Affimetrix Human Genome (HG) U133 Plus 2.0 oligonucleotide microarray genechip containing 54600 probe sets (42203 annotated genes and 12397 expressed sequence tags [EST]) at the Gladstone Genomics Core Facility	Fluorescent labeling and laser confocal scanning with a GeneChip Scanner 3000. Generated data were extracted for analysis using the Affymetrix Gene-Chip Operating Software and Microsoft Corp. (Redmond, WA) Excel/Mac2001 software.	SAMPLE 9	We imported all of the microarray data files into R and normalized them simultaneously. The normalization procedure consists of two steps executed with programs in the Bioconductor package GCRMA. First, we compute the probe affinities using the annotation file hgu133plus2cdf. Second, we normalize the data by setting two options and leaving the rest at default values. The affinity.info option is s…	GPL570	Linda,,Giudice	giudice@obgyn.ucsf.edu	415-476-2039	Giudice Lab	OBGYN and RS	University of California, San Francisco	513 Parnassus Ave. HSE 1619	San Francisco	CA	94122	USA	ftp://ftp.ncbi.nlm.nih.gov/geo/samples/GSM1256nnn/GSM1256661/suppl/GSM1256661_121.CEL.gz	54675	Moderate/Severe	Endometriosis	NA	Early Secretory Endometrial tissue
GSM1256662	135	GSM1256662	Public on Oct 01 2014	Nov 01 2013	Oct 01 2014	RNA	1	Endometriosis_Moderate/Severe	Homo sapiens	tissue: Mid-Secretory Endometrial tissue	endometriosis/no endometriosis: Endometriosis	endometriosis severity: Moderate/Severe	total RNA	Total RNA was isolated from endometrial tissue using Trizol (Invitrogen, Carlsbad, CA, USA), according to the manufacturer’s instructions, followed by DNase treatment and purification with Qiagen RNeasy Plus Kit. The purity and quality of the RNA were assessed with Agilent 2100 Bioanalyzer. First and second strand cDNAs were prepared according to the Affymetrix microarray preparation protocol (Af…	Biotin	Biotinylated-cRNA was then prepared using the Ambion MessageAmp II-Biotin Enhanced Kit according to manufacturer instructions.	9606	Fragmented biotinylated cRNAs were hybridized overnight to a high density Affimetrix Human Genome (HG) U133 Plus 2.0 oligonucleotide microarray genechip containing 54600 probe sets (42203 annotated genes and 12397 expressed sequence tags [EST]) at the Gladstone Genomics Core Facility	Fluorescent labeling and laser confocal scanning with a GeneChip Scanner 3000. Generated data were extracted for analysis using the Affymetrix Gene-Chip Operating Software and Microsoft Corp. (Redmond, WA) Excel/Mac2001 software.	SAMPLE 10	We imported all of the microarray data files into R and normalized them simultaneously. The normalization procedure consists of two steps executed with programs in the Bioconductor package GCRMA. First, we compute the probe affinities using the annotation file hgu133plus2cdf. Second, we normalize the data by setting two options and leaving the rest at default values. The affinity.info option is s…	GPL570	Linda,,Giudice	giudice@obgyn.ucsf.edu	415-476-2039	Giudice Lab	OBGYN and RS	University of California, San Francisco	513 Parnassus Ave. HSE 1619	San Francisco	CA	94122	USA	ftp://ftp.ncbi.nlm.nih.gov/geo/samples/GSM1256nnn/GSM1256662/suppl/GSM1256662_135.CEL.gz	54675	Moderate/Severe	Endometriosis	NA	Mid-Secretory Endometrial tissue
GSM1256663	108	GSM1256663	Public on Oct 01 2014	Nov 01 2013	Oct 01 2014	RNA	1	Endometriosis_Moderate/Severe	Homo sapiens	tissue: Proliferative Endometrial tissue	endometriosis/no endometriosis: Endometriosis	endometriosis severity: Moderate/Severe	total RNA	Total RNA was isolated from endometrial tissue using Trizol (Invitrogen, Carlsbad, CA, USA), according to the manufacturer’s instructions, followed by DNase treatment and purification with Qiagen RNeasy Plus Kit. The purity and quality of the RNA were assessed with Agilent 2100 Bioanalyzer. First and second strand cDNAs were prepared according to the Affymetrix microarray preparation protocol (Af…	Biotin	Biotinylated-cRNA was then prepared using the Ambion MessageAmp II-Biotin Enhanced Kit according to manufacturer instructions.	9606	Fragmented biotinylated cRNAs were hybridized overnight to a high density Affimetrix Human Genome (HG) U133 Plus 2.0 oligonucleotide microarray genechip containing 54600 probe sets (42203 annotated genes and 12397 expressed sequence tags [EST]) at the Gladstone Genomics Core Facility	Fluorescent labeling and laser confocal scanning with a GeneChip Scanner 3000. Generated data were extracted for analysis using the Affymetrix Gene-Chip Operating Software and Microsoft Corp. (Redmond, WA) Excel/Mac2001 software.	SAMPLE 11	We imported all of the microarray data files into R and normalized them simultaneously. The normalization procedure consists of two steps executed with programs in the Bioconductor package GCRMA. First, we compute the probe affinities using the annotation file hgu133plus2cdf. Second, we normalize the data by setting two options and leaving the rest at default values. The affinity.info option is s…	GPL570	Linda,,Giudice	giudice@obgyn.ucsf.edu	415-476-2039	Giudice Lab	OBGYN and RS	University of California, San Francisco	513 Parnassus Ave. HSE 1619	San Francisco	CA	94122	USA	ftp://ftp.ncbi.nlm.nih.gov/geo/samples/GSM1256nnn/GSM1256663/suppl/GSM1256663_108.CEL.gz	54675	Moderate/Severe	Endometriosis	NA	Proliferative Endometrial tissue
GSM1256664	109	GSM1256664	Public on Oct 01 2014	Nov 01 2013	Oct 01 2014	RNA	1	Endometriosis_Moderate/Severe	Homo sapiens	tissue: Proliferative Endometrial tissue	endometriosis/no endometriosis: Endometriosis	endometriosis severity: Moderate/Severe	total RNA	Total RNA was isolated from endometrial tissue using Trizol (Invitrogen, Carlsbad, CA, USA), according to the manufacturer’s instructions, followed by DNase treatment and purification with Qiagen RNeasy Plus Kit. The purity and quality of the RNA were assessed with Agilent 2100 Bioanalyzer. First and second strand cDNAs were prepared according to the Affymetrix microarray preparation protocol (Af…	Biotin	Biotinylated-cRNA was then prepared using the Ambion MessageAmp II-Biotin Enhanced Kit according to manufacturer instructions.	9606	Fragmented biotinylated cRNAs were hybridized overnight to a high density Affimetrix Human Genome (HG) U133 Plus 2.0 oligonucleotide microarray genechip containing 54600 probe sets (42203 annotated genes and 12397 expressed sequence tags [EST]) at the Gladstone Genomics Core Facility	Fluorescent labeling and laser confocal scanning with a GeneChip Scanner 3000. Generated data were extracted for analysis using the Affymetrix Gene-Chip Operating Software and Microsoft Corp. (Redmond, WA) Excel/Mac2001 software.	SAMPLE 12	We imported all of the microarray data files into R and normalized them simultaneously. The normalization procedure consists of two steps executed with programs in the Bioconductor package GCRMA. First, we compute the probe affinities using the annotation file hgu133plus2cdf. Second, we normalize the data by setting two options and leaving the rest at default values. The affinity.info option is s…	GPL570	Linda,,Giudice	giudice@obgyn.ucsf.edu	415-476-2039	Giudice Lab	OBGYN and RS	University of California, San Francisco	513 Parnassus Ave. HSE 1619	San Francisco	CA	94122	USA	ftp://ftp.ncbi.nlm.nih.gov/geo/samples/GSM1256nnn/GSM1256664/suppl/GSM1256664_109.CEL.gz	54675	Moderate/Severe	Endometriosis	NA	Proliferative Endometrial tissue
GSM1256665	136	GSM1256665	Public on Oct 01 2014	Nov 01 2013	Oct 01 2014	RNA	1	Endometriosis_Moderate/Severe	Homo sapiens	tissue: Mid-Secretory Endometrial tissue	endometriosis/no endometriosis: Endometriosis	endometriosis severity: Moderate/Severe	total RNA	Total RNA was isolated from endometrial tissue using Trizol (Invitrogen, Carlsbad, CA, USA), according to the manufacturer’s instructions, followed by DNase treatment and purification with Qiagen RNeasy Plus Kit. The purity and quality of the RNA were assessed with Agilent 2100 Bioanalyzer. First and second strand cDNAs were prepared according to the Affymetrix microarray preparation protocol (Af…	Biotin	Biotinylated-cRNA was then prepared using the Ambion MessageAmp II-Biotin Enhanced Kit according to manufacturer instructions.	9606	Fragmented biotinylated cRNAs were hybridized overnight to a high density Affimetrix Human Genome (HG) U133 Plus 2.0 oligonucleotide microarray genechip containing 54600 probe sets (42203 annotated genes and 12397 expressed sequence tags [EST]) at the Gladstone Genomics Core Facility	Fluorescent labeling and laser confocal scanning with a GeneChip Scanner 3000. Generated data were extracted for analysis using the Affymetrix Gene-Chip Operating Software and Microsoft Corp. (Redmond, WA) Excel/Mac2001 software.	SAMPLE 13	We imported all of the microarray data files into R and normalized them simultaneously. The normalization procedure consists of two steps executed with programs in the Bioconductor package GCRMA. First, we compute the probe affinities using the annotation file hgu133plus2cdf. Second, we normalize the data by setting two options and leaving the rest at default values. The affinity.info option is s…	GPL570	Linda,,Giudice	giudice@obgyn.ucsf.edu	415-476-2039	Giudice Lab	OBGYN and RS	University of California, San Francisco	513 Parnassus Ave. HSE 1619	San Francisco	CA	94122	USA	ftp://ftp.ncbi.nlm.nih.gov/geo/samples/GSM1256nnn/GSM1256665/suppl/GSM1256665_136.CEL.gz	54675	Moderate/Severe	Endometriosis	NA	Mid-Secretory Endometrial tissue
GSM1256666	102	GSM1256666	Public on Oct 01 2014	Nov 01 2013	Oct 01 2014	RNA	1	Endometriosis_Moderate/Severe	Homo sapiens	tissue: Proliferative Endometrial tissue	endometriosis/no endometriosis: Endometriosis	endometriosis severity: Moderate/Severe	total RNA	Total RNA was isolated from endometrial tissue using Trizol (Invitrogen, Carlsbad, CA, USA), according to the manufacturer’s instructions, followed by DNase treatment and purification with Qiagen RNeasy Plus Kit. The purity and quality of the RNA were assessed with Agilent 2100 Bioanalyzer. First and second strand cDNAs were prepared according to the Affymetrix microarray preparation protocol (Af…	Biotin	Biotinylated-cRNA was then prepared using the Ambion MessageAmp II-Biotin Enhanced Kit according to manufacturer instructions.	9606	Fragmented biotinylated cRNAs were hybridized overnight to a high density Affimetrix Human Genome (HG) U133 Plus 2.0 oligonucleotide microarray genechip containing 54600 probe sets (42203 annotated genes and 12397 expressed sequence tags [EST]) at the Gladstone Genomics Core Facility	Fluorescent labeling and laser confocal scanning with a GeneChip Scanner 3000. Generated data were extracted for analysis using the Affymetrix Gene-Chip Operating Software and Microsoft Corp. (Redmond, WA) Excel/Mac2001 software.	SAMPLE 14	We imported all of the microarray data files into R and normalized them simultaneously. The normalization procedure consists of two steps executed with programs in the Bioconductor package GCRMA. First, we compute the probe affinities using the annotation file hgu133plus2cdf. Second, we normalize the data by setting two options and leaving the rest at default values. The affinity.info option is s…	GPL570	Linda,,Giudice	giudice@obgyn.ucsf.edu	415-476-2039	Giudice Lab	OBGYN and RS	University of California, San Francisco	513 Parnassus Ave. HSE 1619	San Francisco	CA	94122	USA	ftp://ftp.ncbi.nlm.nih.gov/geo/samples/GSM1256nnn/GSM1256666/suppl/GSM1256666_102.CEL.gz	54675	Moderate/Severe	Endometriosis	NA	Proliferative Endometrial tissue
GSM1256667	122	GSM1256667	Public on Oct 01 2014	Nov 01 2013	Oct 01 2014	RNA	1	Endometriosis_Moderate/Severe	Homo sapiens	tissue: Early Secretory Endometrial tissue	endometriosis/no endometriosis: Endometriosis	endometriosis severity: Moderate/Severe	total RNA	Total RNA was isolated from endometrial tissue using Trizol (Invitrogen, Carlsbad, CA, USA), according to the manufacturer’s instructions, followed by DNase treatment and purification with Qiagen RNeasy Plus Kit. The purity and quality of the RNA were assessed with Agilent 2100 Bioanalyzer. First and second strand cDNAs were prepared according to the Affymetrix microarray preparation protocol (Af…	Biotin	Biotinylated-cRNA was then prepared using the Ambion MessageAmp II-Biotin Enhanced Kit according to manufacturer instructions.	9606	Fragmented biotinylated cRNAs were hybridized overnight to a high density Affimetrix Human Genome (HG) U133 Plus 2.0 oligonucleotide microarray genechip containing 54600 probe sets (42203 annotated genes and 12397 expressed sequence tags [EST]) at the Gladstone Genomics Core Facility	Fluorescent labeling and laser confocal scanning with a GeneChip Scanner 3000. Generated data were extracted for analysis using the Affymetrix Gene-Chip Operating Software and Microsoft Corp. (Redmond, WA) Excel/Mac2001 software.	SAMPLE 15	We imported all of the microarray data files into R and normalized them simultaneously. The normalization procedure consists of two steps executed with programs in the Bioconductor package GCRMA. First, we compute the probe affinities using the annotation file hgu133plus2cdf. Second, we normalize the data by setting two options and leaving the rest at default values. The affinity.info option is s…	GPL570	Linda,,Giudice	giudice@obgyn.ucsf.edu	415-476-2039	Giudice Lab	OBGYN and RS	University of California, San Francisco	513 Parnassus Ave. HSE 1619	San Francisco	CA	94122	USA	ftp://ftp.ncbi.nlm.nih.gov/geo/samples/GSM1256nnn/GSM1256667/suppl/GSM1256667_122.CEL.gz	54675	Moderate/Severe	Endometriosis	NA	Early Secretory Endometrial tissue
GSM1256668	137	GSM1256668	Public on Oct 01 2014	Nov 01 2013	Oct 01 2014	RNA	1	Endometriosis_Moderate/Severe	Homo sapiens	tissue: Mid-Secretory Endometrial tissue	endometriosis/no endometriosis: Endometriosis	endometriosis severity: Moderate/Severe	total RNA	Total RNA was isolated from endometrial tissue using Trizol (Invitrogen, Carlsbad, CA, USA), according to the manufacturer’s instructions, followed by DNase treatment and purification with Qiagen RNeasy Plus Kit. The purity and quality of the RNA were assessed with Agilent 2100 Bioanalyzer. First and second strand cDNAs were prepared according to the Affymetrix microarray preparation protocol (Af…	Biotin	Biotinylated-cRNA was then prepared using the Ambion MessageAmp II-Biotin Enhanced Kit according to manufacturer instructions.	9606	Fragmented biotinylated cRNAs were hybridized overnight to a high density Affimetrix Human Genome (HG) U133 Plus 2.0 oligonucleotide microarray genechip containing 54600 probe sets (42203 annotated genes and 12397 expressed sequence tags [EST]) at the Gladstone Genomics Core Facility	Fluorescent labeling and laser confocal scanning with a GeneChip Scanner 3000. Generated data were extracted for analysis using the Affymetrix Gene-Chip Operating Software and Microsoft Corp. (Redmond, WA) Excel/Mac2001 software.	SAMPLE 16	We imported all of the microarray data files into R and normalized them simultaneously. The normalization procedure consists of two steps executed with programs in the Bioconductor package GCRMA. First, we compute the probe affinities using the annotation file hgu133plus2cdf. Second, we normalize the data by setting two options and leaving the rest at default values. The affinity.info option is s…	GPL570	Linda,,Giudice	giudice@obgyn.ucsf.edu	415-476-2039	Giudice Lab	OBGYN and RS	University of California, San Francisco	513 Parnassus Ave. HSE 1619	San Francisco	CA	94122	USA	ftp://ftp.ncbi.nlm.nih.gov/geo/samples/GSM1256nnn/GSM1256668/suppl/GSM1256668_137.CEL.gz	54675	Moderate/Severe	Endometriosis	NA	Mid-Secretory Endometrial tissue
GSM1256669	138	GSM1256669	Public on Oct 01 2014	Nov 01 2013	Oct 01 2014	RNA	1	Endometriosis_Moderate/Severe	Homo sapiens	tissue: Mid-Secretory Endometrial tissue	endometriosis/no endometriosis: Endometriosis	endometriosis severity: Moderate/Severe	total RNA	Total RNA was isolated from endometrial tissue using Trizol (Invitrogen, Carlsbad, CA, USA), according to the manufacturer’s instructions, followed by DNase treatment and purification with Qiagen RNeasy Plus Kit. The purity and quality of the RNA were assessed with Agilent 2100 Bioanalyzer. First and second strand cDNAs were prepared according to the Affymetrix microarray preparation protocol (Af…	Biotin	Biotinylated-cRNA was then prepared using the Ambion MessageAmp II-Biotin Enhanced Kit according to manufacturer instructions.	9606	Fragmented biotinylated cRNAs were hybridized overnight to a high density Affimetrix Human Genome (HG) U133 Plus 2.0 oligonucleotide microarray genechip containing 54600 probe sets (42203 annotated genes and 12397 expressed sequence tags [EST]) at the Gladstone Genomics Core Facility	Fluorescent labeling and laser confocal scanning with a GeneChip Scanner 3000. Generated data were extracted for analysis using the Affymetrix Gene-Chip Operating Software and Microsoft Corp. (Redmond, WA) Excel/Mac2001 software.	SAMPLE 17	We imported all of the microarray data files into R and normalized them simultaneously. The normalization procedure consists of two steps executed with programs in the Bioconductor package GCRMA. First, we compute the probe affinities using the annotation file hgu133plus2cdf. Second, we normalize the data by setting two options and leaving the rest at default values. The affinity.info option is s…	GPL570	Linda,,Giudice	giudice@obgyn.ucsf.edu	415-476-2039	Giudice Lab	OBGYN and RS	University of California, San Francisco	513 Parnassus Ave. HSE 1619	San Francisco	CA	94122	USA	ftp://ftp.ncbi.nlm.nih.gov/geo/samples/GSM1256nnn/GSM1256669/suppl/GSM1256669_138.CEL.gz	54675	Moderate/Severe	Endometriosis	NA	Mid-Secretory Endometrial tissue
GSM1256670	139	GSM1256670	Public on Oct 01 2014	Nov 01 2013	Oct 01 2014	RNA	1	Endometriosis_Moderate/Severe	Homo sapiens	tissue: Mid-Secretory Endometrial tissue	endometriosis/no endometriosis: Endometriosis	endometriosis severity: Moderate/Severe	total RNA	Total RNA was isolated from endometrial tissue using Trizol (Invitrogen, Carlsbad, CA, USA), according to the manufacturer’s instructions, followed by DNase treatment and purification with Qiagen RNeasy Plus Kit. The purity and quality of the RNA were assessed with Agilent 2100 Bioanalyzer. First and second strand cDNAs were prepared according to the Affymetrix microarray preparation protocol (Af…	Biotin	Biotinylated-cRNA was then prepared using the Ambion MessageAmp II-Biotin Enhanced Kit according to manufacturer instructions.	9606	Fragmented biotinylated cRNAs were hybridized overnight to a high density Affimetrix Human Genome (HG) U133 Plus 2.0 oligonucleotide microarray genechip containing 54600 probe sets (42203 annotated genes and 12397 expressed sequence tags [EST]) at the Gladstone Genomics Core Facility	Fluorescent labeling and laser confocal scanning with a GeneChip Scanner 3000. Generated data were extracted for analysis using the Affymetrix Gene-Chip Operating Software and Microsoft Corp. (Redmond, WA) Excel/Mac2001 software.	SAMPLE 18	We imported all of the microarray data files into R and normalized them simultaneously. The normalization procedure consists of two steps executed with programs in the Bioconductor package GCRMA. First, we compute the probe affinities using the annotation file hgu133plus2cdf. Second, we normalize the data by setting two options and leaving the rest at default values. The affinity.info option is s…	GPL570	Linda,,Giudice	giudice@obgyn.ucsf.edu	415-476-2039	Giudice Lab	OBGYN and RS	University of California, San Francisco	513 Parnassus Ave. HSE 1619	San Francisco	CA	94122	USA	ftp://ftp.ncbi.nlm.nih.gov/geo/samples/GSM1256nnn/GSM1256670/suppl/GSM1256670_139.CEL.gz	54675	Moderate/Severe	Endometriosis	NA	Mid-Secretory Endometrial tissue
GSM1256671	140	GSM1256671	Public on Oct 01 2014	Nov 01 2013	Oct 01 2014	RNA	1	Endometriosis_Moderate/Severe	Homo sapiens	tissue: Mid-Secretory Endometrial tissue	endometriosis/no endometriosis: Endometriosis	endometriosis severity: Moderate/Severe	total RNA	Total RNA was isolated from endometrial tissue using Trizol (Invitrogen, Carlsbad, CA, USA), according to the manufacturer’s instructions, followed by DNase treatment and purification with Qiagen RNeasy Plus Kit. The purity and quality of the RNA were assessed with Agilent 2100 Bioanalyzer. First and second strand cDNAs were prepared according to the Affymetrix microarray preparation protocol (Af…	Biotin	Biotinylated-cRNA was then prepared using the Ambion MessageAmp II-Biotin Enhanced Kit according to manufacturer instructions.	9606	Fragmented biotinylated cRNAs were hybridized overnight to a high density Affimetrix Human Genome (HG) U133 Plus 2.0 oligonucleotide microarray genechip containing 54600 probe sets (42203 annotated genes and 12397 expressed sequence tags [EST]) at the Gladstone Genomics Core Facility	Fluorescent labeling and laser confocal scanning with a GeneChip Scanner 3000. Generated data were extracted for analysis using the Affymetrix Gene-Chip Operating Software and Microsoft Corp. (Redmond, WA) Excel/Mac2001 software.	SAMPLE 19	We imported all of the microarray data files into R and normalized them simultaneously. The normalization procedure consists of two steps executed with programs in the Bioconductor package GCRMA. First, we compute the probe affinities using the annotation file hgu133plus2cdf. Second, we normalize the data by setting two options and leaving the rest at default values. The affinity.info option is s…	GPL570	Linda,,Giudice	giudice@obgyn.ucsf.edu	415-476-2039	Giudice Lab	OBGYN and RS	University of California, San Francisco	513 Parnassus Ave. HSE 1619	San Francisco	CA	94122	USA	ftp://ftp.ncbi.nlm.nih.gov/geo/samples/GSM1256nnn/GSM1256671/suppl/GSM1256671_140.CEL.gz	54675	Moderate/Severe	Endometriosis	NA	Mid-Secretory Endometrial tissue
GSM1256672	94	GSM1256672	Public on Oct 01 2014	Nov 01 2013	Oct 01 2014	RNA	1	Endometriosis_Minimal/Mild	Homo sapiens	tissue: Mid-Secretory Endometrial tissue	endometriosis/no endometriosis: Endometriosis	endometriosis severity: Minimal/Mild	total RNA	Total RNA was isolated from endometrial tissue using Trizol (Invitrogen, Carlsbad, CA, USA), according to the manufacturer’s instructions, followed by DNase treatment and purification with Qiagen RNeasy Plus Kit. The purity and quality of the RNA were assessed with Agilent 2100 Bioanalyzer. First and second strand cDNAs were prepared according to the Affymetrix microarray preparation protocol (Af…	Biotin	Biotinylated-cRNA was then prepared using the Ambion MessageAmp II-Biotin Enhanced Kit according to manufacturer instructions.	9606	Fragmented biotinylated cRNAs were hybridized overnight to a high density Affimetrix Human Genome (HG) U133 Plus 2.0 oligonucleotide microarray genechip containing 54600 probe sets (42203 annotated genes and 12397 expressed sequence tags [EST]) at the Gladstone Genomics Core Facility	Fluorescent labeling and laser confocal scanning with a GeneChip Scanner 3000. Generated data were extracted for analysis using the Affymetrix Gene-Chip Operating Software and Microsoft Corp. (Redmond, WA) Excel/Mac2001 software.	SAMPLE 20	We imported all of the microarray data files into R and normalized them simultaneously. The normalization procedure consists of two steps executed with programs in the Bioconductor package GCRMA. First, we compute the probe affinities using the annotation file hgu133plus2cdf. Second, we normalize the data by setting two options and leaving the rest at default values. The affinity.info option is s…	GPL570	Linda,,Giudice	giudice@obgyn.ucsf.edu	415-476-2039	Giudice Lab	OBGYN and RS	University of California, San Francisco	513 Parnassus Ave. HSE 1619	San Francisco	CA	94122	USA	ftp://ftp.ncbi.nlm.nih.gov/geo/samples/GSM1256nnn/GSM1256672/suppl/GSM1256672_94.CEL.gz	54675	Minimal/Mild	Endometriosis	NA	Mid-Secretory Endometrial tissue
GSM1256673	110	GSM1256673	Public on Oct 01 2014	Nov 01 2013	Oct 01 2014	RNA	1	Endometriosis_Moderate/Severe	Homo sapiens	tissue: Proliferative Endometrial tissue	endometriosis/no endometriosis: Endometriosis	endometriosis severity: Moderate/Severe	total RNA	Total RNA was isolated from endometrial tissue using Trizol (Invitrogen, Carlsbad, CA, USA), according to the manufacturer’s instructions, followed by DNase treatment and purification with Qiagen RNeasy Plus Kit. The purity and quality of the RNA were assessed with Agilent 2100 Bioanalyzer. First and second strand cDNAs were prepared according to the Affymetrix microarray preparation protocol (Af…	Biotin	Biotinylated-cRNA was then prepared using the Ambion MessageAmp II-Biotin Enhanced Kit according to manufacturer instructions.	9606	Fragmented biotinylated cRNAs were hybridized overnight to a high density Affimetrix Human Genome (HG) U133 Plus 2.0 oligonucleotide microarray genechip containing 54600 probe sets (42203 annotated genes and 12397 expressed sequence tags [EST]) at the Gladstone Genomics Core Facility	Fluorescent labeling and laser confocal scanning with a GeneChip Scanner 3000. Generated data were extracted for analysis using the Affymetrix Gene-Chip Operating Software and Microsoft Corp. (Redmond, WA) Excel/Mac2001 software.	SAMPLE 21	We imported all of the microarray data files into R and normalized them simultaneously. The normalization procedure consists of two steps executed with programs in the Bioconductor package GCRMA. First, we compute the probe affinities using the annotation file hgu133plus2cdf. Second, we normalize the data by setting two options and leaving the rest at default values. The affinity.info option is s…	GPL570	Linda,,Giudice	giudice@obgyn.ucsf.edu	415-476-2039	Giudice Lab	OBGYN and RS	University of California, San Francisco	513 Parnassus Ave. HSE 1619	San Francisco	CA	94122	USA	ftp://ftp.ncbi.nlm.nih.gov/geo/samples/GSM1256nnn/GSM1256673/suppl/GSM1256673_110.CEL.gz	54675	Moderate/Severe	Endometriosis	NA	Proliferative Endometrial tissue
GSM1256674	95	GSM1256674	Public on Oct 01 2014	Nov 01 2013	Oct 01 2014	RNA	1	Endometriosis_Minimal/Mild	Homo sapiens	tissue: Mid-Secretory Endometrial tissue	endometriosis/no endometriosis: Endometriosis	endometriosis severity: Minimal/Mild	total RNA	Total RNA was isolated from endometrial tissue using Trizol (Invitrogen, Carlsbad, CA, USA), according to the manufacturer’s instructions, followed by DNase treatment and purification with Qiagen RNeasy Plus Kit. The purity and quality of the RNA were assessed with Agilent 2100 Bioanalyzer. First and second strand cDNAs were prepared according to the Affymetrix microarray preparation protocol (Af…	Biotin	Biotinylated-cRNA was then prepared using the Ambion MessageAmp II-Biotin Enhanced Kit according to manufacturer instructions.	9606	Fragmented biotinylated cRNAs were hybridized overnight to a high density Affimetrix Human Genome (HG) U133 Plus 2.0 oligonucleotide microarray genechip containing 54600 probe sets (42203 annotated genes and 12397 expressed sequence tags [EST]) at the Gladstone Genomics Core Facility	Fluorescent labeling and laser confocal scanning with a GeneChip Scanner 3000. Generated data were extracted for analysis using the Affymetrix Gene-Chip Operating Software and Microsoft Corp. (Redmond, WA) Excel/Mac2001 software.	SAMPLE 22	We imported all of the microarray data files into R and normalized them simultaneously. The normalization procedure consists of two steps executed with programs in the Bioconductor package GCRMA. First, we compute the probe affinities using the annotation file hgu133plus2cdf. Second, we normalize the data by setting two options and leaving the rest at default values. The affinity.info option is s…	GPL570	Linda,,Giudice	giudice@obgyn.ucsf.edu	415-476-2039	Giudice Lab	OBGYN and RS	University of California, San Francisco	513 Parnassus Ave. HSE 1619	San Francisco	CA	94122	USA	ftp://ftp.ncbi.nlm.nih.gov/geo/samples/GSM1256nnn/GSM1256674/suppl/GSM1256674_95.CEL.gz	54675	Minimal/Mild	Endometriosis	NA	Mid-Secretory Endometrial tissue
GSM1256675	90	GSM1256675	Public on Oct 01 2014	Nov 01 2013	Oct 01 2014	RNA	1	Endometriosis_Moderate/Severe	Homo sapiens	tissue: Mid-Secretory Endometrial tissue	endometriosis/no endometriosis: Endometriosis	endometriosis severity: Moderate/Severe	total RNA	Total RNA was isolated from endometrial tissue using Trizol (Invitrogen, Carlsbad, CA, USA), according to the manufacturer’s instructions, followed by DNase treatment and purification with Qiagen RNeasy Plus Kit. The purity and quality of the RNA were assessed with Agilent 2100 Bioanalyzer. First and second strand cDNAs were prepared according to the Affymetrix microarray preparation protocol (Af…	Biotin	Biotinylated-cRNA was then prepared using the Ambion MessageAmp II-Biotin Enhanced Kit according to manufacturer instructions.	9606	Fragmented biotinylated cRNAs were hybridized overnight to a high density Affimetrix Human Genome (HG) U133 Plus 2.0 oligonucleotide microarray genechip containing 54600 probe sets (42203 annotated genes and 12397 expressed sequence tags [EST]) at the Gladstone Genomics Core Facility	Fluorescent labeling and laser confocal scanning with a GeneChip Scanner 3000. Generated data were extracted for analysis using the Affymetrix Gene-Chip Operating Software and Microsoft Corp. (Redmond, WA) Excel/Mac2001 software.	SAMPLE 23	We imported all of the microarray data files into R and normalized them simultaneously. The normalization procedure consists of two steps executed with programs in the Bioconductor package GCRMA. First, we compute the probe affinities using the annotation file hgu133plus2cdf. Second, we normalize the data by setting two options and leaving the rest at default values. The affinity.info option is s…	GPL570	Linda,,Giudice	giudice@obgyn.ucsf.edu	415-476-2039	Giudice Lab	OBGYN and RS	University of California, San Francisco	513 Parnassus Ave. HSE 1619	San Francisco	CA	94122	USA	ftp://ftp.ncbi.nlm.nih.gov/geo/samples/GSM1256nnn/GSM1256675/suppl/GSM1256675_90.CEL.gz	54675	Moderate/Severe	Endometriosis	NA	Mid-Secretory Endometrial tissue
GSM1256676	141	GSM1256676	Public on Oct 01 2014	Nov 01 2013	Oct 01 2014	RNA	1	Endometriosis_Moderate/Severe	Homo sapiens	tissue: Mid-Secretory Endometrial tissue	endometriosis/no endometriosis: Endometriosis	endometriosis severity: Moderate/Severe	total RNA	Total RNA was isolated from endometrial tissue using Trizol (Invitrogen, Carlsbad, CA, USA), according to the manufacturer’s instructions, followed by DNase treatment and purification with Qiagen RNeasy Plus Kit. The purity and quality of the RNA were assessed with Agilent 2100 Bioanalyzer. First and second strand cDNAs were prepared according to the Affymetrix microarray preparation protocol (Af…	Biotin	Biotinylated-cRNA was then prepared using the Ambion MessageAmp II-Biotin Enhanced Kit according to manufacturer instructions.	9606	Fragmented biotinylated cRNAs were hybridized overnight to a high density Affimetrix Human Genome (HG) U133 Plus 2.0 oligonucleotide microarray genechip containing 54600 probe sets (42203 annotated genes and 12397 expressed sequence tags [EST]) at the Gladstone Genomics Core Facility	Fluorescent labeling and laser confocal scanning with a GeneChip Scanner 3000. Generated data were extracted for analysis using the Affymetrix Gene-Chip Operating Software and Microsoft Corp. (Redmond, WA) Excel/Mac2001 software.	SAMPLE 24	We imported all of the microarray data files into R and normalized them simultaneously. The normalization procedure consists of two steps executed with programs in the Bioconductor package GCRMA. First, we compute the probe affinities using the annotation file hgu133plus2cdf. Second, we normalize the data by setting two options and leaving the rest at default values. The affinity.info option is s…	GPL570	Linda,,Giudice	giudice@obgyn.ucsf.edu	415-476-2039	Giudice Lab	OBGYN and RS	University of California, San Francisco	513 Parnassus Ave. HSE 1619	San Francisco	CA	94122	USA	ftp://ftp.ncbi.nlm.nih.gov/geo/samples/GSM1256nnn/GSM1256676/suppl/GSM1256676_141.CEL.gz	54675	Moderate/Severe	Endometriosis	NA	Mid-Secretory Endometrial tissue
GSM1256677	89	GSM1256677	Public on Oct 01 2014	Nov 01 2013	Oct 01 2014	RNA	1	Endometriosis_Minimal/Mild	Homo sapiens	tissue: Mid-Secretory Endometrial tissue	endometriosis/no endometriosis: Endometriosis	endometriosis severity: Minimal/Mild	total RNA	Total RNA was isolated from endometrial tissue using Trizol (Invitrogen, Carlsbad, CA, USA), according to the manufacturer’s instructions, followed by DNase treatment and purification with Qiagen RNeasy Plus Kit. The purity and quality of the RNA were assessed with Agilent 2100 Bioanalyzer. First and second strand cDNAs were prepared according to the Affymetrix microarray preparation protocol (Af…	Biotin	Biotinylated-cRNA was then prepared using the Ambion MessageAmp II-Biotin Enhanced Kit according to manufacturer instructions.	9606	Fragmented biotinylated cRNAs were hybridized overnight to a high density Affimetrix Human Genome (HG) U133 Plus 2.0 oligonucleotide microarray genechip containing 54600 probe sets (42203 annotated genes and 12397 expressed sequence tags [EST]) at the Gladstone Genomics Core Facility	Fluorescent labeling and laser confocal scanning with a GeneChip Scanner 3000. Generated data were extracted for analysis using the Affymetrix Gene-Chip Operating Software and Microsoft Corp. (Redmond, WA) Excel/Mac2001 software.	SAMPLE 25	We imported all of the microarray data files into R and normalized them simultaneously. The normalization procedure consists of two steps executed with programs in the Bioconductor package GCRMA. First, we compute the probe affinities using the annotation file hgu133plus2cdf. Second, we normalize the data by setting two options and leaving the rest at default values. The affinity.info option is s…	GPL570	Linda,,Giudice	giudice@obgyn.ucsf.edu	415-476-2039	Giudice Lab	OBGYN and RS	University of California, San Francisco	513 Parnassus Ave. HSE 1619	San Francisco	CA	94122	USA	ftp://ftp.ncbi.nlm.nih.gov/geo/samples/GSM1256nnn/GSM1256677/suppl/GSM1256677_89.CEL.gz	54675	Minimal/Mild	Endometriosis	NA	Mid-Secretory Endometrial tissue
GSM1256678	105	GSM1256678	Public on Oct 01 2014	Nov 01 2013	Oct 01 2014	RNA	1	Endometriosis_Moderate/Severe	Homo sapiens	tissue: Proliferative Endometrial tissue	endometriosis/no endometriosis: Endometriosis	endometriosis severity: Moderate/Severe	total RNA	Total RNA was isolated from endometrial tissue using Trizol (Invitrogen, Carlsbad, CA, USA), according to the manufacturer’s instructions, followed by DNase treatment and purification with Qiagen RNeasy Plus Kit. The purity and quality of the RNA were assessed with Agilent 2100 Bioanalyzer. First and second strand cDNAs were prepared according to the Affymetrix microarray preparation protocol (Af…	Biotin	Biotinylated-cRNA was then prepared using the Ambion MessageAmp II-Biotin Enhanced Kit according to manufacturer instructions.	9606	Fragmented biotinylated cRNAs were hybridized overnight to a high density Affimetrix Human Genome (HG) U133 Plus 2.0 oligonucleotide microarray genechip containing 54600 probe sets (42203 annotated genes and 12397 expressed sequence tags [EST]) at the Gladstone Genomics Core Facility	Fluorescent labeling and laser confocal scanning with a GeneChip Scanner 3000. Generated data were extracted for analysis using the Affymetrix Gene-Chip Operating Software and Microsoft Corp. (Redmond, WA) Excel/Mac2001 software.	SAMPLE 26	We imported all of the microarray data files into R and normalized them simultaneously. The normalization procedure consists of two steps executed with programs in the Bioconductor package GCRMA. First, we compute the probe affinities using the annotation file hgu133plus2cdf. Second, we normalize the data by setting two options and leaving the rest at default values. The affinity.info option is s…	GPL570	Linda,,Giudice	giudice@obgyn.ucsf.edu	415-476-2039	Giudice Lab	OBGYN and RS	University of California, San Francisco	513 Parnassus Ave. HSE 1619	San Francisco	CA	94122	USA	ftp://ftp.ncbi.nlm.nih.gov/geo/samples/GSM1256nnn/GSM1256678/suppl/GSM1256678_105.CEL.gz	54675	Moderate/Severe	Endometriosis	NA	Proliferative Endometrial tissue
GSM1256679	106	GSM1256679	Public on Oct 01 2014	Nov 01 2013	Oct 01 2014	RNA	1	Endometriosis_Moderate/Severe	Homo sapiens	tissue: Proliferative Endometrial tissue	endometriosis/no endometriosis: Endometriosis	endometriosis severity: Moderate/Severe	total RNA	Total RNA was isolated from endometrial tissue using Trizol (Invitrogen, Carlsbad, CA, USA), according to the manufacturer’s instructions, followed by DNase treatment and purification with Qiagen RNeasy Plus Kit. The purity and quality of the RNA were assessed with Agilent 2100 Bioanalyzer. First and second strand cDNAs were prepared according to the Affymetrix microarray preparation protocol (Af…	Biotin	Biotinylated-cRNA was then prepared using the Ambion MessageAmp II-Biotin Enhanced Kit according to manufacturer instructions.	9606	Fragmented biotinylated cRNAs were hybridized overnight to a high density Affimetrix Human Genome (HG) U133 Plus 2.0 oligonucleotide microarray genechip containing 54600 probe sets (42203 annotated genes and 12397 expressed sequence tags [EST]) at the Gladstone Genomics Core Facility	Fluorescent labeling and laser confocal scanning with a GeneChip Scanner 3000. Generated data were extracted for analysis using the Affymetrix Gene-Chip Operating Software and Microsoft Corp. (Redmond, WA) Excel/Mac2001 software.	SAMPLE 27	We imported all of the microarray data files into R and normalized them simultaneously. The normalization procedure consists of two steps executed with programs in the Bioconductor package GCRMA. First, we compute the probe affinities using the annotation file hgu133plus2cdf. Second, we normalize the data by setting two options and leaving the rest at default values. The affinity.info option is s…	GPL570	Linda,,Giudice	giudice@obgyn.ucsf.edu	415-476-2039	Giudice Lab	OBGYN and RS	University of California, San Francisco	513 Parnassus Ave. HSE 1619	San Francisco	CA	94122	USA	ftp://ftp.ncbi.nlm.nih.gov/geo/samples/GSM1256nnn/GSM1256679/suppl/GSM1256679_106.CEL.gz	54675	Moderate/Severe	Endometriosis	NA	Proliferative Endometrial tissue
GSM1256680	107	GSM1256680	Public on Oct 01 2014	Nov 01 2013	Oct 01 2014	RNA	1	Endometriosis_Moderate/Severe	Homo sapiens	tissue: Proliferative Endometrial tissue	endometriosis/no endometriosis: Endometriosis	endometriosis severity: Moderate/Severe	total RNA	Total RNA was isolated from endometrial tissue using Trizol (Invitrogen, Carlsbad, CA, USA), according to the manufacturer’s instructions, followed by DNase treatment and purification with Qiagen RNeasy Plus Kit. The purity and quality of the RNA were assessed with Agilent 2100 Bioanalyzer. First and second strand cDNAs were prepared according to the Affymetrix microarray preparation protocol (Af…	Biotin	Biotinylated-cRNA was then prepared using the Ambion MessageAmp II-Biotin Enhanced Kit according to manufacturer instructions.	9606	Fragmented biotinylated cRNAs were hybridized overnight to a high density Affimetrix Human Genome (HG) U133 Plus 2.0 oligonucleotide microarray genechip containing 54600 probe sets (42203 annotated genes and 12397 expressed sequence tags [EST]) at the Gladstone Genomics Core Facility	Fluorescent labeling and laser confocal scanning with a GeneChip Scanner 3000. Generated data were extracted for analysis using the Affymetrix Gene-Chip Operating Software and Microsoft Corp. (Redmond, WA) Excel/Mac2001 software.	SAMPLE 28	We imported all of the microarray data files into R and normalized them simultaneously. The normalization procedure consists of two steps executed with programs in the Bioconductor package GCRMA. First, we compute the probe affinities using the annotation file hgu133plus2cdf. Second, we normalize the data by setting two options and leaving the rest at default values. The affinity.info option is s…	GPL570	Linda,,Giudice	giudice@obgyn.ucsf.edu	415-476-2039	Giudice Lab	OBGYN and RS	University of California, San Francisco	513 Parnassus Ave. HSE 1619	San Francisco	CA	94122	USA	ftp://ftp.ncbi.nlm.nih.gov/geo/samples/GSM1256nnn/GSM1256680/suppl/GSM1256680_107.CEL.gz	54675	Moderate/Severe	Endometriosis	NA	Proliferative Endometrial tissue
GSM1256681	120	GSM1256681	Public on Oct 01 2014	Nov 01 2013	Oct 01 2014	RNA	1	Endometriosis_Moderate/Severe	Homo sapiens	tissue: Early Secretory Endometrial tissue	endometriosis/no endometriosis: Endometriosis	endometriosis severity: Moderate/Severe	total RNA	Total RNA was isolated from endometrial tissue using Trizol (Invitrogen, Carlsbad, CA, USA), according to the manufacturer’s instructions, followed by DNase treatment and purification with Qiagen RNeasy Plus Kit. The purity and quality of the RNA were assessed with Agilent 2100 Bioanalyzer. First and second strand cDNAs were prepared according to the Affymetrix microarray preparation protocol (Af…	Biotin	Biotinylated-cRNA was then prepared using the Ambion MessageAmp II-Biotin Enhanced Kit according to manufacturer instructions.	9606	Fragmented biotinylated cRNAs were hybridized overnight to a high density Affimetrix Human Genome (HG) U133 Plus 2.0 oligonucleotide microarray genechip containing 54600 probe sets (42203 annotated genes and 12397 expressed sequence tags [EST]) at the Gladstone Genomics Core Facility	Fluorescent labeling and laser confocal scanning with a GeneChip Scanner 3000. Generated data were extracted for analysis using the Affymetrix Gene-Chip Operating Software and Microsoft Corp. (Redmond, WA) Excel/Mac2001 software.	SAMPLE 29	We imported all of the microarray data files into R and normalized them simultaneously. The normalization procedure consists of two steps executed with programs in the Bioconductor package GCRMA. First, we compute the probe affinities using the annotation file hgu133plus2cdf. Second, we normalize the data by setting two options and leaving the rest at default values. The affinity.info option is s…	GPL570	Linda,,Giudice	giudice@obgyn.ucsf.edu	415-476-2039	Giudice Lab	OBGYN and RS	University of California, San Francisco	513 Parnassus Ave. HSE 1619	San Francisco	CA	94122	USA	ftp://ftp.ncbi.nlm.nih.gov/geo/samples/GSM1256nnn/GSM1256681/suppl/GSM1256681_120.CEL.gz	54675	Moderate/Severe	Endometriosis	NA	Early Secretory Endometrial tissue
GSM1256682	78	GSM1256682	Public on Oct 01 2014	Nov 01 2013	Oct 01 2014	RNA	1	Endometriosis_Minimal/Mild	Homo sapiens	tissue: Proliferative Endometrial tissue	endometriosis/no endometriosis: Endometriosis	endometriosis severity: Minimal/Mild	total RNA	Total RNA was isolated from endometrial tissue using Trizol (Invitrogen, Carlsbad, CA, USA), according to the manufacturer’s instructions, followed by DNase treatment and purification with Qiagen RNeasy Plus Kit. The purity and quality of the RNA were assessed with Agilent 2100 Bioanalyzer. First and second strand cDNAs were prepared according to the Affymetrix microarray preparation protocol (Af…	Biotin	Biotinylated-cRNA was then prepared using the Ambion MessageAmp II-Biotin Enhanced Kit according to manufacturer instructions.	9606	Fragmented biotinylated cRNAs were hybridized overnight to a high density Affimetrix Human Genome (HG) U133 Plus 2.0 oligonucleotide microarray genechip containing 54600 probe sets (42203 annotated genes and 12397 expressed sequence tags [EST]) at the Gladstone Genomics Core Facility	Fluorescent labeling and laser confocal scanning with a GeneChip Scanner 3000. Generated data were extracted for analysis using the Affymetrix Gene-Chip Operating Software and Microsoft Corp. (Redmond, WA) Excel/Mac2001 software.	SAMPLE 30	We imported all of the microarray data files into R and normalized them simultaneously. The normalization procedure consists of two steps executed with programs in the Bioconductor package GCRMA. First, we compute the probe affinities using the annotation file hgu133plus2cdf. Second, we normalize the data by setting two options and leaving the rest at default values. The affinity.info option is s…	GPL570	Linda,,Giudice	giudice@obgyn.ucsf.edu	415-476-2039	Giudice Lab	OBGYN and RS	University of California, San Francisco	513 Parnassus Ave. HSE 1619	San Francisco	CA	94122	USA	ftp://ftp.ncbi.nlm.nih.gov/geo/samples/GSM1256nnn/GSM1256682/suppl/GSM1256682_78.CEL.gz	54675	Minimal/Mild	Endometriosis	NA	Proliferative Endometrial tissue
GSM1256683	100	GSM1256683	Public on Oct 01 2014	Nov 01 2013	Oct 01 2014	RNA	1	Endometriosis_Minimal/Mild	Homo sapiens	tissue: Proliferative Endometrial tissue	endometriosis/no endometriosis: Endometriosis	endometriosis severity: Minimal/Mild	total RNA	Total RNA was isolated from endometrial tissue using Trizol (Invitrogen, Carlsbad, CA, USA), according to the manufacturer’s instructions, followed by DNase treatment and purification with Qiagen RNeasy Plus Kit. The purity and quality of the RNA were assessed with Agilent 2100 Bioanalyzer. First and second strand cDNAs were prepared according to the Affymetrix microarray preparation protocol (Af…	Biotin	Biotinylated-cRNA was then prepared using the Ambion MessageAmp II-Biotin Enhanced Kit according to manufacturer instructions.	9606	Fragmented biotinylated cRNAs were hybridized overnight to a high density Affimetrix Human Genome (HG) U133 Plus 2.0 oligonucleotide microarray genechip containing 54600 probe sets (42203 annotated genes and 12397 expressed sequence tags [EST]) at the Gladstone Genomics Core Facility	Fluorescent labeling and laser confocal scanning with a GeneChip Scanner 3000. Generated data were extracted for analysis using the Affymetrix Gene-Chip Operating Software and Microsoft Corp. (Redmond, WA) Excel/Mac2001 software.	SAMPLE 31	We imported all of the microarray data files into R and normalized them simultaneously. The normalization procedure consists of two steps executed with programs in the Bioconductor package GCRMA. First, we compute the probe affinities using the annotation file hgu133plus2cdf. Second, we normalize the data by setting two options and leaving the rest at default values. The affinity.info option is s…	GPL570	Linda,,Giudice	giudice@obgyn.ucsf.edu	415-476-2039	Giudice Lab	OBGYN and RS	University of California, San Francisco	513 Parnassus Ave. HSE 1619	San Francisco	CA	94122	USA	ftp://ftp.ncbi.nlm.nih.gov/geo/samples/GSM1256nnn/GSM1256683/suppl/GSM1256683_100.CEL.gz	54675	Minimal/Mild	Endometriosis	NA	Proliferative Endometrial tissue
GSM1256684	79	GSM1256684	Public on Oct 01 2014	Nov 01 2013	Oct 01 2014	RNA	1	Endometriosis_Minimal/Mild	Homo sapiens	tissue: Proliferative Endometrial tissue	endometriosis/no endometriosis: Endometriosis	endometriosis severity: Minimal/Mild	total RNA	Total RNA was isolated from endometrial tissue using Trizol (Invitrogen, Carlsbad, CA, USA), according to the manufacturer’s instructions, followed by DNase treatment and purification with Qiagen RNeasy Plus Kit. The purity and quality of the RNA were assessed with Agilent 2100 Bioanalyzer. First and second strand cDNAs were prepared according to the Affymetrix microarray preparation protocol (Af…	Biotin	Biotinylated-cRNA was then prepared using the Ambion MessageAmp II-Biotin Enhanced Kit according to manufacturer instructions.	9606	Fragmented biotinylated cRNAs were hybridized overnight to a high density Affimetrix Human Genome (HG) U133 Plus 2.0 oligonucleotide microarray genechip containing 54600 probe sets (42203 annotated genes and 12397 expressed sequence tags [EST]) at the Gladstone Genomics Core Facility	Fluorescent labeling and laser confocal scanning with a GeneChip Scanner 3000. Generated data were extracted for analysis using the Affymetrix Gene-Chip Operating Software and Microsoft Corp. (Redmond, WA) Excel/Mac2001 software.	SAMPLE 32	We imported all of the microarray data files into R and normalized them simultaneously. The normalization procedure consists of two steps executed with programs in the Bioconductor package GCRMA. First, we compute the probe affinities using the annotation file hgu133plus2cdf. Second, we normalize the data by setting two options and leaving the rest at default values. The affinity.info option is s…	GPL570	Linda,,Giudice	giudice@obgyn.ucsf.edu	415-476-2039	Giudice Lab	OBGYN and RS	University of California, San Francisco	513 Parnassus Ave. HSE 1619	San Francisco	CA	94122	USA	ftp://ftp.ncbi.nlm.nih.gov/geo/samples/GSM1256nnn/GSM1256684/suppl/GSM1256684_79.CEL.gz	54675	Minimal/Mild	Endometriosis	NA	Proliferative Endometrial tissue
GSM1256685	72	GSM1256685	Public on Oct 01 2014	Nov 01 2013	Oct 01 2014	RNA	1	Endometriosis_Minimal/Mild	Homo sapiens	tissue: Proliferative Endometrial tissue	endometriosis/no endometriosis: Endometriosis	endometriosis severity: Minimal/Mild	total RNA	Total RNA was isolated from endometrial tissue using Trizol (Invitrogen, Carlsbad, CA, USA), according to the manufacturer’s instructions, followed by DNase treatment and purification with Qiagen RNeasy Plus Kit. The purity and quality of the RNA were assessed with Agilent 2100 Bioanalyzer. First and second strand cDNAs were prepared according to the Affymetrix microarray preparation protocol (Af…	Biotin	Biotinylated-cRNA was then prepared using the Ambion MessageAmp II-Biotin Enhanced Kit according to manufacturer instructions.	9606	Fragmented biotinylated cRNAs were hybridized overnight to a high density Affimetrix Human Genome (HG) U133 Plus 2.0 oligonucleotide microarray genechip containing 54600 probe sets (42203 annotated genes and 12397 expressed sequence tags [EST]) at the Gladstone Genomics Core Facility	Fluorescent labeling and laser confocal scanning with a GeneChip Scanner 3000. Generated data were extracted for analysis using the Affymetrix Gene-Chip Operating Software and Microsoft Corp. (Redmond, WA) Excel/Mac2001 software.	SAMPLE 33	We imported all of the microarray data files into R and normalized them simultaneously. The normalization procedure consists of two steps executed with programs in the Bioconductor package GCRMA. First, we compute the probe affinities using the annotation file hgu133plus2cdf. Second, we normalize the data by setting two options and leaving the rest at default values. The affinity.info option is s…	GPL570	Linda,,Giudice	giudice@obgyn.ucsf.edu	415-476-2039	Giudice Lab	OBGYN and RS	University of California, San Francisco	513 Parnassus Ave. HSE 1619	San Francisco	CA	94122	USA	ftp://ftp.ncbi.nlm.nih.gov/geo/samples/GSM1256nnn/GSM1256685/suppl/GSM1256685_72.CEL.gz	54675	Minimal/Mild	Endometriosis	NA	Proliferative Endometrial tissue
GSM1256686	82	GSM1256686	Public on Oct 01 2014	Nov 01 2013	Oct 01 2014	RNA	1	Endometriosis_Minimal/Mild	Homo sapiens	tissue: Proliferative Endometrial tissue	endometriosis/no endometriosis: Endometriosis	endometriosis severity: Minimal/Mild	total RNA	Total RNA was isolated from endometrial tissue using Trizol (Invitrogen, Carlsbad, CA, USA), according to the manufacturer’s instructions, followed by DNase treatment and purification with Qiagen RNeasy Plus Kit. The purity and quality of the RNA were assessed with Agilent 2100 Bioanalyzer. First and second strand cDNAs were prepared according to the Affymetrix microarray preparation protocol (Af…	Biotin	Biotinylated-cRNA was then prepared using the Ambion MessageAmp II-Biotin Enhanced Kit according to manufacturer instructions.	9606	Fragmented biotinylated cRNAs were hybridized overnight to a high density Affimetrix Human Genome (HG) U133 Plus 2.0 oligonucleotide microarray genechip containing 54600 probe sets (42203 annotated genes and 12397 expressed sequence tags [EST]) at the Gladstone Genomics Core Facility	Fluorescent labeling and laser confocal scanning with a GeneChip Scanner 3000. Generated data were extracted for analysis using the Affymetrix Gene-Chip Operating Software and Microsoft Corp. (Redmond, WA) Excel/Mac2001 software.	SAMPLE 34	We imported all of the microarray data files into R and normalized them simultaneously. The normalization procedure consists of two steps executed with programs in the Bioconductor package GCRMA. First, we compute the probe affinities using the annotation file hgu133plus2cdf. Second, we normalize the data by setting two options and leaving the rest at default values. The affinity.info option is s…	GPL570	Linda,,Giudice	giudice@obgyn.ucsf.edu	415-476-2039	Giudice Lab	OBGYN and RS	University of California, San Francisco	513 Parnassus Ave. HSE 1619	San Francisco	CA	94122	USA	ftp://ftp.ncbi.nlm.nih.gov/geo/samples/GSM1256nnn/GSM1256686/suppl/GSM1256686_82.CEL.gz	54675	Minimal/Mild	Endometriosis	NA	Proliferative Endometrial tissue
GSM1256687	124	GSM1256687	Public on Oct 01 2014	Nov 01 2013	Oct 01 2014	RNA	1	Endometriosis_Moderate/Severe	Homo sapiens	tissue: Early Secretory Endometrial tissue	endometriosis/no endometriosis: Endometriosis	endometriosis severity: Moderate/Severe	total RNA	Total RNA was isolated from endometrial tissue using Trizol (Invitrogen, Carlsbad, CA, USA), according to the manufacturer’s instructions, followed by DNase treatment and purification with Qiagen RNeasy Plus Kit. The purity and quality of the RNA were assessed with Agilent 2100 Bioanalyzer. First and second strand cDNAs were prepared according to the Affymetrix microarray preparation protocol (Af…	Biotin	Biotinylated-cRNA was then prepared using the Ambion MessageAmp II-Biotin Enhanced Kit according to manufacturer instructions.	9606	Fragmented biotinylated cRNAs were hybridized overnight to a high density Affimetrix Human Genome (HG) U133 Plus 2.0 oligonucleotide microarray genechip containing 54600 probe sets (42203 annotated genes and 12397 expressed sequence tags [EST]) at the Gladstone Genomics Core Facility	Fluorescent labeling and laser confocal scanning with a GeneChip Scanner 3000. Generated data were extracted for analysis using the Affymetrix Gene-Chip Operating Software and Microsoft Corp. (Redmond, WA) Excel/Mac2001 software.	SAMPLE 35	We imported all of the microarray data files into R and normalized them simultaneously. The normalization procedure consists of two steps executed with programs in the Bioconductor package GCRMA. First, we compute the probe affinities using the annotation file hgu133plus2cdf. Second, we normalize the data by setting two options and leaving the rest at default values. The affinity.info option is s…	GPL570	Linda,,Giudice	giudice@obgyn.ucsf.edu	415-476-2039	Giudice Lab	OBGYN and RS	University of California, San Francisco	513 Parnassus Ave. HSE 1619	San Francisco	CA	94122	USA	ftp://ftp.ncbi.nlm.nih.gov/geo/samples/GSM1256nnn/GSM1256687/suppl/GSM1256687_124.CEL.gz	54675	Moderate/Severe	Endometriosis	NA	Early Secretory Endometrial tissue
GSM1256688	91	GSM1256688	Public on Oct 01 2014	Nov 01 2013	Oct 01 2014	RNA	1	Endometriosis_Minimal/Mild	Homo sapiens	tissue: Mid-Secretory Endometrial tissue	endometriosis/no endometriosis: Endometriosis	endometriosis severity: Minimal/Mild	total RNA	Total RNA was isolated from endometrial tissue using Trizol (Invitrogen, Carlsbad, CA, USA), according to the manufacturer’s instructions, followed by DNase treatment and purification with Qiagen RNeasy Plus Kit. The purity and quality of the RNA were assessed with Agilent 2100 Bioanalyzer. First and second strand cDNAs were prepared according to the Affymetrix microarray preparation protocol (Af…	Biotin	Biotinylated-cRNA was then prepared using the Ambion MessageAmp II-Biotin Enhanced Kit according to manufacturer instructions.	9606	Fragmented biotinylated cRNAs were hybridized overnight to a high density Affimetrix Human Genome (HG) U133 Plus 2.0 oligonucleotide microarray genechip containing 54600 probe sets (42203 annotated genes and 12397 expressed sequence tags [EST]) at the Gladstone Genomics Core Facility	Fluorescent labeling and laser confocal scanning with a GeneChip Scanner 3000. Generated data were extracted for analysis using the Affymetrix Gene-Chip Operating Software and Microsoft Corp. (Redmond, WA) Excel/Mac2001 software.	SAMPLE 36	We imported all of the microarray data files into R and normalized them simultaneously. The normalization procedure consists of two steps executed with programs in the Bioconductor package GCRMA. First, we compute the probe affinities using the annotation file hgu133plus2cdf. Second, we normalize the data by setting two options and leaving the rest at default values. The affinity.info option is s…	GPL570	Linda,,Giudice	giudice@obgyn.ucsf.edu	415-476-2039	Giudice Lab	OBGYN and RS	University of California, San Francisco	513 Parnassus Ave. HSE 1619	San Francisco	CA	94122	USA	ftp://ftp.ncbi.nlm.nih.gov/geo/samples/GSM1256nnn/GSM1256688/suppl/GSM1256688_91.CEL.gz	54675	Minimal/Mild	Endometriosis	NA	Mid-Secretory Endometrial tissue
GSM1256689	80	GSM1256689	Public on Oct 01 2014	Nov 01 2013	Oct 01 2014	RNA	1	Endometriosis_Minimal/Mild	Homo sapiens	tissue: Proliferative Endometrial tissue	endometriosis/no endometriosis: Endometriosis	endometriosis severity: Minimal/Mild	total RNA	Total RNA was isolated from endometrial tissue using Trizol (Invitrogen, Carlsbad, CA, USA), according to the manufacturer’s instructions, followed by DNase treatment and purification with Qiagen RNeasy Plus Kit. The purity and quality of the RNA were assessed with Agilent 2100 Bioanalyzer. First and second strand cDNAs were prepared according to the Affymetrix microarray preparation protocol (Af…	Biotin	Biotinylated-cRNA was then prepared using the Ambion MessageAmp II-Biotin Enhanced Kit according to manufacturer instructions.	9606	Fragmented biotinylated cRNAs were hybridized overnight to a high density Affimetrix Human Genome (HG) U133 Plus 2.0 oligonucleotide microarray genechip containing 54600 probe sets (42203 annotated genes and 12397 expressed sequence tags [EST]) at the Gladstone Genomics Core Facility	Fluorescent labeling and laser confocal scanning with a GeneChip Scanner 3000. Generated data were extracted for analysis using the Affymetrix Gene-Chip Operating Software and Microsoft Corp. (Redmond, WA) Excel/Mac2001 software.	SAMPLE 37	We imported all of the microarray data files into R and normalized them simultaneously. The normalization procedure consists of two steps executed with programs in the Bioconductor package GCRMA. First, we compute the probe affinities using the annotation file hgu133plus2cdf. Second, we normalize the data by setting two options and leaving the rest at default values. The affinity.info option is s…	GPL570	Linda,,Giudice	giudice@obgyn.ucsf.edu	415-476-2039	Giudice Lab	OBGYN and RS	University of California, San Francisco	513 Parnassus Ave. HSE 1619	San Francisco	CA	94122	USA	ftp://ftp.ncbi.nlm.nih.gov/geo/samples/GSM1256nnn/GSM1256689/suppl/GSM1256689_80.CEL.gz	54675	Minimal/Mild	Endometriosis	NA	Proliferative Endometrial tissue
GSM1256690	96	GSM1256690	Public on Oct 01 2014	Nov 01 2013	Oct 01 2014	RNA	1	Endometriosis_Minimal/Mild	Homo sapiens	tissue: Mid-Secretory Endometrial tissue	endometriosis/no endometriosis: Endometriosis	endometriosis severity: Minimal/Mild	total RNA	Total RNA was isolated from endometrial tissue using Trizol (Invitrogen, Carlsbad, CA, USA), according to the manufacturer’s instructions, followed by DNase treatment and purification with Qiagen RNeasy Plus Kit. The purity and quality of the RNA were assessed with Agilent 2100 Bioanalyzer. First and second strand cDNAs were prepared according to the Affymetrix microarray preparation protocol (Af…	Biotin	Biotinylated-cRNA was then prepared using the Ambion MessageAmp II-Biotin Enhanced Kit according to manufacturer instructions.	9606	Fragmented biotinylated cRNAs were hybridized overnight to a high density Affimetrix Human Genome (HG) U133 Plus 2.0 oligonucleotide microarray genechip containing 54600 probe sets (42203 annotated genes and 12397 expressed sequence tags [EST]) at the Gladstone Genomics Core Facility	Fluorescent labeling and laser confocal scanning with a GeneChip Scanner 3000. Generated data were extracted for analysis using the Affymetrix Gene-Chip Operating Software and Microsoft Corp. (Redmond, WA) Excel/Mac2001 software.	SAMPLE 38	We imported all of the microarray data files into R and normalized them simultaneously. The normalization procedure consists of two steps executed with programs in the Bioconductor package GCRMA. First, we compute the probe affinities using the annotation file hgu133plus2cdf. Second, we normalize the data by setting two options and leaving the rest at default values. The affinity.info option is s…	GPL570	Linda,,Giudice	giudice@obgyn.ucsf.edu	415-476-2039	Giudice Lab	OBGYN and RS	University of California, San Francisco	513 Parnassus Ave. HSE 1619	San Francisco	CA	94122	USA	ftp://ftp.ncbi.nlm.nih.gov/geo/samples/GSM1256nnn/GSM1256690/suppl/GSM1256690_96.CEL.gz	54675	Minimal/Mild	Endometriosis	NA	Mid-Secretory Endometrial tissue
GSM1256691	73	GSM1256691	Public on Oct 01 2014	Nov 01 2013	Oct 01 2014	RNA	1	Endometriosis_Minimal/Mild	Homo sapiens	tissue: Proliferative Endometrial tissue	endometriosis/no endometriosis: Endometriosis	endometriosis severity: Minimal/Mild	total RNA	Total RNA was isolated from endometrial tissue using Trizol (Invitrogen, Carlsbad, CA, USA), according to the manufacturer’s instructions, followed by DNase treatment and purification with Qiagen RNeasy Plus Kit. The purity and quality of the RNA were assessed with Agilent 2100 Bioanalyzer. First and second strand cDNAs were prepared according to the Affymetrix microarray preparation protocol (Af…	Biotin	Biotinylated-cRNA was then prepared using the Ambion MessageAmp II-Biotin Enhanced Kit according to manufacturer instructions.	9606	Fragmented biotinylated cRNAs were hybridized overnight to a high density Affimetrix Human Genome (HG) U133 Plus 2.0 oligonucleotide microarray genechip containing 54600 probe sets (42203 annotated genes and 12397 expressed sequence tags [EST]) at the Gladstone Genomics Core Facility	Fluorescent labeling and laser confocal scanning with a GeneChip Scanner 3000. Generated data were extracted for analysis using the Affymetrix Gene-Chip Operating Software and Microsoft Corp. (Redmond, WA) Excel/Mac2001 software.	SAMPLE 39	We imported all of the microarray data files into R and normalized them simultaneously. The normalization procedure consists of two steps executed with programs in the Bioconductor package GCRMA. First, we compute the probe affinities using the annotation file hgu133plus2cdf. Second, we normalize the data by setting two options and leaving the rest at default values. The affinity.info option is s…	GPL570	Linda,,Giudice	giudice@obgyn.ucsf.edu	415-476-2039	Giudice Lab	OBGYN and RS	University of California, San Francisco	513 Parnassus Ave. HSE 1619	San Francisco	CA	94122	USA	ftp://ftp.ncbi.nlm.nih.gov/geo/samples/GSM1256nnn/GSM1256691/suppl/GSM1256691_73.CEL.gz	54675	Minimal/Mild	Endometriosis	NA	Proliferative Endometrial tissue
GSM1256692	92	GSM1256692	Public on Oct 01 2014	Nov 01 2013	Oct 01 2014	RNA	1	Endometriosis_Minimal/Mild	Homo sapiens	tissue: Mid-Secretory Endometrial tissue	endometriosis/no endometriosis: Endometriosis	endometriosis severity: Minimal/Mild	total RNA	Total RNA was isolated from endometrial tissue using Trizol (Invitrogen, Carlsbad, CA, USA), according to the manufacturer’s instructions, followed by DNase treatment and purification with Qiagen RNeasy Plus Kit. The purity and quality of the RNA were assessed with Agilent 2100 Bioanalyzer. First and second strand cDNAs were prepared according to the Affymetrix microarray preparation protocol (Af…	Biotin	Biotinylated-cRNA was then prepared using the Ambion MessageAmp II-Biotin Enhanced Kit according to manufacturer instructions.	9606	Fragmented biotinylated cRNAs were hybridized overnight to a high density Affimetrix Human Genome (HG) U133 Plus 2.0 oligonucleotide microarray genechip containing 54600 probe sets (42203 annotated genes and 12397 expressed sequence tags [EST]) at the Gladstone Genomics Core Facility	Fluorescent labeling and laser confocal scanning with a GeneChip Scanner 3000. Generated data were extracted for analysis using the Affymetrix Gene-Chip Operating Software and Microsoft Corp. (Redmond, WA) Excel/Mac2001 software.	SAMPLE 40	We imported all of the microarray data files into R and normalized them simultaneously. The normalization procedure consists of two steps executed with programs in the Bioconductor package GCRMA. First, we compute the probe affinities using the annotation file hgu133plus2cdf. Second, we normalize the data by setting two options and leaving the rest at default values. The affinity.info option is s…	GPL570	Linda,,Giudice	giudice@obgyn.ucsf.edu	415-476-2039	Giudice Lab	OBGYN and RS	University of California, San Francisco	513 Parnassus Ave. HSE 1619	San Francisco	CA	94122	USA	ftp://ftp.ncbi.nlm.nih.gov/geo/samples/GSM1256nnn/GSM1256692/suppl/GSM1256692_92.CEL.gz	54675	Minimal/Mild	Endometriosis	NA	Mid-Secretory Endometrial tissue
GSM1256693	74	GSM1256693	Public on Oct 01 2014	Nov 01 2013	Oct 01 2014	RNA	1	Endometriosis_Minimal/Mild	Homo sapiens	tissue: Proliferative Endometrial tissue	endometriosis/no endometriosis: Endometriosis	endometriosis severity: Minimal/Mild	total RNA	Total RNA was isolated from endometrial tissue using Trizol (Invitrogen, Carlsbad, CA, USA), according to the manufacturer’s instructions, followed by DNase treatment and purification with Qiagen RNeasy Plus Kit. The purity and quality of the RNA were assessed with Agilent 2100 Bioanalyzer. First and second strand cDNAs were prepared according to the Affymetrix microarray preparation protocol (Af…	Biotin	Biotinylated-cRNA was then prepared using the Ambion MessageAmp II-Biotin Enhanced Kit according to manufacturer instructions.	9606	Fragmented biotinylated cRNAs were hybridized overnight to a high density Affimetrix Human Genome (HG) U133 Plus 2.0 oligonucleotide microarray genechip containing 54600 probe sets (42203 annotated genes and 12397 expressed sequence tags [EST]) at the Gladstone Genomics Core Facility	Fluorescent labeling and laser confocal scanning with a GeneChip Scanner 3000. Generated data were extracted for analysis using the Affymetrix Gene-Chip Operating Software and Microsoft Corp. (Redmond, WA) Excel/Mac2001 software.	SAMPLE 41	We imported all of the microarray data files into R and normalized them simultaneously. The normalization procedure consists of two steps executed with programs in the Bioconductor package GCRMA. First, we compute the probe affinities using the annotation file hgu133plus2cdf. Second, we normalize the data by setting two options and leaving the rest at default values. The affinity.info option is s…	GPL570	Linda,,Giudice	giudice@obgyn.ucsf.edu	415-476-2039	Giudice Lab	OBGYN and RS	University of California, San Francisco	513 Parnassus Ave. HSE 1619	San Francisco	CA	94122	USA	ftp://ftp.ncbi.nlm.nih.gov/geo/samples/GSM1256nnn/GSM1256693/suppl/GSM1256693_74.CEL.gz	54675	Minimal/Mild	Endometriosis	NA	Proliferative Endometrial tissue
GSM1256694	97	GSM1256694	Public on Oct 01 2014	Nov 01 2013	Oct 01 2014	RNA	1	Endometriosis_Minimal/Mild	Homo sapiens	tissue: Mid-Secretory Endometrial tissue	endometriosis/no endometriosis: Endometriosis	endometriosis severity: Minimal/Mild	total RNA	Total RNA was isolated from endometrial tissue using Trizol (Invitrogen, Carlsbad, CA, USA), according to the manufacturer’s instructions, followed by DNase treatment and purification with Qiagen RNeasy Plus Kit. The purity and quality of the RNA were assessed with Agilent 2100 Bioanalyzer. First and second strand cDNAs were prepared according to the Affymetrix microarray preparation protocol (Af…	Biotin	Biotinylated-cRNA was then prepared using the Ambion MessageAmp II-Biotin Enhanced Kit according to manufacturer instructions.	9606	Fragmented biotinylated cRNAs were hybridized overnight to a high density Affimetrix Human Genome (HG) U133 Plus 2.0 oligonucleotide microarray genechip containing 54600 probe sets (42203 annotated genes and 12397 expressed sequence tags [EST]) at the Gladstone Genomics Core Facility	Fluorescent labeling and laser confocal scanning with a GeneChip Scanner 3000. Generated data were extracted for analysis using the Affymetrix Gene-Chip Operating Software and Microsoft Corp. (Redmond, WA) Excel/Mac2001 software.	SAMPLE 42	We imported all of the microarray data files into R and normalized them simultaneously. The normalization procedure consists of two steps executed with programs in the Bioconductor package GCRMA. First, we compute the probe affinities using the annotation file hgu133plus2cdf. Second, we normalize the data by setting two options and leaving the rest at default values. The affinity.info option is s…	GPL570	Linda,,Giudice	giudice@obgyn.ucsf.edu	415-476-2039	Giudice Lab	OBGYN and RS	University of California, San Francisco	513 Parnassus Ave. HSE 1619	San Francisco	CA	94122	USA	ftp://ftp.ncbi.nlm.nih.gov/geo/samples/GSM1256nnn/GSM1256694/suppl/GSM1256694_97.CEL.gz	54675	Minimal/Mild	Endometriosis	NA	Mid-Secretory Endometrial tissue
GSM1256695	125	GSM1256695	Public on Oct 01 2014	Nov 01 2013	Oct 01 2014	RNA	1	Endometriosis_Moderate/Severe	Homo sapiens	tissue: Early Secretory Endometrial tissue	endometriosis/no endometriosis: Endometriosis	endometriosis severity: Moderate/Severe	total RNA	Total RNA was isolated from endometrial tissue using Trizol (Invitrogen, Carlsbad, CA, USA), according to the manufacturer’s instructions, followed by DNase treatment and purification with Qiagen RNeasy Plus Kit. The purity and quality of the RNA were assessed with Agilent 2100 Bioanalyzer. First and second strand cDNAs were prepared according to the Affymetrix microarray preparation protocol (Af…	Biotin	Biotinylated-cRNA was then prepared using the Ambion MessageAmp II-Biotin Enhanced Kit according to manufacturer instructions.	9606	Fragmented biotinylated cRNAs were hybridized overnight to a high density Affimetrix Human Genome (HG) U133 Plus 2.0 oligonucleotide microarray genechip containing 54600 probe sets (42203 annotated genes and 12397 expressed sequence tags [EST]) at the Gladstone Genomics Core Facility	Fluorescent labeling and laser confocal scanning with a GeneChip Scanner 3000. Generated data were extracted for analysis using the Affymetrix Gene-Chip Operating Software and Microsoft Corp. (Redmond, WA) Excel/Mac2001 software.	SAMPLE 43	We imported all of the microarray data files into R and normalized them simultaneously. The normalization procedure consists of two steps executed with programs in the Bioconductor package GCRMA. First, we compute the probe affinities using the annotation file hgu133plus2cdf. Second, we normalize the data by setting two options and leaving the rest at default values. The affinity.info option is s…	GPL570	Linda,,Giudice	giudice@obgyn.ucsf.edu	415-476-2039	Giudice Lab	OBGYN and RS	University of California, San Francisco	513 Parnassus Ave. HSE 1619	San Francisco	CA	94122	USA	ftp://ftp.ncbi.nlm.nih.gov/geo/samples/GSM1256nnn/GSM1256695/suppl/GSM1256695_125.CEL.gz	54675	Moderate/Severe	Endometriosis	NA	Early Secretory Endometrial tissue
GSM1256696	130	GSM1256696	Public on Oct 01 2014	Nov 01 2013	Oct 01 2014	RNA	1	Endometriosis_Severity Not Available	Homo sapiens	tissue: Mid-Secretory Endometrial tissue	endometriosis/no endometriosis: Endometriosis	endometriosis severity: Moderate/Severe	total RNA	Total RNA was isolated from endometrial tissue using Trizol (Invitrogen, Carlsbad, CA, USA), according to the manufacturer’s instructions, followed by DNase treatment and purification with Qiagen RNeasy Plus Kit. The purity and quality of the RNA were assessed with Agilent 2100 Bioanalyzer. First and second strand cDNAs were prepared according to the Affymetrix microarray preparation protocol (Af…	Biotin	Biotinylated-cRNA was then prepared using the Ambion MessageAmp II-Biotin Enhanced Kit according to manufacturer instructions.	9606	Fragmented biotinylated cRNAs were hybridized overnight to a high density Affimetrix Human Genome (HG) U133 Plus 2.0 oligonucleotide microarray genechip containing 54600 probe sets (42203 annotated genes and 12397 expressed sequence tags [EST]) at the Gladstone Genomics Core Facility	Fluorescent labeling and laser confocal scanning with a GeneChip Scanner 3000. Generated data were extracted for analysis using the Affymetrix Gene-Chip Operating Software and Microsoft Corp. (Redmond, WA) Excel/Mac2001 software.	SAMPLE 44	We imported all of the microarray data files into R and normalized them simultaneously. The normalization procedure consists of two steps executed with programs in the Bioconductor package GCRMA. First, we compute the probe affinities using the annotation file hgu133plus2cdf. Second, we normalize the data by setting two options and leaving the rest at default values. The affinity.info option is s…	GPL570	Linda,,Giudice	giudice@obgyn.ucsf.edu	415-476-2039	Giudice Lab	OBGYN and RS	University of California, San Francisco	513 Parnassus Ave. HSE 1619	San Francisco	CA	94122	USA	ftp://ftp.ncbi.nlm.nih.gov/geo/samples/GSM1256nnn/GSM1256696/suppl/GSM1256696_130.CEL.gz	54675	Moderate/Severe	Endometriosis	NA	Mid-Secretory Endometrial tissue
GSM1256697	142	GSM1256697	Public on Oct 01 2014	Nov 01 2013	Oct 01 2014	RNA	1	Endometriosis_Moderate/Severe	Homo sapiens	tissue: Mid-Secretory Endometrial tissue	endometriosis/no endometriosis: Endometriosis	endometriosis severity: Moderate/Severe	total RNA	Total RNA was isolated from endometrial tissue using Trizol (Invitrogen, Carlsbad, CA, USA), according to the manufacturer’s instructions, followed by DNase treatment and purification with Qiagen RNeasy Plus Kit. The purity and quality of the RNA were assessed with Agilent 2100 Bioanalyzer. First and second strand cDNAs were prepared according to the Affymetrix microarray preparation protocol (Af…	Biotin	Biotinylated-cRNA was then prepared using the Ambion MessageAmp II-Biotin Enhanced Kit according to manufacturer instructions.	9606	Fragmented biotinylated cRNAs were hybridized overnight to a high density Affimetrix Human Genome (HG) U133 Plus 2.0 oligonucleotide microarray genechip containing 54600 probe sets (42203 annotated genes and 12397 expressed sequence tags [EST]) at the Gladstone Genomics Core Facility	Fluorescent labeling and laser confocal scanning with a GeneChip Scanner 3000. Generated data were extracted for analysis using the Affymetrix Gene-Chip Operating Software and Microsoft Corp. (Redmond, WA) Excel/Mac2001 software.	SAMPLE 45	We imported all of the microarray data files into R and normalized them simultaneously. The normalization procedure consists of two steps executed with programs in the Bioconductor package GCRMA. First, we compute the probe affinities using the annotation file hgu133plus2cdf. Second, we normalize the data by setting two options and leaving the rest at default values. The affinity.info option is s…	GPL570	Linda,,Giudice	giudice@obgyn.ucsf.edu	415-476-2039	Giudice Lab	OBGYN and RS	University of California, San Francisco	513 Parnassus Ave. HSE 1619	San Francisco	CA	94122	USA	ftp://ftp.ncbi.nlm.nih.gov/geo/samples/GSM1256nnn/GSM1256697/suppl/GSM1256697_142.CEL.gz	54675	Moderate/Severe	Endometriosis	NA	Mid-Secretory Endometrial tissue
GSM1256698	81	GSM1256698	Public on Oct 01 2014	Nov 01 2013	Oct 01 2014	RNA	1	Endometriosis_Minimal/Mild	Homo sapiens	tissue: Proliferative Endometrial tissue	endometriosis/no endometriosis: Endometriosis	endometriosis severity: Minimal/Mild	total RNA	Total RNA was isolated from endometrial tissue using Trizol (Invitrogen, Carlsbad, CA, USA), according to the manufacturer’s instructions, followed by DNase treatment and purification with Qiagen RNeasy Plus Kit. The purity and quality of the RNA were assessed with Agilent 2100 Bioanalyzer. First and second strand cDNAs were prepared according to the Affymetrix microarray preparation protocol (Af…	Biotin	Biotinylated-cRNA was then prepared using the Ambion MessageAmp II-Biotin Enhanced Kit according to manufacturer instructions.	9606	Fragmented biotinylated cRNAs were hybridized overnight to a high density Affimetrix Human Genome (HG) U133 Plus 2.0 oligonucleotide microarray genechip containing 54600 probe sets (42203 annotated genes and 12397 expressed sequence tags [EST]) at the Gladstone Genomics Core Facility	Fluorescent labeling and laser confocal scanning with a GeneChip Scanner 3000. Generated data were extracted for analysis using the Affymetrix Gene-Chip Operating Software and Microsoft Corp. (Redmond, WA) Excel/Mac2001 software.	SAMPLE 46	We imported all of the microarray data files into R and normalized them simultaneously. The normalization procedure consists of two steps executed with programs in the Bioconductor package GCRMA. First, we compute the probe affinities using the annotation file hgu133plus2cdf. Second, we normalize the data by setting two options and leaving the rest at default values. The affinity.info option is s…	GPL570	Linda,,Giudice	giudice@obgyn.ucsf.edu	415-476-2039	Giudice Lab	OBGYN and RS	University of California, San Francisco	513 Parnassus Ave. HSE 1619	San Francisco	CA	94122	USA	ftp://ftp.ncbi.nlm.nih.gov/geo/samples/GSM1256nnn/GSM1256698/suppl/GSM1256698_81.CEL.gz	54675	Minimal/Mild	Endometriosis	NA	Proliferative Endometrial tissue
GSM1256699	111	GSM1256699	Public on Oct 01 2014	Nov 01 2013	Oct 01 2014	RNA	1	Endometriosis_Moderate/Severe	Homo sapiens	tissue: Proliferative Endometrial tissue	endometriosis/no endometriosis: Endometriosis	endometriosis severity: Moderate/Severe	total RNA	Total RNA was isolated from endometrial tissue using Trizol (Invitrogen, Carlsbad, CA, USA), according to the manufacturer’s instructions, followed by DNase treatment and purification with Qiagen RNeasy Plus Kit. The purity and quality of the RNA were assessed with Agilent 2100 Bioanalyzer. First and second strand cDNAs were prepared according to the Affymetrix microarray preparation protocol (Af…	Biotin	Biotinylated-cRNA was then prepared using the Ambion MessageAmp II-Biotin Enhanced Kit according to manufacturer instructions.	9606	Fragmented biotinylated cRNAs were hybridized overnight to a high density Affimetrix Human Genome (HG) U133 Plus 2.0 oligonucleotide microarray genechip containing 54600 probe sets (42203 annotated genes and 12397 expressed sequence tags [EST]) at the Gladstone Genomics Core Facility	Fluorescent labeling and laser confocal scanning with a GeneChip Scanner 3000. Generated data were extracted for analysis using the Affymetrix Gene-Chip Operating Software and Microsoft Corp. (Redmond, WA) Excel/Mac2001 software.	SAMPLE 47	We imported all of the microarray data files into R and normalized them simultaneously. The normalization procedure consists of two steps executed with programs in the Bioconductor package GCRMA. First, we compute the probe affinities using the annotation file hgu133plus2cdf. Second, we normalize the data by setting two options and leaving the rest at default values. The affinity.info option is s…	GPL570	Linda,,Giudice	giudice@obgyn.ucsf.edu	415-476-2039	Giudice Lab	OBGYN and RS	University of California, San Francisco	513 Parnassus Ave. HSE 1619	San Francisco	CA	94122	USA	ftp://ftp.ncbi.nlm.nih.gov/geo/samples/GSM1256nnn/GSM1256699/suppl/GSM1256699_111.CEL.gz	54675	Moderate/Severe	Endometriosis	NA	Proliferative Endometrial tissue
GSM1256700	98	GSM1256700	Public on Oct 01 2014	Nov 01 2013	Oct 01 2014	RNA	1	Endometriosis_Minimal/Mild	Homo sapiens	tissue: Mid-Secretory Endometrial tissue	endometriosis/no endometriosis: Endometriosis	endometriosis severity: Minimal/Mild	total RNA	Total RNA was isolated from endometrial tissue using Trizol (Invitrogen, Carlsbad, CA, USA), according to the manufacturer’s instructions, followed by DNase treatment and purification with Qiagen RNeasy Plus Kit. The purity and quality of the RNA were assessed with Agilent 2100 Bioanalyzer. First and second strand cDNAs were prepared according to the Affymetrix microarray preparation protocol (Af…	Biotin	Biotinylated-cRNA was then prepared using the Ambion MessageAmp II-Biotin Enhanced Kit according to manufacturer instructions.	9606	Fragmented biotinylated cRNAs were hybridized overnight to a high density Affimetrix Human Genome (HG) U133 Plus 2.0 oligonucleotide microarray genechip containing 54600 probe sets (42203 annotated genes and 12397 expressed sequence tags [EST]) at the Gladstone Genomics Core Facility	Fluorescent labeling and laser confocal scanning with a GeneChip Scanner 3000. Generated data were extracted for analysis using the Affymetrix Gene-Chip Operating Software and Microsoft Corp. (Redmond, WA) Excel/Mac2001 software.	SAMPLE 48	We imported all of the microarray data files into R and normalized them simultaneously. The normalization procedure consists of two steps executed with programs in the Bioconductor package GCRMA. First, we compute the probe affinities using the annotation file hgu133plus2cdf. Second, we normalize the data by setting two options and leaving the rest at default values. The affinity.info option is s…	GPL570	Linda,,Giudice	giudice@obgyn.ucsf.edu	415-476-2039	Giudice Lab	OBGYN and RS	University of California, San Francisco	513 Parnassus Ave. HSE 1619	San Francisco	CA	94122	USA	ftp://ftp.ncbi.nlm.nih.gov/geo/samples/GSM1256nnn/GSM1256700/suppl/GSM1256700_98.CEL.gz	54675	Minimal/Mild	Endometriosis	NA	Mid-Secretory Endometrial tissue
GSM1256701	126	GSM1256701	Public on Oct 01 2014	Nov 01 2013	Oct 01 2014	RNA	1	Endometriosis_Moderate/Severe	Homo sapiens	tissue: Early Secretory Endometrial tissue	endometriosis/no endometriosis: Endometriosis	endometriosis severity: Moderate/Severe	total RNA	Total RNA was isolated from endometrial tissue using Trizol (Invitrogen, Carlsbad, CA, USA), according to the manufacturer’s instructions, followed by DNase treatment and purification with Qiagen RNeasy Plus Kit. The purity and quality of the RNA were assessed with Agilent 2100 Bioanalyzer. First and second strand cDNAs were prepared according to the Affymetrix microarray preparation protocol (Af…	Biotin	Biotinylated-cRNA was then prepared using the Ambion MessageAmp II-Biotin Enhanced Kit according to manufacturer instructions.	9606	Fragmented biotinylated cRNAs were hybridized overnight to a high density Affimetrix Human Genome (HG) U133 Plus 2.0 oligonucleotide microarray genechip containing 54600 probe sets (42203 annotated genes and 12397 expressed sequence tags [EST]) at the Gladstone Genomics Core Facility	Fluorescent labeling and laser confocal scanning with a GeneChip Scanner 3000. Generated data were extracted for analysis using the Affymetrix Gene-Chip Operating Software and Microsoft Corp. (Redmond, WA) Excel/Mac2001 software.	SAMPLE 49	We imported all of the microarray data files into R and normalized them simultaneously. The normalization procedure consists of two steps executed with programs in the Bioconductor package GCRMA. First, we compute the probe affinities using the annotation file hgu133plus2cdf. Second, we normalize the data by setting two options and leaving the rest at default values. The affinity.info option is s…	GPL570	Linda,,Giudice	giudice@obgyn.ucsf.edu	415-476-2039	Giudice Lab	OBGYN and RS	University of California, San Francisco	513 Parnassus Ave. HSE 1619	San Francisco	CA	94122	USA	ftp://ftp.ncbi.nlm.nih.gov/geo/samples/GSM1256nnn/GSM1256701/suppl/GSM1256701_126.CEL.gz	54675	Moderate/Severe	Endometriosis	NA	Early Secretory Endometrial tissue
GSM1256702	75	GSM1256702	Public on Oct 01 2014	Nov 01 2013	Oct 01 2014	RNA	1	Endometriosis_Severity Not Available	Homo sapiens	tissue: Proliferative Endometrial tissue	endometriosis/no endometriosis: Endometriosis	endometriosis severity: Minimal/Mild	total RNA	Total RNA was isolated from endometrial tissue using Trizol (Invitrogen, Carlsbad, CA, USA), according to the manufacturer’s instructions, followed by DNase treatment and purification with Qiagen RNeasy Plus Kit. The purity and quality of the RNA were assessed with Agilent 2100 Bioanalyzer. First and second strand cDNAs were prepared according to the Affymetrix microarray preparation protocol (Af…	Biotin	Biotinylated-cRNA was then prepared using the Ambion MessageAmp II-Biotin Enhanced Kit according to manufacturer instructions.	9606	Fragmented biotinylated cRNAs were hybridized overnight to a high density Affimetrix Human Genome (HG) U133 Plus 2.0 oligonucleotide microarray genechip containing 54600 probe sets (42203 annotated genes and 12397 expressed sequence tags [EST]) at the Gladstone Genomics Core Facility	Fluorescent labeling and laser confocal scanning with a GeneChip Scanner 3000. Generated data were extracted for analysis using the Affymetrix Gene-Chip Operating Software and Microsoft Corp. (Redmond, WA) Excel/Mac2001 software.	SAMPLE 50	We imported all of the microarray data files into R and normalized them simultaneously. The normalization procedure consists of two steps executed with programs in the Bioconductor package GCRMA. First, we compute the probe affinities using the annotation file hgu133plus2cdf. Second, we normalize the data by setting two options and leaving the rest at default values. The affinity.info option is s…	GPL570	Linda,,Giudice	giudice@obgyn.ucsf.edu	415-476-2039	Giudice Lab	OBGYN and RS	University of California, San Francisco	513 Parnassus Ave. HSE 1619	San Francisco	CA	94122	USA	ftp://ftp.ncbi.nlm.nih.gov/geo/samples/GSM1256nnn/GSM1256702/suppl/GSM1256702_75.CEL.gz	54675	Minimal/Mild	Endometriosis	NA	Proliferative Endometrial tissue
GSM1256703	113	GSM1256703	Public on Oct 01 2014	Nov 01 2013	Oct 01 2014	RNA	1	Endometriosis_Moderate/Severe	Homo sapiens	tissue: Proliferative Endometrial tissue	endometriosis/no endometriosis: Endometriosis	endometriosis severity: Moderate/Severe	total RNA	Total RNA was isolated from endometrial tissue using Trizol (Invitrogen, Carlsbad, CA, USA), according to the manufacturer’s instructions, followed by DNase treatment and purification with Qiagen RNeasy Plus Kit. The purity and quality of the RNA were assessed with Agilent 2100 Bioanalyzer. First and second strand cDNAs were prepared according to the Affymetrix microarray preparation protocol (Af…	Biotin	Biotinylated-cRNA was then prepared using the Ambion MessageAmp II-Biotin Enhanced Kit according to manufacturer instructions.	9606	Fragmented biotinylated cRNAs were hybridized overnight to a high density Affimetrix Human Genome (HG) U133 Plus 2.0 oligonucleotide microarray genechip containing 54600 probe sets (42203 annotated genes and 12397 expressed sequence tags [EST]) at the Gladstone Genomics Core Facility	Fluorescent labeling and laser confocal scanning with a GeneChip Scanner 3000. Generated data were extracted for analysis using the Affymetrix Gene-Chip Operating Software and Microsoft Corp. (Redmond, WA) Excel/Mac2001 software.	SAMPLE 51	We imported all of the microarray data files into R and normalized them simultaneously. The normalization procedure consists of two steps executed with programs in the Bioconductor package GCRMA. First, we compute the probe affinities using the annotation file hgu133plus2cdf. Second, we normalize the data by setting two options and leaving the rest at default values. The affinity.info option is s…	GPL570	Linda,,Giudice	giudice@obgyn.ucsf.edu	415-476-2039	Giudice Lab	OBGYN and RS	University of California, San Francisco	513 Parnassus Ave. HSE 1619	San Francisco	CA	94122	USA	ftp://ftp.ncbi.nlm.nih.gov/geo/samples/GSM1256nnn/GSM1256703/suppl/GSM1256703_113.CEL.gz	54675	Moderate/Severe	Endometriosis	NA	Proliferative Endometrial tissue
GSM1256704	143	GSM1256704	Public on Oct 01 2014	Nov 01 2013	Oct 01 2014	RNA	1	Endometriosis_Moderate/Severe	Homo sapiens	tissue: Mid-Secretory Endometrial tissue	endometriosis/no endometriosis: Endometriosis	endometriosis severity: Moderate/Severe	total RNA	Total RNA was isolated from endometrial tissue using Trizol (Invitrogen, Carlsbad, CA, USA), according to the manufacturer’s instructions, followed by DNase treatment and purification with Qiagen RNeasy Plus Kit. The purity and quality of the RNA were assessed with Agilent 2100 Bioanalyzer. First and second strand cDNAs were prepared according to the Affymetrix microarray preparation protocol (Af…	Biotin	Biotinylated-cRNA was then prepared using the Ambion MessageAmp II-Biotin Enhanced Kit according to manufacturer instructions.	9606	Fragmented biotinylated cRNAs were hybridized overnight to a high density Affimetrix Human Genome (HG) U133 Plus 2.0 oligonucleotide microarray genechip containing 54600 probe sets (42203 annotated genes and 12397 expressed sequence tags [EST]) at the Gladstone Genomics Core Facility	Fluorescent labeling and laser confocal scanning with a GeneChip Scanner 3000. Generated data were extracted for analysis using the Affymetrix Gene-Chip Operating Software and Microsoft Corp. (Redmond, WA) Excel/Mac2001 software.	SAMPLE 52	We imported all of the microarray data files into R and normalized them simultaneously. The normalization procedure consists of two steps executed with programs in the Bioconductor package GCRMA. First, we compute the probe affinities using the annotation file hgu133plus2cdf. Second, we normalize the data by setting two options and leaving the rest at default values. The affinity.info option is s…	GPL570	Linda,,Giudice	giudice@obgyn.ucsf.edu	415-476-2039	Giudice Lab	OBGYN and RS	University of California, San Francisco	513 Parnassus Ave. HSE 1619	San Francisco	CA	94122	USA	ftp://ftp.ncbi.nlm.nih.gov/geo/samples/GSM1256nnn/GSM1256704/suppl/GSM1256704_143.CEL.gz	54675	Moderate/Severe	Endometriosis	NA	Mid-Secretory Endometrial tissue
GSM1256705	85	GSM1256705	Public on Oct 01 2014	Nov 01 2013	Oct 01 2014	RNA	1	Endometriosis_Minimal/Mild	Homo sapiens	tissue: Early Secretory Endometrial tissue	endometriosis/no endometriosis: Endometriosis	endometriosis severity: Minimal/Mild	total RNA	Total RNA was isolated from endometrial tissue using Trizol (Invitrogen, Carlsbad, CA, USA), according to the manufacturer’s instructions, followed by DNase treatment and purification with Qiagen RNeasy Plus Kit. The purity and quality of the RNA were assessed with Agilent 2100 Bioanalyzer. First and second strand cDNAs were prepared according to the Affymetrix microarray preparation protocol (Af…	Biotin	Biotinylated-cRNA was then prepared using the Ambion MessageAmp II-Biotin Enhanced Kit according to manufacturer instructions.	9606	Fragmented biotinylated cRNAs were hybridized overnight to a high density Affimetrix Human Genome (HG) U133 Plus 2.0 oligonucleotide microarray genechip containing 54600 probe sets (42203 annotated genes and 12397 expressed sequence tags [EST]) at the Gladstone Genomics Core Facility	Fluorescent labeling and laser confocal scanning with a GeneChip Scanner 3000. Generated data were extracted for analysis using the Affymetrix Gene-Chip Operating Software and Microsoft Corp. (Redmond, WA) Excel/Mac2001 software.	SAMPLE 53	We imported all of the microarray data files into R and normalized them simultaneously. The normalization procedure consists of two steps executed with programs in the Bioconductor package GCRMA. First, we compute the probe affinities using the annotation file hgu133plus2cdf. Second, we normalize the data by setting two options and leaving the rest at default values. The affinity.info option is s…	GPL570	Linda,,Giudice	giudice@obgyn.ucsf.edu	415-476-2039	Giudice Lab	OBGYN and RS	University of California, San Francisco	513 Parnassus Ave. HSE 1619	San Francisco	CA	94122	USA	ftp://ftp.ncbi.nlm.nih.gov/geo/samples/GSM1256nnn/GSM1256705/suppl/GSM1256705_85.CEL.gz	54675	Minimal/Mild	Endometriosis	NA	Early Secretory Endometrial tissue
GSM1256706	76	GSM1256706	Public on Oct 01 2014	Nov 01 2013	Oct 01 2014	RNA	1	Endometriosis_Minimal/Mild	Homo sapiens	tissue: Proliferative Endometrial tissue	endometriosis/no endometriosis: Endometriosis	endometriosis severity: Minimal/Mild	total RNA	Total RNA was isolated from endometrial tissue using Trizol (Invitrogen, Carlsbad, CA, USA), according to the manufacturer’s instructions, followed by DNase treatment and purification with Qiagen RNeasy Plus Kit. The purity and quality of the RNA were assessed with Agilent 2100 Bioanalyzer. First and second strand cDNAs were prepared according to the Affymetrix microarray preparation protocol (Af…	Biotin	Biotinylated-cRNA was then prepared using the Ambion MessageAmp II-Biotin Enhanced Kit according to manufacturer instructions.	9606	Fragmented biotinylated cRNAs were hybridized overnight to a high density Affimetrix Human Genome (HG) U133 Plus 2.0 oligonucleotide microarray genechip containing 54600 probe sets (42203 annotated genes and 12397 expressed sequence tags [EST]) at the Gladstone Genomics Core Facility	Fluorescent labeling and laser confocal scanning with a GeneChip Scanner 3000. Generated data were extracted for analysis using the Affymetrix Gene-Chip Operating Software and Microsoft Corp. (Redmond, WA) Excel/Mac2001 software.	SAMPLE 54	We imported all of the microarray data files into R and normalized them simultaneously. The normalization procedure consists of two steps executed with programs in the Bioconductor package GCRMA. First, we compute the probe affinities using the annotation file hgu133plus2cdf. Second, we normalize the data by setting two options and leaving the rest at default values. The affinity.info option is s…	GPL570	Linda,,Giudice	giudice@obgyn.ucsf.edu	415-476-2039	Giudice Lab	OBGYN and RS	University of California, San Francisco	513 Parnassus Ave. HSE 1619	San Francisco	CA	94122	USA	ftp://ftp.ncbi.nlm.nih.gov/geo/samples/GSM1256nnn/GSM1256706/suppl/GSM1256706_76.CEL.gz	54675	Minimal/Mild	Endometriosis	NA	Proliferative Endometrial tissue
GSM1256707	114	GSM1256707	Public on Oct 01 2014	Nov 01 2013	Oct 01 2014	RNA	1	Endometriosis_Moderate/Severe	Homo sapiens	tissue: Proliferative Endometrial tissue	endometriosis/no endometriosis: Endometriosis	endometriosis severity: Moderate/Severe	total RNA	Total RNA was isolated from endometrial tissue using Trizol (Invitrogen, Carlsbad, CA, USA), according to the manufacturer’s instructions, followed by DNase treatment and purification with Qiagen RNeasy Plus Kit. The purity and quality of the RNA were assessed with Agilent 2100 Bioanalyzer. First and second strand cDNAs were prepared according to the Affymetrix microarray preparation protocol (Af…	Biotin	Biotinylated-cRNA was then prepared using the Ambion MessageAmp II-Biotin Enhanced Kit according to manufacturer instructions.	9606	Fragmented biotinylated cRNAs were hybridized overnight to a high density Affimetrix Human Genome (HG) U133 Plus 2.0 oligonucleotide microarray genechip containing 54600 probe sets (42203 annotated genes and 12397 expressed sequence tags [EST]) at the Gladstone Genomics Core Facility	Fluorescent labeling and laser confocal scanning with a GeneChip Scanner 3000. Generated data were extracted for analysis using the Affymetrix Gene-Chip Operating Software and Microsoft Corp. (Redmond, WA) Excel/Mac2001 software.	SAMPLE 55	We imported all of the microarray data files into R and normalized them simultaneously. The normalization procedure consists of two steps executed with programs in the Bioconductor package GCRMA. First, we compute the probe affinities using the annotation file hgu133plus2cdf. Second, we normalize the data by setting two options and leaving the rest at default values. The affinity.info option is s…	GPL570	Linda,,Giudice	giudice@obgyn.ucsf.edu	415-476-2039	Giudice Lab	OBGYN and RS	University of California, San Francisco	513 Parnassus Ave. HSE 1619	San Francisco	CA	94122	USA	ftp://ftp.ncbi.nlm.nih.gov/geo/samples/GSM1256nnn/GSM1256707/suppl/GSM1256707_114.CEL.gz	54675	Moderate/Severe	Endometriosis	NA	Proliferative Endometrial tissue
GSM1256708	88	GSM1256708	Public on Oct 01 2014	Nov 01 2013	Oct 01 2014	RNA	1	Endometriosis_Minimal/Mild	Homo sapiens	tissue: Early Secretory Endometrial tissue	endometriosis/no endometriosis: Endometriosis	endometriosis severity: Minimal/Mild	total RNA	Total RNA was isolated from endometrial tissue using Trizol (Invitrogen, Carlsbad, CA, USA), according to the manufacturer’s instructions, followed by DNase treatment and purification with Qiagen RNeasy Plus Kit. The purity and quality of the RNA were assessed with Agilent 2100 Bioanalyzer. First and second strand cDNAs were prepared according to the Affymetrix microarray preparation protocol (Af…	Biotin	Biotinylated-cRNA was then prepared using the Ambion MessageAmp II-Biotin Enhanced Kit according to manufacturer instructions.	9606	Fragmented biotinylated cRNAs were hybridized overnight to a high density Affimetrix Human Genome (HG) U133 Plus 2.0 oligonucleotide microarray genechip containing 54600 probe sets (42203 annotated genes and 12397 expressed sequence tags [EST]) at the Gladstone Genomics Core Facility	Fluorescent labeling and laser confocal scanning with a GeneChip Scanner 3000. Generated data were extracted for analysis using the Affymetrix Gene-Chip Operating Software and Microsoft Corp. (Redmond, WA) Excel/Mac2001 software.	SAMPLE 56	We imported all of the microarray data files into R and normalized them simultaneously. The normalization procedure consists of two steps executed with programs in the Bioconductor package GCRMA. First, we compute the probe affinities using the annotation file hgu133plus2cdf. Second, we normalize the data by setting two options and leaving the rest at default values. The affinity.info option is s…	GPL570	Linda,,Giudice	giudice@obgyn.ucsf.edu	415-476-2039	Giudice Lab	OBGYN and RS	University of California, San Francisco	513 Parnassus Ave. HSE 1619	San Francisco	CA	94122	USA	ftp://ftp.ncbi.nlm.nih.gov/geo/samples/GSM1256nnn/GSM1256708/suppl/GSM1256708_88.CEL.gz	54675	Minimal/Mild	Endometriosis	NA	Early Secretory Endometrial tissue
GSM1256709	112	GSM1256709	Public on Oct 01 2014	Nov 01 2013	Oct 01 2014	RNA	1	Endometriosis_Moderate/Severe	Homo sapiens	tissue: Proliferative Endometrial tissue	endometriosis/no endometriosis: Endometriosis	endometriosis severity: Moderate/Severe	total RNA	Total RNA was isolated from endometrial tissue using Trizol (Invitrogen, Carlsbad, CA, USA), according to the manufacturer’s instructions, followed by DNase treatment and purification with Qiagen RNeasy Plus Kit. The purity and quality of the RNA were assessed with Agilent 2100 Bioanalyzer. First and second strand cDNAs were prepared according to the Affymetrix microarray preparation protocol (Af…	Biotin	Biotinylated-cRNA was then prepared using the Ambion MessageAmp II-Biotin Enhanced Kit according to manufacturer instructions.	9606	Fragmented biotinylated cRNAs were hybridized overnight to a high density Affimetrix Human Genome (HG) U133 Plus 2.0 oligonucleotide microarray genechip containing 54600 probe sets (42203 annotated genes and 12397 expressed sequence tags [EST]) at the Gladstone Genomics Core Facility	Fluorescent labeling and laser confocal scanning with a GeneChip Scanner 3000. Generated data were extracted for analysis using the Affymetrix Gene-Chip Operating Software and Microsoft Corp. (Redmond, WA) Excel/Mac2001 software.	SAMPLE 57	We imported all of the microarray data files into R and normalized them simultaneously. The normalization procedure consists of two steps executed with programs in the Bioconductor package GCRMA. First, we compute the probe affinities using the annotation file hgu133plus2cdf. Second, we normalize the data by setting two options and leaving the rest at default values. The affinity.info option is s…	GPL570	Linda,,Giudice	giudice@obgyn.ucsf.edu	415-476-2039	Giudice Lab	OBGYN and RS	University of California, San Francisco	513 Parnassus Ave. HSE 1619	San Francisco	CA	94122	USA	ftp://ftp.ncbi.nlm.nih.gov/geo/samples/GSM1256nnn/GSM1256709/suppl/GSM1256709_112.CEL.gz	54675	Moderate/Severe	Endometriosis	NA	Proliferative Endometrial tissue
GSM1256710	131	GSM1256710	Public on Oct 01 2014	Nov 01 2013	Oct 01 2014	RNA	1	Endometriosis_Moderate/Severe	Homo sapiens	tissue: Mid-Secretory Endometrial tissue	endometriosis/no endometriosis: Endometriosis	endometriosis severity: Moderate/Severe	total RNA	Total RNA was isolated from endometrial tissue using Trizol (Invitrogen, Carlsbad, CA, USA), according to the manufacturer’s instructions, followed by DNase treatment and purification with Qiagen RNeasy Plus Kit. The purity and quality of the RNA were assessed with Agilent 2100 Bioanalyzer. First and second strand cDNAs were prepared according to the Affymetrix microarray preparation protocol (Af…	Biotin	Biotinylated-cRNA was then prepared using the Ambion MessageAmp II-Biotin Enhanced Kit according to manufacturer instructions.	9606	Fragmented biotinylated cRNAs were hybridized overnight to a high density Affimetrix Human Genome (HG) U133 Plus 2.0 oligonucleotide microarray genechip containing 54600 probe sets (42203 annotated genes and 12397 expressed sequence tags [EST]) at the Gladstone Genomics Core Facility	Fluorescent labeling and laser confocal scanning with a GeneChip Scanner 3000. Generated data were extracted for analysis using the Affymetrix Gene-Chip Operating Software and Microsoft Corp. (Redmond, WA) Excel/Mac2001 software.	SAMPLE 58	We imported all of the microarray data files into R and normalized them simultaneously. The normalization procedure consists of two steps executed with programs in the Bioconductor package GCRMA. First, we compute the probe affinities using the annotation file hgu133plus2cdf. Second, we normalize the data by setting two options and leaving the rest at default values. The affinity.info option is s…	GPL570	Linda,,Giudice	giudice@obgyn.ucsf.edu	415-476-2039	Giudice Lab	OBGYN and RS	University of California, San Francisco	513 Parnassus Ave. HSE 1619	San Francisco	CA	94122	USA	ftp://ftp.ncbi.nlm.nih.gov/geo/samples/GSM1256nnn/GSM1256710/suppl/GSM1256710_131.CEL.gz	54675	Moderate/Severe	Endometriosis	NA	Mid-Secretory Endometrial tissue
GSM1256711	144	GSM1256711	Public on Oct 01 2014	Nov 01 2013	Oct 01 2014	RNA	1	Endometriosis_Moderate/Severe	Homo sapiens	tissue: Mid-Secretory Endometrial tissue	endometriosis/no endometriosis: Endometriosis	endometriosis severity: Moderate/Severe	total RNA	Total RNA was isolated from endometrial tissue using Trizol (Invitrogen, Carlsbad, CA, USA), according to the manufacturer’s instructions, followed by DNase treatment and purification with Qiagen RNeasy Plus Kit. The purity and quality of the RNA were assessed with Agilent 2100 Bioanalyzer. First and second strand cDNAs were prepared according to the Affymetrix microarray preparation protocol (Af…	Biotin	Biotinylated-cRNA was then prepared using the Ambion MessageAmp II-Biotin Enhanced Kit according to manufacturer instructions.	9606	Fragmented biotinylated cRNAs were hybridized overnight to a high density Affimetrix Human Genome (HG) U133 Plus 2.0 oligonucleotide microarray genechip containing 54600 probe sets (42203 annotated genes and 12397 expressed sequence tags [EST]) at the Gladstone Genomics Core Facility	Fluorescent labeling and laser confocal scanning with a GeneChip Scanner 3000. Generated data were extracted for analysis using the Affymetrix Gene-Chip Operating Software and Microsoft Corp. (Redmond, WA) Excel/Mac2001 software.	SAMPLE 59	We imported all of the microarray data files into R and normalized them simultaneously. The normalization procedure consists of two steps executed with programs in the Bioconductor package GCRMA. First, we compute the probe affinities using the annotation file hgu133plus2cdf. Second, we normalize the data by setting two options and leaving the rest at default values. The affinity.info option is s…	GPL570	Linda,,Giudice	giudice@obgyn.ucsf.edu	415-476-2039	Giudice Lab	OBGYN and RS	University of California, San Francisco	513 Parnassus Ave. HSE 1619	San Francisco	CA	94122	USA	ftp://ftp.ncbi.nlm.nih.gov/geo/samples/GSM1256nnn/GSM1256711/suppl/GSM1256711_144.CEL.gz	54675	Moderate/Severe	Endometriosis	NA	Mid-Secretory Endometrial tissue
GSM1256712	127	GSM1256712	Public on Oct 01 2014	Nov 01 2013	Oct 01 2014	RNA	1	Endometriosis_Moderate/Severe	Homo sapiens	tissue: Early Secretory Endometrial tissue	endometriosis/no endometriosis: Endometriosis	endometriosis severity: Moderate/Severe	total RNA	Total RNA was isolated from endometrial tissue using Trizol (Invitrogen, Carlsbad, CA, USA), according to the manufacturer’s instructions, followed by DNase treatment and purification with Qiagen RNeasy Plus Kit. The purity and quality of the RNA were assessed with Agilent 2100 Bioanalyzer. First and second strand cDNAs were prepared according to the Affymetrix microarray preparation protocol (Af…	Biotin	Biotinylated-cRNA was then prepared using the Ambion MessageAmp II-Biotin Enhanced Kit according to manufacturer instructions.	9606	Fragmented biotinylated cRNAs were hybridized overnight to a high density Affimetrix Human Genome (HG) U133 Plus 2.0 oligonucleotide microarray genechip containing 54600 probe sets (42203 annotated genes and 12397 expressed sequence tags [EST]) at the Gladstone Genomics Core Facility	Fluorescent labeling and laser confocal scanning with a GeneChip Scanner 3000. Generated data were extracted for analysis using the Affymetrix Gene-Chip Operating Software and Microsoft Corp. (Redmond, WA) Excel/Mac2001 software.	SAMPLE 60	We imported all of the microarray data files into R and normalized them simultaneously. The normalization procedure consists of two steps executed with programs in the Bioconductor package GCRMA. First, we compute the probe affinities using the annotation file hgu133plus2cdf. Second, we normalize the data by setting two options and leaving the rest at default values. The affinity.info option is s…	GPL570	Linda,,Giudice	giudice@obgyn.ucsf.edu	415-476-2039	Giudice Lab	OBGYN and RS	University of California, San Francisco	513 Parnassus Ave. HSE 1619	San Francisco	CA	94122	USA	ftp://ftp.ncbi.nlm.nih.gov/geo/samples/GSM1256nnn/GSM1256712/suppl/GSM1256712_127.CEL.gz	54675	Moderate/Severe	Endometriosis	NA	Early Secretory Endometrial tissue
GSM1256713	83	GSM1256713	Public on Oct 01 2014	Nov 01 2013	Oct 01 2014	RNA	1	Endometriosis_Minimal/Mild	Homo sapiens	tissue: Early Secretory Endometrial tissue	endometriosis/no endometriosis: Endometriosis	endometriosis severity: Minimal/Mild	total RNA	Total RNA was isolated from endometrial tissue using Trizol (Invitrogen, Carlsbad, CA, USA), according to the manufacturer’s instructions, followed by DNase treatment and purification with Qiagen RNeasy Plus Kit. The purity and quality of the RNA were assessed with Agilent 2100 Bioanalyzer. First and second strand cDNAs were prepared according to the Affymetrix microarray preparation protocol (Af…	Biotin	Biotinylated-cRNA was then prepared using the Ambion MessageAmp II-Biotin Enhanced Kit according to manufacturer instructions.	9606	Fragmented biotinylated cRNAs were hybridized overnight to a high density Affimetrix Human Genome (HG) U133 Plus 2.0 oligonucleotide microarray genechip containing 54600 probe sets (42203 annotated genes and 12397 expressed sequence tags [EST]) at the Gladstone Genomics Core Facility	Fluorescent labeling and laser confocal scanning with a GeneChip Scanner 3000. Generated data were extracted for analysis using the Affymetrix Gene-Chip Operating Software and Microsoft Corp. (Redmond, WA) Excel/Mac2001 software.	SAMPLE 61	We imported all of the microarray data files into R and normalized them simultaneously. The normalization procedure consists of two steps executed with programs in the Bioconductor package GCRMA. First, we compute the probe affinities using the annotation file hgu133plus2cdf. Second, we normalize the data by setting two options and leaving the rest at default values. The affinity.info option is s…	GPL570	Linda,,Giudice	giudice@obgyn.ucsf.edu	415-476-2039	Giudice Lab	OBGYN and RS	University of California, San Francisco	513 Parnassus Ave. HSE 1619	San Francisco	CA	94122	USA	ftp://ftp.ncbi.nlm.nih.gov/geo/samples/GSM1256nnn/GSM1256713/suppl/GSM1256713_83.CEL.gz	54675	Minimal/Mild	Endometriosis	NA	Early Secretory Endometrial tissue
GSM1256714	145	GSM1256714	Public on Oct 01 2014	Nov 01 2013	Oct 01 2014	RNA	1	Endometriosis_Moderate/Severe	Homo sapiens	tissue: Mid-Secretory Endometrial tissue	endometriosis/no endometriosis: Endometriosis	endometriosis severity: Moderate/Severe	total RNA	Total RNA was isolated from endometrial tissue using Trizol (Invitrogen, Carlsbad, CA, USA), according to the manufacturer’s instructions, followed by DNase treatment and purification with Qiagen RNeasy Plus Kit. The purity and quality of the RNA were assessed with Agilent 2100 Bioanalyzer. First and second strand cDNAs were prepared according to the Affymetrix microarray preparation protocol (Af…	Biotin	Biotinylated-cRNA was then prepared using the Ambion MessageAmp II-Biotin Enhanced Kit according to manufacturer instructions.	9606	Fragmented biotinylated cRNAs were hybridized overnight to a high density Affimetrix Human Genome (HG) U133 Plus 2.0 oligonucleotide microarray genechip containing 54600 probe sets (42203 annotated genes and 12397 expressed sequence tags [EST]) at the Gladstone Genomics Core Facility	Fluorescent labeling and laser confocal scanning with a GeneChip Scanner 3000. Generated data were extracted for analysis using the Affymetrix Gene-Chip Operating Software and Microsoft Corp. (Redmond, WA) Excel/Mac2001 software.	SAMPLE 62	We imported all of the microarray data files into R and normalized them simultaneously. The normalization procedure consists of two steps executed with programs in the Bioconductor package GCRMA. First, we compute the probe affinities using the annotation file hgu133plus2cdf. Second, we normalize the data by setting two options and leaving the rest at default values. The affinity.info option is s…	GPL570	Linda,,Giudice	giudice@obgyn.ucsf.edu	415-476-2039	Giudice Lab	OBGYN and RS	University of California, San Francisco	513 Parnassus Ave. HSE 1619	San Francisco	CA	94122	USA	ftp://ftp.ncbi.nlm.nih.gov/geo/samples/GSM1256nnn/GSM1256714/suppl/GSM1256714_145.CEL.gz	54675	Moderate/Severe	Endometriosis	NA	Mid-Secretory Endometrial tissue
GSM1256715	93	GSM1256715	Public on Oct 01 2014	Nov 01 2013	Oct 01 2014	RNA	1	Endometriosis_Minimal/Mild	Homo sapiens	tissue: Mid-Secretory Endometrial tissue	endometriosis/no endometriosis: Endometriosis	endometriosis severity: Minimal/Mild	total RNA	Total RNA was isolated from endometrial tissue using Trizol (Invitrogen, Carlsbad, CA, USA), according to the manufacturer’s instructions, followed by DNase treatment and purification with Qiagen RNeasy Plus Kit. The purity and quality of the RNA were assessed with Agilent 2100 Bioanalyzer. First and second strand cDNAs were prepared according to the Affymetrix microarray preparation protocol (Af…	Biotin	Biotinylated-cRNA was then prepared using the Ambion MessageAmp II-Biotin Enhanced Kit according to manufacturer instructions.	9606	Fragmented biotinylated cRNAs were hybridized overnight to a high density Affimetrix Human Genome (HG) U133 Plus 2.0 oligonucleotide microarray genechip containing 54600 probe sets (42203 annotated genes and 12397 expressed sequence tags [EST]) at the Gladstone Genomics Core Facility	Fluorescent labeling and laser confocal scanning with a GeneChip Scanner 3000. Generated data were extracted for analysis using the Affymetrix Gene-Chip Operating Software and Microsoft Corp. (Redmond, WA) Excel/Mac2001 software.	SAMPLE 63	We imported all of the microarray data files into R and normalized them simultaneously. The normalization procedure consists of two steps executed with programs in the Bioconductor package GCRMA. First, we compute the probe affinities using the annotation file hgu133plus2cdf. Second, we normalize the data by setting two options and leaving the rest at default values. The affinity.info option is s…	GPL570	Linda,,Giudice	giudice@obgyn.ucsf.edu	415-476-2039	Giudice Lab	OBGYN and RS	University of California, San Francisco	513 Parnassus Ave. HSE 1619	San Francisco	CA	94122	USA	ftp://ftp.ncbi.nlm.nih.gov/geo/samples/GSM1256nnn/GSM1256715/suppl/GSM1256715_93.CEL.gz	54675	Minimal/Mild	Endometriosis	NA	Mid-Secretory Endometrial tissue
GSM1256716	128	GSM1256716	Public on Oct 01 2014	Nov 01 2013	Oct 01 2014	RNA	1	Endometriosis_Moderate/Severe	Homo sapiens	tissue: Early Secretory Endometrial tissue	endometriosis/no endometriosis: Endometriosis	endometriosis severity: Moderate/Severe	total RNA	Total RNA was isolated from endometrial tissue using Trizol (Invitrogen, Carlsbad, CA, USA), according to the manufacturer’s instructions, followed by DNase treatment and purification with Qiagen RNeasy Plus Kit. The purity and quality of the RNA were assessed with Agilent 2100 Bioanalyzer. First and second strand cDNAs were prepared according to the Affymetrix microarray preparation protocol (Af…	Biotin	Biotinylated-cRNA was then prepared using the Ambion MessageAmp II-Biotin Enhanced Kit according to manufacturer instructions.	9606	Fragmented biotinylated cRNAs were hybridized overnight to a high density Affimetrix Human Genome (HG) U133 Plus 2.0 oligonucleotide microarray genechip containing 54600 probe sets (42203 annotated genes and 12397 expressed sequence tags [EST]) at the Gladstone Genomics Core Facility	Fluorescent labeling and laser confocal scanning with a GeneChip Scanner 3000. Generated data were extracted for analysis using the Affymetrix Gene-Chip Operating Software and Microsoft Corp. (Redmond, WA) Excel/Mac2001 software.	SAMPLE 64	We imported all of the microarray data files into R and normalized them simultaneously. The normalization procedure consists of two steps executed with programs in the Bioconductor package GCRMA. First, we compute the probe affinities using the annotation file hgu133plus2cdf. Second, we normalize the data by setting two options and leaving the rest at default values. The affinity.info option is s…	GPL570	Linda,,Giudice	giudice@obgyn.ucsf.edu	415-476-2039	Giudice Lab	OBGYN and RS	University of California, San Francisco	513 Parnassus Ave. HSE 1619	San Francisco	CA	94122	USA	ftp://ftp.ncbi.nlm.nih.gov/geo/samples/GSM1256nnn/GSM1256716/suppl/GSM1256716_128.CEL.gz	54675	Moderate/Severe	Endometriosis	NA	Early Secretory Endometrial tissue
GSM1256717	129	GSM1256717	Public on Oct 01 2014	Nov 01 2013	Oct 01 2014	RNA	1	Endometriosis_Moderate/Severe	Homo sapiens	tissue: Early Secretory Endometrial tissue	endometriosis/no endometriosis: Endometriosis	endometriosis severity: Moderate/Severe	total RNA	Total RNA was isolated from endometrial tissue using Trizol (Invitrogen, Carlsbad, CA, USA), according to the manufacturer’s instructions, followed by DNase treatment and purification with Qiagen RNeasy Plus Kit. The purity and quality of the RNA were assessed with Agilent 2100 Bioanalyzer. First and second strand cDNAs were prepared according to the Affymetrix microarray preparation protocol (Af…	Biotin	Biotinylated-cRNA was then prepared using the Ambion MessageAmp II-Biotin Enhanced Kit according to manufacturer instructions.	9606	Fragmented biotinylated cRNAs were hybridized overnight to a high density Affimetrix Human Genome (HG) U133 Plus 2.0 oligonucleotide microarray genechip containing 54600 probe sets (42203 annotated genes and 12397 expressed sequence tags [EST]) at the Gladstone Genomics Core Facility	Fluorescent labeling and laser confocal scanning with a GeneChip Scanner 3000. Generated data were extracted for analysis using the Affymetrix Gene-Chip Operating Software and Microsoft Corp. (Redmond, WA) Excel/Mac2001 software.	SAMPLE 65	We imported all of the microarray data files into R and normalized them simultaneously. The normalization procedure consists of two steps executed with programs in the Bioconductor package GCRMA. First, we compute the probe affinities using the annotation file hgu133plus2cdf. Second, we normalize the data by setting two options and leaving the rest at default values. The affinity.info option is s…	GPL570	Linda,,Giudice	giudice@obgyn.ucsf.edu	415-476-2039	Giudice Lab	OBGYN and RS	University of California, San Francisco	513 Parnassus Ave. HSE 1619	San Francisco	CA	94122	USA	ftp://ftp.ncbi.nlm.nih.gov/geo/samples/GSM1256nnn/GSM1256717/suppl/GSM1256717_129.CEL.gz	54675	Moderate/Severe	Endometriosis	NA	Early Secretory Endometrial tissue
GSM1256718	77	GSM1256718	Public on Oct 01 2014	Nov 01 2013	Oct 01 2014	RNA	1	Endometriosis_Minimal/Mild	Homo sapiens	tissue: Proliferative Endometrial tissue	endometriosis/no endometriosis: Endometriosis	endometriosis severity: Minimal/Mild	total RNA	Total RNA was isolated from endometrial tissue using Trizol (Invitrogen, Carlsbad, CA, USA), according to the manufacturer’s instructions, followed by DNase treatment and purification with Qiagen RNeasy Plus Kit. The purity and quality of the RNA were assessed with Agilent 2100 Bioanalyzer. First and second strand cDNAs were prepared according to the Affymetrix microarray preparation protocol (Af…	Biotin	Biotinylated-cRNA was then prepared using the Ambion MessageAmp II-Biotin Enhanced Kit according to manufacturer instructions.	9606	Fragmented biotinylated cRNAs were hybridized overnight to a high density Affimetrix Human Genome (HG) U133 Plus 2.0 oligonucleotide microarray genechip containing 54600 probe sets (42203 annotated genes and 12397 expressed sequence tags [EST]) at the Gladstone Genomics Core Facility	Fluorescent labeling and laser confocal scanning with a GeneChip Scanner 3000. Generated data were extracted for analysis using the Affymetrix Gene-Chip Operating Software and Microsoft Corp. (Redmond, WA) Excel/Mac2001 software.	SAMPLE 66	We imported all of the microarray data files into R and normalized them simultaneously. The normalization procedure consists of two steps executed with programs in the Bioconductor package GCRMA. First, we compute the probe affinities using the annotation file hgu133plus2cdf. Second, we normalize the data by setting two options and leaving the rest at default values. The affinity.info option is s…	GPL570	Linda,,Giudice	giudice@obgyn.ucsf.edu	415-476-2039	Giudice Lab	OBGYN and RS	University of California, San Francisco	513 Parnassus Ave. HSE 1619	San Francisco	CA	94122	USA	ftp://ftp.ncbi.nlm.nih.gov/geo/samples/GSM1256nnn/GSM1256718/suppl/GSM1256718_77.CEL.gz	54675	Minimal/Mild	Endometriosis	NA	Proliferative Endometrial tissue
GSM1256719	115	GSM1256719	Public on Oct 01 2014	Nov 01 2013	Oct 01 2014	RNA	1	Endometriosis_Moderate/Severe	Homo sapiens	tissue: Proliferative Endometrial tissue	endometriosis/no endometriosis: Endometriosis	endometriosis severity: Moderate/Severe	total RNA	Total RNA was isolated from endometrial tissue using Trizol (Invitrogen, Carlsbad, CA, USA), according to the manufacturer’s instructions, followed by DNase treatment and purification with Qiagen RNeasy Plus Kit. The purity and quality of the RNA were assessed with Agilent 2100 Bioanalyzer. First and second strand cDNAs were prepared according to the Affymetrix microarray preparation protocol (Af…	Biotin	Biotinylated-cRNA was then prepared using the Ambion MessageAmp II-Biotin Enhanced Kit according to manufacturer instructions.	9606	Fragmented biotinylated cRNAs were hybridized overnight to a high density Affimetrix Human Genome (HG) U133 Plus 2.0 oligonucleotide microarray genechip containing 54600 probe sets (42203 annotated genes and 12397 expressed sequence tags [EST]) at the Gladstone Genomics Core Facility	Fluorescent labeling and laser confocal scanning with a GeneChip Scanner 3000. Generated data were extracted for analysis using the Affymetrix Gene-Chip Operating Software and Microsoft Corp. (Redmond, WA) Excel/Mac2001 software.	SAMPLE 67	We imported all of the microarray data files into R and normalized them simultaneously. The normalization procedure consists of two steps executed with programs in the Bioconductor package GCRMA. First, we compute the probe affinities using the annotation file hgu133plus2cdf. Second, we normalize the data by setting two options and leaving the rest at default values. The affinity.info option is s…	GPL570	Linda,,Giudice	giudice@obgyn.ucsf.edu	415-476-2039	Giudice Lab	OBGYN and RS	University of California, San Francisco	513 Parnassus Ave. HSE 1619	San Francisco	CA	94122	USA	ftp://ftp.ncbi.nlm.nih.gov/geo/samples/GSM1256nnn/GSM1256719/suppl/GSM1256719_115.CEL.gz	54675	Moderate/Severe	Endometriosis	NA	Proliferative Endometrial tissue
GSM1256720	1	GSM1256720	Public on Oct 01 2014	Nov 01 2013	Oct 01 2014	RNA	1	Non-Endometriosis_No Uterine Pelvic Pathology	Homo sapiens	tissue: Proliferative Endometrial tissue	endometriosis/no endometriosis: Non-Endometriosis	presence or absence of uterine/pelvic pathology: No Uterine Pelvic Pathology	total RNA	Total RNA was isolated from endometrial tissue using Trizol (Invitrogen, Carlsbad, CA, USA), according to the manufacturer’s instructions, followed by DNase treatment and purification with Qiagen RNeasy Plus Kit. The purity and quality of the RNA were assessed with Agilent 2100 Bioanalyzer. First and second strand cDNAs were prepared according to the Affymetrix microarray preparation protocol (Af…	Biotin	Biotinylated-cRNA was then prepared using the Ambion MessageAmp II-Biotin Enhanced Kit according to manufacturer instructions.	9606	Fragmented biotinylated cRNAs were hybridized overnight to a high density Affimetrix Human Genome (HG) U133 Plus 2.0 oligonucleotide microarray genechip containing 54600 probe sets (42203 annotated genes and 12397 expressed sequence tags [EST]) at the Gladstone Genomics Core Facility	Fluorescent labeling and laser confocal scanning with a GeneChip Scanner 3000. Generated data were extracted for analysis using the Affymetrix Gene-Chip Operating Software and Microsoft Corp. (Redmond, WA) Excel/Mac2001 software.	SAMPLE 68	We imported all of the microarray data files into R and normalized them simultaneously. The normalization procedure consists of two steps executed with programs in the Bioconductor package GCRMA. First, we compute the probe affinities using the annotation file hgu133plus2cdf. Second, we normalize the data by setting two options and leaving the rest at default values. The affinity.info option is s…	GPL570	Linda,,Giudice	giudice@obgyn.ucsf.edu	415-476-2039	Giudice Lab	OBGYN and RS	University of California, San Francisco	513 Parnassus Ave. HSE 1619	San Francisco	CA	94122	USA	ftp://ftp.ncbi.nlm.nih.gov/geo/samples/GSM1256nnn/GSM1256720/suppl/GSM1256720_1.CEL.gz	54675	NA	Non-Endometriosis	No Uterine Pelvic Pathology	Proliferative Endometrial tissue
GSM1256721	21	GSM1256721	Public on Oct 01 2014	Nov 01 2013	Oct 01 2014	RNA	1	Non-Endometriosis_No Uterine Pelvic Pathology	Homo sapiens	tissue: Early Secretory Endometrial tissue	endometriosis/no endometriosis: Non-Endometriosis	presence or absence of uterine/pelvic pathology: No Uterine Pelvic Pathology	total RNA	Total RNA was isolated from endometrial tissue using Trizol (Invitrogen, Carlsbad, CA, USA), according to the manufacturer’s instructions, followed by DNase treatment and purification with Qiagen RNeasy Plus Kit. The purity and quality of the RNA were assessed with Agilent 2100 Bioanalyzer. First and second strand cDNAs were prepared according to the Affymetrix microarray preparation protocol (Af…	Biotin	Biotinylated-cRNA was then prepared using the Ambion MessageAmp II-Biotin Enhanced Kit according to manufacturer instructions.	9606	Fragmented biotinylated cRNAs were hybridized overnight to a high density Affimetrix Human Genome (HG) U133 Plus 2.0 oligonucleotide microarray genechip containing 54600 probe sets (42203 annotated genes and 12397 expressed sequence tags [EST]) at the Gladstone Genomics Core Facility	Fluorescent labeling and laser confocal scanning with a GeneChip Scanner 3000. Generated data were extracted for analysis using the Affymetrix Gene-Chip Operating Software and Microsoft Corp. (Redmond, WA) Excel/Mac2001 software.	SAMPLE 69	We imported all of the microarray data files into R and normalized them simultaneously. The normalization procedure consists of two steps executed with programs in the Bioconductor package GCRMA. First, we compute the probe affinities using the annotation file hgu133plus2cdf. Second, we normalize the data by setting two options and leaving the rest at default values. The affinity.info option is s…	GPL570	Linda,,Giudice	giudice@obgyn.ucsf.edu	415-476-2039	Giudice Lab	OBGYN and RS	University of California, San Francisco	513 Parnassus Ave. HSE 1619	San Francisco	CA	94122	USA	ftp://ftp.ncbi.nlm.nih.gov/geo/samples/GSM1256nnn/GSM1256721/suppl/GSM1256721_21.CEL.gz	54675	NA	Non-Endometriosis	No Uterine Pelvic Pathology	Early Secretory Endometrial tissue
GSM1256722	2	GSM1256722	Public on Oct 01 2014	Nov 01 2013	Oct 01 2014	RNA	1	Non-Endometriosis_No Uterine Pelvic Pathology	Homo sapiens	tissue: Proliferative Endometrial tissue	endometriosis/no endometriosis: Non-Endometriosis	presence or absence of uterine/pelvic pathology: No Uterine Pelvic Pathology	total RNA	Total RNA was isolated from endometrial tissue using Trizol (Invitrogen, Carlsbad, CA, USA), according to the manufacturer’s instructions, followed by DNase treatment and purification with Qiagen RNeasy Plus Kit. The purity and quality of the RNA were assessed with Agilent 2100 Bioanalyzer. First and second strand cDNAs were prepared according to the Affymetrix microarray preparation protocol (Af…	Biotin	Biotinylated-cRNA was then prepared using the Ambion MessageAmp II-Biotin Enhanced Kit according to manufacturer instructions.	9606	Fragmented biotinylated cRNAs were hybridized overnight to a high density Affimetrix Human Genome (HG) U133 Plus 2.0 oligonucleotide microarray genechip containing 54600 probe sets (42203 annotated genes and 12397 expressed sequence tags [EST]) at the Gladstone Genomics Core Facility	Fluorescent labeling and laser confocal scanning with a GeneChip Scanner 3000. Generated data were extracted for analysis using the Affymetrix Gene-Chip Operating Software and Microsoft Corp. (Redmond, WA) Excel/Mac2001 software.	SAMPLE 70	We imported all of the microarray data files into R and normalized them simultaneously. The normalization procedure consists of two steps executed with programs in the Bioconductor package GCRMA. First, we compute the probe affinities using the annotation file hgu133plus2cdf. Second, we normalize the data by setting two options and leaving the rest at default values. The affinity.info option is s…	GPL570	Linda,,Giudice	giudice@obgyn.ucsf.edu	415-476-2039	Giudice Lab	OBGYN and RS	University of California, San Francisco	513 Parnassus Ave. HSE 1619	San Francisco	CA	94122	USA	ftp://ftp.ncbi.nlm.nih.gov/geo/samples/GSM1256nnn/GSM1256722/suppl/GSM1256722_2.CEL.gz	54675	NA	Non-Endometriosis	No Uterine Pelvic Pathology	Proliferative Endometrial tissue
GSM1256723	3	GSM1256723	Public on Oct 01 2014	Nov 01 2013	Oct 01 2014	RNA	1	Non-Endometriosis_No Uterine Pelvic Pathology	Homo sapiens	tissue: Proliferative Endometrial tissue	endometriosis/no endometriosis: Non-Endometriosis	presence or absence of uterine/pelvic pathology: No Uterine Pelvic Pathology	total RNA	Total RNA was isolated from endometrial tissue using Trizol (Invitrogen, Carlsbad, CA, USA), according to the manufacturer’s instructions, followed by DNase treatment and purification with Qiagen RNeasy Plus Kit. The purity and quality of the RNA were assessed with Agilent 2100 Bioanalyzer. First and second strand cDNAs were prepared according to the Affymetrix microarray preparation protocol (Af…	Biotin	Biotinylated-cRNA was then prepared using the Ambion MessageAmp II-Biotin Enhanced Kit according to manufacturer instructions.	9606	Fragmented biotinylated cRNAs were hybridized overnight to a high density Affimetrix Human Genome (HG) U133 Plus 2.0 oligonucleotide microarray genechip containing 54600 probe sets (42203 annotated genes and 12397 expressed sequence tags [EST]) at the Gladstone Genomics Core Facility	Fluorescent labeling and laser confocal scanning with a GeneChip Scanner 3000. Generated data were extracted for analysis using the Affymetrix Gene-Chip Operating Software and Microsoft Corp. (Redmond, WA) Excel/Mac2001 software.	SAMPLE 71	We imported all of the microarray data files into R and normalized them simultaneously. The normalization procedure consists of two steps executed with programs in the Bioconductor package GCRMA. First, we compute the probe affinities using the annotation file hgu133plus2cdf. Second, we normalize the data by setting two options and leaving the rest at default values. The affinity.info option is s…	GPL570	Linda,,Giudice	giudice@obgyn.ucsf.edu	415-476-2039	Giudice Lab	OBGYN and RS	University of California, San Francisco	513 Parnassus Ave. HSE 1619	San Francisco	CA	94122	USA	ftp://ftp.ncbi.nlm.nih.gov/geo/samples/GSM1256nnn/GSM1256723/suppl/GSM1256723_3.CEL.gz	54675	NA	Non-Endometriosis	No Uterine Pelvic Pathology	Proliferative Endometrial tissue
GSM1256724	22	GSM1256724	Public on Oct 01 2014	Nov 01 2013	Oct 01 2014	RNA	1	Non-Endometriosis_No Uterine Pelvic Pathology	Homo sapiens	tissue: Early Secretory Endometrial tissue	endometriosis/no endometriosis: Non-Endometriosis	presence or absence of uterine/pelvic pathology: No Uterine Pelvic Pathology	total RNA	Total RNA was isolated from endometrial tissue using Trizol (Invitrogen, Carlsbad, CA, USA), according to the manufacturer’s instructions, followed by DNase treatment and purification with Qiagen RNeasy Plus Kit. The purity and quality of the RNA were assessed with Agilent 2100 Bioanalyzer. First and second strand cDNAs were prepared according to the Affymetrix microarray preparation protocol (Af…	Biotin	Biotinylated-cRNA was then prepared using the Ambion MessageAmp II-Biotin Enhanced Kit according to manufacturer instructions.	9606	Fragmented biotinylated cRNAs were hybridized overnight to a high density Affimetrix Human Genome (HG) U133 Plus 2.0 oligonucleotide microarray genechip containing 54600 probe sets (42203 annotated genes and 12397 expressed sequence tags [EST]) at the Gladstone Genomics Core Facility	Fluorescent labeling and laser confocal scanning with a GeneChip Scanner 3000. Generated data were extracted for analysis using the Affymetrix Gene-Chip Operating Software and Microsoft Corp. (Redmond, WA) Excel/Mac2001 software.	SAMPLE 72	We imported all of the microarray data files into R and normalized them simultaneously. The normalization procedure consists of two steps executed with programs in the Bioconductor package GCRMA. First, we compute the probe affinities using the annotation file hgu133plus2cdf. Second, we normalize the data by setting two options and leaving the rest at default values. The affinity.info option is s…	GPL570	Linda,,Giudice	giudice@obgyn.ucsf.edu	415-476-2039	Giudice Lab	OBGYN and RS	University of California, San Francisco	513 Parnassus Ave. HSE 1619	San Francisco	CA	94122	USA	ftp://ftp.ncbi.nlm.nih.gov/geo/samples/GSM1256nnn/GSM1256724/suppl/GSM1256724_22.CEL.gz	54675	NA	Non-Endometriosis	No Uterine Pelvic Pathology	Early Secretory Endometrial tissue
GSM1256725	4	GSM1256725	Public on Oct 01 2014	Nov 01 2013	Oct 01 2014	RNA	1	Non-Endometriosis_No Uterine Pelvic Pathology	Homo sapiens	tissue: Early Secretory Endometrial tissue	endometriosis/no endometriosis: Non-Endometriosis	presence or absence of uterine/pelvic pathology: No Uterine Pelvic Pathology	total RNA	Total RNA was isolated from endometrial tissue using Trizol (Invitrogen, Carlsbad, CA, USA), according to the manufacturer’s instructions, followed by DNase treatment and purification with Qiagen RNeasy Plus Kit. The purity and quality of the RNA were assessed with Agilent 2100 Bioanalyzer. First and second strand cDNAs were prepared according to the Affymetrix microarray preparation protocol (Af…	Biotin	Biotinylated-cRNA was then prepared using the Ambion MessageAmp II-Biotin Enhanced Kit according to manufacturer instructions.	9606	Fragmented biotinylated cRNAs were hybridized overnight to a high density Affimetrix Human Genome (HG) U133 Plus 2.0 oligonucleotide microarray genechip containing 54600 probe sets (42203 annotated genes and 12397 expressed sequence tags [EST]) at the Gladstone Genomics Core Facility	Fluorescent labeling and laser confocal scanning with a GeneChip Scanner 3000. Generated data were extracted for analysis using the Affymetrix Gene-Chip Operating Software and Microsoft Corp. (Redmond, WA) Excel/Mac2001 software.	SAMPLE 73	We imported all of the microarray data files into R and normalized them simultaneously. The normalization procedure consists of two steps executed with programs in the Bioconductor package GCRMA. First, we compute the probe affinities using the annotation file hgu133plus2cdf. Second, we normalize the data by setting two options and leaving the rest at default values. The affinity.info option is s…	GPL570	Linda,,Giudice	giudice@obgyn.ucsf.edu	415-476-2039	Giudice Lab	OBGYN and RS	University of California, San Francisco	513 Parnassus Ave. HSE 1619	San Francisco	CA	94122	USA	ftp://ftp.ncbi.nlm.nih.gov/geo/samples/GSM1256nnn/GSM1256725/suppl/GSM1256725_4.CEL.gz	54675	NA	Non-Endometriosis	No Uterine Pelvic Pathology	Early Secretory Endometrial tissue
GSM1256726	23	GSM1256726	Public on Oct 01 2014	Nov 01 2013	Oct 01 2014	RNA	1	Non-Endometriosis_No Uterine Pelvic Pathology	Homo sapiens	tissue: Proliferative Endometrial tissue	endometriosis/no endometriosis: Non-Endometriosis	presence or absence of uterine/pelvic pathology: No Uterine Pelvic Pathology	total RNA	Total RNA was isolated from endometrial tissue using Trizol (Invitrogen, Carlsbad, CA, USA), according to the manufacturer’s instructions, followed by DNase treatment and purification with Qiagen RNeasy Plus Kit. The purity and quality of the RNA were assessed with Agilent 2100 Bioanalyzer. First and second strand cDNAs were prepared according to the Affymetrix microarray preparation protocol (Af…	Biotin	Biotinylated-cRNA was then prepared using the Ambion MessageAmp II-Biotin Enhanced Kit according to manufacturer instructions.	9606	Fragmented biotinylated cRNAs were hybridized overnight to a high density Affimetrix Human Genome (HG) U133 Plus 2.0 oligonucleotide microarray genechip containing 54600 probe sets (42203 annotated genes and 12397 expressed sequence tags [EST]) at the Gladstone Genomics Core Facility	Fluorescent labeling and laser confocal scanning with a GeneChip Scanner 3000. Generated data were extracted for analysis using the Affymetrix Gene-Chip Operating Software and Microsoft Corp. (Redmond, WA) Excel/Mac2001 software.	SAMPLE 74	We imported all of the microarray data files into R and normalized them simultaneously. The normalization procedure consists of two steps executed with programs in the Bioconductor package GCRMA. First, we compute the probe affinities using the annotation file hgu133plus2cdf. Second, we normalize the data by setting two options and leaving the rest at default values. The affinity.info option is s…	GPL570	Linda,,Giudice	giudice@obgyn.ucsf.edu	415-476-2039	Giudice Lab	OBGYN and RS	University of California, San Francisco	513 Parnassus Ave. HSE 1619	San Francisco	CA	94122	USA	ftp://ftp.ncbi.nlm.nih.gov/geo/samples/GSM1256nnn/GSM1256726/suppl/GSM1256726_23.CEL.gz	54675	NA	Non-Endometriosis	No Uterine Pelvic Pathology	Proliferative Endometrial tissue
GSM1256727	24	GSM1256727	Public on Oct 01 2014	Nov 01 2013	Oct 01 2014	RNA	1	Non-Endometriosis_No Uterine Pelvic Pathology	Homo sapiens	tissue: Early Secretory Endometrial tissue	endometriosis/no endometriosis: Non-Endometriosis	presence or absence of uterine/pelvic pathology: No Uterine Pelvic Pathology	total RNA	Total RNA was isolated from endometrial tissue using Trizol (Invitrogen, Carlsbad, CA, USA), according to the manufacturer’s instructions, followed by DNase treatment and purification with Qiagen RNeasy Plus Kit. The purity and quality of the RNA were assessed with Agilent 2100 Bioanalyzer. First and second strand cDNAs were prepared according to the Affymetrix microarray preparation protocol (Af…	Biotin	Biotinylated-cRNA was then prepared using the Ambion MessageAmp II-Biotin Enhanced Kit according to manufacturer instructions.	9606	Fragmented biotinylated cRNAs were hybridized overnight to a high density Affimetrix Human Genome (HG) U133 Plus 2.0 oligonucleotide microarray genechip containing 54600 probe sets (42203 annotated genes and 12397 expressed sequence tags [EST]) at the Gladstone Genomics Core Facility	Fluorescent labeling and laser confocal scanning with a GeneChip Scanner 3000. Generated data were extracted for analysis using the Affymetrix Gene-Chip Operating Software and Microsoft Corp. (Redmond, WA) Excel/Mac2001 software.	SAMPLE 75	We imported all of the microarray data files into R and normalized them simultaneously. The normalization procedure consists of two steps executed with programs in the Bioconductor package GCRMA. First, we compute the probe affinities using the annotation file hgu133plus2cdf. Second, we normalize the data by setting two options and leaving the rest at default values. The affinity.info option is s…	GPL570	Linda,,Giudice	giudice@obgyn.ucsf.edu	415-476-2039	Giudice Lab	OBGYN and RS	University of California, San Francisco	513 Parnassus Ave. HSE 1619	San Francisco	CA	94122	USA	ftp://ftp.ncbi.nlm.nih.gov/geo/samples/GSM1256nnn/GSM1256727/suppl/GSM1256727_24.CEL.gz	54675	NA	Non-Endometriosis	No Uterine Pelvic Pathology	Early Secretory Endometrial tissue
GSM1256728	27	GSM1256728	Public on Oct 01 2014	Nov 01 2013	Oct 01 2014	RNA	1	Non-Endometriosis_No Uterine Pelvic Pathology	Homo sapiens	tissue: Mid-Secretory Endometrial tissue	endometriosis/no endometriosis: Non-Endometriosis	presence or absence of uterine/pelvic pathology: No Uterine Pelvic Pathology	total RNA	Total RNA was isolated from endometrial tissue using Trizol (Invitrogen, Carlsbad, CA, USA), according to the manufacturer’s instructions, followed by DNase treatment and purification with Qiagen RNeasy Plus Kit. The purity and quality of the RNA were assessed with Agilent 2100 Bioanalyzer. First and second strand cDNAs were prepared according to the Affymetrix microarray preparation protocol (Af…	Biotin	Biotinylated-cRNA was then prepared using the Ambion MessageAmp II-Biotin Enhanced Kit according to manufacturer instructions.	9606	Fragmented biotinylated cRNAs were hybridized overnight to a high density Affimetrix Human Genome (HG) U133 Plus 2.0 oligonucleotide microarray genechip containing 54600 probe sets (42203 annotated genes and 12397 expressed sequence tags [EST]) at the Gladstone Genomics Core Facility	Fluorescent labeling and laser confocal scanning with a GeneChip Scanner 3000. Generated data were extracted for analysis using the Affymetrix Gene-Chip Operating Software and Microsoft Corp. (Redmond, WA) Excel/Mac2001 software.	SAMPLE 76	We imported all of the microarray data files into R and normalized them simultaneously. The normalization procedure consists of two steps executed with programs in the Bioconductor package GCRMA. First, we compute the probe affinities using the annotation file hgu133plus2cdf. Second, we normalize the data by setting two options and leaving the rest at default values. The affinity.info option is s…	GPL570	Linda,,Giudice	giudice@obgyn.ucsf.edu	415-476-2039	Giudice Lab	OBGYN and RS	University of California, San Francisco	513 Parnassus Ave. HSE 1619	San Francisco	CA	94122	USA	ftp://ftp.ncbi.nlm.nih.gov/geo/samples/GSM1256nnn/GSM1256728/suppl/GSM1256728_27.CEL.gz	54675	NA	Non-Endometriosis	No Uterine Pelvic Pathology	Mid-Secretory Endometrial tissue
GSM1256729	5	GSM1256729	Public on Oct 01 2014	Nov 01 2013	Oct 01 2014	RNA	1	Non-Endometriosis_No Uterine Pelvic Pathology	Homo sapiens	tissue: Proliferative Endometrial tissue	endometriosis/no endometriosis: Non-Endometriosis	presence or absence of uterine/pelvic pathology: No Uterine Pelvic Pathology	total RNA	Total RNA was isolated from endometrial tissue using Trizol (Invitrogen, Carlsbad, CA, USA), according to the manufacturer’s instructions, followed by DNase treatment and purification with Qiagen RNeasy Plus Kit. The purity and quality of the RNA were assessed with Agilent 2100 Bioanalyzer. First and second strand cDNAs were prepared according to the Affymetrix microarray preparation protocol (Af…	Biotin	Biotinylated-cRNA was then prepared using the Ambion MessageAmp II-Biotin Enhanced Kit according to manufacturer instructions.	9606	Fragmented biotinylated cRNAs were hybridized overnight to a high density Affimetrix Human Genome (HG) U133 Plus 2.0 oligonucleotide microarray genechip containing 54600 probe sets (42203 annotated genes and 12397 expressed sequence tags [EST]) at the Gladstone Genomics Core Facility	Fluorescent labeling and laser confocal scanning with a GeneChip Scanner 3000. Generated data were extracted for analysis using the Affymetrix Gene-Chip Operating Software and Microsoft Corp. (Redmond, WA) Excel/Mac2001 software.	SAMPLE 77	We imported all of the microarray data files into R and normalized them simultaneously. The normalization procedure consists of two steps executed with programs in the Bioconductor package GCRMA. First, we compute the probe affinities using the annotation file hgu133plus2cdf. Second, we normalize the data by setting two options and leaving the rest at default values. The affinity.info option is s…	GPL570	Linda,,Giudice	giudice@obgyn.ucsf.edu	415-476-2039	Giudice Lab	OBGYN and RS	University of California, San Francisco	513 Parnassus Ave. HSE 1619	San Francisco	CA	94122	USA	ftp://ftp.ncbi.nlm.nih.gov/geo/samples/GSM1256nnn/GSM1256729/suppl/GSM1256729_5.CEL.gz	54675	NA	Non-Endometriosis	No Uterine Pelvic Pathology	Proliferative Endometrial tissue
GSM1256730	25	GSM1256730	Public on Oct 01 2014	Nov 01 2013	Oct 01 2014	RNA	1	Non-Endometriosis_No Uterine Pelvic Pathology	Homo sapiens	tissue: Early Secretory Endometrial tissue	endometriosis/no endometriosis: Non-Endometriosis	presence or absence of uterine/pelvic pathology: No Uterine Pelvic Pathology	total RNA	Total RNA was isolated from endometrial tissue using Trizol (Invitrogen, Carlsbad, CA, USA), according to the manufacturer’s instructions, followed by DNase treatment and purification with Qiagen RNeasy Plus Kit. The purity and quality of the RNA were assessed with Agilent 2100 Bioanalyzer. First and second strand cDNAs were prepared according to the Affymetrix microarray preparation protocol (Af…	Biotin	Biotinylated-cRNA was then prepared using the Ambion MessageAmp II-Biotin Enhanced Kit according to manufacturer instructions.	9606	Fragmented biotinylated cRNAs were hybridized overnight to a high density Affimetrix Human Genome (HG) U133 Plus 2.0 oligonucleotide microarray genechip containing 54600 probe sets (42203 annotated genes and 12397 expressed sequence tags [EST]) at the Gladstone Genomics Core Facility	Fluorescent labeling and laser confocal scanning with a GeneChip Scanner 3000. Generated data were extracted for analysis using the Affymetrix Gene-Chip Operating Software and Microsoft Corp. (Redmond, WA) Excel/Mac2001 software.	SAMPLE 78	We imported all of the microarray data files into R and normalized them simultaneously. The normalization procedure consists of two steps executed with programs in the Bioconductor package GCRMA. First, we compute the probe affinities using the annotation file hgu133plus2cdf. Second, we normalize the data by setting two options and leaving the rest at default values. The affinity.info option is s…	GPL570	Linda,,Giudice	giudice@obgyn.ucsf.edu	415-476-2039	Giudice Lab	OBGYN and RS	University of California, San Francisco	513 Parnassus Ave. HSE 1619	San Francisco	CA	94122	USA	ftp://ftp.ncbi.nlm.nih.gov/geo/samples/GSM1256nnn/GSM1256730/suppl/GSM1256730_25.CEL.gz	54675	NA	Non-Endometriosis	No Uterine Pelvic Pathology	Early Secretory Endometrial tissue
GSM1256731	6	GSM1256731	Public on Oct 01 2014	Nov 01 2013	Oct 01 2014	RNA	1	Non-Endometriosis_No Uterine Pelvic Pathology	Homo sapiens	tissue: Proliferative Endometrial tissue	endometriosis/no endometriosis: Non-Endometriosis	presence or absence of uterine/pelvic pathology: No Uterine Pelvic Pathology	total RNA	Total RNA was isolated from endometrial tissue using Trizol (Invitrogen, Carlsbad, CA, USA), according to the manufacturer’s instructions, followed by DNase treatment and purification with Qiagen RNeasy Plus Kit. The purity and quality of the RNA were assessed with Agilent 2100 Bioanalyzer. First and second strand cDNAs were prepared according to the Affymetrix microarray preparation protocol (Af…	Biotin	Biotinylated-cRNA was then prepared using the Ambion MessageAmp II-Biotin Enhanced Kit according to manufacturer instructions.	9606	Fragmented biotinylated cRNAs were hybridized overnight to a high density Affimetrix Human Genome (HG) U133 Plus 2.0 oligonucleotide microarray genechip containing 54600 probe sets (42203 annotated genes and 12397 expressed sequence tags [EST]) at the Gladstone Genomics Core Facility	Fluorescent labeling and laser confocal scanning with a GeneChip Scanner 3000. Generated data were extracted for analysis using the Affymetrix Gene-Chip Operating Software and Microsoft Corp. (Redmond, WA) Excel/Mac2001 software.	SAMPLE 79	We imported all of the microarray data files into R and normalized them simultaneously. The normalization procedure consists of two steps executed with programs in the Bioconductor package GCRMA. First, we compute the probe affinities using the annotation file hgu133plus2cdf. Second, we normalize the data by setting two options and leaving the rest at default values. The affinity.info option is s…	GPL570	Linda,,Giudice	giudice@obgyn.ucsf.edu	415-476-2039	Giudice Lab	OBGYN and RS	University of California, San Francisco	513 Parnassus Ave. HSE 1619	San Francisco	CA	94122	USA	ftp://ftp.ncbi.nlm.nih.gov/geo/samples/GSM1256nnn/GSM1256731/suppl/GSM1256731_6.CEL.gz	54675	NA	Non-Endometriosis	No Uterine Pelvic Pathology	Proliferative Endometrial tissue
GSM1256732	28	GSM1256732	Public on Oct 01 2014	Nov 01 2013	Oct 01 2014	RNA	1	Non-Endometriosis_No Uterine Pelvic Pathology	Homo sapiens	tissue: Mid-Secretory Endometrial tissue	endometriosis/no endometriosis: Non-Endometriosis	presence or absence of uterine/pelvic pathology: No Uterine Pelvic Pathology	total RNA	Total RNA was isolated from endometrial tissue using Trizol (Invitrogen, Carlsbad, CA, USA), according to the manufacturer’s instructions, followed by DNase treatment and purification with Qiagen RNeasy Plus Kit. The purity and quality of the RNA were assessed with Agilent 2100 Bioanalyzer. First and second strand cDNAs were prepared according to the Affymetrix microarray preparation protocol (Af…	Biotin	Biotinylated-cRNA was then prepared using the Ambion MessageAmp II-Biotin Enhanced Kit according to manufacturer instructions.	9606	Fragmented biotinylated cRNAs were hybridized overnight to a high density Affimetrix Human Genome (HG) U133 Plus 2.0 oligonucleotide microarray genechip containing 54600 probe sets (42203 annotated genes and 12397 expressed sequence tags [EST]) at the Gladstone Genomics Core Facility	Fluorescent labeling and laser confocal scanning with a GeneChip Scanner 3000. Generated data were extracted for analysis using the Affymetrix Gene-Chip Operating Software and Microsoft Corp. (Redmond, WA) Excel/Mac2001 software.	SAMPLE 80	We imported all of the microarray data files into R and normalized them simultaneously. The normalization procedure consists of two steps executed with programs in the Bioconductor package GCRMA. First, we compute the probe affinities using the annotation file hgu133plus2cdf. Second, we normalize the data by setting two options and leaving the rest at default values. The affinity.info option is s…	GPL570	Linda,,Giudice	giudice@obgyn.ucsf.edu	415-476-2039	Giudice Lab	OBGYN and RS	University of California, San Francisco	513 Parnassus Ave. HSE 1619	San Francisco	CA	94122	USA	ftp://ftp.ncbi.nlm.nih.gov/geo/samples/GSM1256nnn/GSM1256732/suppl/GSM1256732_28.CEL.gz	54675	NA	Non-Endometriosis	No Uterine Pelvic Pathology	Mid-Secretory Endometrial tissue
GSM1256733	7	GSM1256733	Public on Oct 01 2014	Nov 01 2013	Oct 01 2014	RNA	1	Non-Endometriosis_No Uterine Pelvic Pathology	Homo sapiens	tissue: Proliferative Endometrial tissue	endometriosis/no endometriosis: Non-Endometriosis	presence or absence of uterine/pelvic pathology: No Uterine Pelvic Pathology	total RNA	Total RNA was isolated from endometrial tissue using Trizol (Invitrogen, Carlsbad, CA, USA), according to the manufacturer’s instructions, followed by DNase treatment and purification with Qiagen RNeasy Plus Kit. The purity and quality of the RNA were assessed with Agilent 2100 Bioanalyzer. First and second strand cDNAs were prepared according to the Affymetrix microarray preparation protocol (Af…	Biotin	Biotinylated-cRNA was then prepared using the Ambion MessageAmp II-Biotin Enhanced Kit according to manufacturer instructions.	9606	Fragmented biotinylated cRNAs were hybridized overnight to a high density Affimetrix Human Genome (HG) U133 Plus 2.0 oligonucleotide microarray genechip containing 54600 probe sets (42203 annotated genes and 12397 expressed sequence tags [EST]) at the Gladstone Genomics Core Facility	Fluorescent labeling and laser confocal scanning with a GeneChip Scanner 3000. Generated data were extracted for analysis using the Affymetrix Gene-Chip Operating Software and Microsoft Corp. (Redmond, WA) Excel/Mac2001 software.	SAMPLE 81	We imported all of the microarray data files into R and normalized them simultaneously. The normalization procedure consists of two steps executed with programs in the Bioconductor package GCRMA. First, we compute the probe affinities using the annotation file hgu133plus2cdf. Second, we normalize the data by setting two options and leaving the rest at default values. The affinity.info option is s…	GPL570	Linda,,Giudice	giudice@obgyn.ucsf.edu	415-476-2039	Giudice Lab	OBGYN and RS	University of California, San Francisco	513 Parnassus Ave. HSE 1619	San Francisco	CA	94122	USA	ftp://ftp.ncbi.nlm.nih.gov/geo/samples/GSM1256nnn/GSM1256733/suppl/GSM1256733_7.CEL.gz	54675	NA	Non-Endometriosis	No Uterine Pelvic Pathology	Proliferative Endometrial tissue
GSM1256734	8	GSM1256734	Public on Oct 01 2014	Nov 01 2013	Oct 01 2014	RNA	1	Non-Endometriosis_No Uterine Pelvic Pathology	Homo sapiens	tissue: Proliferative Endometrial tissue	endometriosis/no endometriosis: Non-Endometriosis	presence or absence of uterine/pelvic pathology: No Uterine Pelvic Pathology	total RNA	Total RNA was isolated from endometrial tissue using Trizol (Invitrogen, Carlsbad, CA, USA), according to the manufacturer’s instructions, followed by DNase treatment and purification with Qiagen RNeasy Plus Kit. The purity and quality of the RNA were assessed with Agilent 2100 Bioanalyzer. First and second strand cDNAs were prepared according to the Affymetrix microarray preparation protocol (Af…	Biotin	Biotinylated-cRNA was then prepared using the Ambion MessageAmp II-Biotin Enhanced Kit according to manufacturer instructions.	9606	Fragmented biotinylated cRNAs were hybridized overnight to a high density Affimetrix Human Genome (HG) U133 Plus 2.0 oligonucleotide microarray genechip containing 54600 probe sets (42203 annotated genes and 12397 expressed sequence tags [EST]) at the Gladstone Genomics Core Facility	Fluorescent labeling and laser confocal scanning with a GeneChip Scanner 3000. Generated data were extracted for analysis using the Affymetrix Gene-Chip Operating Software and Microsoft Corp. (Redmond, WA) Excel/Mac2001 software.	SAMPLE 82	We imported all of the microarray data files into R and normalized them simultaneously. The normalization procedure consists of two steps executed with programs in the Bioconductor package GCRMA. First, we compute the probe affinities using the annotation file hgu133plus2cdf. Second, we normalize the data by setting two options and leaving the rest at default values. The affinity.info option is s…	GPL570	Linda,,Giudice	giudice@obgyn.ucsf.edu	415-476-2039	Giudice Lab	OBGYN and RS	University of California, San Francisco	513 Parnassus Ave. HSE 1619	San Francisco	CA	94122	USA	ftp://ftp.ncbi.nlm.nih.gov/geo/samples/GSM1256nnn/GSM1256734/suppl/GSM1256734_8.CEL.gz	54675	NA	Non-Endometriosis	No Uterine Pelvic Pathology	Proliferative Endometrial tissue
GSM1256766	29	GSM1256766	Public on Oct 01 2014	Nov 01 2013	Oct 01 2014	RNA	1	Non-Endometriosis_No Uterine Pelvic Pathology	Homo sapiens	tissue: Mid-Secretory Endometrial tissue	endometriosis/no endometriosis: Non-Endometriosis	presence or absence of uterine/pelvic pathology: No Uterine Pelvic Pathology	total RNA	Total RNA was isolated from endometrial tissue using Trizol (Invitrogen, Carlsbad, CA, USA), according to the manufacturer’s instructions, followed by DNase treatment and purification with Qiagen RNeasy Plus Kit. The purity and quality of the RNA were assessed with Agilent 2100 Bioanalyzer. First and second strand cDNAs were prepared according to the Affymetrix microarray preparation protocol (Af…	Biotin	Biotinylated-cRNA was then prepared using the Ambion MessageAmp II-Biotin Enhanced Kit according to manufacturer instructions.	9606	Fragmented biotinylated cRNAs were hybridized overnight to a high density Affimetrix Human Genome (HG) U133 Plus 2.0 oligonucleotide microarray genechip containing 54600 probe sets (42203 annotated genes and 12397 expressed sequence tags [EST]) at the Gladstone Genomics Core Facility	Fluorescent labeling and laser confocal scanning with a GeneChip Scanner 3000. Generated data were extracted for analysis using the Affymetrix Gene-Chip Operating Software and Microsoft Corp. (Redmond, WA) Excel/Mac2001 software.	SAMPLE 114	We imported all of the microarray data files into R and normalized them simultaneously. The normalization procedure consists of two steps executed with programs in the Bioconductor package GCRMA. First, we compute the probe affinities using the annotation file hgu133plus2cdf. Second, we normalize the data by setting two options and leaving the rest at default values. The affinity.info option is s…	GPL570	Linda,,Giudice	giudice@obgyn.ucsf.edu	415-476-2039	Giudice Lab	OBGYN and RS	University of California, San Francisco	513 Parnassus Ave. HSE 1619	San Francisco	CA	94122	USA	ftp://ftp.ncbi.nlm.nih.gov/geo/samples/GSM1256nnn/GSM1256766/suppl/GSM1256766_29.CEL.gz	54675	NA	Non-Endometriosis	No Uterine Pelvic Pathology	Mid-Secretory Endometrial tissue
GSM1256767	30	GSM1256767	Public on Oct 01 2014	Nov 01 2013	Oct 01 2014	RNA	1	Non-Endometriosis_No Uterine Pelvic Pathology	Homo sapiens	tissue: Mid-Secretory Endometrial tissue	endometriosis/no endometriosis: Non-Endometriosis	presence or absence of uterine/pelvic pathology: No Uterine Pelvic Pathology	total RNA	Total RNA was isolated from endometrial tissue using Trizol (Invitrogen, Carlsbad, CA, USA), according to the manufacturer’s instructions, followed by DNase treatment and purification with Qiagen RNeasy Plus Kit. The purity and quality of the RNA were assessed with Agilent 2100 Bioanalyzer. First and second strand cDNAs were prepared according to the Affymetrix microarray preparation protocol (Af…	Biotin	Biotinylated-cRNA was then prepared using the Ambion MessageAmp II-Biotin Enhanced Kit according to manufacturer instructions.	9606	Fragmented biotinylated cRNAs were hybridized overnight to a high density Affimetrix Human Genome (HG) U133 Plus 2.0 oligonucleotide microarray genechip containing 54600 probe sets (42203 annotated genes and 12397 expressed sequence tags [EST]) at the Gladstone Genomics Core Facility	Fluorescent labeling and laser confocal scanning with a GeneChip Scanner 3000. Generated data were extracted for analysis using the Affymetrix Gene-Chip Operating Software and Microsoft Corp. (Redmond, WA) Excel/Mac2001 software.	SAMPLE 115	We imported all of the microarray data files into R and normalized them simultaneously. The normalization procedure consists of two steps executed with programs in the Bioconductor package GCRMA. First, we compute the probe affinities using the annotation file hgu133plus2cdf. Second, we normalize the data by setting two options and leaving the rest at default values. The affinity.info option is s…	GPL570	Linda,,Giudice	giudice@obgyn.ucsf.edu	415-476-2039	Giudice Lab	OBGYN and RS	University of California, San Francisco	513 Parnassus Ave. HSE 1619	San Francisco	CA	94122	USA	ftp://ftp.ncbi.nlm.nih.gov/geo/samples/GSM1256nnn/GSM1256767/suppl/GSM1256767_30.CEL.gz	54675	NA	Non-Endometriosis	No Uterine Pelvic Pathology	Mid-Secretory Endometrial tissue
GSM1256768	31	GSM1256768	Public on Oct 01 2014	Nov 01 2013	Oct 01 2014	RNA	1	Non-Endometriosis_No Uterine Pelvic Pathology	Homo sapiens	tissue: Mid-Secretory Endometrial tissue	endometriosis/no endometriosis: Non-Endometriosis	presence or absence of uterine/pelvic pathology: No Uterine Pelvic Pathology	total RNA	Total RNA was isolated from endometrial tissue using Trizol (Invitrogen, Carlsbad, CA, USA), according to the manufacturer’s instructions, followed by DNase treatment and purification with Qiagen RNeasy Plus Kit. The purity and quality of the RNA were assessed with Agilent 2100 Bioanalyzer. First and second strand cDNAs were prepared according to the Affymetrix microarray preparation protocol (Af…	Biotin	Biotinylated-cRNA was then prepared using the Ambion MessageAmp II-Biotin Enhanced Kit according to manufacturer instructions.	9606	Fragmented biotinylated cRNAs were hybridized overnight to a high density Affimetrix Human Genome (HG) U133 Plus 2.0 oligonucleotide microarray genechip containing 54600 probe sets (42203 annotated genes and 12397 expressed sequence tags [EST]) at the Gladstone Genomics Core Facility	Fluorescent labeling and laser confocal scanning with a GeneChip Scanner 3000. Generated data were extracted for analysis using the Affymetrix Gene-Chip Operating Software and Microsoft Corp. (Redmond, WA) Excel/Mac2001 software.	SAMPLE 116	We imported all of the microarray data files into R and normalized them simultaneously. The normalization procedure consists of two steps executed with programs in the Bioconductor package GCRMA. First, we compute the probe affinities using the annotation file hgu133plus2cdf. Second, we normalize the data by setting two options and leaving the rest at default values. The affinity.info option is s…	GPL570	Linda,,Giudice	giudice@obgyn.ucsf.edu	415-476-2039	Giudice Lab	OBGYN and RS	University of California, San Francisco	513 Parnassus Ave. HSE 1619	San Francisco	CA	94122	USA	ftp://ftp.ncbi.nlm.nih.gov/geo/samples/GSM1256nnn/GSM1256768/suppl/GSM1256768_31.CEL.gz	54675	NA	Non-Endometriosis	No Uterine Pelvic Pathology	Mid-Secretory Endometrial tissue
GSM1256769	32	GSM1256769	Public on Oct 01 2014	Nov 01 2013	Oct 01 2014	RNA	1	Non-Endometriosis_No Uterine Pelvic Pathology	Homo sapiens	tissue: Mid-Secretory Endometrial tissue	endometriosis/no endometriosis: Non-Endometriosis	presence or absence of uterine/pelvic pathology: No Uterine Pelvic Pathology	total RNA	Total RNA was isolated from endometrial tissue using Trizol (Invitrogen, Carlsbad, CA, USA), according to the manufacturer’s instructions, followed by DNase treatment and purification with Qiagen RNeasy Plus Kit. The purity and quality of the RNA were assessed with Agilent 2100 Bioanalyzer. First and second strand cDNAs were prepared according to the Affymetrix microarray preparation protocol (Af…	Biotin	Biotinylated-cRNA was then prepared using the Ambion MessageAmp II-Biotin Enhanced Kit according to manufacturer instructions.	9606	Fragmented biotinylated cRNAs were hybridized overnight to a high density Affimetrix Human Genome (HG) U133 Plus 2.0 oligonucleotide microarray genechip containing 54600 probe sets (42203 annotated genes and 12397 expressed sequence tags [EST]) at the Gladstone Genomics Core Facility	Fluorescent labeling and laser confocal scanning with a GeneChip Scanner 3000. Generated data were extracted for analysis using the Affymetrix Gene-Chip Operating Software and Microsoft Corp. (Redmond, WA) Excel/Mac2001 software.	SAMPLE 117	We imported all of the microarray data files into R and normalized them simultaneously. The normalization procedure consists of two steps executed with programs in the Bioconductor package GCRMA. First, we compute the probe affinities using the annotation file hgu133plus2cdf. Second, we normalize the data by setting two options and leaving the rest at default values. The affinity.info option is s…	GPL570	Linda,,Giudice	giudice@obgyn.ucsf.edu	415-476-2039	Giudice Lab	OBGYN and RS	University of California, San Francisco	513 Parnassus Ave. HSE 1619	San Francisco	CA	94122	USA	ftp://ftp.ncbi.nlm.nih.gov/geo/samples/GSM1256nnn/GSM1256769/suppl/GSM1256769_32.CEL.gz	54675	NA	Non-Endometriosis	No Uterine Pelvic Pathology	Mid-Secretory Endometrial tissue
GSM1256770	9	GSM1256770	Public on Oct 01 2014	Nov 01 2013	Oct 01 2014	RNA	1	Non-Endometriosis_No Uterine Pelvic Pathology	Homo sapiens	tissue: Proliferative Endometrial tissue	endometriosis/no endometriosis: Non-Endometriosis	presence or absence of uterine/pelvic pathology: No Uterine Pelvic Pathology	total RNA	Total RNA was isolated from endometrial tissue using Trizol (Invitrogen, Carlsbad, CA, USA), according to the manufacturer’s instructions, followed by DNase treatment and purification with Qiagen RNeasy Plus Kit. The purity and quality of the RNA were assessed with Agilent 2100 Bioanalyzer. First and second strand cDNAs were prepared according to the Affymetrix microarray preparation protocol (Af…	Biotin	Biotinylated-cRNA was then prepared using the Ambion MessageAmp II-Biotin Enhanced Kit according to manufacturer instructions.	9606	Fragmented biotinylated cRNAs were hybridized overnight to a high density Affimetrix Human Genome (HG) U133 Plus 2.0 oligonucleotide microarray genechip containing 54600 probe sets (42203 annotated genes and 12397 expressed sequence tags [EST]) at the Gladstone Genomics Core Facility	Fluorescent labeling and laser confocal scanning with a GeneChip Scanner 3000. Generated data were extracted for analysis using the Affymetrix Gene-Chip Operating Software and Microsoft Corp. (Redmond, WA) Excel/Mac2001 software.	SAMPLE 118	We imported all of the microarray data files into R and normalized them simultaneously. The normalization procedure consists of two steps executed with programs in the Bioconductor package GCRMA. First, we compute the probe affinities using the annotation file hgu133plus2cdf. Second, we normalize the data by setting two options and leaving the rest at default values. The affinity.info option is s…	GPL570	Linda,,Giudice	giudice@obgyn.ucsf.edu	415-476-2039	Giudice Lab	OBGYN and RS	University of California, San Francisco	513 Parnassus Ave. HSE 1619	San Francisco	CA	94122	USA	ftp://ftp.ncbi.nlm.nih.gov/geo/samples/GSM1256nnn/GSM1256770/suppl/GSM1256770_9.CEL.gz	54675	NA	Non-Endometriosis	No Uterine Pelvic Pathology	Proliferative Endometrial tissue
GSM1256771	10	GSM1256771	Public on Oct 01 2014	Nov 01 2013	Oct 01 2014	RNA	1	Non-Endometriosis_No Uterine Pelvic Pathology	Homo sapiens	tissue: Proliferative Endometrial tissue	endometriosis/no endometriosis: Non-Endometriosis	presence or absence of uterine/pelvic pathology: No Uterine Pelvic Pathology	total RNA	Total RNA was isolated from endometrial tissue using Trizol (Invitrogen, Carlsbad, CA, USA), according to the manufacturer’s instructions, followed by DNase treatment and purification with Qiagen RNeasy Plus Kit. The purity and quality of the RNA were assessed with Agilent 2100 Bioanalyzer. First and second strand cDNAs were prepared according to the Affymetrix microarray preparation protocol (Af…	Biotin	Biotinylated-cRNA was then prepared using the Ambion MessageAmp II-Biotin Enhanced Kit according to manufacturer instructions.	9606	Fragmented biotinylated cRNAs were hybridized overnight to a high density Affimetrix Human Genome (HG) U133 Plus 2.0 oligonucleotide microarray genechip containing 54600 probe sets (42203 annotated genes and 12397 expressed sequence tags [EST]) at the Gladstone Genomics Core Facility	Fluorescent labeling and laser confocal scanning with a GeneChip Scanner 3000. Generated data were extracted for analysis using the Affymetrix Gene-Chip Operating Software and Microsoft Corp. (Redmond, WA) Excel/Mac2001 software.	SAMPLE 119	We imported all of the microarray data files into R and normalized them simultaneously. The normalization procedure consists of two steps executed with programs in the Bioconductor package GCRMA. First, we compute the probe affinities using the annotation file hgu133plus2cdf. Second, we normalize the data by setting two options and leaving the rest at default values. The affinity.info option is s…	GPL570	Linda,,Giudice	giudice@obgyn.ucsf.edu	415-476-2039	Giudice Lab	OBGYN and RS	University of California, San Francisco	513 Parnassus Ave. HSE 1619	San Francisco	CA	94122	USA	ftp://ftp.ncbi.nlm.nih.gov/geo/samples/GSM1256nnn/GSM1256771/suppl/GSM1256771_10.CEL.gz	54675	NA	Non-Endometriosis	No Uterine Pelvic Pathology	Proliferative Endometrial tissue
GSM1256772	11	GSM1256772	Public on Oct 01 2014	Nov 01 2013	Oct 01 2014	RNA	1	Non-Endometriosis_No Uterine Pelvic Pathology	Homo sapiens	tissue: Proliferative Endometrial tissue	endometriosis/no endometriosis: Non-Endometriosis	presence or absence of uterine/pelvic pathology: No Uterine Pelvic Pathology	total RNA	Total RNA was isolated from endometrial tissue using Trizol (Invitrogen, Carlsbad, CA, USA), according to the manufacturer’s instructions, followed by DNase treatment and purification with Qiagen RNeasy Plus Kit. The purity and quality of the RNA were assessed with Agilent 2100 Bioanalyzer. First and second strand cDNAs were prepared according to the Affymetrix microarray preparation protocol (Af…	Biotin	Biotinylated-cRNA was then prepared using the Ambion MessageAmp II-Biotin Enhanced Kit according to manufacturer instructions.	9606	Fragmented biotinylated cRNAs were hybridized overnight to a high density Affimetrix Human Genome (HG) U133 Plus 2.0 oligonucleotide microarray genechip containing 54600 probe sets (42203 annotated genes and 12397 expressed sequence tags [EST]) at the Gladstone Genomics Core Facility	Fluorescent labeling and laser confocal scanning with a GeneChip Scanner 3000. Generated data were extracted for analysis using the Affymetrix Gene-Chip Operating Software and Microsoft Corp. (Redmond, WA) Excel/Mac2001 software.	SAMPLE 120	We imported all of the microarray data files into R and normalized them simultaneously. The normalization procedure consists of two steps executed with programs in the Bioconductor package GCRMA. First, we compute the probe affinities using the annotation file hgu133plus2cdf. Second, we normalize the data by setting two options and leaving the rest at default values. The affinity.info option is s…	GPL570	Linda,,Giudice	giudice@obgyn.ucsf.edu	415-476-2039	Giudice Lab	OBGYN and RS	University of California, San Francisco	513 Parnassus Ave. HSE 1619	San Francisco	CA	94122	USA	ftp://ftp.ncbi.nlm.nih.gov/geo/samples/GSM1256nnn/GSM1256772/suppl/GSM1256772_11.CEL.gz	54675	NA	Non-Endometriosis	No Uterine Pelvic Pathology	Proliferative Endometrial tissue
GSM1256773	148	GSM1256773	Public on Oct 01 2014	Nov 01 2013	Oct 01 2014	RNA	1	Endometriosis_Moderate/Severe	Homo sapiens	tissue: Unknown	endometriosis/no endometriosis: Endometriosis	endometriosis severity: Moderate/Severe	total RNA	Total RNA was isolated from endometrial tissue using Trizol (Invitrogen, Carlsbad, CA, USA), according to the manufacturer’s instructions, followed by DNase treatment and purification with Qiagen RNeasy Plus Kit. The purity and quality of the RNA were assessed with Agilent 2100 Bioanalyzer. First and second strand cDNAs were prepared according to the Affymetrix microarray preparation protocol (Af…	Biotin	Biotinylated-cRNA was then prepared using the Ambion MessageAmp II-Biotin Enhanced Kit according to manufacturer instructions.	9606	Fragmented biotinylated cRNAs were hybridized overnight to a high density Affimetrix Human Genome (HG) U133 Plus 2.0 oligonucleotide microarray genechip containing 54600 probe sets (42203 annotated genes and 12397 expressed sequence tags [EST]) at the Gladstone Genomics Core Facility	Fluorescent labeling and laser confocal scanning with a GeneChip Scanner 3000. Generated data were extracted for analysis using the Affymetrix Gene-Chip Operating Software and Microsoft Corp. (Redmond, WA) Excel/Mac2001 software.	SAMPLE 121	We imported all of the microarray data files into R and normalized them simultaneously. The normalization procedure consists of two steps executed with programs in the Bioconductor package GCRMA. First, we compute the probe affinities using the annotation file hgu133plus2cdf. Second, we normalize the data by setting two options and leaving the rest at default values. The affinity.info option is s…	GPL570	Linda,,Giudice	giudice@obgyn.ucsf.edu	415-476-2039	Giudice Lab	OBGYN and RS	University of California, San Francisco	513 Parnassus Ave. HSE 1619	San Francisco	CA	94122	USA	ftp://ftp.ncbi.nlm.nih.gov/geo/samples/GSM1256nnn/GSM1256773/suppl/GSM1256773_148.CEL.gz	54675	Moderate/Severe	Endometriosis	NA	Unknown
GSM1256774	86	GSM1256774	Public on Oct 01 2014	Nov 01 2013	Oct 01 2014	RNA	1	Endometriosis_Minimal/Mild	Homo sapiens	tissue: Early Secretory Endometrial tissue	endometriosis/no endometriosis: Endometriosis	endometriosis severity: Minimal/Mild	total RNA	Total RNA was isolated from endometrial tissue using Trizol (Invitrogen, Carlsbad, CA, USA), according to the manufacturer’s instructions, followed by DNase treatment and purification with Qiagen RNeasy Plus Kit. The purity and quality of the RNA were assessed with Agilent 2100 Bioanalyzer. First and second strand cDNAs were prepared according to the Affymetrix microarray preparation protocol (Af…	Biotin	Biotinylated-cRNA was then prepared using the Ambion MessageAmp II-Biotin Enhanced Kit according to manufacturer instructions.	9606	Fragmented biotinylated cRNAs were hybridized overnight to a high density Affimetrix Human Genome (HG) U133 Plus 2.0 oligonucleotide microarray genechip containing 54600 probe sets (42203 annotated genes and 12397 expressed sequence tags [EST]) at the Gladstone Genomics Core Facility	Fluorescent labeling and laser confocal scanning with a GeneChip Scanner 3000. Generated data were extracted for analysis using the Affymetrix Gene-Chip Operating Software and Microsoft Corp. (Redmond, WA) Excel/Mac2001 software.	SAMPLE 122	We imported all of the microarray data files into R and normalized them simultaneously. The normalization procedure consists of two steps executed with programs in the Bioconductor package GCRMA. First, we compute the probe affinities using the annotation file hgu133plus2cdf. Second, we normalize the data by setting two options and leaving the rest at default values. The affinity.info option is s…	GPL570	Linda,,Giudice	giudice@obgyn.ucsf.edu	415-476-2039	Giudice Lab	OBGYN and RS	University of California, San Francisco	513 Parnassus Ave. HSE 1619	San Francisco	CA	94122	USA	ftp://ftp.ncbi.nlm.nih.gov/geo/samples/GSM1256nnn/GSM1256774/suppl/GSM1256774_86.CEL.gz	54675	Minimal/Mild	Endometriosis	NA	Early Secretory Endometrial tissue
GSM1256775	99	GSM1256775	Public on Oct 01 2014	Nov 01 2013	Oct 01 2014	RNA	1	Endometriosis_Minimal/Mild	Homo sapiens	tissue: Unknown	endometriosis/no endometriosis: Endometriosis	endometriosis severity: Minimal/Mild	total RNA	Total RNA was isolated from endometrial tissue using Trizol (Invitrogen, Carlsbad, CA, USA), according to the manufacturer’s instructions, followed by DNase treatment and purification with Qiagen RNeasy Plus Kit. The purity and quality of the RNA were assessed with Agilent 2100 Bioanalyzer. First and second strand cDNAs were prepared according to the Affymetrix microarray preparation protocol (Af…	Biotin	Biotinylated-cRNA was then prepared using the Ambion MessageAmp II-Biotin Enhanced Kit according to manufacturer instructions.	9606	Fragmented biotinylated cRNAs were hybridized overnight to a high density Affimetrix Human Genome (HG) U133 Plus 2.0 oligonucleotide microarray genechip containing 54600 probe sets (42203 annotated genes and 12397 expressed sequence tags [EST]) at the Gladstone Genomics Core Facility	Fluorescent labeling and laser confocal scanning with a GeneChip Scanner 3000. Generated data were extracted for analysis using the Affymetrix Gene-Chip Operating Software and Microsoft Corp. (Redmond, WA) Excel/Mac2001 software.	SAMPLE 123	We imported all of the microarray data files into R and normalized them simultaneously. The normalization procedure consists of two steps executed with programs in the Bioconductor package GCRMA. First, we compute the probe affinities using the annotation file hgu133plus2cdf. Second, we normalize the data by setting two options and leaving the rest at default values. The affinity.info option is s…	GPL570	Linda,,Giudice	giudice@obgyn.ucsf.edu	415-476-2039	Giudice Lab	OBGYN and RS	University of California, San Francisco	513 Parnassus Ave. HSE 1619	San Francisco	CA	94122	USA	ftp://ftp.ncbi.nlm.nih.gov/geo/samples/GSM1256nnn/GSM1256775/suppl/GSM1256775_99.CEL.gz	54675	Minimal/Mild	Endometriosis	NA	Unknown
GSM1256776	87	GSM1256776	Public on Oct 01 2014	Nov 01 2013	Oct 01 2014	RNA	1	Endometriosis_Minimal/Mild	Homo sapiens	tissue: Early Secretory Endometrial tissue	endometriosis/no endometriosis: Endometriosis	endometriosis severity: Minimal/Mild	total RNA	Total RNA was isolated from endometrial tissue using Trizol (Invitrogen, Carlsbad, CA, USA), according to the manufacturer’s instructions, followed by DNase treatment and purification with Qiagen RNeasy Plus Kit. The purity and quality of the RNA were assessed with Agilent 2100 Bioanalyzer. First and second strand cDNAs were prepared according to the Affymetrix microarray preparation protocol (Af…	Biotin	Biotinylated-cRNA was then prepared using the Ambion MessageAmp II-Biotin Enhanced Kit according to manufacturer instructions.	9606	Fragmented biotinylated cRNAs were hybridized overnight to a high density Affimetrix Human Genome (HG) U133 Plus 2.0 oligonucleotide microarray genechip containing 54600 probe sets (42203 annotated genes and 12397 expressed sequence tags [EST]) at the Gladstone Genomics Core Facility	Fluorescent labeling and laser confocal scanning with a GeneChip Scanner 3000. Generated data were extracted for analysis using the Affymetrix Gene-Chip Operating Software and Microsoft Corp. (Redmond, WA) Excel/Mac2001 software.	SAMPLE 124	We imported all of the microarray data files into R and normalized them simultaneously. The normalization procedure consists of two steps executed with programs in the Bioconductor package GCRMA. First, we compute the probe affinities using the annotation file hgu133plus2cdf. Second, we normalize the data by setting two options and leaving the rest at default values. The affinity.info option is s…	GPL570	Linda,,Giudice	giudice@obgyn.ucsf.edu	415-476-2039	Giudice Lab	OBGYN and RS	University of California, San Francisco	513 Parnassus Ave. HSE 1619	San Francisco	CA	94122	USA	ftp://ftp.ncbi.nlm.nih.gov/geo/samples/GSM1256nnn/GSM1256776/suppl/GSM1256776_87.CEL.gz	54675	Minimal/Mild	Endometriosis	NA	Early Secretory Endometrial tissue
GSM1256777	116	GSM1256777	Public on Oct 01 2014	Nov 01 2013	Oct 01 2014	RNA	1	Endometriosis_Moderate/Severe	Homo sapiens	tissue: Proliferative Endometrial tissue	endometriosis/no endometriosis: Endometriosis	endometriosis severity: Moderate/Severe	total RNA	Total RNA was isolated from endometrial tissue using Trizol (Invitrogen, Carlsbad, CA, USA), according to the manufacturer’s instructions, followed by DNase treatment and purification with Qiagen RNeasy Plus Kit. The purity and quality of the RNA were assessed with Agilent 2100 Bioanalyzer. First and second strand cDNAs were prepared according to the Affymetrix microarray preparation protocol (Af…	Biotin	Biotinylated-cRNA was then prepared using the Ambion MessageAmp II-Biotin Enhanced Kit according to manufacturer instructions.	9606	Fragmented biotinylated cRNAs were hybridized overnight to a high density Affimetrix Human Genome (HG) U133 Plus 2.0 oligonucleotide microarray genechip containing 54600 probe sets (42203 annotated genes and 12397 expressed sequence tags [EST]) at the Gladstone Genomics Core Facility	Fluorescent labeling and laser confocal scanning with a GeneChip Scanner 3000. Generated data were extracted for analysis using the Affymetrix Gene-Chip Operating Software and Microsoft Corp. (Redmond, WA) Excel/Mac2001 software.	SAMPLE 125	We imported all of the microarray data files into R and normalized them simultaneously. The normalization procedure consists of two steps executed with programs in the Bioconductor package GCRMA. First, we compute the probe affinities using the annotation file hgu133plus2cdf. Second, we normalize the data by setting two options and leaving the rest at default values. The affinity.info option is s…	GPL570	Linda,,Giudice	giudice@obgyn.ucsf.edu	415-476-2039	Giudice Lab	OBGYN and RS	University of California, San Francisco	513 Parnassus Ave. HSE 1619	San Francisco	CA	94122	USA	ftp://ftp.ncbi.nlm.nih.gov/geo/samples/GSM1256nnn/GSM1256777/suppl/GSM1256777_116.CEL.gz	54675	Moderate/Severe	Endometriosis	NA	Proliferative Endometrial tissue
GSM1256778	84	GSM1256778	Public on Oct 01 2014	Nov 01 2013	Oct 01 2014	RNA	1	Endometriosis_Minimal/Mild	Homo sapiens	tissue: Early Secretory Endometrial tissue	endometriosis/no endometriosis: Endometriosis	endometriosis severity: Minimal/Mild	total RNA	Total RNA was isolated from endometrial tissue using Trizol (Invitrogen, Carlsbad, CA, USA), according to the manufacturer’s instructions, followed by DNase treatment and purification with Qiagen RNeasy Plus Kit. The purity and quality of the RNA were assessed with Agilent 2100 Bioanalyzer. First and second strand cDNAs were prepared according to the Affymetrix microarray preparation protocol (Af…	Biotin	Biotinylated-cRNA was then prepared using the Ambion MessageAmp II-Biotin Enhanced Kit according to manufacturer instructions.	9606	Fragmented biotinylated cRNAs were hybridized overnight to a high density Affimetrix Human Genome (HG) U133 Plus 2.0 oligonucleotide microarray genechip containing 54600 probe sets (42203 annotated genes and 12397 expressed sequence tags [EST]) at the Gladstone Genomics Core Facility	Fluorescent labeling and laser confocal scanning with a GeneChip Scanner 3000. Generated data were extracted for analysis using the Affymetrix Gene-Chip Operating Software and Microsoft Corp. (Redmond, WA) Excel/Mac2001 software.	SAMPLE 126	We imported all of the microarray data files into R and normalized them simultaneously. The normalization procedure consists of two steps executed with programs in the Bioconductor package GCRMA. First, we compute the probe affinities using the annotation file hgu133plus2cdf. Second, we normalize the data by setting two options and leaving the rest at default values. The affinity.info option is s…	GPL570	Linda,,Giudice	giudice@obgyn.ucsf.edu	415-476-2039	Giudice Lab	OBGYN and RS	University of California, San Francisco	513 Parnassus Ave. HSE 1619	San Francisco	CA	94122	USA	ftp://ftp.ncbi.nlm.nih.gov/geo/samples/GSM1256nnn/GSM1256778/suppl/GSM1256778_84.CEL.gz	54675	Minimal/Mild	Endometriosis	NA	Early Secretory Endometrial tissue
GSM1256779	101	GSM1256779	Public on Oct 01 2014	Nov 01 2013	Oct 01 2014	RNA	1	Endometriosis_Moderate/Severe	Homo sapiens	tissue: Proliferative Endometrial tissue	endometriosis/no endometriosis: Endometriosis	endometriosis severity: Moderate/Severe	total RNA	Total RNA was isolated from endometrial tissue using Trizol (Invitrogen, Carlsbad, CA, USA), according to the manufacturer’s instructions, followed by DNase treatment and purification with Qiagen RNeasy Plus Kit. The purity and quality of the RNA were assessed with Agilent 2100 Bioanalyzer. First and second strand cDNAs were prepared according to the Affymetrix microarray preparation protocol (Af…	Biotin	Biotinylated-cRNA was then prepared using the Ambion MessageAmp II-Biotin Enhanced Kit according to manufacturer instructions.	9606	Fragmented biotinylated cRNAs were hybridized overnight to a high density Affimetrix Human Genome (HG) U133 Plus 2.0 oligonucleotide microarray genechip containing 54600 probe sets (42203 annotated genes and 12397 expressed sequence tags [EST]) at the Gladstone Genomics Core Facility	Fluorescent labeling and laser confocal scanning with a GeneChip Scanner 3000. Generated data were extracted for analysis using the Affymetrix Gene-Chip Operating Software and Microsoft Corp. (Redmond, WA) Excel/Mac2001 software.	SAMPLE 127	We imported all of the microarray data files into R and normalized them simultaneously. The normalization procedure consists of two steps executed with programs in the Bioconductor package GCRMA. First, we compute the probe affinities using the annotation file hgu133plus2cdf. Second, we normalize the data by setting two options and leaving the rest at default values. The affinity.info option is s…	GPL570	Linda,,Giudice	giudice@obgyn.ucsf.edu	415-476-2039	Giudice Lab	OBGYN and RS	University of California, San Francisco	513 Parnassus Ave. HSE 1619	San Francisco	CA	94122	USA	ftp://ftp.ncbi.nlm.nih.gov/geo/samples/GSM1256nnn/GSM1256779/suppl/GSM1256779_101.CEL.gz	54675	Moderate/Severe	Endometriosis	NA	Proliferative Endometrial tissue
GSM1256780	146	GSM1256780	Public on Oct 01 2014	Nov 01 2013	Oct 01 2014	RNA	1	Endometriosis_Moderate/Severe	Homo sapiens	tissue: Mid-Secretory Endometrial tissue	endometriosis/no endometriosis: Endometriosis	endometriosis severity: Moderate/Severe	total RNA	Total RNA was isolated from endometrial tissue using Trizol (Invitrogen, Carlsbad, CA, USA), according to the manufacturer’s instructions, followed by DNase treatment and purification with Qiagen RNeasy Plus Kit. The purity and quality of the RNA were assessed with Agilent 2100 Bioanalyzer. First and second strand cDNAs were prepared according to the Affymetrix microarray preparation protocol (Af…	Biotin	Biotinylated-cRNA was then prepared using the Ambion MessageAmp II-Biotin Enhanced Kit according to manufacturer instructions.	9606	Fragmented biotinylated cRNAs were hybridized overnight to a high density Affimetrix Human Genome (HG) U133 Plus 2.0 oligonucleotide microarray genechip containing 54600 probe sets (42203 annotated genes and 12397 expressed sequence tags [EST]) at the Gladstone Genomics Core Facility	Fluorescent labeling and laser confocal scanning with a GeneChip Scanner 3000. Generated data were extracted for analysis using the Affymetrix Gene-Chip Operating Software and Microsoft Corp. (Redmond, WA) Excel/Mac2001 software.	SAMPLE 128	We imported all of the microarray data files into R and normalized them simultaneously. The normalization procedure consists of two steps executed with programs in the Bioconductor package GCRMA. First, we compute the probe affinities using the annotation file hgu133plus2cdf. Second, we normalize the data by setting two options and leaving the rest at default values. The affinity.info option is s…	GPL570	Linda,,Giudice	giudice@obgyn.ucsf.edu	415-476-2039	Giudice Lab	OBGYN and RS	University of California, San Francisco	513 Parnassus Ave. HSE 1619	San Francisco	CA	94122	USA	ftp://ftp.ncbi.nlm.nih.gov/geo/samples/GSM1256nnn/GSM1256780/suppl/GSM1256780_146.CEL.gz	54675	Moderate/Severe	Endometriosis	NA	Mid-Secretory Endometrial tissue
GSM1256781	147	GSM1256781	Public on Oct 01 2014	Nov 01 2013	Oct 01 2014	RNA	1	Endometriosis_Moderate/Severe	Homo sapiens	tissue: Mid-Secretory Endometrial tissue	endometriosis/no endometriosis: Endometriosis	endometriosis severity: Moderate/Severe	total RNA	Total RNA was isolated from endometrial tissue using Trizol (Invitrogen, Carlsbad, CA, USA), according to the manufacturer’s instructions, followed by DNase treatment and purification with Qiagen RNeasy Plus Kit. The purity and quality of the RNA were assessed with Agilent 2100 Bioanalyzer. First and second strand cDNAs were prepared according to the Affymetrix microarray preparation protocol (Af…	Biotin	Biotinylated-cRNA was then prepared using the Ambion MessageAmp II-Biotin Enhanced Kit according to manufacturer instructions.	9606	Fragmented biotinylated cRNAs were hybridized overnight to a high density Affimetrix Human Genome (HG) U133 Plus 2.0 oligonucleotide microarray genechip containing 54600 probe sets (42203 annotated genes and 12397 expressed sequence tags [EST]) at the Gladstone Genomics Core Facility	Fluorescent labeling and laser confocal scanning with a GeneChip Scanner 3000. Generated data were extracted for analysis using the Affymetrix Gene-Chip Operating Software and Microsoft Corp. (Redmond, WA) Excel/Mac2001 software.	SAMPLE 129	We imported all of the microarray data files into R and normalized them simultaneously. The normalization procedure consists of two steps executed with programs in the Bioconductor package GCRMA. First, we compute the probe affinities using the annotation file hgu133plus2cdf. Second, we normalize the data by setting two options and leaving the rest at default values. The affinity.info option is s…	GPL570	Linda,,Giudice	giudice@obgyn.ucsf.edu	415-476-2039	Giudice Lab	OBGYN and RS	University of California, San Francisco	513 Parnassus Ave. HSE 1619	San Francisco	CA	94122	USA	ftp://ftp.ncbi.nlm.nih.gov/geo/samples/GSM1256nnn/GSM1256781/suppl/GSM1256781_147.CEL.gz	54675	Moderate/Severe	Endometriosis	NA	Mid-Secretory Endometrial tissue
GSM1256782	117	GSM1256782	Public on Oct 01 2014	Nov 01 2013	Oct 01 2014	RNA	1	Endometriosis_Moderate/Severe	Homo sapiens	tissue: Proliferative Endometrial tissue	endometriosis/no endometriosis: Endometriosis	endometriosis severity: Moderate/Severe	total RNA	Total RNA was isolated from endometrial tissue using Trizol (Invitrogen, Carlsbad, CA, USA), according to the manufacturer’s instructions, followed by DNase treatment and purification with Qiagen RNeasy Plus Kit. The purity and quality of the RNA were assessed with Agilent 2100 Bioanalyzer. First and second strand cDNAs were prepared according to the Affymetrix microarray preparation protocol (Af…	Biotin	Biotinylated-cRNA was then prepared using the Ambion MessageAmp II-Biotin Enhanced Kit according to manufacturer instructions.	9606	Fragmented biotinylated cRNAs were hybridized overnight to a high density Affimetrix Human Genome (HG) U133 Plus 2.0 oligonucleotide microarray genechip containing 54600 probe sets (42203 annotated genes and 12397 expressed sequence tags [EST]) at the Gladstone Genomics Core Facility	Fluorescent labeling and laser confocal scanning with a GeneChip Scanner 3000. Generated data were extracted for analysis using the Affymetrix Gene-Chip Operating Software and Microsoft Corp. (Redmond, WA) Excel/Mac2001 software.	SAMPLE 130	We imported all of the microarray data files into R and normalized them simultaneously. The normalization procedure consists of two steps executed with programs in the Bioconductor package GCRMA. First, we compute the probe affinities using the annotation file hgu133plus2cdf. Second, we normalize the data by setting two options and leaving the rest at default values. The affinity.info option is s…	GPL570	Linda,,Giudice	giudice@obgyn.ucsf.edu	415-476-2039	Giudice Lab	OBGYN and RS	University of California, San Francisco	513 Parnassus Ave. HSE 1619	San Francisco	CA	94122	USA	ftp://ftp.ncbi.nlm.nih.gov/geo/samples/GSM1256nnn/GSM1256782/suppl/GSM1256782_117.CEL.gz	54675	Moderate/Severe	Endometriosis	NA	Proliferative Endometrial tissue
GSM1256784	12	GSM1256784	Public on Oct 01 2014	Nov 01 2013	Oct 01 2014	RNA	1	Non-Endometriosis_No Uterine Pelvic Pathology	Homo sapiens	tissue: Proliferative Endometrial tissue	endometriosis/no endometriosis: Non-Endometriosis	presence or absence of uterine/pelvic pathology: No Uterine Pelvic Pathology	total RNA	Total RNA was isolated from endometrial tissue using Trizol (Invitrogen, Carlsbad, CA, USA), according to the manufacturer’s instructions, followed by DNase treatment and purification with Qiagen RNeasy Plus Kit. The purity and quality of the RNA were assessed with Agilent 2100 Bioanalyzer. First and second strand cDNAs were prepared according to the Affymetrix microarray preparation protocol (Af…	Biotin	Biotinylated-cRNA was then prepared using the Ambion MessageAmp II-Biotin Enhanced Kit according to manufacturer instructions.	9606	Fragmented biotinylated cRNAs were hybridized overnight to a high density Affimetrix Human Genome (HG) U133 Plus 2.0 oligonucleotide microarray genechip containing 54600 probe sets (42203 annotated genes and 12397 expressed sequence tags [EST]) at the Gladstone Genomics Core Facility	Fluorescent labeling and laser confocal scanning with a GeneChip Scanner 3000. Generated data were extracted for analysis using the Affymetrix Gene-Chip Operating Software and Microsoft Corp. (Redmond, WA) Excel/Mac2001 software.	SAMPLE 132	We imported all of the microarray data files into R and normalized them simultaneously. The normalization procedure consists of two steps executed with programs in the Bioconductor package GCRMA. First, we compute the probe affinities using the annotation file hgu133plus2cdf. Second, we normalize the data by setting two options and leaving the rest at default values. The affinity.info option is s…	GPL570	Linda,,Giudice	giudice@obgyn.ucsf.edu	415-476-2039	Giudice Lab	OBGYN and RS	University of California, San Francisco	513 Parnassus Ave. HSE 1619	San Francisco	CA	94122	USA	ftp://ftp.ncbi.nlm.nih.gov/geo/samples/GSM1256nnn/GSM1256784/suppl/GSM1256784_12.CEL.gz	54675	NA	Non-Endometriosis	No Uterine Pelvic Pathology	Proliferative Endometrial tissue
GSM1256785	13	GSM1256785	Public on Oct 01 2014	Nov 01 2013	Oct 01 2014	RNA	1	Non-Endometriosis_No Uterine Pelvic Pathology	Homo sapiens	tissue: Proliferative Endometrial tissue	endometriosis/no endometriosis: Non-Endometriosis	presence or absence of uterine/pelvic pathology: No Uterine Pelvic Pathology	total RNA	Total RNA was isolated from endometrial tissue using Trizol (Invitrogen, Carlsbad, CA, USA), according to the manufacturer’s instructions, followed by DNase treatment and purification with Qiagen RNeasy Plus Kit. The purity and quality of the RNA were assessed with Agilent 2100 Bioanalyzer. First and second strand cDNAs were prepared according to the Affymetrix microarray preparation protocol (Af…	Biotin	Biotinylated-cRNA was then prepared using the Ambion MessageAmp II-Biotin Enhanced Kit according to manufacturer instructions.	9606	Fragmented biotinylated cRNAs were hybridized overnight to a high density Affimetrix Human Genome (HG) U133 Plus 2.0 oligonucleotide microarray genechip containing 54600 probe sets (42203 annotated genes and 12397 expressed sequence tags [EST]) at the Gladstone Genomics Core Facility	Fluorescent labeling and laser confocal scanning with a GeneChip Scanner 3000. Generated data were extracted for analysis using the Affymetrix Gene-Chip Operating Software and Microsoft Corp. (Redmond, WA) Excel/Mac2001 software.	SAMPLE 133	We imported all of the microarray data files into R and normalized them simultaneously. The normalization procedure consists of two steps executed with programs in the Bioconductor package GCRMA. First, we compute the probe affinities using the annotation file hgu133plus2cdf. Second, we normalize the data by setting two options and leaving the rest at default values. The affinity.info option is s…	GPL570	Linda,,Giudice	giudice@obgyn.ucsf.edu	415-476-2039	Giudice Lab	OBGYN and RS	University of California, San Francisco	513 Parnassus Ave. HSE 1619	San Francisco	CA	94122	USA	ftp://ftp.ncbi.nlm.nih.gov/geo/samples/GSM1256nnn/GSM1256785/suppl/GSM1256785_13.CEL.gz	54675	NA	Non-Endometriosis	No Uterine Pelvic Pathology	Proliferative Endometrial tissue
GSM1256786	14	GSM1256786	Public on Oct 01 2014	Nov 01 2013	Oct 01 2014	RNA	1	Non-Endometriosis_No Uterine Pelvic Pathology	Homo sapiens	tissue: Proliferative Endometrial tissue	endometriosis/no endometriosis: Non-Endometriosis	presence or absence of uterine/pelvic pathology: No Uterine Pelvic Pathology	total RNA	Total RNA was isolated from endometrial tissue using Trizol (Invitrogen, Carlsbad, CA, USA), according to the manufacturer’s instructions, followed by DNase treatment and purification with Qiagen RNeasy Plus Kit. The purity and quality of the RNA were assessed with Agilent 2100 Bioanalyzer. First and second strand cDNAs were prepared according to the Affymetrix microarray preparation protocol (Af…	Biotin	Biotinylated-cRNA was then prepared using the Ambion MessageAmp II-Biotin Enhanced Kit according to manufacturer instructions.	9606	Fragmented biotinylated cRNAs were hybridized overnight to a high density Affimetrix Human Genome (HG) U133 Plus 2.0 oligonucleotide microarray genechip containing 54600 probe sets (42203 annotated genes and 12397 expressed sequence tags [EST]) at the Gladstone Genomics Core Facility	Fluorescent labeling and laser confocal scanning with a GeneChip Scanner 3000. Generated data were extracted for analysis using the Affymetrix Gene-Chip Operating Software and Microsoft Corp. (Redmond, WA) Excel/Mac2001 software.	SAMPLE 134	We imported all of the microarray data files into R and normalized them simultaneously. The normalization procedure consists of two steps executed with programs in the Bioconductor package GCRMA. First, we compute the probe affinities using the annotation file hgu133plus2cdf. Second, we normalize the data by setting two options and leaving the rest at default values. The affinity.info option is s…	GPL570	Linda,,Giudice	giudice@obgyn.ucsf.edu	415-476-2039	Giudice Lab	OBGYN and RS	University of California, San Francisco	513 Parnassus Ave. HSE 1619	San Francisco	CA	94122	USA	ftp://ftp.ncbi.nlm.nih.gov/geo/samples/GSM1256nnn/GSM1256786/suppl/GSM1256786_14.CEL.gz	54675	NA	Non-Endometriosis	No Uterine Pelvic Pathology	Proliferative Endometrial tissue
GSM1256787	26	GSM1256787	Public on Oct 01 2014	Nov 01 2013	Oct 01 2014	RNA	1	Non-Endometriosis_No Uterine Pelvic Pathology	Homo sapiens	tissue: Early Secretory Endometrial tissue	endometriosis/no endometriosis: Non-Endometriosis	presence or absence of uterine/pelvic pathology: No Uterine Pelvic Pathology	total RNA	Total RNA was isolated from endometrial tissue using Trizol (Invitrogen, Carlsbad, CA, USA), according to the manufacturer’s instructions, followed by DNase treatment and purification with Qiagen RNeasy Plus Kit. The purity and quality of the RNA were assessed with Agilent 2100 Bioanalyzer. First and second strand cDNAs were prepared according to the Affymetrix microarray preparation protocol (Af…	Biotin	Biotinylated-cRNA was then prepared using the Ambion MessageAmp II-Biotin Enhanced Kit according to manufacturer instructions.	9606	Fragmented biotinylated cRNAs were hybridized overnight to a high density Affimetrix Human Genome (HG) U133 Plus 2.0 oligonucleotide microarray genechip containing 54600 probe sets (42203 annotated genes and 12397 expressed sequence tags [EST]) at the Gladstone Genomics Core Facility	Fluorescent labeling and laser confocal scanning with a GeneChip Scanner 3000. Generated data were extracted for analysis using the Affymetrix Gene-Chip Operating Software and Microsoft Corp. (Redmond, WA) Excel/Mac2001 software.	SAMPLE 135	We imported all of the microarray data files into R and normalized them simultaneously. The normalization procedure consists of two steps executed with programs in the Bioconductor package GCRMA. First, we compute the probe affinities using the annotation file hgu133plus2cdf. Second, we normalize the data by setting two options and leaving the rest at default values. The affinity.info option is s…	GPL570	Linda,,Giudice	giudice@obgyn.ucsf.edu	415-476-2039	Giudice Lab	OBGYN and RS	University of California, San Francisco	513 Parnassus Ave. HSE 1619	San Francisco	CA	94122	USA	ftp://ftp.ncbi.nlm.nih.gov/geo/samples/GSM1256nnn/GSM1256787/suppl/GSM1256787_26.CEL.gz	54675	NA	Non-Endometriosis	No Uterine Pelvic Pathology	Early Secretory Endometrial tissue
GSM1256788	15	GSM1256788	Public on Oct 01 2014	Nov 01 2013	Oct 01 2014	RNA	1	Non-Endometriosis_No Uterine Pelvic Pathology	Homo sapiens	tissue: Proliferative Endometrial tissue	endometriosis/no endometriosis: Non-Endometriosis	presence or absence of uterine/pelvic pathology: No Uterine Pelvic Pathology	total RNA	Total RNA was isolated from endometrial tissue using Trizol (Invitrogen, Carlsbad, CA, USA), according to the manufacturer’s instructions, followed by DNase treatment and purification with Qiagen RNeasy Plus Kit. The purity and quality of the RNA were assessed with Agilent 2100 Bioanalyzer. First and second strand cDNAs were prepared according to the Affymetrix microarray preparation protocol (Af…	Biotin	Biotinylated-cRNA was then prepared using the Ambion MessageAmp II-Biotin Enhanced Kit according to manufacturer instructions.	9606	Fragmented biotinylated cRNAs were hybridized overnight to a high density Affimetrix Human Genome (HG) U133 Plus 2.0 oligonucleotide microarray genechip containing 54600 probe sets (42203 annotated genes and 12397 expressed sequence tags [EST]) at the Gladstone Genomics Core Facility	Fluorescent labeling and laser confocal scanning with a GeneChip Scanner 3000. Generated data were extracted for analysis using the Affymetrix Gene-Chip Operating Software and Microsoft Corp. (Redmond, WA) Excel/Mac2001 software.	SAMPLE 136	We imported all of the microarray data files into R and normalized them simultaneously. The normalization procedure consists of two steps executed with programs in the Bioconductor package GCRMA. First, we compute the probe affinities using the annotation file hgu133plus2cdf. Second, we normalize the data by setting two options and leaving the rest at default values. The affinity.info option is s…	GPL570	Linda,,Giudice	giudice@obgyn.ucsf.edu	415-476-2039	Giudice Lab	OBGYN and RS	University of California, San Francisco	513 Parnassus Ave. HSE 1619	San Francisco	CA	94122	USA	ftp://ftp.ncbi.nlm.nih.gov/geo/samples/GSM1256nnn/GSM1256788/suppl/GSM1256788_15.CEL.gz	54675	NA	Non-Endometriosis	No Uterine Pelvic Pathology	Proliferative Endometrial tissue
GSM1256791	33	GSM1256791	Public on Oct 01 2014	Nov 01 2013	Oct 01 2014	RNA	1	Non-Endometriosis_No Uterine Pelvic Pathology	Homo sapiens	tissue: Mid-Secretory Endometrial tissue	endometriosis/no endometriosis: Non-Endometriosis	presence or absence of uterine/pelvic pathology: No Uterine Pelvic Pathology	total RNA	Total RNA was isolated from endometrial tissue using Trizol (Invitrogen, Carlsbad, CA, USA), according to the manufacturer’s instructions, followed by DNase treatment and purification with Qiagen RNeasy Plus Kit. The purity and quality of the RNA were assessed with Agilent 2100 Bioanalyzer. First and second strand cDNAs were prepared according to the Affymetrix microarray preparation protocol (Af…	Biotin	Biotinylated-cRNA was then prepared using the Ambion MessageAmp II-Biotin Enhanced Kit according to manufacturer instructions.	9606	Fragmented biotinylated cRNAs were hybridized overnight to a high density Affimetrix Human Genome (HG) U133 Plus 2.0 oligonucleotide microarray genechip containing 54600 probe sets (42203 annotated genes and 12397 expressed sequence tags [EST]) at the Gladstone Genomics Core Facility	Fluorescent labeling and laser confocal scanning with a GeneChip Scanner 3000. Generated data were extracted for analysis using the Affymetrix Gene-Chip Operating Software and Microsoft Corp. (Redmond, WA) Excel/Mac2001 software.	SAMPLE 139	We imported all of the microarray data files into R and normalized them simultaneously. The normalization procedure consists of two steps executed with programs in the Bioconductor package GCRMA. First, we compute the probe affinities using the annotation file hgu133plus2cdf. Second, we normalize the data by setting two options and leaving the rest at default values. The affinity.info option is s…	GPL570	Linda,,Giudice	giudice@obgyn.ucsf.edu	415-476-2039	Giudice Lab	OBGYN and RS	University of California, San Francisco	513 Parnassus Ave. HSE 1619	San Francisco	CA	94122	USA	ftp://ftp.ncbi.nlm.nih.gov/geo/samples/GSM1256nnn/GSM1256791/suppl/GSM1256791_33.CEL.gz	54675	NA	Non-Endometriosis	No Uterine Pelvic Pathology	Mid-Secretory Endometrial tissue
GSM1256793	16	GSM1256793	Public on Oct 01 2014	Nov 01 2013	Oct 01 2014	RNA	1	Non-Endometriosis_No Uterine Pelvic Pathology	Homo sapiens	tissue: Proliferative Endometrial tissue	endometriosis/no endometriosis: Non-Endometriosis	presence or absence of uterine/pelvic pathology: No Uterine Pelvic Pathology	total RNA	Total RNA was isolated from endometrial tissue using Trizol (Invitrogen, Carlsbad, CA, USA), according to the manufacturer’s instructions, followed by DNase treatment and purification with Qiagen RNeasy Plus Kit. The purity and quality of the RNA were assessed with Agilent 2100 Bioanalyzer. First and second strand cDNAs were prepared according to the Affymetrix microarray preparation protocol (Af…	Biotin	Biotinylated-cRNA was then prepared using the Ambion MessageAmp II-Biotin Enhanced Kit according to manufacturer instructions.	9606	Fragmented biotinylated cRNAs were hybridized overnight to a high density Affimetrix Human Genome (HG) U133 Plus 2.0 oligonucleotide microarray genechip containing 54600 probe sets (42203 annotated genes and 12397 expressed sequence tags [EST]) at the Gladstone Genomics Core Facility	Fluorescent labeling and laser confocal scanning with a GeneChip Scanner 3000. Generated data were extracted for analysis using the Affymetrix Gene-Chip Operating Software and Microsoft Corp. (Redmond, WA) Excel/Mac2001 software.	SAMPLE 141	We imported all of the microarray data files into R and normalized them simultaneously. The normalization procedure consists of two steps executed with programs in the Bioconductor package GCRMA. First, we compute the probe affinities using the annotation file hgu133plus2cdf. Second, we normalize the data by setting two options and leaving the rest at default values. The affinity.info option is s…	GPL570	Linda,,Giudice	giudice@obgyn.ucsf.edu	415-476-2039	Giudice Lab	OBGYN and RS	University of California, San Francisco	513 Parnassus Ave. HSE 1619	San Francisco	CA	94122	USA	ftp://ftp.ncbi.nlm.nih.gov/geo/samples/GSM1256nnn/GSM1256793/suppl/GSM1256793_16.CEL.gz	54675	NA	Non-Endometriosis	No Uterine Pelvic Pathology	Proliferative Endometrial tissue
GSM1256796	17	GSM1256796	Public on Oct 01 2014	Nov 01 2013	Oct 01 2014	RNA	1	Non-Endometriosis_No Uterine Pelvic Pathology	Homo sapiens	tissue: Proliferative Endometrial tissue	endometriosis/no endometriosis: Non-Endometriosis	presence or absence of uterine/pelvic pathology: No Uterine Pelvic Pathology	total RNA	Total RNA was isolated from endometrial tissue using Trizol (Invitrogen, Carlsbad, CA, USA), according to the manufacturer’s instructions, followed by DNase treatment and purification with Qiagen RNeasy Plus Kit. The purity and quality of the RNA were assessed with Agilent 2100 Bioanalyzer. First and second strand cDNAs were prepared according to the Affymetrix microarray preparation protocol (Af…	Biotin	Biotinylated-cRNA was then prepared using the Ambion MessageAmp II-Biotin Enhanced Kit according to manufacturer instructions.	9606	Fragmented biotinylated cRNAs were hybridized overnight to a high density Affimetrix Human Genome (HG) U133 Plus 2.0 oligonucleotide microarray genechip containing 54600 probe sets (42203 annotated genes and 12397 expressed sequence tags [EST]) at the Gladstone Genomics Core Facility	Fluorescent labeling and laser confocal scanning with a GeneChip Scanner 3000. Generated data were extracted for analysis using the Affymetrix Gene-Chip Operating Software and Microsoft Corp. (Redmond, WA) Excel/Mac2001 software.	SAMPLE 144	We imported all of the microarray data files into R and normalized them simultaneously. The normalization procedure consists of two steps executed with programs in the Bioconductor package GCRMA. First, we compute the probe affinities using the annotation file hgu133plus2cdf. Second, we normalize the data by setting two options and leaving the rest at default values. The affinity.info option is s…	GPL570	Linda,,Giudice	giudice@obgyn.ucsf.edu	415-476-2039	Giudice Lab	OBGYN and RS	University of California, San Francisco	513 Parnassus Ave. HSE 1619	San Francisco	CA	94122	USA	ftp://ftp.ncbi.nlm.nih.gov/geo/samples/GSM1256nnn/GSM1256796/suppl/GSM1256796_17.CEL.gz	54675	NA	Non-Endometriosis	No Uterine Pelvic Pathology	Proliferative Endometrial tissue
GSM1256797	34	GSM1256797	Public on Oct 01 2014	Nov 01 2013	Oct 01 2014	RNA	1	Non-Endometriosis_No Uterine Pelvic Pathology	Homo sapiens	tissue: Mid-Secretory Endometrial tissue	endometriosis/no endometriosis: Non-Endometriosis	presence or absence of uterine/pelvic pathology: No Uterine Pelvic Pathology	total RNA	Total RNA was isolated from endometrial tissue using Trizol (Invitrogen, Carlsbad, CA, USA), according to the manufacturer’s instructions, followed by DNase treatment and purification with Qiagen RNeasy Plus Kit. The purity and quality of the RNA were assessed with Agilent 2100 Bioanalyzer. First and second strand cDNAs were prepared according to the Affymetrix microarray preparation protocol (Af…	Biotin	Biotinylated-cRNA was then prepared using the Ambion MessageAmp II-Biotin Enhanced Kit according to manufacturer instructions.	9606	Fragmented biotinylated cRNAs were hybridized overnight to a high density Affimetrix Human Genome (HG) U133 Plus 2.0 oligonucleotide microarray genechip containing 54600 probe sets (42203 annotated genes and 12397 expressed sequence tags [EST]) at the Gladstone Genomics Core Facility	Fluorescent labeling and laser confocal scanning with a GeneChip Scanner 3000. Generated data were extracted for analysis using the Affymetrix Gene-Chip Operating Software and Microsoft Corp. (Redmond, WA) Excel/Mac2001 software.	SAMPLE 145	We imported all of the microarray data files into R and normalized them simultaneously. The normalization procedure consists of two steps executed with programs in the Bioconductor package GCRMA. First, we compute the probe affinities using the annotation file hgu133plus2cdf. Second, we normalize the data by setting two options and leaving the rest at default values. The affinity.info option is s…	GPL570	Linda,,Giudice	giudice@obgyn.ucsf.edu	415-476-2039	Giudice Lab	OBGYN and RS	University of California, San Francisco	513 Parnassus Ave. HSE 1619	San Francisco	CA	94122	USA	ftp://ftp.ncbi.nlm.nih.gov/geo/samples/GSM1256nnn/GSM1256797/suppl/GSM1256797_34.CEL.gz	54675	NA	Non-Endometriosis	No Uterine Pelvic Pathology	Mid-Secretory Endometrial tissue
GSM1256798	18	GSM1256798	Public on Oct 01 2014	Nov 01 2013	Oct 01 2014	RNA	1	Non-Endometriosis_No Uterine Pelvic Pathology	Homo sapiens	tissue: Proliferative Endometrial tissue	endometriosis/no endometriosis: Non-Endometriosis	presence or absence of uterine/pelvic pathology: No Uterine Pelvic Pathology	total RNA	Total RNA was isolated from endometrial tissue using Trizol (Invitrogen, Carlsbad, CA, USA), according to the manufacturer’s instructions, followed by DNase treatment and purification with Qiagen RNeasy Plus Kit. The purity and quality of the RNA were assessed with Agilent 2100 Bioanalyzer. First and second strand cDNAs were prepared according to the Affymetrix microarray preparation protocol (Af…	Biotin	Biotinylated-cRNA was then prepared using the Ambion MessageAmp II-Biotin Enhanced Kit according to manufacturer instructions.	9606	Fragmented biotinylated cRNAs were hybridized overnight to a high density Affimetrix Human Genome (HG) U133 Plus 2.0 oligonucleotide microarray genechip containing 54600 probe sets (42203 annotated genes and 12397 expressed sequence tags [EST]) at the Gladstone Genomics Core Facility	Fluorescent labeling and laser confocal scanning with a GeneChip Scanner 3000. Generated data were extracted for analysis using the Affymetrix Gene-Chip Operating Software and Microsoft Corp. (Redmond, WA) Excel/Mac2001 software.	SAMPLE 146	We imported all of the microarray data files into R and normalized them simultaneously. The normalization procedure consists of two steps executed with programs in the Bioconductor package GCRMA. First, we compute the probe affinities using the annotation file hgu133plus2cdf. Second, we normalize the data by setting two options and leaving the rest at default values. The affinity.info option is s…	GPL570	Linda,,Giudice	giudice@obgyn.ucsf.edu	415-476-2039	Giudice Lab	OBGYN and RS	University of California, San Francisco	513 Parnassus Ave. HSE 1619	San Francisco	CA	94122	USA	ftp://ftp.ncbi.nlm.nih.gov/geo/samples/GSM1256nnn/GSM1256798/suppl/GSM1256798_18.CEL.gz	54675	NA	Non-Endometriosis	No Uterine Pelvic Pathology	Proliferative Endometrial tissue
GSM1256799	19	GSM1256799	Public on Oct 01 2014	Nov 01 2013	Oct 01 2014	RNA	1	Non-Endometriosis_No Uterine Pelvic Pathology	Homo sapiens	tissue: Proliferative Endometrial tissue	endometriosis/no endometriosis: Non-Endometriosis	presence or absence of uterine/pelvic pathology: No Uterine Pelvic Pathology	total RNA	Total RNA was isolated from endometrial tissue using Trizol (Invitrogen, Carlsbad, CA, USA), according to the manufacturer’s instructions, followed by DNase treatment and purification with Qiagen RNeasy Plus Kit. The purity and quality of the RNA were assessed with Agilent 2100 Bioanalyzer. First and second strand cDNAs were prepared according to the Affymetrix microarray preparation protocol (Af…	Biotin	Biotinylated-cRNA was then prepared using the Ambion MessageAmp II-Biotin Enhanced Kit according to manufacturer instructions.	9606	Fragmented biotinylated cRNAs were hybridized overnight to a high density Affimetrix Human Genome (HG) U133 Plus 2.0 oligonucleotide microarray genechip containing 54600 probe sets (42203 annotated genes and 12397 expressed sequence tags [EST]) at the Gladstone Genomics Core Facility	Fluorescent labeling and laser confocal scanning with a GeneChip Scanner 3000. Generated data were extracted for analysis using the Affymetrix Gene-Chip Operating Software and Microsoft Corp. (Redmond, WA) Excel/Mac2001 software.	SAMPLE 147	We imported all of the microarray data files into R and normalized them simultaneously. The normalization procedure consists of two steps executed with programs in the Bioconductor package GCRMA. First, we compute the probe affinities using the annotation file hgu133plus2cdf. Second, we normalize the data by setting two options and leaving the rest at default values. The affinity.info option is s…	GPL570	Linda,,Giudice	giudice@obgyn.ucsf.edu	415-476-2039	Giudice Lab	OBGYN and RS	University of California, San Francisco	513 Parnassus Ave. HSE 1619	San Francisco	CA	94122	USA	ftp://ftp.ncbi.nlm.nih.gov/geo/samples/GSM1256nnn/GSM1256799/suppl/GSM1256799_19.CEL.gz	54675	NA	Non-Endometriosis	No Uterine Pelvic Pathology	Proliferative Endometrial tissue
GSM1256800	20	GSM1256800	Public on Oct 01 2014	Nov 01 2013	Oct 01 2014	RNA	1	Non-Endometriosis_No Uterine Pelvic Pathology	Homo sapiens	tissue: Proliferative Endometrial tissue	endometriosis/no endometriosis: Non-Endometriosis	presence or absence of uterine/pelvic pathology: No Uterine Pelvic Pathology	total RNA	Total RNA was isolated from endometrial tissue using Trizol (Invitrogen, Carlsbad, CA, USA), according to the manufacturer’s instructions, followed by DNase treatment and purification with Qiagen RNeasy Plus Kit. The purity and quality of the RNA were assessed with Agilent 2100 Bioanalyzer. First and second strand cDNAs were prepared according to the Affymetrix microarray preparation protocol (Af…	Biotin	Biotinylated-cRNA was then prepared using the Ambion MessageAmp II-Biotin Enhanced Kit according to manufacturer instructions.	9606	Fragmented biotinylated cRNAs were hybridized overnight to a high density Affimetrix Human Genome (HG) U133 Plus 2.0 oligonucleotide microarray genechip containing 54600 probe sets (42203 annotated genes and 12397 expressed sequence tags [EST]) at the Gladstone Genomics Core Facility	Fluorescent labeling and laser confocal scanning with a GeneChip Scanner 3000. Generated data were extracted for analysis using the Affymetrix Gene-Chip Operating Software and Microsoft Corp. (Redmond, WA) Excel/Mac2001 software.	SAMPLE 148	We imported all of the microarray data files into R and normalized them simultaneously. The normalization procedure consists of two steps executed with programs in the Bioconductor package GCRMA. First, we compute the probe affinities using the annotation file hgu133plus2cdf. Second, we normalize the data by setting two options and leaving the rest at default values. The affinity.info option is s…	GPL570	Linda,,Giudice	giudice@obgyn.ucsf.edu	415-476-2039	Giudice Lab	OBGYN and RS	University of California, San Francisco	513 Parnassus Ave. HSE 1619	San Francisco	CA	94122	USA	ftp://ftp.ncbi.nlm.nih.gov/geo/samples/GSM1256nnn/GSM1256800/suppl/GSM1256800_20.CEL.gz	54675	NA	Non-Endometriosis	No Uterine Pelvic Pathology	Proliferative Endometrial tissue
