# Supplementary material for: Identification and validation of an endoplasmic-reticulum-stress-related gene signature as an effective diagnostic marker of endometriosis
Source: PeerJ. 2024 Mar 25;12:e17070. doi: 10.7717/peerj.17070 (PMC10977089; doi:10.7717/peerj.17070)
Supplement: Supplemental Information 9 [file peerj-12-17070-s009.zip › 7.GSE105764 expression matrix.csv]

	EC18	EC19	EC38	EC54	EC63	EC64	EC65	EC7	EU18	EU19	EU38	EU54	EU63	EU64	EU65	EU7
WASH7P	37	49	79	79	69	51	44	100	80	47	127	91	152	41	100	78
AL627309.1	5	7	5	5	4	4	0	4	5	1	2	0	0	12	0	3
CICP27	102	71	55	42	112	72	49	90	82	91	109	131	101	151	75	187
AL627309.6	33	6	13	9	32	11	44	10	15	7	9	18	6	21	36	10
AL627309.7	14	0	2	5	8	2	10	8	5	6	0	6	1	5	5	5
AL627309.5	183	158	41	59	188	48	74	201	113	190	119	225	108	159	49	234
WASH9P	163	92	166	236	141	71	114	237	316	113	216	215	247	194	356	212
AP006222.1	15	1	36	8	36	26	33	49	17	1	24	16	18	24	10	29
AL732372.1	1	0	3	2	1	1	1	0	0	0	1	3	1	3	2	0
AL732372.2	61	82	11	20	83	30	16	69	42	102	59	87	63	76	33	105
AL732372.3	31	19	3	11	15	9	19	45	11	27	20	36	17	24	32	42
AL669831.3	26	34	20	14	20	48	28	17	31	24	26	32	22	38	15	30
MTND1P23	6	2	1	2	5	5	1	0	4	0	2	0	3	1	0	1
MTND2P28	1150	1141	1008	1039	1069	1661	1843	1069	1165	907	1439	466	759	1191	1837	1215
MTCO1P12	156	128	169	128	201	118	283	202	161	166	200	97	98	231	254	219
AC114498.2	6	3	8	5	5	6	12	7	5	1	6	3	5	7	10	6
MTATP6P1	3230	2970	5188	2782	3616	4371	5578	4488	2802	2537	6009	2306	2314	4377	5130	3500
MTCO3P12	2	0	0	2	3	1	2	24	2	0	2	0	0	1	4	34
CICP3	1	0	2	3	2	4	2	2	6	9	1	9	5	0	0	6
AL669831.1	451	391	170	215	369	264	244	467	374	512	411	591	346	500	357	637
LINC01409	63	79	39	34	71	48	37	72	67	106	77	74	68	128	39	131
AL669831.4	16	13	5	10	13	8	9	15	4	13	7	13	15	7	17	14
FAM87B	12	17	18	13	6	13	4	18	11	18	10	14	6	14	4	13
LINC01128	309	635	305	172	304	533	252	357	373	434	366	409	260	375	248	251
LINC00115	61	54	36	24	58	41	44	52	28	66	43	54	44	29	15	27
FAM41C	1	1	0	0	4	3	1	2	1	5	1	1	2	1	2	10
AL645608.6	0	0	0	0	1	0	3	3	17	15	7	39	3	20	5	29
AL645608.2	2	112	1	0	3	2	1	2	19	179	21	65	11	43	10	36
LINC02593	22	29	65	41	47	18	19	80	278	283	226	445	296	139	122	208
SAMD11	266	349	833	248	442	258	270	604	1007	703	906	1601	1191	652	828	774
NOC2L	994	1014	1593	1093	1201	1203	871	1263	2457	1683	2497	2535	1860	2134	1713	2261
KLHL17	168	46	133	80	147	48	95	161	322	235	254	262	261	271	157	168
PLEKHN1	54	6	33	43	46	12	42	57	150	151	185	50	92	128	115	43
PERM1	19	5	19	18	27	8	21	12	42	79	71	26	21	55	59	14
AL645608.7	50	24	15	22	40	61	9	35	47	57	40	102	90	46	65	38
HES4	56	44	58	20	32	52	27	49	55	32	67	99	32	73	74	38
ISG15	1235	1798	3122	1609	916	1041	1113	910	1315	855	2360	1765	869	787	987	802
AL645608.3	8	3	3	0	0	5	0	4	4	5	4	8	1	2	2	4
AL645608.1	0	3	2	0	1	1	0	2	5	2	3	10	5	3	1	9
AGRN	1866	2003	3255	1759	2618	2260	1039	2039	5310	3272	4201	6543	3213	4216	4221	4634
AL390719.1	28	7	49	8	8	1	5	27	72	72	225	219	29	110	27	46
AL645608.8	2	0	6	2	2	5	0	5	11	17	56	17	5	23	1	2
RNF223	0	0	6	0	0	0	0	5	24	35	73	125	10	47	19	13
C1orf159	183	180	151	136	188	187	179	198	391	285	400	538	238	440	218	342
MIR200B	0	0	0	0	1	0	0	2	17	4	1	1	3	9	0	18
MIR429	0	0	2	0	1	0	0	2	13	13	6	3	7	34	10	23
AL390719.2	0	5	16	1	7	0	1	7	77	99	59	46	35	161	50	215
TTLL10-AS1	0	2	0	0	2	0	5	0	6	14	7	28	4	14	8	40
TTLL10	2	3	2	1	4	0	0	5	28	47	28	102	25	59	67	126
TNFRSF18	57	20	157	64	81	16	47	97	102	56	68	66	254	33	240	55
TNFRSF4	249	100	121	156	124	149	123	160	65	85	82	71	76	54	68	107
SDF4	2262	2884	3735	3023	3209	3561	1978	2897	3084	2557	2876	2850	2366	2587	2811	2884
B3GALT6	409	396	575	459	480	393	367	475	830	449	645	521	505	484	531	619
C1QTNF12	6	7	6	1	3	13	8	7	9	8	15	21	10	16	3	24
AL162741.1	9	2	1	4	1	1	1	3	3	2	2	1	3	7	5	7
UBE2J2	600	666	663	601	706	695	538	713	1236	849	1143	921	769	941	873	961
LINC01786	17	17	8	14	14	24	7	28	11	11	15	30	14	13	4	22
SCNN1D	105	122	88	53	77	115	56	114	113	104	101	163	66	111	29	154
ACAP3	998	797	667	590	917	839	481	1013	1348	834	1100	1542	1174	1295	664	1147
PUSL1	179	259	275	173	242	218	168	290	498	323	316	293	333	309	254	281
INTS11	1285	1277	1276	1068	1270	1578	1011	1530	2392	1835	2333	1932	1603	2300	1672	2103
AL139287.1	35	37	14	24	38	26	31	49	47	55	55	50	46	56	25	53
CPTP	386	507	498	430	507	579	344	393	985	857	1018	384	569	863	797	677
TAS1R3	19	26	22	61	31	43	30	67	22	20	28	15	17	34	10	41
DVL1	658	966	1026	692	875	1233	460	1063	1572	1247	1528	1052	1120	1293	1105	1247
MXRA8	3955	6419	11089	8111	10334	7464	4365	10206	4478	2337	3020	4913	5963	2656	6798	2903
AURKAIP1	739	1051	1238	945	940	928	807	1030	1884	1176	1575	1392	1186	1497	1570	1344
CCNL2	3171	3467	2217	2059	3768	3052	2101	4028	4315	4158	5903	4657	3634	5315	2241	4675
MRPL20-AS1	453	573	650	583	487	589	438	666	847	629	829	543	637	671	555	826
MRPL20	820	1037	1542	861	926	829	821	1196	1418	983	1500	1058	919	1040	1214	1120
AL391244.2	61	52	37	41	43	47	36	56	76	60	54	51	61	62	21	64
ANKRD65	242	190	372	310	286	291	193	303	209	54	200	171	250	86	108	176
AL391244.1	5	14	3	10	9	20	5	6	5	2	12	12	3	6	2	16
TMEM88B	0	2	1	0	13	1	0	5	6	1	6	2	7	2	1	7
LINC01770	32	95	52	25	66	27	41	45	46	34	66	14	28	28	17	19
VWA1	1614	2532	1852	924	1931	925	1227	1225	1577	857	1407	1011	1401	794	1506	565
ATAD3C	58	161	142	109	50	79	67	115	43	54	86	44	32	57	66	77
ATAD3B	425	404	250	225	345	281	214	447	551	557	575	811	484	584	295	588
ATAD3A	241	386	443	307	367	296	279	348	705	465	675	893	603	617	550	726
TMEM240	44	155	153	102	99	224	53	109	99	53	73	108	39	58	44	114
SSU72	1494	1499	1794	1649	1544	1647	1439	1757	2637	1605	2362	1951	1594	2050	1916	2075
AL645728.1	22	16	23	28	24	14	19	15	6	5	10	17	3	11	15	10
FNDC10	271	360	462	457	300	215	214	288	299	165	355	178	138	567	139	231
AL691432.2	130	217	213	102	153	220	114	220	161	160	138	190	149	177	139	248
MIB2	832	1170	780	708	1318	1029	602	1020	788	606	664	746	673	796	497	980
MMP23B	104	520	138	223	306	297	160	164	57	32	68	48	66	58	37	48
CDK11B	821	846	1018	930	913	1254	787	1105	1300	816	1154	1192	928	1172	980	1272
FO704657.1	149	248	247	232	225	348	224	287	339	295	424	252	241	365	273	620
SLC35E2B	1643	2333	2037	1968	2155	3018	1437	2607	2977	2438	3427	2671	2072	3413	2470	5888
AL691432.1	31	60	4	31	27	28	8	26	30	103	33	122	35	45	7	71
CDK11A	2	6	6	1	13	4	7	14	2	4	16	5	6	10	1	13
AL031282.2	22	27	29	39	25	36	22	43	33	97	108	44	49	83	19	90
AL031282.1	119	271	103	193	125	213	50	153	176	348	279	174	160	382	81	334
SLC35E2A	31	77	82	37	68	70	45	102	41	98	166	49	88	111	74	238
NADK	1460	1253	1638	1555	1317	1501	1359	1559	2304	1726	2332	1219	1300	2098	1417	1553
GNB1	6335	6099	8019	6717	6646	7199	5197	6067	8075	6064	8342	8272	6338	7489	8403	6892
AL109917.1	1	3	2	0	1	3	4	3	2	3	8	3	6	13	1	10
CALML6	3	6	2	2	10	0	3	5	9	6	11	11	5	24	3	16
TMEM52	0	8	7	1	0	15	2	2	3	1	6	11	7	5	1	10
CFAP74	10	2	13	5	11	6	8	8	37	36	57	172	48	37	80	139
AL391845.2	3	0	1	1	1	2	7	1	2	1	2	0	0	0	0	0
GABRD	48	8	7	16	29	26	25	20	13	19	10	14	9	7	25	8
PRKCZ	229	353	430	195	341	323	205	389	694	629	694	714	426	739	732	799
AL590822.2	23	24	42	26	36	29	18	32	95	68	89	70	63	123	87	94
PRKCZ-AS1	27	73	55	11	52	77	17	66	52	58	60	77	32	79	19	68
FAAP20	751	1170	849	874	990	1023	669	964	1329	1072	1154	1267	1018	1276	1090	1292
AL590822.1	12	5	4	7	11	17	9	6	15	6	9	7	9	14	4	26
SKI	2375	2109	3676	2692	3661	3606	1873	2817	2890	1254	1963	2418	1917	1938	1866	2181
MORN1	70	134	92	104	132	132	44	91	234	228	206	269	217	185	154	336
AL513477.1	45	51	40	61	58	47	19	41	103	181	107	104	111	153	90	146
AL513477.2	4	3	0	6	3	7	4	3	6	4	4	5	1	7	5	10
RER1	2457	2683	3227	2655	2779	2938	2151	2935	4388	3394	4437	3118	2862	3480	3522	3759
PEX10	827	1072	1301	1061	967	1183	842	1108	1754	1223	1615	1224	975	1298	1380	1508
PLCH2	87	26	14	30	27	13	37	82	65	117	63	86	176	56	72	70
AL139246.4	3	1	0	0	2	0	1	2	0	3	1	0	2	0	0	4
PANK4	392	305	352	312	311	412	281	365	443	366	441	452	330	433	346	423
HES5	0	1	0	0	0	7	1	1	11	2	2	11	4	26	1	21
AL139246.5	34	14	14	26	21	15	40	20	43	34	19	34	24	30	28	10
TNFRSF14-AS1	622	165	303	462	483	506	484	470	296	243	201	255	315	252	213	275
TNFRSF14	2145	776	1024	1396	1567	1333	1914	1557	1098	1046	914	763	999	783	765	861
AL139246.2	4	2	1	1	1	3	5	1	1	1	1	1	3	3	2	4
AL139246.3	5	5	2	3	3	4	5	4	4	2	0	2	3	1	0	2
PRXL2B	395	606	535	331	464	507	394	454	762	356	506	729	352	518	272	758
MMEL1	145	186	203	117	155	166	181	143	306	125	197	297	144	185	131	312
TTC34	20	24	10	4	27	9	12	17	6	26	34	29	22	25	4	42
PRDM16-DT	22	9	17	15	47	61	22	37	2	1	0	12	0	0	0	0
PRDM16	76	31	69	52	128	124	26	90	6	5	5	16	2	9	8	2
ARHGEF16	13	70	244	25	131	26	78	69	499	543	686	374	392	481	466	501
MEGF6	441	454	583	301	639	591	271	359	926	1131	1242	324	369	523	678	183
AL513320.1	25	40	14	14	22	29	25	38	13	27	11	13	5	21	18	48
TPRG1L	976	1037	1450	1229	1183	1482	891	1211	1620	1390	2101	684	1071	1458	2035	852
WRAP73	401	267	346	332	376	293	310	449	488	325	497	450	354	365	278	459
TP73	23	32	20	21	22	22	17	18	67	57	102	262	90	94	88	234
TP73-AS1	551	623	398	612	552	765	341	579	649	522	581	600	446	634	292	729
AL136528.3	8	12	6	14	11	23	9	11	8	9	7	4	5	20	5	26
CCDC27	1	22	7	3	6	21	2	7	2	0	6	16	1	1	1	4
SMIM1	4	63	24	24	30	34	26	38	15	10	11	41	11	11	25	34
LRRC47	707	995	943	762	718	1143	657	918	1143	731	1114	1071	780	989	919	1093
RN7SL574P	1	8	0	1	1	3	0	2	5	3	2	3	2	2	2	6
AL365330.1	181	233	249	176	211	299	162	191	252	183	262	265	147	243	191	317
CEP104	688	622	735	783	778	847	586	813	1071	964	1051	1063	840	1097	951	1108
DFFB	174	135	147	149	179	140	101	175	159	111	167	188	137	182	82	226
C1orf174	447	372	389	334	432	433	325	527	577	362	438	446	344	450	293	517
LINC01134	16	7	3	7	9	4	3	10	10	24	12	10	12	17	6	22
AJAP1	140	70	495	52	213	105	61	260	62	32	31	67	80	21	112	29
NPHP4	396	323	328	351	437	373	250	440	446	327	430	634	451	531	253	637
KCNAB2	2388	557	1206	1834	1554	974	2015	1374	306	220	288	502	363	281	227	254
CHD5	0	10	2	2	10	6	1	9	3	4	2	3	1	4	0	1
RPL22	7742	13438	13121	10624	10333	16745	7454	12650	11185	7109	10776	11148	7901	5983	8705	11038
AL031847.1	14	7	3	7	15	4	3	11	3	9	4	7	4	10	4	17
RNF207	249	252	238	170	439	155	211	545	306	223	367	645	252	267	102	456
ICMT	1760	1901	2587	1965	1940	1816	1641	2066	2721	2078	2562	3604	1906	2547	1950	2797
GPR153	181	579	516	370	354	652	245	491	577	258	444	549	512	1082	392	349
ACOT7	304	285	401	221	326	277	182	240	350	281	336	884	265	338	298	398
AL031848.2	0	0	3	1	1	2	3	2	3	0	3	7	1	3	6	3
HES2	5	7	80	7	26	2	3	42	192	135	590	217	39	503	53	100
ESPN	119	56	71	32	64	57	99	94	161	127	269	891	100	341	71	153
AL031848.1	0	0	2	1	0	0	0	1	12	2	28	103	3	43	5	12
TNFRSF25	646	247	150	189	296	304	347	397	285	318	363	376	283	305	165	286
PLEKHG5	670	564	476	337	625	800	341	500	773	625	884	1100	808	865	407	744
NOL9	296	364	324	286	290	586	293	364	546	445	526	463	391	498	374	498
AL591866.1	5	2	0	1	2	0	0	7	3	10	4	3	2	8	3	3
TAS1R1	5	12	1	2	0	5	0	3	1	4	4	5	4	3	1	3
ZBTB48	474	368	332	331	440	368	316	444	508	420	470	470	339	429	321	522
KLHL21	778	1293	1599	1419	1488	2056	819	1690	1274	1437	1700	797	819	1293	1221	717
PHF13	252	331	371	328	292	532	217	355	595	410	431	997	276	328	422	667
THAP3	628	802	644	579	651	912	520	814	1093	714	939	974	624	828	664	1011
DNAJC11	765	1031	858	751	895	1188	611	928	1542	1084	1614	1605	1090	1438	926	1523
CAMTA1-DT	1	10	2	2	2	3	1	5	7	1	4	5	2	2	1	4
CAMTA1	524	613	622	489	462	462	485	590	525	298	399	707	282	353	463	429
CAMTA1-AS1	2	0	2	3	2	2	1	1	2	0	0	2	0	1	1	2
AL359881.3	1	1	1	0	2	0	4	1	0	4	0	1	0	0	1	4
AL359881.2	3	1	0	0	2	1	0	6	0	1	0	5	1	3	0	3
AL359881.1	4	5	2	2	0	0	0	1	0	2	0	4	0	1	0	2
VAMP3	2432	2321	2945	2558	2267	2703	2123	2326	2609	1755	2445	1953	1915	1756	2325	1798
Z98884.2	18	25	10	10	10	7	10	19	17	27	24	24	10	18	18	23
PER3	1304	419	1127	1316	1678	2364	276	387	688	121	196	823	343	290	72	392
Z98884.1	265	61	191	226	309	402	34	68	124	21	25	147	59	48	8	94
UTS2	312	106	218	367	353	537	155	201	164	33	56	176	136	79	83	83
TNFRSF9	50	5	19	32	17	7	33	37	7	9	13	54	8	0	3	11
PARK7	1683	3085	3279	2454	2428	2928	1890	2857	3002	2172	3876	3042	2608	2704	2809	3435
ERRFI1	869	1423	997	1409	1680	2656	575	1380	2535	1274	7246	14859	1104	8675	2188	1720
AL034417.3	2	5	4	5	15	9	2	7	1	5	3	8	2	24	3	15
SLC45A1	43	109	97	56	94	122	34	113	125	71	97	302	71	148	30	129
RERE	2373	3456	3779	3150	3928	4689	2273	3660	4246	3740	4008	3523	2672	4311	4413	5408
RERE-AS1	16	11	8	7	11	18	8	12	16	19	5	4	9	12	4	12
AL096855.1	0	1	1	0	1	0	0	2	4	1	0	1	0	0	1	1
ENO1	13950	12915	16793	12059	13183	10069	12543	14191	20102	13876	21741	18101	17059	12248	21775	19143
ENO1-AS1	1	10	5	3	3	2	3	4	6	6	12	9	3	9	7	13
SLC2A5	667	154	182	231	584	133	363	542	45	46	93	68	120	55	46	19
GPR157	121	146	188	130	164	122	218	167	513	397	647	288	359	759	525	574
MIR34AHG	498	138	166	188	301	143	427	288	172	165	116	236	181	218	59	204
LNCTAM34A	25	36	36	19	25	21	42	22	25	11	14	27	22	19	12	32
H6PD	2611	4326	5757	3304	4013	5680	2177	3948	5027	3111	5097	3072	4279	3493	5467	5956
SPSB1	1615	2773	5377	3087	4395	3124	2139	2871	2356	1042	1692	3025	1369	1004	3496	641
SLC25A33	82	95	104	108	92	120	86	111	212	122	200	339	123	291	177	230
AL954705.1	6	2	0	7	2	0	3	2	1	3	6	9	3	6	1	8
TMEM201	245	374	278	207	286	404	198	342	452	286	384	887	309	486	230	695
PIK3CD	1526	789	1270	1488	1030	1000	1362	1445	718	534	601	653	942	434	1084	332
PIK3CD-AS1	4	2	3	3	3	0	7	2	1	1	0	0	2	0	0	1
PIK3CD-AS2	20	107	97	69	53	90	31	132	80	36	65	105	38	62	32	136
CLSTN1	3788	6942	8215	5557	6397	8291	3695	6488	8487	6213	7975	6695	6899	6354	14292	4116
CTNNBIP1	363	529	602	438	413	696	293	415	951	854	1141	993	623	882	1228	1815
AL357140.1	132	150	175	127	123	227	106	99	320	304	316	326	193	264	326	555
LZIC	373	546	466	460	416	617	319	524	486	379	571	476	397	544	430	703
AL357140.2	5	9	6	5	8	8	0	11	7	0	5	6	5	2	5	15
NMNAT1	150	142	165	166	162	164	156	169	240	160	210	180	146	252	170	259
RN7SKP269	1	1	1	1	1	0	6	0	0	3	1	1	3	2	2	0
RBP7	255	184	78	106	94	479	91	57	102	48	73	853	37	58	44	193
UBE4B	1018	1248	1202	1326	1522	2228	1098	1261	1893	1595	2193	1803	1223	2026	1613	2139
RNU6-828P	3	0	1	0	5	0	0	0	0	5	2	3	1	4	2	3
KIF1B	1210	1258	1699	1415	1210	1721	902	1326	2002	2006	2236	1720	1471	1922	3007	1066
PGD	4175	2739	4844	5450	3841	2562	4455	4319	2581	1709	2510	3867	1652	2170	2481	2514
AL139424.1	19	5	12	5	7	1	8	9	26	17	6	61	16	14	9	124
CENPS	3	7	1	6	1	0	5	3	2	2	1	2	1	6	5	10
CORT	6	0	2	0	2	3	1	5	5	2	3	3	0	6	1	4
DFFA	794	1440	1402	996	1079	1363	822	1208	1544	955	1389	1251	987	1191	1191	1549
AL354956.1	93	151	136	105	121	184	81	115	169	80	148	137	98	121	104	165
PEX14	435	545	646	555	556	655	488	548	697	537	707	757	538	588	662	795
RN7SL614P	0	1	0	0	1	1	0	2	0	2	2	3	2	4	0	1
CASZ1	113	186	124	107	122	253	77	136	1489	1829	2625	675	692	2826	754	1127
AL139423.1	49	115	50	48	58	128	41	86	772	862	1267	320	337	1436	375	571
C1orf127	91	16	27	61	33	33	110	33	5	2	3	2	3	1	5	4
TARDBP	1016	1238	1115	987	943	1251	896	1129	1473	990	1401	1700	965	1235	1116	1429
MASP2	125	115	35	36	86	96	74	109	134	165	147	46	82	143	46	149
AL109811.2	19	22	6	10	8	18	16	19	21	14	17	8	5	15	5	28
SRM	751	1027	1074	707	901	773	635	934	1063	602	1196	1398	831	1271	874	706
EXOSC10	1239	1390	1471	1234	1388	1650	990	1472	1824	1459	2377	2156	1605	1901	1610	2020
AL109811.1	408	406	471	428	421	514	373	432	631	470	712	681	478	557	627	594
EXOSC10-AS1	124	131	205	139	140	137	95	169	212	160	227	174	160	195	178	290
MTOR	1152	1068	1480	1199	1234	1336	1015	1212	2188	2529	2916	2430	2083	2505	3063	2425
MTOR-AS1	55	33	44	38	40	52	33	39	64	91	82	91	92	87	109	99
ANGPTL7	1	3	0	0	0	2	4	0	1	1	0	2	0	1	0	2
UBIAD1	344	398	418	319	323	508	267	414	491	521	649	552	376	530	519	529
DISP3	14	4	5	2	3	2	0	7	3	3	1	64	3	3	2	16
FBXO2	23	35	46	41	34	26	21	52	13	28	7	38	10	21	19	37
FBXO44	463	461	396	380	397	557	276	572	173	186	166	359	149	262	140	433
FBXO6	134	151	288	162	216	172	210	194	158	112	201	147	126	138	168	110
MAD2L2	335	388	463	299	330	382	302	458	612	351	484	838	408	500	555	446
DRAXIN	15	6	34	7	21	5	9	14	94	66	60	55	184	80	183	20
AGTRAP	863	852	1305	955	956	640	825	1013	1527	1445	1562	898	818	1018	1461	681
C1orf167	277	350	204	219	288	480	294	242	583	383	444	111	260	501	247	250
MTHFR	870	915	617	725	729	1392	841	771	1484	1174	1354	434	855	1570	741	832
CLCN6	716	581	456	651	665	895	606	686	619	606	643	642	525	669	461	567
NPPA	22	12	9	8	24	42	26	15	25	14	22	23	21	22	16	4
KIAA2013	1179	1156	1593	1468	1270	1485	1331	1268	1651	1075	1402	1737	1100	1799	1369	2858
PLOD1	3954	5859	6422	4399	6243	5949	3805	4620	4379	2557	3561	8637	3256	5754	2463	9815
MFN2	1733	1809	2448	2039	1734	2321	1484	1883	2705	1813	2401	2421	1899	2261	2186	1865
MIIP	565	897	815	634	726	700	634	760	707	388	490	516	480	526	551	475
AL096840.1	12	11	0	1	11	9	3	15	1	8	3	18	7	5	5	6
TNFRSF8	99	359	257	124	236	63	213	242	31	8	13	74	81	14	75	1
TNFRSF1B	2670	1156	2040	2951	1883	1877	2636	1969	537	450	349	1465	727	353	570	279
VPS13D	2083	1824	2716	2196	2405	2735	1556	2322	4996	4018	5193	2251	3699	4091	5215	3441
LINC02766	7	6	5	4	6	1	6	5	5	1	6	0	14	0	2	0
DHRS3	1152	2120	2904	2622	1927	1266	1517	2759	6052	4208	3203	929	3987	1171	4932	572
RNU6ATAC18P	3	5	5	0	6	2	1	11	10	14	10	0	19	3	13	0
AC254633.1	16	39	62	47	39	15	28	60	312	237	90	23	249	29	360	2
AADACL4	0	9	9	0	3	0	2	2	12	14	11	1	35	9	1	42
C1orf158	0	1	0	0	0	0	2	0	32	16	29	127	33	36	55	136
LRRC38	2	52	11	2	2	63	5	7	10	7	1	11	0	9	5	0
PDPN	2974	2444	3521	2139	2866	1710	2244	2026	941	339	364	1392	1131	279	1270	202
PRDM2	1513	1854	1837	1763	1989	2451	1380	1748	1739	1858	2602	1607	1408	2510	1677	1528
KAZN	284	1140	869	452	717	986	324	999	809	403	469	1318	571	639	444	269
TMEM51-AS1	145	265	195	93	162	316	85	273	139	129	130	191	71	124	93	79
TMEM51	732	881	672	668	535	794	723	638	320	316	283	340	218	218	577	165
FHAD1	357	37	54	118	86	36	125	81	113	112	201	392	130	466	159	368
FHAD1-AS1	67	13	15	38	24	14	33	30	13	6	13	33	7	38	9	23
AL031283.2	5	1	1	0	4	1	4	1	2	0	1	2	0	4	2	4
AL031283.1	7	0	1	1	0	3	0	4	4	1	6	9	3	6	0	9
EFHD2	2225	1255	2005	1761	1700	1356	2450	1892	1505	812	1072	1837	1268	1068	1185	788
CTRC	3	1	1	0	2	4	1	2	0	1	1	2	2	1	8	1
CELA2A	3	0	0	0	0	3	0	1	4	2	1	1	0	1	2	1
CELA2B	3	6	4	6	11	14	7	12	19	13	33	16	21	19	4	22
CASP9	228	307	351	359	298	352	140	348	473	345	638	351	374	471	438	564
DNAJC16	452	516	670	601	584	537	376	593	855	720	973	618	612	1007	693	825
AL121992.3	37	33	54	40	45	35	30	46	57	57	58	48	48	68	62	47
AGMAT	22	29	40	20	21	16	24	31	8	18	45	77	21	132	18	82
AL121992.1	2	0	2	0	2	0	0	3	1	2	0	5	1	4	4	10
CHCHD2P6	3	8	5	7	3	4	5	1	1	2	1	4	2	2	2	5
DDI2	649	385	672	735	606	697	684	670	2154	2681	3606	979	1242	2150	1913	1227
PLEKHM2	2319	1486	2582	2535	2366	2199	2301	2156	2300	1770	2360	1791	1640	2063	2228	1448
AL450998.3	516	281	398	458	460	392	485	415	425	358	444	372	292	382	423	251
SLC25A34	166	76	36	61	98	99	90	139	50	84	89	34	49	90	59	51
SLC25A34-AS1	21	7	10	7	9	11	6	24	8	7	5	2	7	12	13	9
TMEM82	9	1	0	2	2	0	2	3	6	5	0	0	3	6	0	0
FBLIM1	2431	4551	4386	1666	3365	3569	2243	3440	4919	2155	3772	4444	3410	3197	2552	1826
UQCRHL	2	6	0	1	1	2	3	9	1	7	4	10	5	2	2	13
AL450998.2	86	108	107	95	103	143	80	106	107	95	86	166	76	101	77	198
SPEN	2340	1616	2066	2495	2272	3532	1774	2454	3176	2960	3324	2902	2303	3570	2553	3225
ZBTB17	532	495	596	541	529	775	483	606	581	467	546	810	441	554	572	588
SRARP	0	4	1	0	3	0	0	2	0	0	2	61	2	3	0	103
AL355994.3	0	3	7	0	0	0	0	0	4	0	3	35	1	1	1	76
HSPB7	228	629	214	223	416	916	266	312	64	48	22	111	162	45	84	42
CLCNKA	10	9	3	1	16	6	7	14	1	0	2	28	23	1	0	5
CLCNKB	6	22	4	14	20	32	5	6	1	0	0	19	0	0	0	2
FAM131C	2	6	3	2	9	4	3	6	2	0	2	2	7	0	0	1
EPHA2	423	290	500	425	478	435	241	535	396	431	856	2281	266	443	345	195
AL451042.2	0	0	2	2	5	2	3	1	8	4	19	29	5	9	6	4
AL451042.1	5	0	0	1	2	2	0	1	4	3	1	5	3	5	0	1
ARHGEF19-AS1	54	22	88	47	79	47	39	74	37	18	54	84	30	40	20	68
ARHGEF19	375	160	495	309	505	231	223	459	234	150	292	758	133	279	166	623
ANO7L1	39	45	46	51	58	41	36	38	26	21	31	109	12	83	12	64
CPLANE2	64	85	115	87	96	114	48	67	97	44	54	90	57	92	50	224
FBXO42	699	625	722	788	701	946	541	810	1087	817	1144	1423	588	1448	969	1361
SZRD1	2732	3168	4215	3313	3630	3901	2361	3716	4023	2909	3554	4329	3347	3255	4041	3784
SPATA21	1011	1176	1639	1307	1385	1532	895	1463	1510	1188	1476	1681	1392	1259	1562	1546
NECAP2	2473	2392	2713	2876	2018	1960	2298	2448	2244	1507	1920	1561	1383	1259	2223	1303
LINC01772	78	59	18	32	63	35	37	77	50	40	55	55	32	49	19	58
CROCCP3	246	324	139	128	277	288	122	304	212	184	209	271	145	242	77	292
AL137802.2	10	5	6	10	7	10	8	4	14	3	7	21	6	15	2	14
NBPF1	2077	2813	2219	2719	1880	3661	1801	2510	1562	1096	1424	1324	808	1530	977	1744
AL137798.1	0	1	1	0	3	0	2	1	2	1	1	0	0	0	0	1
CROCCP2	500	384	390	262	413	695	214	546	500	494	587	462	338	898	225	853
MST1P2	22	47	25	22	28	35	20	50	22	16	30	29	19	46	18	68
ESPNP	2	0	0	0	2	1	0	2	2	3	0	13	1	9	0	6
AL021920.3	0	13	5	3	4	15	2	3	1	2	5	6	0	2	1	7
CROCC	939	999	881	688	962	1440	651	1023	1107	828	976	1404	700	1166	683	1412
CROCCP4	5	10	8	3	10	16	13	5	0	5	8	14	5	3	3	5
MST1L	16	69	27	27	28	90	25	36	33	31	26	54	20	41	22	26
BX284668.2	0	48	14	5	9	40	4	9	2	0	0	1	0	0	0	0
BX284668.5	192	158	144	200	79	124	91	125	163	87	60	77	55	76	107	144
BX284668.4	224	158	142	192	85	117	94	104	157	98	85	75	51	75	81	142
BX284668.6	2	1	0	1	0	2	1	2	0	3	1	1	1	0	0	7
MFAP2	1504	1384	3249	1817	3214	1226	867	1487	646	156	175	2950	242	176	552	871
AL049569.1	89	67	96	80	96	102	75	92	248	196	264	94	136	256	140	173
ATP13A2	1017	677	858	901	848	777	838	887	2231	2081	2716	934	1396	2294	1664	1727
SDHB	983	1037	1237	1113	1044	1048	901	1026	1673	1187	1900	1326	1177	1212	1274	1143
PADI2	206	42	226	360	661	91	302	192	14	21	10	60	16	14	16	14
LINC02783	9	1	4	2	1	0	3	8	1	1	2	0	1	0	0	0
PADI1	1	2	255	10	15	1	2	138	56	39	64	86	48	6	53	1
PADI4	2	26	39	1	23	10	6	22	1	3	3	19	0	3	2	0
RCC2-AS1	379	328	412	388	297	325	366	314	507	338	555	959	277	419	406	621
RCC2	1545	1354	1848	1572	1448	1471	1443	1418	2108	1244	2381	4002	1239	2254	1433	3067
ARHGEF10L	1747	438	676	825	782	789	1050	893	690	514	555	490	576	583	673	517
IGSF21	435	10	13	109	39	46	31	24	14	2	1	20	8	0	1	0
KLHDC7A	3	5	31	1	10	3	4	18	178	99	102	59	107	213	111	112
ALDH4A1	95	112	106	93	135	158	88	109	280	183	195	252	136	266	118	378
IFFO2	336	142	259	286	257	228	254	285	258	174	216	322	146	276	180	535
AL137127.1	14	11	13	6	24	5	4	22	12	10	17	25	21	16	6	22
UBR4	3847	4235	4539	4726	5968	6745	3291	5574	6029	5051	6708	5840	4806	7875	4922	6284
EMC1-AS1	85	156	160	129	153	164	99	127	138	124	153	224	99	164	100	177
EMC1	857	1232	1285	1091	1218	1428	724	1233	1297	1002	1606	1918	1086	1388	924	1679
MRTO4	428	671	651	526	506	677	411	610	1022	619	1044	1145	676	813	520	831
AKR7L	7	5	7	7	13	7	11	11	9	10	19	18	10	8	1	8
AKR7A3	13	31	22	21	20	27	25	25	24	13	25	33	8	21	2	24
AL035413.1	13	10	11	13	15	10	6	14	13	13	16	31	9	17	11	36
AKR7A2	670	1586	1437	1032	981	1313	670	1267	1101	790	969	1542	822	776	831	1127
RNU6-1099P	3	2	2	1	1	0	0	1	3	1	2	6	2	4	0	4
SLC66A1	283	234	330	327	315	242	271	346	353	201	223	308	210	244	239	274
CAPZB	5377	5151	7370	5873	6255	5256	4506	5306	3992	2283	3584	4479	3468	3031	4258	2929
MICOS10	89	149	149	134	125	212	95	144	165	66	98	227	77	95	75	68
NBL1	1504	2233	3427	3682	2983	2169	1434	3131	696	178	246	1061	383	180	1167	223
AL031727.1	23	9	6	14	12	8	6	12	9	15	12	22	10	8	8	3
HTR6	1	2	1	2	1	0	3	4	14	2	9	6	4	0	2	2
TMCO4	381	396	438	468	382	548	381	425	884	904	879	555	663	874	838	932
RNF186	0	2	4	0	2	3	0	0	17	21	23	0	14	4	11	0
AL391883.1	0	2	4	0	1	1	0	1	9	14	16	0	5	3	10	0
OTUD3	235	319	203	156	368	275	172	282	261	264	356	358	155	301	168	381
PLA2G2A	76	7913	4541	2597	2470	2605	7202	6307	1768	1079	926	2	281	793	427	3
PLA2G5	225	359	144	68	240	1304	178	266	0	0	2	1	0	12	1	0
PLA2G2D	30	6	6	47	8	14	130	76	0	7	1	8	0	1	2	0
Z98257.1	18	1	3	2	9	3	15	26	8	1	4	1	5	1	0	0
PLA2G2C	4	2	3	2	5	3	5	3	1	1	7	1	0	6	2	1
UBXN10-AS1	7	7	18	7	16	6	19	50	14	9	21	34	8	27	21	12
UBXN10	54	138	237	168	178	135	95	179	1003	680	1077	1256	546	673	885	610
VWA5B1	1	0	0	0	1	1	0	0	5	2	0	22	4	1	0	20
LINC01141	7	0	6	3	8	3	4	4	0	1	0	1	1	0	4	0
CAMK2N1	244	872	887	342	612	1235	315	854	383	206	144	580	137	320	287	329
MUL1	487	675	794	754	604	875	528	682	941	654	895	722	594	754	809	822
FAM43B	41	23	104	74	62	12	63	116	52	46	47	34	28	63	47	62
CDA	131	33	223	56	109	59	53	80	339	504	954	40	150	371	380	16
PINK1	1776	1982	2804	2193	2005	2415	1659	1904	2217	1720	2407	1334	1184	1872	2132	1273
PINK1-AS	1338	1388	2201	1584	1475	1892	1248	1531	1632	1403	1923	1081	884	1457	1670	1071
DDOST	3346	4521	5266	4535	4090	4131	3272	4354	5246	3743	5122	6420	4075	3591	5168	4676
KIF17	83	83	67	45	78	206	112	81	43	52	47	93	49	47	40	51
SH2D5	5	9	19	8	22	6	4	38	5	2	1	28	1	3	3	3
HP1BP3	4031	4458	4417	3673	4661	4760	3293	6052	4155	4060	4645	6068	3239	4834	3605	6249
EIF4G3	2151	2354	3873	3499	3058	2256	2182	3092	2663	1877	3354	3608	2270	3249	2524	2589
ECE1	2826	3807	5597	1834	3676	5081	2273	3751	4591	3606	4717	3778	3915	3162	9456	2727
AL031005.1	1	1	1	0	3	0	0	0	2	1	2	5	2	0	2	1
ECE1-AS1	6	3	7	7	9	4	0	7	1	6	7	9	6	5	6	6
NBPF2P	2	1	1	1	1	4	0	0	1	2	0	0	5	4	0	3
HS6ST1P1	0	2	3	0	1	0	0	1	2	1	1	1	1	1	0	4
NBPF3	217	459	338	190	210	401	186	350	370	418	433	333	149	437	317	924
PFN1P10	0	0	0	0	3	1	0	7	5	7	3	1	2	0	0	2
ALPL	307	837	2198	388	1236	454	812	1490	307	177	228	2918	207	1586	291	16119
RAP1GAP	2	103	55	14	13	66	16	30	614	635	278	425	770	377	1374	549
USP48	1296	1501	1459	1432	1398	1617	1208	1671	1656	1398	1881	2012	1198	1684	1351	1973
LDLRAD2	6801	3893	5400	3582	7544	6319	4261	3755	4056	2375	4388	2708	2226	2929	3465	2089
HSPG2	26459	14813	20737	13235	33480	26902	12676	14096	14716	10273	20331	11123	9646	13608	11679	10785
LINC01635	14	13	12	5	13	12	12	13	12	26	14	6	11	21	6	30
LINC00339	213	158	132	169	138	172	172	177	184	197	189	152	91	196	131	276
CDC42	4905	5868	7301	5322	4706	4913	4913	5246	8794	6421	9752	6782	6554	6456	9188	5287
CDC42-IT1	1	0	0	1	2	0	0	0	1	2	3	0	0	2	5	2
WNT4	167	914	2112	364	1304	167	399	2688	2364	944	2846	1522	1698	1929	1566	981
ZBTB40	1106	866	857	992	983	1286	799	1139	1158	869	1193	1104	882	1350	777	1425
ZBTB40-IT1	5	0	0	2	2	0	0	2	1	5	11	4	0	10	7	4
C1QA	26718	8752	12328	17360	13208	10789	19989	11103	1475	1197	1140	1691	3014	822	1081	830
C1QC	18814	6041	11553	16955	11508	7330	20091	11264	1521	1072	1387	1496	3383	810	1360	775
C1QB	20837	9929	14500	16416	14581	8590	22874	12702	2072	1664	2015	2035	4612	1016	1554	903
EPHB2	913	1349	1280	956	615	392	540	1178	92	80	103	384	173	34	217	110
MIR4253	46	65	51	66	49	36	30	59	4	7	7	22	11	0	15	3
KDM1A	1059	1694	1861	1441	1498	1889	1130	1673	2045	1328	2304	2956	1527	1975	1736	2909
LUZP1	1491	1214	2100	1986	2013	1746	1446	1911	1611	1183	1548	2220	1437	1560	1936	1633
HTR1D	2	10	17	6	28	1	6	12	65	140	79	9	210	18	88	22
LINC01355	224	299	92	111	222	206	214	266	216	293	389	385	293	480	137	956
HNRNPR	2574	3717	3911	3118	2790	3680	2531	3287	4315	2799	5004	6824	3634	4488	4297	8424
ZNF436	1489	2711	2597	3255	2344	2392	1516	1967	1582	971	1575	893	779	1553	757	4240
ZNF436-AS1	270	324	311	362	479	308	141	261	150	129	176	144	87	141	67	433
AL109936.3	2	7	7	2	3	4	0	4	3	2	1	1	0	0	0	6
TCEA3	466	1117	1059	1200	1121	1342	612	1415	311	184	423	255	143	583	140	1874
ASAP3	1064	2564	2316	2231	1928	2540	998	2231	1160	732	1372	869	659	1550	669	1051
E2F2	39	26	39	15	20	12	24	16	47	36	60	233	44	45	30	332
AL021154.1	3	0	0	0	0	0	1	2	2	0	1	3	2	3	0	3
ID3	3647	3654	7079	4696	6673	8771	2151	4151	2586	1797	2398	6524	2337	4091	1517	2988
MDS2	2	0	0	1	3	0	2	2	1	0	1	2	1	0	1	0
RPL11	14341	28699	29900	20553	16967	25722	15093	27791	25660	16839	25764	19673	16811	12643	22254	19248
ELOA-AS1	156	189	182	204	204	274	205	243	311	233	334	320	207	304	237	310
ELOA	1028	932	1048	1165	1029	1361	958	1110	1606	1249	1783	1646	1227	1592	1360	1413
PITHD1	643	586	711	719	671	716	757	836	626	461	609	606	431	490	526	573
LYPLA2	947	802	1396	1006	917	781	892	1155	2132	1434	1777	1653	1206	1520	2233	1178
GALE	254	198	339	214	308	158	283	320	1535	1283	1523	714	1102	1483	2047	556
HMGCL	718	682	813	717	643	656	640	699	1253	816	1097	692	794	890	1145	1285
FUCA1	1736	2268	3340	2698	5966	2225	8510	5039	838	774	936	726	683	988	963	692
CNR2	4	2	19	12	5	3	9	17	2	14	8	1	11	9	20	1
PNRC2	2393	3864	3757	3256	2573	4066	2634	3487	3166	2692	3231	3038	2440	2195	4547	2746
SRSF10	1705	2140	1902	1674	1755	2156	1489	2094	2695	2189	2883	3603	2288	2595	2070	3259
AL591178.1	6	0	3	1	2	3	11	2	5	1	0	1	3	2	1	0
MYOM3	54	9	17	14	55	31	12	8	16	5	11	8	9	11	14	3
IL22RA1	3	1	2	2	1	0	0	2	17	43	32	10	19	25	71	2
IFNLR1	56	36	29	49	29	18	43	47	43	41	28	115	47	18	82	66
GRHL3	3	6	15	6	4	0	3	9	7	1	4	14	24	9	9	11
STPG1	134	224	232	232	229	202	121	275	242	303	313	348	250	256	359	505
NIPAL3	499	471	551	677	598	633	449	543	945	971	855	463	680	871	1276	915
RCAN3	388	211	302	375	203	180	331	285	897	948	936	671	479	653	728	736
NCMAP-DT	71	34	38	55	25	38	59	31	146	144	180	82	65	117	77	106
NCMAP	3	2	85	5	15	0	1	29	310	269	1523	140	151	292	358	3
SRRM1	1876	2186	1759	1887	1921	2563	1582	2374	2585	2061	2575	3575	1955	2851	1894	5869
CLIC4	9952	8404	13210	10528	11661	8419	7180	9963	11286	6523	9547	9635	9223	6152	9825	6887
RUNX3	673	128	403	693	377	226	559	523	147	120	190	279	676	103	391	91
AL445471.1	10	1	10	3	3	0	8	4	1	1	1	0	18	0	3	3
SYF2	941	1341	1780	1280	1277	2197	1031	1526	1479	949	1398	949	824	987	1522	1541
RSRP1	3450	2292	1698	1845	2617	1664	1812	3173	3429	4574	5197	2448	2915	8667	1808	6060
AL031432.3	5	4	1	0	1	1	8	1	0	6	1	1	2	15	2	3
AL031432.2	39	29	22	18	28	33	5	43	24	38	57	10	16	38	7	28
RHD	60	69	39	49	63	48	10	55	35	70	91	14	42	39	27	27
SDHDP6	16	20	18	14	18	5	5	7	7	9	8	0	2	3	3	8
AL928711.1	5	4	3	4	5	3	6	11	1	4	9	4	1	1	1	3
TMEM50A	2606	2247	3858	3310	2815	2567	2896	2698	3947	3400	4794	2081	2374	2628	3797	2077
RHCE	171	112	174	150	154	111	144	132	219	182	303	126	104	110	190	85
MACO1	565	740	984	945	758	1131	571	747	1023	861	1228	808	655	900	1331	894
LDLRAP1	546	493	507	560	584	498	492	635	552	507	583	430	427	550	315	436
AL606491.1	6	2	4	1	1	3	1	6	3	0	4	2	2	0	0	0
MAN1C1	770	2525	1282	938	1148	2782	1242	1482	651	315	452	343	258	522	229	530
SELENON	3327	3184	3523	3706	3477	3723	2522	3127	2819	1736	2133	3377	1737	2352	1993	2540
AL020996.1	1093	1208	1195	1398	1261	1355	921	1108	1123	681	870	1189	737	897	700	961
MTFR1L	618	985	881	708	775	955	548	977	891	638	811	765	693	763	658	890
AUNIP	7	16	13	12	12	17	16	8	21	8	14	79	15	25	16	43
AL033528.3	74	291	132	110	96	227	45	170	271	123	150	174	195	214	196	173
PAQR7	301	885	423	370	367	663	219	536	871	451	511	505	732	713	592	554
STMN1	942	3322	2379	828	1341	2598	865	1521	2842	1508	1687	7390	1576	1725	3652	5693
PAFAH2	337	300	406	419	311	303	318	361	677	646	653	299	575	634	821	638
EXTL1	35	137	45	112	63	55	43	33	185	330	258	122	111	166	57	63
SLC30A2	22	13	18	3	6	8	15	9	5235	6062	13559	33	2997	6946	2693	1210
TRIM63	1	1	21	2	11	16	0	17	5	0	2	3	0	7	0	4
PDIK1L	228	246	288	284	210	299	247	229	240	196	315	219	175	347	165	404
FAM110D	117	121	170	61	144	176	113	111	138	75	57	32	45	31	68	25
AL391650.1	233	339	621	242	270	227	293	533	747	454	664	480	404	620	613	704
ZNF593	208	336	519	263	262	198	273	566	720	550	694	502	387	638	654	702
CNKSR1	14	33	48	29	33	28	20	70	641	798	820	346	325	950	489	505
ZPLD2P	4	15	8	0	0	4	0	6	8	11	22	16	9	82	1	2
CEP85	300	153	191	267	220	218	210	255	238	245	300	525	278	450	136	458
SH3BGRL3	4848	2014	3426	3718	3419	1972	3254	2873	3487	2590	3430	1903	3310	3545	4321	1512
UBXN11	2561	930	1334	1658	1857	957	1655	1590	1511	1089	1355	1373	1756	1113	1524	1311
CD52	781	210	410	571	727	214	796	516	163	207	132	89	747	80	380	43
CRYBG2	19	5	21	12	8	2	24	18	19	19	19	31	31	110	23	433
ZNF683	37	43	11	12	22	39	25	9	70	124	44	11	193	66	407	16
DHDDS	494	498	586	506	500	464	499	606	973	978	1188	616	728	930	891	776
AL513365.1	8	0	2	0	2	1	1	2	2	6	1	5	2	8	0	3
DHDDS-AS1	11	4	1	2	3	8	10	9	4	13	5	9	6	7	1	4
HMGN2	4082	5286	5526	4512	4064	7395	3309	4594	6294	3833	4671	14539	4267	3943	5246	12141
RPS6KA1	1370	348	765	1354	865	436	1248	797	973	796	774	738	877	888	1064	2090
AL512408.1	10	14	6	6	8	11	6	9	9	6	12	16	11	7	6	19
ARID1A	2097	1749	1914	1747	1861	2852	1611	2139	2858	2039	2997	3436	2406	3518	2245	4099
PIGV	271	277	333	387	337	232	232	341	432	315	390	287	313	315	295	650
ZDHHC18	741	530	940	724	776	600	710	836	1203	1469	1349	763	798	789	1110	673
SFN	9	16	254	34	39	3	10	201	2340	2549	2161	759	2007	1399	2412	854
GPN2	507	551	685	543	556	638	451	629	822	752	893	587	653	757	731	805
AL034380.1	41	39	48	43	27	43	41	32	67	49	44	28	28	47	45	64
GPATCH3	221	180	224	242	217	333	192	228	310	293	306	185	230	249	292	268
NUDC	1642	2194	2141	1911	1789	2603	1536	1984	3631	2535	2691	3679	2157	2375	3246	2972
KDF1	4	3	40	7	14	2	5	21	361	352	424	254	211	311	337	436
TRNP1	124	346	269	162	186	236	107	217	713	508	931	157	545	389	398	62
TENT5B	124	234	91	85	113	270	35	100	112	15	59	62	99	148	23	28
SLC9A1	729	770	1046	886	1050	834	673	951	1463	1231	1957	1133	1557	2037	1115	868
WDTC1	1557	1501	1839	1949	1558	2046	1289	1654	1959	1631	2074	1530	1269	2087	1950	1745
FO393419.3	7	2	2	1	4	2	4	0	1	0	1	0	1	1	3	6
TMEM222	578	529	602	525	596	622	473	573	892	701	777	716	598	822	590	799
ACTG1P20	0	2	0	2	0	1	0	1	0	1	2	4	2	9	0	2
SYTL1	291	73	234	209	137	85	243	398	405	239	233	587	341	621	307	521
MAP3K6	847	621	652	692	902	901	562	815	1039	596	1046	934	624	1354	397	736
FCN3	165	146	407	44	166	111	136	83	25	18	18	22	12	19	33	5
CD164L2	0	0	0	0	0	0	0	1	11	11	17	43	20	11	32	59
GPR3	7	10	21	4	14	5	9	7	6	9	7	271	18	10	7	22
WASF2	4112	4526	5438	5895	5406	7246	3653	4939	7299	8575	8412	3418	6831	6527	8548	6205
BX293535.1	0	1	0	0	2	1	1	3	1	2	2	1	2	3	0	10
AHDC1	1035	1561	1490	965	1774	2620	997	1708	2062	987	1393	1779	2198	2013	829	1853
FGR	784	184	407	480	793	221	814	490	315	269	318	244	1792	163	804	80
IFI6	1592	2904	3018	2401	1411	1873	1330	652	1143	705	2380	3842	505	1053	716	1322
AL445490.1	4	9	1	3	4	4	1	5	1	5	24	2	3	10	1	5
FAM76A	202	161	206	220	226	270	165	194	344	253	304	269	257	341	183	272
STX12	1927	1673	1877	2007	1706	1858	1490	1772	1772	1093	1935	2129	1448	1644	1519	2501
AL020997.3	8	3	0	1	1	0	2	3	1	2	3	5	2	4	4	2
PPP1R8	755	963	1209	943	755	1037	782	1044	1382	919	1388	1378	915	1056	1112	1180
THEMIS2	2101	461	1231	2189	1274	731	1482	1009	416	175	230	508	331	112	508	85
RPA2	796	928	1189	1360	900	1086	705	1199	749	658	771	709	539	556	744	706
SMPDL3B	20	12	50	129	31	10	78	151	277	141	74	476	163	61	423	325
AL512288.1	8	3	18	53	13	3	19	88	171	72	33	302	83	44	237	150
XKR8	210	198	267	253	238	200	180	232	289	216	198	160	245	194	246	259
EYA3	481	414	552	509	438	516	349	539	877	807	1145	791	600	866	744	973
AL512288.2	5	0	0	2	4	1	1	0	0	0	1	2	3	0	0	6
SPCS2P4	8	8	2	10	10	13	6	4	18	15	14	20	15	2	11	7
PTAFR	2244	553	1341	2423	1304	597	2133	1323	165	103	140	114	213	45	127	53
DNAJC8	1915	2741	2820	2563	2138	2444	2065	2487	2735	1605	2840	3125	1867	2146	2165	2309
ATP5IF1	1489	1446	1818	1223	1270	1423	1313	1605	2483	1786	2065	2008	1571	2511	2364	2897
AL353622.1	31	16	19	16	28	15	31	26	25	30	32	57	55	36	23	75
SESN2	305	436	670	526	493	613	292	383	452	287	402	349	455	395	540	242
MED18	229	263	305	307	264	149	223	245	429	287	436	175	274	377	417	435
PHACTR4	844	760	1011	864	880	977	725	868	1711	1370	1676	1945	1017	1712	1365	1858
RNU6ATAC27P	4	0	0	0	0	1	0	3	1	1	1	4	1	1	1	0
RCC1	423	699	1051	746	657	627	411	939	1317	940	1484	1526	638	879	891	1296
SNHG3	233	344	313	211	322	149	225	425	417	341	430	607	279	447	184	389
SNORA73B	1	9	2	1	6	0	5	9	0	5	1	11	9	3	1	8
PRDX3P2	6	1	4	2	3	0	0	1	6	10	7	5	2	4	1	8
AL513497.1	3	0	2	1	6	2	1	5	13	6	12	11	3	3	2	4
TRNAU1AP	318	353	398	327	317	309	259	393	542	456	504	397	382	396	425	418
SNHG12	257	120	144	162	239	202	200	257	234	189	230	265	127	154	103	207
SNORD99	10	5	6	4	18	1	10	9	5	9	9	17	10	7	9	10
TAF12	350	491	628	482	451	484	433	550	613	382	602	510	485	433	479	462
RAB42	257	66	211	220	314	112	542	321	83	26	75	68	70	111	34	132
LINC01715	11	14	2	12	9	4	9	11	2	4	5	2	5	1	2	2
GMEB1	303	257	350	289	275	389	284	280	423	308	387	463	273	341	355	436
YTHDF2	1088	1375	1545	1355	1272	1373	1128	1368	2075	1431	2261	2006	1398	1704	1979	1948
OPRD1	9	3	6	10	15	6	13	6	4	0	4	1	4	2	3	5
AL009181.2	3	0	2	7	4	3	13	2	2	0	0	3	0	1	1	0
EPB41	1138	1072	1092	1695	907	1585	1557	1488	1429	1179	1395	1332	1726	1127	3069	1136
TMEM200B	398	663	798	763	619	1166	479	945	802	380	437	788	803	393	835	471
SRSF4	1894	1892	2084	1780	1880	2375	1710	2112	2635	2054	2554	3104	1875	2488	2377	2448
MECR	235	371	319	262	317	291	174	312	569	359	441	562	300	552	248	648
AL590729.1	0	3	1	0	0	1	2	0	9	9	7	5	4	5	0	1
PTPRU	705	566	1074	928	1020	428	488	1041	2087	1591	2289	853	1035	2510	1302	1267
LINC01648	0	0	3	0	2	0	2	0	37	37	72	4	10	75	1	18
MATN1	22	10	9	25	16	35	13	24	19	23	36	77	23	26	10	44
MATN1-AS1	31	49	21	36	30	49	38	42	57	40	54	55	53	50	20	78
LAPTM5	31536	5927	14147	26296	14476	5817	29557	14197	1961	1510	1936	2107	3798	1014	2271	653
LINC01778	1	19	1	2	0	0	2	1	5	1	1	17	3	6	0	1
SDC3	4342	3455	4960	4812	3598	3018	5797	3980	7791	4228	5473	5446	7928	4108	3990	2137
PUM1	1926	2675	2919	2583	2442	3386	1916	2665	3513	2568	3745	3760	2422	3754	3834	3494
NKAIN1	0	42	205	3	28	4	1	46	21	20	29	67	191	3	100	8
SNRNP40	459	653	720	570	467	730	474	640	882	586	818	1159	579	642	578	700
AC114495.2	7	9	3	2	4	2	2	9	2	11	10	13	4	3	3	6
ZCCHC17	571	758	795	657	568	683	434	641	985	774	891	815	640	643	979	715
AL451070.1	262	413	422	309	316	347	253	378	529	350	468	438	324	367	446	424
FABP3	265	520	147	312	207	663	528	229	111	268	91	37	64	76	122	42
SERINC2	199	165	781	537	656	47	323	467	5736	5878	6302	2212	2558	5598	5533	3139
LDC1P	1	0	3	0	0	0	0	0	3	3	9	2	2	8	14	7
AC114488.1	1	11	2	2	7	4	0	4	1	1	1	2	4	4	0	0
TINAGL1	1041	1158	1411	668	1559	2528	709	1153	1079	905	745	1040	550	937	1045	164
HCRTR1	218	306	359	324	257	318	230	376	351	234	412	321	277	290	336	245
PEF1	996	1333	1467	1130	986	1417	865	1441	1565	1032	1495	1333	1104	1248	1389	1049
PEF1-AS1	974	1716	2772	1973	2655	1652	1061	1964	219	106	89	604	38	169	48	360
COL16A1	8921	14773	28393	17558	29537	15843	8015	17468	2063	779	708	5169	243	1334	386	3321
ADGRB2	142	390	412	359	454	299	89	394	28	15	8	661	25	20	4	151
AL354919.2	45	65	84	14	74	21	37	81	5	1	0	27	16	1	1	0
SPOCD1	316	471	634	106	526	108	250	572	40	13	4	139	73	7	19	0
AL354919.1	25	15	14	8	29	6	21	22	21	8	19	34	10	18	4	16
AL136115.2	3	2	0	3	2	0	1	1	1	1	2	8	3	2	1	0
PTP4A2	2923	3191	4389	3562	3036	3450	3328	4022	3670	2512	3611	3009	2608	2768	3057	2426
AL136115.1	0	3	2	0	2	0	0	2	0	1	2	1	1	5	1	3
KHDRBS1	1824	2534	3086	2373	2148	3530	1790	2312	3119	1968	2773	4119	2257	1871	3303	2977
AL445248.1	5	3	2	4	4	6	0	4	3	4	1	13	8	3	6	4
TMEM39B	351	422	421	395	352	549	306	411	517	360	471	567	350	378	520	445
KPNA6	1015	1020	1380	1180	1006	1234	943	1238	1990	1485	1791	1839	1340	1691	1859	1526
TXLNA	1688	2108	2365	1988	2266	2395	1733	2445	3348	2197	2696	2574	2152	2641	2242	2567
CCDC28B	170	204	238	118	209	165	104	183	179	133	169	312	143	134	82	179
AL049795.1	130	124	85	96	124	97	60	101	97	77	91	227	89	130	51	165
IQCC	74	103	79	78	79	117	48	78	90	61	74	247	80	110	73	242
DCDC2B	98	61	35	32	67	44	27	67	80	70	95	150	108	121	64	121
TMEM234	201	228	255	197	249	169	175	277	362	302	372	439	315	293	291	354
EIF3I	1479	2166	2397	1705	1924	2139	1510	2333	2814	1822	2871	2618	1829	2282	2366	2171
MTMR9LP	577	351	277	256	661	398	380	569	217	182	147	390	215	226	157	237
FAM167B	289	199	253	136	369	100	223	173	454	241	256	102	131	126	259	45
LCK	587	130	232	519	158	159	699	530	74	122	34	70	47	61	87	43
HDAC1	1440	1950	1754	1225	1532	1865	1411	1938	2896	2092	2621	2774	2442	2119	2382	2694
MARCKSL1	985	8011	4904	999	2493	4552	1558	3156	4509	2510	2349	6708	4039	2013	5691	2430
AL109945.1	0	6	1	0	2	16	0	8	1	1	0	1	0	3	0	7
TSSK3	130	170	54	49	146	112	47	108	71	77	72	117	49	106	25	119
FAM229A	117	219	67	36	158	140	55	140	105	90	85	127	88	135	45	160
BSDC1	1581	2939	2860	2316	2281	2648	1519	2416	2384	2028	2702	2787	1432	2381	2278	2625
ZBTB8B	0	8	8	5	2	2	8	1	23	5	14	63	6	8	1	123
ZBTB8A	152	243	290	262	275	228	114	210	523	224	301	386	187	262	276	776
ZBTB8OS	288	248	329	308	287	196	296	360	419	283	440	392	314	380	362	554
RBBP4	1742	3201	3243	2286	2135	3190	1800	2889	3408	2334	3664	4444	2531	2805	3180	4390
SYNC	265	983	1044	544	592	609	317	781	373	293	345	430	303	389	286	531
KIAA1522	380	2073	1548	769	930	1644	613	1623	4319	3848	3804	1763	2299	4265	3978	4551
YARS1	932	1865	1626	1262	1329	1284	1028	1511	1268	811	1495	1672	1164	1215	839	1113
S100PBP	532	1059	990	672	827	841	515	910	692	533	752	786	733	666	529	807
FNDC5	13	232	101	56	85	132	27	49	39	17	17	263	18	38	12	244
HPCA	113	210	169	102	136	119	121	167	133	107	130	211	93	126	123	286
TMEM54	191	352	314	199	251	207	178	335	335	216	245	326	162	291	285	516
RNF19B	821	375	757	1317	689	565	741	592	542	489	730	511	314	409	641	208
AL355864.1	1	0	1	1	0	0	4	1	0	2	1	1	0	1	0	0
AL020995.1	11	27	17	14	15	26	10	34	16	17	24	25	11	16	17	16
AK2	1629	1871	2025	1749	1524	1746	1546	2005	2202	1698	2770	2642	1824	2174	1822	2402
AZIN2	255	151	397	410	339	183	183	422	64	24	44	107	16	43	26	110
AL662907.1	12	8	5	4	7	9	18	7	8	3	7	14	3	14	6	12
TRIM62	170	143	169	133	157	237	136	170	172	121	144	160	123	173	136	166
AL662907.2	29	23	18	32	32	25	17	26	20	21	27	23	17	30	19	36
ZNF362	973	1167	1356	1084	1196	1348	947	1131	1084	594	838	1141	640	901	772	1374
AL513327.2	6	6	2	2	4	1	4	3	5	8	4	5	8	16	0	8
A3GALT2	2	1	0	2	0	0	0	1	0	2	5	7	1	3	1	0
AL513327.1	312	98	104	115	315	83	90	232	191	308	302	231	127	199	99	100
PHC2	3190	2863	5066	2719	4802	2897	2329	4127	4622	4012	4998	4049	2601	2677	5428	2217
RN7SKP16	40	14	15	13	36	8	13	29	20	27	44	49	21	24	7	16
PHC2-AS1	0	1	6	1	2	1	2	1	0	5	1	7	2	1	0	8
ZSCAN20	95	121	147	120	135	199	128	158	118	142	139	86	106	140	82	169
CSMD2	206	34	239	211	402	14	129	202	61	35	193	184	40	268	16	70
C1orf94	1	0	1	0	0	0	1	1	0	0	1	1	0	2	1	2
SMIM12	605	481	581	565	633	519	553	599	976	729	887	756	717	687	869	607
GJB5	0	1	2	1	0	1	0	14	4	0	0	6	0	5	5	3
GJB4	0	0	2	0	2	1	0	5	23	11	4	11	13	2	10	0
AL121988.1	0	0	2	0	0	0	0	1	10	2	0	3	2	3	1	1
GJB3	2	2	95	16	10	0	0	46	23	14	6	219	15	9	9	53
GJA4	1088	544	903	548	927	830	459	563	497	302	389	2860	288	287	545	386
AL122010.1	31	28	27	29	40	30	32	45	88	62	50	44	31	54	51	24
DLGAP3	21	45	23	18	18	29	17	13	13	3	7	28	5	13	5	8
AC114490.1	135	69	78	82	140	70	80	120	75	97	108	94	87	81	52	85
ZMYM6	361	297	272	280	273	279	252	296	265	260	313	222	245	296	215	277
ZMYM1	221	305	256	211	195	312	199	250	260	247	341	242	187	272	224	383
SFPQ	4542	5597	5203	4018	4612	4636	3695	5799	7843	6796	9053	10998	5886	8665	6715	9274
ZMYM4	1139	1866	2237	1859	1684	2244	1243	1803	2145	1629	1988	2093	1512	1710	1849	1960
ZMYM4-AS1	43	71	94	69	75	92	57	81	52	61	64	85	63	61	64	84
KIAA0319L	1000	1002	1213	1019	1011	1107	664	1084	1579	1547	1802	1787	1477	1609	1821	1933
NCDN	537	770	847	671	733	965	502	861	873	588	982	979	727	1130	633	741
AC004865.2	15	12	11	10	19	7	14	14	7	8	3	9	8	7	2	15
TFAP2E	41	16	14	22	27	21	30	26	19	8	17	12	21	25	19	14
PSMB2	1624	1744	2013	1820	1655	1516	1562	1650	2173	1363	2399	2414	1671	1743	1833	1672
C1orf216	382	419	513	427	502	568	391	558	414	197	255	403	325	237	284	199
CLSPN	71	23	40	25	30	20	5	19	61	73	72	544	99	36	65	272
AL354864.1	12	1	9	4	6	0	10	0	12	5	10	97	21	5	6	41
AGO4	1140	592	638	861	765	800	799	863	798	836	1164	609	631	910	959	689
AGO1	1166	959	1153	1255	1071	1283	1043	997	826	494	675	1215	592	708	628	1150
AL139286.1	4	7	6	1	7	1	5	3	7	4	5	4	2	1	0	0
AGO3	728	663	677	633	703	800	581	768	637	664	719	893	622	740	567	801
AL138787.2	19	26	29	17	17	32	27	25	26	28	29	52	30	21	36	40
AL138787.1	2	3	3	2	2	6	0	3	5	3	4	5	4	7	5	31
TEKT2	4	12	20	33	13	10	6	21	56	51	75	371	49	52	182	197
ADPRS	457	573	682	731	561	576	401	585	764	572	682	576	473	550	882	715
COL8A2	1789	983	3518	3906	2997	805	1311	2545	41	34	40	53	44	18	29	28
TRAPPC3	896	1011	1310	1244	1048	918	884	1143	1472	936	1363	1006	830	918	1081	1239
MAP7D1	3458	2107	3253	3223	2650	2461	2892	2645	3110	2284	4013	3181	1760	2576	3179	1601
THRAP3	3076	3199	4278	3672	3206	3888	2934	3921	5196	3871	5916	5080	3385	4850	4344	5860
SH3D21	764	1332	1029	963	1411	770	803	1232	678	413	724	861	622	903	769	2480
EVA1B	591	1236	982	760	1210	679	595	989	707	400	338	679	523	403	683	872
STK40	1499	1222	1320	1460	1199	1689	1675	1453	2168	1663	2666	1939	1837	1957	2432	1029
LSM10	558	506	676	532	469	393	610	592	550	260	389	446	384	352	314	311
OSCP1	84	179	242	222	242	170	100	238	284	167	248	462	255	191	331	366
MRPS15	674	916	1139	846	821	656	719	917	1591	990	1826	1183	1013	1100	1333	1164
CSF3R	1764	892	1519	1703	1855	443	1750	1433	159	200	189	404	1174	95	893	47
GRIK3	68	7	23	47	115	3	14	57	11	207	18	6	4	14	38	13
LINC01137	72	39	84	82	59	34	64	49	17	24	34	22	28	48	20	51
ZC3H12A	420	184	551	272	525	185	425	414	329	355	619	555	384	555	572	602
MEAF6	980	1236	1444	1326	1108	1544	953	1322	1930	1249	1840	1695	1147	1373	1681	1731
MIR5581	5	1	3	1	2	6	0	3	7	5	11	5	3	11	0	7
SNIP1	375	474	594	560	420	545	334	575	607	505	657	497	385	525	594	641
FTH1P1	0	0	0	0	1	2	0	0	1	2	1	5	1	1	0	4
DNALI1	270	814	586	540	422	726	297	604	672	489	591	1758	454	474	872	1207
GNL2	835	991	1694	1020	982	1031	759	1069	1579	1164	2038	2211	1480	1323	1854	1167
RSPO1	23	222	173	144	94	280	76	91	79	36	21	211	75	39	28	10
C1orf109	215	343	355	286	284	402	244	359	323	287	371	378	247	305	200	386
CDCA8	57	38	73	29	42	21	13	34	106	75	76	513	147	66	88	428
EPHA10	0	1	2	1	0	0	1	1	14	18	13	10	26	7	16	6
MANEAL	28	33	25	26	14	48	22	28	120	239	71	180	158	73	220	173
AL929472.3	19	13	13	10	5	21	16	25	99	146	61	117	114	47	106	115
YRDC	109	177	195	142	177	104	138	168	273	321	328	328	223	228	223	277
C1orf122	311	510	601	277	374	249	304	402	573	565	541	451	566	534	557	683
MTF1	450	398	547	532	509	643	439	512	3157	3521	3043	558	4097	1564	3592	782
AL929472.2	116	182	109	94	131	173	79	169	80	77	93	113	80	92	91	90
INPP5B	502	612	694	418	671	803	539	686	393	331	420	486	466	394	373	481
AL929472.5	7	7	3	0	8	0	1	5	0	1	0	6	2	4	0	1
RNU6-584P	3	6	5	4	3	7	2	6	0	2	2	3	1	4	1	3
SF3A3	1069	1495	1605	1317	1326	1516	1063	1574	1695	1128	1945	2064	1289	1474	1339	1579
RNU6-510P	5	9	10	0	11	7	6	7	3	6	7	12	6	5	0	1
FHL3	574	865	848	626	902	708	420	1012	594	311	511	872	486	399	341	271
UTP11	537	694	844	632	599	633	512	781	833	572	886	1022	691	629	679	727
POU3F1	0	1	0	14	4	1	14	5	1	0	0	2	2	1	0	3
RRAGC	346	272	425	393	341	433	310	371	328	204	282	161	174	242	314	178
AL139260.1	29	40	48	18	44	29	31	32	40	67	62	30	39	35	68	98
MYCBP	150	180	158	140	116	113	161	150	271	232	373	434	255	323	349	486
RHBDL2	28	26	55	31	27	15	51	39	88	121	72	44	70	59	145	200
AKIRIN1	720	541	650	755	618	651	641	750	926	736	809	1311	666	869	797	1250
NDUFS5	1705	2520	3318	2033	2089	1427	1608	1944	3022	1776	3635	3708	2019	1684	3456	2453
MACF1	12830	14489	14154	13998	15656	20976	9805	14200	10548	8755	12086	12254	9853	11659	12018	7520
AL442071.1	27	30	43	40	46	87	14	25	21	29	48	33	25	55	32	28
BMP8A	162	147	80	96	87	186	40	104	84	47	92	62	75	61	76	56
OXCT2P1	21	18	18	21	5	34	11	33	15	16	27	11	9	23	16	16
PPIEL	28	17	9	7	15	16	11	14	25	20	26	32	9	18	1	50
PABPC4	2942	2957	3191	3149	2988	4146	2497	3288	3506	2280	2808	3764	2209	2469	2629	3447
PABPC4-AS1	793	759	842	949	937	1386	732	941	1000	684	833	1018	754	684	716	1062
SNORA55	12	4	2	5	5	3	2	4	3	8	6	15	11	4	0	10
HEYL	717	508	472	392	621	1265	320	582	773	670	472	1138	702	510	361	1661
NT5C1A	2	11	6	1	2	27	0	10	0	1	0	1	1	2	0	22
HPCAL4	7	270	74	25	63	712	2	109	2	1	1	3	0	10	0	884
PPIE	738	999	865	689	788	1080	628	839	1119	779	1004	958	828	756	837	917
BMP8B	225	206	98	163	169	200	73	144	287	354	206	231	129	298	207	251
OXCT2	16	28	28	55	29	14	31	31	19	23	17	17	14	24	12	15
AL033527.3	2	1	0	0	2	1	2	0	0	0	0	1	1	1	0	4
TRIT1	253	357	347	310	293	337	217	376	458	338	582	575	328	417	323	507
MYCL	125	54	84	177	104	37	120	91	100	76	130	159	51	170	101	180
MYCL-AS1	27	15	23	26	16	6	21	13	11	12	16	17	7	34	16	21
MFSD2A	87	105	86	98	52	60	151	96	560	650	846	2505	717	715	657	1014
AL663070.2	4	3	2	2	0	0	1	7	13	24	41	117	29	37	10	47
CAP1	8485	6983	9555	8436	7187	6391	6962	7339	8855	6280	9559	5670	7980	7734	9104	10993
PPT1	6324	3235	4676	6817	5062	3903	6682	5116	3204	1894	3465	3457	2692	1977	1581	1956
RLF	517	547	675	651	525	771	503	736	781	560	932	1032	530	709	1050	884
AL050341.2	110	108	83	97	51	141	61	100	104	76	122	124	70	90	86	133
ZMPSTE24	1231	1681	2006	1801	1481	1869	1151	1665	2146	1459	2377	1590	1336	1697	1453	1206
AL050341.1	6	5	10	3	4	8	0	3	10	4	17	6	4	1	2	4
COL9A2	131	81	139	160	103	210	54	144	143	43	133	1677	42	522	36	118
SMAP2	2154	867	1201	2081	1500	1137	1608	1370	561	476	1009	1155	711	1031	699	647
ZFP69B	32	54	47	48	33	59	35	44	56	29	44	174	31	43	37	79
AL031985.3	44	39	48	37	51	44	54	55	50	31	30	144	30	45	55	72
AL603839.4	0	0	4	0	5	5	0	4	2	2	4	9	2	7	1	6
ZFP69	98	122	110	102	105	103	94	119	114	84	89	118	101	100	64	133
AL603839.3	6	4	2	6	25	3	2	3	5	11	7	5	15	9	4	3
EXO5	140	149	180	175	151	133	141	207	191	122	194	176	142	158	156	191
AL603839.1	56	68	104	89	72	70	50	71	95	84	89	80	63	75	52	83
AL603839.2	25	26	35	25	13	25	25	30	61	33	45	37	30	43	24	47
ZNF684	91	126	87	101	64	133	86	93	90	74	85	80	70	90	52	119
RIMS3	149	298	98	107	82	134	92	123	45	45	37	42	100	41	25	29
AL031289.1	2	3	1	0	2	1	1	0	2	2	2	1	0	3	1	3
NFYC-AS1	131	203	139	181	190	317	110	203	150	154	220	269	174	240	140	265
NFYC	941	1179	993	991	889	1428	929	1195	1072	947	1404	1347	804	1368	892	1333
MIR30C1	3	5	1	0	0	0	0	2	0	1	2	2	1	1	0	4
KCNQ4	13	91	29	15	29	100	13	45	6	2	9	29	14	11	6	31
CITED4	22	49	73	17	41	41	20	65	434	182	481	224	139	570	377	478
CTPS1	247	680	397	205	323	376	183	322	626	444	758	1240	530	529	420	534
SLFNL1-AS1	157	209	218	147	187	303	123	235	203	226	327	312	278	218	226	266
SLFNL1	26	47	23	11	36	29	10	43	44	75	49	53	57	50	19	45
SCMH1	639	1032	1172	731	976	1409	734	1027	1097	834	1270	1271	1138	992	917	1110
AC093151.2	0	1	8	0	0	0	2	1	0	2	2	2	1	2	1	1
FOXO6	1	67	44	8	15	31	5	22	5	8	14	53	2	4	0	14
FOXO6-AS1	0	4	1	0	1	3	0	2	0	1	1	3	0	2	1	1
HIVEP3	471	174	156	242	253	213	417	205	200	91	181	279	340	187	150	154
FOXJ3	1057	1059	1071	1050	1055	1490	893	1159	1146	938	1236	1382	862	1269	933	1547
AC096540.1	5	7	6	2	2	7	4	10	1	3	2	4	4	3	1	5
RIMKLA	8	18	2	18	3	9	4	7	2	0	6	5	8	6	9	23
ZMYND12	51	85	86	75	54	68	58	45	34	26	57	118	52	96	50	116
PPCS	969	1120	1487	1035	892	884	804	1284	1440	1130	1483	927	963	1281	1344	1432
CCDC30	90	94	70	76	81	123	27	118	85	70	89	221	85	108	106	196
PPIH	266	389	420	320	258	297	289	455	516	313	475	659	336	367	417	672
AC098484.2	1	5	3	2	5	2	2	5	9	1	3	7	2	6	4	1
YBX1	9540	8843	11713	10274	9195	10648	8959	10108	11119	7379	12810	11107	8217	9383	8994	9629
P3H1	1217	1662	2417	1568	1977	1346	1050	1711	1606	905	1445	2486	1382	1422	1332	1541
C1orf50	118	159	198	131	123	172	133	153	185	138	213	138	171	130	225	187
AC098484.1	13	9	14	9	11	20	12	16	10	11	18	15	12	12	18	21
TMEM269	0	1	1	0	0	2	0	1	1	1	1	1	0	1	0	1
SVBP	246	313	336	350	236	406	257	310	385	256	245	294	271	179	394	378
ERMAP	767	550	816	803	647	630	562	724	659	547	709	603	490	583	571	1020
AL512353.1	313	237	324	351	321	198	242	342	250	230	298	256	185	234	202	423
ZNF691	278	230	235	254	239	323	245	265	282	195	255	186	194	209	186	319
SLC2A1	647	487	1354	374	529	432	379	1043	2886	1399	2764	6211	2644	3123	13307	1998
SLC2A1-AS1	3	9	11	4	5	26	9	1	23	14	16	31	19	85	33	20
FAM183A	4	16	15	3	4	10	12	13	58	25	63	246	43	35	102	118
EBNA1BP2	543	824	818	681	684	824	638	733	1270	748	1407	1607	951	1012	966	1061
CFAP57	146	133	166	172	156	203	127	121	290	198	261	570	258	234	295	537
TMEM125	9	41	42	10	22	30	16	24	471	527	375	208	329	281	482	160
C1orf210	0	0	24	0	4	2	0	9	196	157	185	136	157	278	172	148
TIE1	1388	1072	852	611	1071	2472	922	839	995	696	532	941	630	611	1546	586
MPL	9	26	6	3	8	28	7	7	2	5	6	8	4	7	4	12
AL139289.1	10	3	3	3	4	3	4	5	4	4	3	8	2	10	1	18
CDC20	84	91	108	34	80	31	25	52	165	99	100	1317	144	90	130	1097
ELOVL1	1545	1419	1831	1544	1323	1265	1318	1547	3292	3040	3248	1542	2237	2852	2497	2553
MED8	688	734	983	810	743	828	631	903	886	662	959	744	819	659	894	815
MED8-AS1	224	240	283	231	219	248	189	260	255	234	281	263	245	219	245	245
SZT2	1511	1520	1366	1350	1670	1968	957	1808	1832	1512	2047	1877	1420	2182	1292	2083
SZT2-AS1	166	143	96	94	117	175	63	138	163	99	155	172	119	167	116	162
HYI	464	632	591	564	640	855	417	766	745	620	605	886	542	658	705	731
HYI-AS1	10	5	8	9	6	6	18	13	10	14	5	6	8	8	11	10
PTPRF	394	2773	1606	1254	1414	2239	647	1277	5834	6339	6639	4603	4510	6978	6594	8805
KDM4A	847	1191	1308	1105	1042	1358	834	1196	1576	1110	1676	1650	1173	1364	1000	2034
KDM4A-AS1	294	371	405	336	307	390	306	358	541	325	529	579	354	444	349	674
ST3GAL3	212	353	361	285	298	306	216	270	178	117	159	300	122	189	139	227
ARTN	27	9	18	6	15	13	8	33	8	8	10	31	16	16	31	26
AL357079.1	15	9	7	1	2	6	7	10	8	11	9	10	4	21	0	13
IPO13	727	1066	968	818	776	945	769	797	1233	850	941	1062	976	1294	911	1100
DPH2	315	342	380	323	349	364	224	319	634	396	642	718	420	591	307	685
ATP6V0B	2004	928	2007	1739	1415	962	1976	1646	1585	1265	1514	1241	1014	1513	1589	1481
B4GALT2	662	1171	1343	817	957	805	495	784	1041	621	877	1185	685	829	773	987
CCDC24	167	123	137	146	146	137	93	128	199	112	139	409	141	200	137	397
SLC6A9	216	192	207	184	233	255	154	238	133	89	109	361	84	207	119	238
AL139220.2	21	14	26	15	37	15	24	15	2	1	1	27	2	2	1	2
KLF17	12	7	8	7	3	1	4	4	0	0	0	7	0	0	0	0
DMAP1	706	659	633	668	844	730	553	843	953	776	871	934	635	836	631	1000
ERI3	593	912	865	853	796	912	556	735	949	685	952	1350	718	880	944	1067
ERI3-IT1	9	4	6	1	5	2	0	6	10	11	3	3	5	5	2	9
RNF220	1118	909	1266	1276	982	1309	825	1185	1494	1057	1373	1141	1037	1267	1160	1208
TMEM53	528	538	671	664	541	883	529	631	763	465	722	658	509	710	610	682
ARMH1	19	39	18	30	56	24	52	40	28	17	13	62	10	15	7	38
KIF2C	114	64	128	34	108	41	36	90	159	93	101	1030	209	92	184	830
AL592166.1	7708	17811	14102	11203	11334	21467	8011	14475	15444	9179	11865	12957	10510	9109	11932	12903
RPS8	20072	50044	39841	29450	28094	52475	21847	39550	44015	25829	38239	34363	29459	23727	32524	33448
SNORD46	3	3	1	0	5	3	0	2	3	1	0	4	0	5	0	2
BEST4	4	5	9	5	4	2	2	7	14	5	19	44	8	21	15	54
PLK3	500	175	419	600	526	188	393	416	236	163	276	1503	199	126	338	114
TCTEX1D4	61	15	47	63	61	18	39	44	25	25	42	182	33	12	46	31
BTBD19	605	363	322	466	850	183	267	494	264	131	203	917	235	220	246	247
PTCH2	65	1300	98	84	118	1131	164	257	106	91	79	1355	89	119	80	550
AL136380.1	0	2	0	0	1	1	2	3	0	1	1	5	0	3	0	1
EIF2B3	242	425	385	315	286	388	263	316	398	265	520	549	354	413	297	325
HECTD3	986	1210	1043	1025	1069	1618	1089	1189	1699	1147	1659	810	1141	1526	1080	1084
UROD	1199	2007	2021	1684	1629	1962	1291	1590	1636	952	1561	1293	1132	1091	1255	1191
ZSWIM5	60	599	201	83	144	582	136	280	95	94	85	191	95	113	140	157
LINC01144	12	10	9	8	12	19	7	6	9	13	18	13	11	18	8	20
HPDL	2	8	22	2	9	8	9	23	31	20	93	50	33	54	9	26
MUTYH	319	357	306	272	285	383	282	412	389	346	399	500	268	376	335	512
TOE1	198	260	283	242	210	358	271	306	352	288	388	421	273	304	268	312
TESK2	148	215	140	123	125	224	159	187	62	48	70	120	62	104	80	150
CCDC163	15	15	22	74	18	32	16	50	18	45	40	48	38	37	23	33
MMACHC	1620	1332	2098	1831	1520	1094	2123	1925	1812	1240	2031	1318	1133	1496	1259	1174
PRDX1	3981	2913	3969	4699	4166	2964	4174	3967	3979	2520	4470	3204	2559	2905	2764	2507
AKR1A1	1849	1470	2202	2052	1681	1496	1807	1966	1837	1266	1711	1858	1347	1509	1718	1889
NASP	1618	1599	1632	1192	1614	2372	1201	2001	2751	1859	3061	6944	2059	2601	1765	4594
CCDC17	43	41	44	16	39	42	32	46	121	94	199	294	147	129	219	313
GPBP1L1	1951	1626	2001	2224	1722	2192	1606	2102	2498	2047	2812	2110	1545	2587	2388	3140
RPS15AP10	17	1	5	8	6	3	5	9	5	9	12	6	12	16	3	24
AL604028.2	18	12	2	8	15	6	14	14	18	26	15	14	18	17	8	22
TMEM69	407	443	444	471	430	434	438	477	503	354	595	490	381	405	416	649
IPP	145	287	319	260	238	356	142	300	298	185	293	269	243	300	229	453
AL604028.1	8	23	22	19	27	30	9	27	42	24	41	19	19	29	33	54
MAST2	1764	2384	2247	1600	3256	2475	1370	3004	2365	1948	2935	4447	2909	3361	2499	3281
PIK3R3	410	427	459	243	676	473	291	355	343	283	338	751	341	468	335	494
AL358075.1	0	1	1	3	2	0	0	3	0	3	0	3	3	4	1	1
TSPAN1	18	21	624	36	199	17	26	291	6746	5680	8636	1764	4690	1639	5107	2030
POMGNT1	905	1303	1357	1193	1308	1243	721	1295	1670	1279	1751	1854	1423	1764	1626	2521
LURAP1	77	101	79	100	117	148	49	128	63	34	35	56	51	25	17	45
RAD54L	97	97	88	72	86	84	64	89	256	142	235	671	150	213	161	441
LRRC41	1253	1988	2154	1452	1643	1915	1090	1988	3520	2194	3938	3385	2318	4252	2393	3135
UQCRH	1117	1468	2013	1330	1166	1280	1028	1560	1972	1138	1577	1630	1399	1053	2010	1529
NSUN4	296	287	386	352	355	385	274	366	565	367	560	551	393	506	505	606
FAAH	65	91	74	62	30	49	50	94	322	300	277	410	242	129	257	332
FAAHP1	26	4	1	6	3	2	17	15	2	10	1	5	2	1	0	0
MKNK1-AS1	532	239	193	241	316	201	278	276	185	111	152	170	186	170	135	152
MKNK1	1760	850	868	853	1182	747	1235	1143	739	545	832	847	781	708	555	710
MOB3C	819	691	562	586	573	764	651	766	577	414	463	516	425	445	286	364
ATPAF1	557	828	744	586	536	959	466	775	744	539	684	752	602	557	670	800
EFCAB14-AS1	240	246	283	296	230	337	218	250	288	205	323	263	182	339	240	294
EFCAB14	3327	3163	3323	3519	2946	4709	2923	3404	3446	2633	3757	2907	2411	4313	2805	3847
CYP4B1	2	3	2	5	0	0	2	4	912	238	733	40	72	1105	19	200
CYP4Z2P	0	0	0	1	0	0	0	0	16	7	8	1	2	39	1	3
CYP4X1	22	26	26	24	35	85	34	34	42	12	38	115	7	63	10	383
CYP4A22-AS1	7	3	2	10	1	1	3	10	4	3	4	6	3	5	6	29
LINC00853	1	2	4	6	4	3	3	6	6	0	2	5	5	3	6	6
PDZK1IP1	23	71	1720	143	367	18	18	672	1099	367	233	105	942	228	2220	136
TAL1	211	143	75	66	173	265	119	116	66	59	49	100	50	60	74	48
AL135960.1	68	26	16	11	33	50	17	31	7	18	9	27	8	24	17	11
STIL	72	69	71	52	88	46	44	53	231	250	285	588	210	256	167	447
CMPK1	2531	1852	3046	2707	2462	2331	2297	2536	3942	3152	4693	2084	2470	3186	3547	2628
LINC01389	7	3	4	3	6	7	0	8	12	31	23	7	6	21	3	8
FOXD2-AS1	44	8	9	20	14	26	19	26	28	31	20	91	34	30	9	44
FOXD2	12	5	6	4	8	7	9	6	19	18	8	31	16	8	0	43
TRABD2B	60	155	266	114	387	93	107	434	43	21	15	37	40	50	35	12
AC096541.1	2	2	2	1	3	3	1	1	0	0	0	0	2	1	0	0
SKINT1L	1	3	9	4	6	7	4	10	2	2	7	1	4	5	2	8
SLC5A9	51	19	20	24	97	50	8	77	133	84	139	96	57	250	29	602
AL109659.2	11	11	12	5	21	22	5	15	24	25	21	24	20	39	8	120
SPATA6	147	247	151	178	150	352	91	211	178	144	200	335	151	226	217	366
AGBL4	6	3	5	2	1	3	4	8	6	0	6	12	1	2	6	13
BEND5	63	150	133	70	102	260	59	108	22	16	19	88	14	17	43	71
ELAVL4	11	1	0	4	2	0	3	1	6	1	3	0	3	1	6	0
FAF1	465	637	683	614	473	774	477	627	727	454	757	966	623	626	591	872
FAF1-AS1	3	0	1	0	0	3	0	0	1	4	2	2	1	3	0	1
PHBP12	1	0	1	0	0	0	0	3	5	3	1	2	0	1	1	1
CDKN2C	312	473	468	396	371	829	263	502	377	295	436	848	395	334	406	865
LINC01562	2	6	0	0	0	0	2	2	1	0	0	5	2	0	4	2
RNF11	1530	2218	2236	1674	1561	2818	1336	1558	1661	1089	1690	1934	1059	1416	2272	1371
AL162430.2	1	1	4	1	0	0	0	1	0	1	4	1	3	0	0	0
TTC39A	21	27	73	15	36	9	25	45	753	577	604	99	560	272	782	30
TTC39A-AS1	0	0	1	1	0	0	0	0	12	13	16	4	20	12	22	0
EPS15	2337	2074	2415	2855	2020	2748	2057	2591	2347	1551	2551	1482	1798	2269	1874	3149
AL671986.1	6	2	1	0	1	0	0	0	0	2	1	3	0	3	0	6
EPS15-AS1	4	0	1	1	0	1	4	4	4	3	2	0	2	4	1	15
OSBPL9	1949	2766	2870	2682	2674	3307	1969	2428	2229	1586	2743	2399	1586	2015	2342	2023
NRDC	2520	2387	2942	2758	2722	2604	2330	2712	3041	2227	3533	3402	2420	3013	2251	2977
AL050343.2	48	30	16	21	52	28	21	54	29	40	54	64	40	41	10	51
AL050343.3	3	2	1	0	2	1	3	1	4	0	1	3	0	1	0	4
RAB3B	227	669	1058	468	1399	631	193	536	22	48	40	166	35	16	15	187
TXNDC12	1682	2184	2285	2122	1843	1837	1544	1905	2204	1532	2434	2485	1794	1465	2085	1745
KTI12	134	229	210	159	161	226	132	199	270	134	145	164	116	195	164	127
AL445685.1	49	78	72	61	82	87	45	81	110	63	74	38	85	67	45	52
BTF3L4	856	1668	1535	1040	1075	1503	904	1162	1232	834	1374	1305	758	994	1090	1064
ZFYVE9	348	957	893	463	575	1024	353	763	841	579	995	976	568	877	510	966
AL139156.2	1	0	3	2	1	3	0	2	0	0	1	3	2	1	1	1
CC2D1B	991	795	1051	1035	1033	969	846	1135	1492	1309	1526	1055	1086	1326	1389	1087
AL513218.1	98	74	97	112	109	97	113	126	172	145	169	89	121	113	165	133
ORC1	22	16	31	20	18	11	13	25	51	21	43	358	67	35	37	170
PRPF38A	750	1109	814	890	813	1515	791	1135	1253	874	1248	1627	950	1186	928	1604
TUT4	895	1211	926	840	902	1260	784	1252	1034	915	1152	2395	962	1145	993	1596
GPX7	274	703	764	724	797	579	273	488	710	450	716	1192	883	640	381	745
SHISAL2A	27	5	6	16	15	8	16	20	12	13	14	41	28	5	23	46
COA7	399	331	439	364	305	411	349	398	711	402	566	478	402	563	281	510
ZYG11B	910	1088	1199	891	923	1395	863	1015	1002	668	968	1099	759	1072	769	1120
ZYG11A	0	3	1	2	1	1	3	2	5	1	6	15	2	43	2	32
ECHDC2	889	1810	581	587	1044	1620	554	1806	1320	1269	1190	1714	1033	2300	732	2634
AC099677.1	34	15	5	8	25	26	12	29	15	34	26	46	16	60	8	39
SCP2	2085	2546	2548	2159	1850	2284	1687	2093	2587	1510	2427	2073	1643	2375	1712	2356
RRAS2P1	8	3	3	0	2	5	3	4	1	2	2	5	5	3	0	3
PODN	2265	8279	3132	1923	3520	12414	2309	2803	1499	844	791	984	774	607	667	224
AL445183.1	657	2629	868	601	1057	3445	734	784	477	256	231	265	188	166	184	81
HIGD1AP11	9	40	12	8	12	27	2	6	5	7	5	6	4	2	0	3
SLC1A7	57	288	64	51	67	409	37	50	59	31	22	48	26	14	8	8
AL445183.2	4	30	3	11	0	35	9	0	10	12	4	32	3	9	0	4
CPT2	447	424	461	473	428	451	484	411	649	535	791	490	639	710	547	875
AL606760.2	236	229	227	289	263	248	241	225	374	296	462	288	407	476	339	545
CZIB	871	1143	1071	946	973	1266	772	1218	1199	853	1136	1210	949	950	849	1012
MAGOH	290	371	429	257	258	309	252	382	551	376	598	673	342	345	439	464
AL606760.1	14	26	22	22	30	22	6	22	22	15	55	30	21	30	22	54
LRP8	207	253	153	104	136	145	133	153	248	179	581	342	223	446	144	165
AL355483.1	7	6	3	4	10	6	5	10	6	3	10	11	8	13	4	2
LINC02812	16	2	4	12	5	0	7	6	2	0	0	3	0	0	0	0
GLIS1	58	11	120	44	104	5	45	109	6	3	0	77	5	5	33	10
NDC1	313	366	457	387	362	398	232	378	506	370	583	1144	361	471	333	897
YIPF1	478	500	726	628	520	462	520	689	765	419	683	525	452	494	445	636
DIO1	23	8	6	5	13	8	9	17	10	7	9	4	1	6	4	13
HSPB11	411	480	483	310	375	454	344	361	611	432	569	736	460	446	561	611
LRRC42	234	509	688	339	441	438	260	487	731	451	660	945	527	365	606	531
LDLRAD1	0	0	0	0	1	0	0	2	66	47	135	192	109	119	184	112
TMEM59	3122	4654	6032	4793	4062	4824	3656	4629	4693	3387	4637	3116	3193	3519	5323	3371
AL353898.3	9	13	10	4	6	9	7	22	4	15	9	5	11	9	9	17
TCEANC2	390	276	339	379	367	356	255	327	324	277	290	355	292	349	173	527
AL353898.2	15	12	10	10	8	16	10	11	9	6	10	9	10	9	4	15
CDCP2	3	7	0	1	3	5	4	0	0	1	0	1	0	0	3	0
CYB5RL	63	69	48	46	63	110	57	65	37	57	62	54	45	91	32	89
MRPL37	772	1414	1336	1078	1211	1716	819	1163	2428	2022	2728	1980	1725	1946	2416	1689
SSBP3	1145	2703	1448	1318	1170	4362	1070	1172	2207	1656	2184	2609	1143	2362	1994	1930
SSBP3-AS1	38	24	12	4	21	29	11	31	36	39	44	43	34	46	5	28
ACOT11	196	138	142	142	157	245	124	138	554	455	634	187	302	690	479	383
FAM151A	44	36	34	42	36	96	54	49	195	154	219	46	84	210	188	129
MROH7	36	20	4	5	21	34	3	17	27	26	21	14	23	23	11	14
TTC4	11	6	8	8	6	5	1	7	17	13	14	10	9	10	10	14
PARS2	68	134	108	119	99	154	87	128	144	80	125	93	97	130	123	148
TTC22	37	16	35	27	18	8	35	66	270	355	345	61	236	211	490	110
DHCR24	587	1222	1434	743	947	2947	476	1260	3528	2966	6714	2649	2918	5629	3653	3914
AC096536.2	57	118	139	67	105	287	30	116	334	337	607	305	260	639	426	430
TMEM61	19	1	0	1	1	4	14	8	103	148	104	4	70	125	149	139
AL590440.1	12	0	2	2	0	0	11	7	61	107	77	6	37	135	122	99
PCSK9	40	10	60	45	28	7	4	29	13	4	4	198	4	9	5	33
USP24	1532	1365	1259	1583	1152	2035	1442	1508	2204	1662	2173	1560	1611	1866	1673	1870
AL603840.1	0	0	5	1	1	6	0	6	0	0	1	0	1	4	1	8
AC119674.1	6	6	1	1	7	11	5	1	2	1	5	7	1	6	0	1
LINC01767	0	0	0	0	2	1	2	0	5	0	3	3	2	2	8	2
PLPP3	989	3529	3750	2588	2319	6117	2386	2953	4390	3163	5312	1580	1179	5565	1223	2727
PRKAA2	31	150	102	63	81	182	27	77	185	274	234	362	171	345	399	390
FYB2	0	2	12	4	1	0	8	35	52	50	30	325	75	114	265	110
C8B	0	0	1	2	0	0	0	3	9	15	17	0	15	8	25	0
AL161740.1	0	0	0	3	0	2	4	0	0	2	3	21	0	6	1	2
DAB1	3	1	13	7	8	45	14	8	14	6	24	229	7	79	14	29
OMA1	190	206	153	202	124	191	179	235	175	188	219	123	175	187	220	260
TACSTD2	163	282	1170	262	561	144	203	557	1635	448	418	2135	383	452	1972	600
MYSM1	1001	942	765	821	1041	1013	896	1135	1262	1408	1986	1535	1198	1930	1004	2046
JUN	5898	7047	10026	4844	8869	9803	9369	4826	8134	4570	7709	14218	10647	5901	1985	8000
LINC01135	4	10	6	18	8	25	8	27	4	5	2	7	2	1	0	8
AL136985.2	7	4	1	0	1	3	6	7	2	2	1	1	0	5	2	1
LINC02777	32	48	37	32	40	38	27	34	8	9	5	15	5	10	7	25
LINC01358	14	18	49	32	18	16	37	51	56	24	39	7	54	33	25	223
AL592431.1	0	1	0	0	3	1	1	3	1	2	3	0	2	4	0	9
AC093425.1	0	5	4	1	1	4	0	0	5	2	3	0	3	0	1	1
AC093424.1	1	1	2	0	1	2	1	1	1	0	2	0	1	0	0	0
FGGY	109	160	186	149	152	146	123	224	142	94	230	152	147	233	138	316
AL035416.1	1	0	1	0	1	2	1	0	0	1	1	1	1	5	0	1
HOOK1	11	13	58	31	33	8	34	64	1334	1234	1261	665	1640	1167	3331	3203
CYP2J2	1	3	7	6	3	2	1	7	111	91	139	149	156	386	338	1160
C1orf87	0	0	0	0	0	8	2	1	50	23	58	122	43	51	90	164
LINC01748	12	5	3	3	10	11	2	1	2	2	2	3	1	0	3	0
NFIA	419	1411	570	537	445	2509	594	566	622	407	751	1278	491	2018	511	3004
NFIA-AS2	5	10	3	3	6	19	17	11	7	4	1	1	1	0	3	7
TM2D1	338	457	467	399	356	489	308	426	385	306	523	387	318	461	371	470
AC099791.2	3	8	5	4	5	7	4	7	3	8	0	2	4	1	7	3
PATJ	227	324	355	272	283	525	263	358	2030	1972	2255	1157	1472	3762	2195	3015
L1TD1	0	10	21	14	5	20	15	18	0	4	3	0	1	6	7	10
KANK4	0	5	15	17	19	10	2	7	3	5	4	46	8	3	5	13
USP1	783	848	937	995	775	1222	653	898	1136	1003	1263	1746	737	854	893	1586
DOCK7	739	1074	1302	899	901	978	681	933	1161	799	1444	1461	797	943	878	1085
ANGPTL3	1	3	2	1	1	1	2	2	1	0	0	9	2	3	0	4
AC103923.1	8	5	4	0	4	5	1	4	3	1	1	5	3	3	2	0
ATG4C	541	349	416	364	357	381	442	400	243	176	300	272	209	197	126	279
ALG6	217	214	190	179	205	236	198	244	350	254	481	367	229	367	189	499
ITGB3BP	632	1269	1495	1313	1328	823	627	1350	520	493	832	779	396	522	369	757
EFCAB7	164	308	286	225	193	273	146	249	203	142	267	304	177	197	161	332
RNU7-123P	0	5	4	0	3	1	0	1	1	0	1	2	1	1	2	0
DLEU2L	29	11	13	17	19	11	13	26	7	18	23	33	13	21	1	38
PGM1	1856	3949	4578	4739	4489	2230	2303	5008	1186	1070	1896	1219	950	1312	1029	1393
RN7SL130P	12	8	7	0	13	4	7	11	2	4	13	11	7	2	1	16
ROR1	317	224	242	503	351	329	182	297	425	132	188	737	108	253	115	317
ROR1-AS1	6	2	6	27	6	6	4	16	0	0	0	4	2	2	1	1
CACHD1	230	1228	604	413	502	1814	497	692	406	295	451	947	233	305	465	492
RAVER2	122	404	369	286	268	448	227	339	249	238	263	581	156	210	325	555
JAK1	5092	5532	7894	6635	5573	7638	5578	6431	6730	4381	6736	5916	5261	6793	7361	6137
LINC01359	39	24	8	8	34	23	13	39	22	22	22	9	13	18	19	6
SLC2A3P2	2	2	1	3	3	3	2	2	2	6	9	1	0	5	2	1
MIR3671	8	6	2	2	9	13	6	12	6	16	0	6	3	15	3	2
AK4	200	550	421	194	319	261	201	381	1189	1289	1400	538	860	3001	1279	3613
DNAJC6	21	39	59	34	41	47	20	51	447	861	384	46	351	205	395	43
LEPROT	2676	3238	4868	4266	4073	3778	2632	3995	5455	5428	4647	2234	3904	3033	5988	2045
LEPR	502	1001	990	674	663	1470	411	808	1505	2117	571	778	872	412	1243	695
AC119800.1	1	0	3	0	1	1	5	1	2	4	0	0	1	2	1	0
PDE4B	458	449	1108	821	626	550	522	576	231	235	484	1550	470	341	955	141
SGIP1	536	82	465	372	764	152	265	707	138	118	51	586	287	145	948	105
AL139147.1	49	22	69	52	120	17	54	91	17	11	6	76	23	14	119	7
TCTEX1D1	106	36	75	59	61	12	127	52	27	63	59	90	24	41	45	118
WDR78	61	149	118	131	123	80	70	111	231	193	242	457	200	217	287	479
AL592161.1	7	12	28	25	17	7	4	19	41	30	24	55	21	24	28	56
MIER1	1228	1238	1398	1362	1167	1581	1153	1324	1444	982	1190	1091	954	1143	1523	1381
SLC35D1	533	444	691	727	508	453	451	712	666	673	817	570	603	821	785	669
C1orf141	0	9	2	2	1	9	4	0	2	0	3	2	1	0	0	8
IL23R	30	1	6	8	5	2	21	7	1	1	0	1	2	5	2	54
IL12RB2	53	26	34	69	30	55	28	93	5	5	5	14	7	14	8	7
SERBP1	5847	8355	9351	7555	7410	10398	5922	7590	10595	6523	11592	12694	7740	9325	8650	11875
RNU6-387P	2	2	1	0	4	0	0	4	4	2	4	17	1	2	2	8
GADD45A	643	1199	1831	747	1095	1440	637	1326	5734	3910	3332	763	3588	1345	11566	291
GNG12	2096	5627	5032	3210	3529	6006	2195	4131	2833	1655	1898	2643	1780	1974	3625	2284
GNG12-AS1	68	173	128	95	118	173	86	125	176	132	269	285	93	150	169	113
DIRAS3	48	7688	2726	307	2061	1938	722	3145	32	21	42	64	12	17	22	16
ARL5AP3	2	12	10	0	5	6	5	2	3	1	2	1	1	3	1	3
WLS	1143	3586	2161	1659	1587	3404	889	1526	3593	2674	5696	4840	1781	3190	3088	1919
CTBP2P8	6	9	3	2	6	10	3	11	9	22	25	26	9	24	5	6
RPE65	6	31	4	3	2	7	2	0	1	0	1	14	0	0	0	0
DEPDC1	46	42	71	15	43	12	24	23	48	57	52	646	88	44	38	601
AL138789.1	5	6	3	4	9	1	1	1	7	10	9	98	18	9	7	99
LRRC7	26	19	17	10	17	14	9	17	21	21	26	40	16	37	11	30
LRRC40	349	490	477	381	362	448	246	384	544	374	587	592	421	415	490	498
SRSF11	4105	4365	3608	3823	4246	4374	3212	4702	5306	4244	6017	5919	3890	5136	3906	5882
ANKRD13C	582	660	886	943	781	989	579	671	986	662	1083	948	799	991	917	952
HHLA3	94	134	129	92	121	136	160	147	123	55	86	92	73	113	91	145
HHLA3-AS1	4	1	1	2	3	3	0	6	1	3	0	2	2	3	1	9
CTH	35	61	82	46	53	92	34	93	97	82	222	91	78	213	131	769
AL354872.1	0	1	4	0	0	3	0	0	5	2	5	4	0	6	0	23
PTGER3	181	238	420	1072	580	458	265	354	140	98	103	150	27	63	29	108
AL031429.2	1	0	3	7	4	1	4	2	0	1	0	1	1	0	0	0
ZRANB2-AS1	360	431	299	324	358	401	297	356	354	320	424	474	358	378	185	457
ZRANB2	1945	2352	1608	1793	2076	2358	1485	2331	1982	1575	2555	2840	1861	2127	1213	2914
MIR186	21	15	6	9	20	14	7	15	7	11	18	13	14	10	9	40
ZRANB2-AS2	13	16	13	31	4	23	6	12	14	5	15	27	11	24	6	17
NEGR1	65	507	335	108	299	863	68	168	80	71	23	29	22	108	57	28
LRRIQ3	15	29	16	22	3	19	3	14	7	15	30	31	2	22	16	33
FPGT	278	295	247	326	196	222	222	227	193	202	255	199	177	213	142	279
FPGT-TNNI3K	32	18	12	20	15	27	11	12	10	9	22	18	5	17	2	18
AC093158.1	2	11	3	4	13	15	1	9	6	0	3	5	0	4	1	2
AC105271.1	1	1	1	2	2	1	0	0	1	0	0	2	0	1	0	1
ERICH3	3	6	6	24	7	6	10	8	130	114	130	550	153	114	272	268
ERICH3-AS1	1	0	0	3	0	0	0	2	10	6	12	60	10	9	22	23
AC135803.1	2	0	1	1	3	2	1	10	1	6	2	4	5	7	9	13
CRYZ	857	933	765	792	515	631	507	720	1638	1104	1263	1076	907	665	1306	2007
TYW3	477	679	597	734	552	783	504	662	650	548	660	584	429	517	414	566
SLC44A5	1	85	36	7	30	47	6	38	10	4	6	18	6	1	7	6
ACADM	764	1028	958	1047	856	1004	787	928	732	532	911	988	691	565	632	824
DLSTP1	18	14	7	10	15	16	6	14	7	17	15	15	17	20	6	27
RABGGTB	942	939	951	884	828	770	714	897	856	764	1202	1082	772	749	715	791
MSH4	11	5	2	13	2	2	3	4	9	3	10	10	6	7	7	12
ST6GALNAC3	110	103	94	70	87	177	82	68	122	51	122	293	82	52	100	111
ST6GALNAC5	465	325	913	705	753	281	320	430	57	13	42	80	53	92	47	11
AL035409.1	8	5	17	17	16	6	4	13	0	0	0	1	3	0	1	4
PIGK	902	1201	1495	1505	1091	1218	1016	1186	941	573	914	920	699	680	840	685
AC113935.1	1	2	3	2	1	0	0	1	0	1	2	4	0	1	0	3
AK5	63	56	62	95	93	64	35	51	26	24	9	42	64	16	132	2
AC118549.1	698	974	921	977	775	1171	793	920	896	627	927	823	635	806	792	882
USP33	1048	1079	1060	1265	1038	1179	986	1258	1538	1215	1589	1932	1139	1674	1570	1919
MIGA1	421	372	443	517	502	589	358	449	865	785	797	470	644	555	1190	616
AC138392.1	2	4	0	0	2	3	1	1	3	0	0	3	2	4	0	3
NEXN-AS1	209	392	204	264	359	438	128	233	30	13	23	110	62	27	26	8
NEXN	2099	4018	2172	2944	2859	3278	1393	2232	276	113	204	763	437	344	187	91
FUBP1	2226	2975	2491	2415	2424	2888	1895	2904	3062	2418	3323	5313	2758	2931	2754	4048
DNAJB4	683	1167	869	1002	831	1049	751	990	412	268	336	460	413	514	517	562
GIPC2	75	124	45	25	45	174	43	59	150	179	111	134	77	353	163	157
AC103591.3	0	6	2	4	6	3	1	7	2	3	4	5	1	5	0	7
AC103591.2	2	4	5	0	1	2	0	1	1	3	1	2	1	1	2	2
PTGFR	253	41	157	518	178	277	275	129	20	9	14	78	5	32	6	53
IFI44L	932	1367	1576	1300	483	1040	854	483	150	107	626	696	89	128	89	291
IFI44	1344	1066	1194	1165	736	835	854	687	316	190	612	631	219	167	244	354
AC104837.2	1	2	0	1	2	0	0	1	0	0	1	1	1	0	0	3
ADGRL4	1618	1153	1262	705	1367	1465	1323	1181	929	770	992	691	812	593	1447	336
PSAT1P3	2	1	0	1	1	0	2	5	9	2	10	1	10	3	6	1
LINC01781	1	1	0	7	2	2	1	5	1	5	0	4	8	0	2	0
ADGRL2	1008	2546	2028	1178	1432	3663	964	1479	2257	2279	1578	1913	2325	1080	3385	827
LINC01725	1	1	0	2	0	0	0	5	1	1	9	8	1	4	3	2
TTLL7	194	189	92	98	156	274	78	192	97	61	85	160	141	130	147	201
AL359504.1	24	47	28	12	16	24	13	36	28	33	40	27	17	37	5	57
PRKACB	1798	1282	1592	1876	1224	1631	1723	1510	1338	977	930	939	1670	1220	1582	692
SAMD13	7	6	13	7	3	7	9	4	18	8	9	12	9	47	15	35
DNASE2B	11	2	10	6	26	12	13	4	1	0	3	0	1	6	0	1
RPF1	575	746	674	830	663	922	610	722	1260	802	1214	1186	870	1011	842	888
GNG5	2053	1796	1923	1781	1978	1784	1602	1831	2517	1292	1687	2414	1825	1829	2273	1854
SPATA1	300	277	335	435	279	239	289	324	229	206	288	269	192	199	225	202
CTBS	952	841	851	1383	792	633	976	863	492	487	625	544	500	484	539	442
SSX2IP	202	163	259	267	229	141	198	282	319	226	360	1441	264	282	173	508
LPAR3	0	8	3	8	6	4	5	6	330	144	506	496	77	871	68	996
MCOLN2	112	21	27	49	48	15	78	53	43	37	25	75	26	67	8	106
WDR63	9	5	6	9	11	2	2	12	49	19	52	204	57	63	63	181
MCOLN3	58	67	44	102	83	29	69	69	163	71	119	378	112	96	27	614
AL603750.1	3	35	8	28	21	25	11	16	13	10	9	31	10	9	17	6
SYDE2	22	106	88	60	56	99	45	48	34	45	47	114	55	66	61	109
C1orf52	397	444	419	360	343	409	334	451	492	396	521	485	316	464	334	466
BCL10	282	280	343	283	303	252	311	320	521	518	488	457	331	379	659	415
AL078459.1	5	6	16	4	24	13	16	7	6	13	4	10	16	8	23	11
DDAH1	662	3137	1267	1410	1192	874	564	920	1344	774	1136	1851	1032	995	1304	1614
AL360219.2	2	2	1	0	0	3	0	0	4	1	0	2	1	7	0	3
AC092807.4	28	47	24	36	27	30	18	24	9	2	4	25	20	11	8	3
AC092807.3	1	11	2	1	5	1	1	3	0	0	1	6	2	0	0	1
CCN1	2775	16786	5843	5810	11696	3108	3068	5527	543	1476	1346	9436	5390	690	1925	288
ZNHIT6	548	668	595	754	457	638	469	694	737	415	627	598	413	599	437	938
COL24A1	256	106	526	367	484	211	228	511	57	56	102	90	193	21	52	157
ODF2L	1011	839	778	828	956	858	738	1015	1598	1446	1562	1597	1071	1619	1551	1343
CLCA2	2	3	10	0	0	0	0	6	3	0	1	5	7	4	7	1
CLCA4	0	0	8	0	0	1	0	1	34	5	20	197	4	4	3	1
CLCA3P	0	1	0	0	2	0	0	1	3	3	0	2	1	3	1	5
AL049597.2	14	22	13	12	29	7	21	18	9	10	10	9	15	16	7	9
SH3GLB1	2594	2130	2992	2822	2644	2410	2243	2334	2828	2147	3036	2148	2173	2388	2434	2084
SELENOF	2480	3194	3826	3653	2770	2866	2453	3155	3353	2457	3391	3072	2274	1837	3107	2341
HS2ST1	1019	1461	1901	1539	1368	1489	1117	1489	1046	488	904	1212	816	664	597	757
LINC01140	60	169	108	99	84	148	41	116	45	50	57	49	22	34	7	30
LMO4	1131	1470	2729	1763	1579	1362	1477	1876	4810	2811	4864	2441	1999	2557	1935	4065
PKN2-AS1	5	6	8	1	4	6	0	9	5	4	7	9	2	6	1	1
AL445437.1	4	28	26	14	2	26	6	20	10	6	6	1	3	2	0	2
PKN2	1033	1497	1372	1170	1077	1860	954	1147	1651	1436	2042	1640	1170	1623	1661	1739
RNU6-125P	1	8	1	3	10	4	3	6	2	7	6	5	2	6	0	6
ELOCP19	6	9	1	1	6	4	4	1	6	3	5	5	3	4	0	7
GTF2B	363	570	588	507	369	480	470	633	527	421	724	462	436	453	627	457
AL445991.1	9	4	2	4	9	3	0	5	2	5	4	3	8	12	3	10
KYAT3	325	614	536	468	453	591	265	239	500	389	693	440	547	524	316	499
RBMXL1	362	409	475	400	387	567	364	473	727	537	849	601	458	805	451	762
GBP3	1059	1448	1401	898	1083	1201	1002	710	1127	1091	1058	1669	976	1568	1222	1153
GBP1	1395	2524	1620	1919	1233	1609	1252	1970	2088	1907	3037	4861	2626	1695	1557	692
PTGES3P1	51	40	32	42	27	42	40	43	54	108	110	29	26	97	33	5
GBP2	2623	3485	3244	3707	2469	4140	3219	3449	4928	4351	7556	1490	2512	4769	3906	564
GBP4	926	1553	730	1333	737	1967	1421	928	400	545	455	950	301	430	455	345
GBP5	1005	302	469	982	259	419	1177	809	156	238	109	229	140	113	202	53
AC099063.1	127	41	55	107	34	64	167	135	22	25	18	36	12	15	23	5
GBP6	5	32	8	10	15	24	16	14	1	0	1	6	3	1	3	5
GBP1P1	38	111	14	78	67	40	36	108	34	65	11	23	15	20	6	15
LRRC8B	263	136	159	212	175	198	243	215	209	231	269	432	213	208	236	238
LRRC8C-DT	49	56	29	46	46	73	30	58	33	30	27	60	27	34	29	32
AC093423.2	14	8	3	2	4	7	3	6	0	0	2	1	2	0	0	2
LRRC8C	897	520	469	599	481	855	766	532	289	145	199	463	259	195	247	149
AC099568.2	3	2	2	3	4	0	2	2	1	3	2	5	3	6	1	6
LRRC8D	530	425	654	586	478	431	518	552	295	195	335	350	313	200	148	222
GEMIN8P4	7	7	8	6	0	4	1	8	2	3	2	11	4	4	2	14
ZNF326	883	1264	966	810	1009	1181	727	1110	1407	1132	1534	1544	943	1222	1119	1513
LINC02609	42	120	138	68	148	118	87	154	63	49	49	65	37	71	10	86
ZNF644	937	1131	1246	1161	957	1496	994	1126	1326	1122	1650	1168	1006	1244	1292	1366
HFM1	16	126	48	18	55	141	34	61	16	12	25	31	22	34	2	32
CDC7	216	306	199	151	247	148	195	201	372	417	693	546	296	482	144	370
TGFBR3	610	4087	1952	839	796	6415	1169	1516	1291	855	1444	1036	463	1457	665	741
EPHX4	13	16	48	9	32	9	17	21	20	10	17	25	13	7	35	11
BTBD8	9	35	30	12	21	25	13	19	16	27	33	9	9	22	25	29
AC104836.1	9	4	7	9	8	7	7	4	4	3	2	0	1	3	4	2
C1orf146	0	2	0	0	1	1	0	2	3	0	0	0	2	3	2	1
GLMN	122	130	106	86	102	122	130	118	163	103	199	246	135	135	80	188
RPAP2	432	557	598	502	620	626	345	665	640	528	756	687	550	747	349	885
GFI1	140	42	70	106	49	48	128	149	35	35	34	79	151	28	92	8
EVI5	432	489	610	651	602	539	374	418	544	388	501	586	409	515	504	470
RPL5	12576	28882	24264	18818	17396	29275	14501	24855	20893	12277	19363	19706	15257	10664	16441	19191
DIPK1A	389	678	668	662	597	435	434	517	626	287	546	824	741	375	1260	170
SNORA66	11	17	7	6	6	12	3	6	1	1	3	16	6	6	1	6
MTF2	525	607	574	545	493	688	465	470	563	419	591	871	488	489	590	576
TMED5	2190	1805	2309	2376	1679	1631	2198	2350	2789	2632	2954	1364	2726	1705	3411	1479
CCDC18	595	405	766	598	490	409	556	784	621	641	724	664	697	562	858	595
CCDC18-AS1	494	318	193	276	332	220	253	439	258	315	376	396	305	452	116	548
DR1	1170	1149	1637	1373	1082	1283	1041	1263	1406	968	1441	1371	1093	1237	1239	1209
AL137159.2	3	4	1	1	0	1	2	2	3	2	4	3	1	2	0	1
FNBP1L	744	1192	1782	1097	1294	1339	649	1347	2478	2165	2881	2517	1525	3090	2920	2807
BCAR3	236	415	368	306	208	377	241	416	303	302	448	365	258	425	547	228
BCAR3-AS1	38	66	73	70	33	66	49	92	74	86	97	110	123	87	98	196
AL049796.1	12	26	18	19	25	31	6	26	6	7	2	16	10	10	3	7
DNTTIP2	801	972	1125	921	898	1021	728	995	1473	919	1639	1339	950	1018	1337	1104
GCLM	810	615	1061	1013	874	377	1045	1035	451	396	653	432	298	583	366	471
ABCA4	20	81	66	22	55	71	34	24	24	30	18	36	40	31	294	26
ARHGAP29	876	2042	2208	715	1992	1394	1076	1814	1760	1698	2416	1103	1165	1210	2926	562
ABCD3	526	604	624	505	556	671	486	588	1285	915	1283	1015	864	1026	1007	1157
F3	1999	4077	3058	390	3583	741	1425	2389	1510	1042	3069	4410	3373	625	5575	2197
SLC44A3-AS1	342	123	181	290	294	44	193	186	99	54	74	115	55	52	46	67
SLC44A3	232	125	266	262	298	69	172	272	582	370	422	379	417	661	365	1054
CNN3	4202	7111	7043	7870	6929	7747	4366	6664	3711	1980	3440	8599	3620	2931	3015	2621
AC105942.1	68	115	97	143	87	137	37	98	31	18	23	83	16	15	13	21
ALG14	106	171	221	185	202	104	131	198	272	144	263	246	208	219	218	244
TLCD4	25	109	55	45	44	179	58	85	105	100	118	215	68	389	121	399
TLCD4-RWDD3	15	15	3	12	21	15	12	11	14	8	15	10	8	19	11	19
AC092802.2	27	17	28	26	31	43	13	21	13	12	7	39	10	28	24	57
RWDD3	71	91	62	48	81	90	35	62	70	77	81	60	64	142	43	160
AC092802.3	17	37	13	11	33	27	21	26	27	41	24	33	26	80	20	65
EEF1A1P11	0	1	2	1	1	7	0	1	0	0	0	0	0	1	1	2
RPL7P9	1	13	6	1	3	5	1	5	4	5	5	2	0	2	4	0
PTBP2	296	436	398	266	343	554	294	353	410	403	438	711	275	332	407	497
DPYD	1962	1135	1537	2343	1229	1369	1737	1653	611	327	488	379	630	371	670	267
DPYD-AS1	182	99	171	240	127	153	149	158	48	48	59	34	67	43	80	20
AC095031.1	1	4	3	3	3	2	3	0	0	0	2	0	4	3	0	2
SNX7	343	575	653	661	547	430	291	394	1020	554	921	544	751	571	533	667
PLPPR5	2	2	3	7	2	1	1	1	18	13	12	16	8	39	4	292
AL445433.2	0	0	0	1	0	0	1	0	3	1	1	0	1	4	3	43
PLPPR4	69	14	84	148	104	30	70	72	254	267	485	541	660	457	161	637
LINC01708	0	3	2	0	3	0	0	0	0	1	1	3	0	1	4	1
PALMD	917	1576	1854	1129	1871	1306	1104	1759	1817	1062	1661	1346	1834	1675	2397	531
HMGB3P10	7	6	8	2	6	7	5	12	15	2	3	5	5	9	15	1
FRRS1	138	157	216	209	230	191	159	307	161	98	124	145	126	227	95	378
AGL	546	484	650	703	529	526	504	621	705	497	792	828	519	622	575	1088
AC118553.1	19	5	11	15	15	17	2	8	9	4	6	13	11	13	7	35
SLC35A3	495	469	549	545	455	594	443	510	1118	811	1196	854	757	1293	1262	1363
MFSD14A	1162	1302	1627	1453	1323	1896	1054	1516	1680	1215	1833	1923	1181	1411	1671	1571
SASS6	81	84	89	83	84	106	64	85	91	103	122	231	109	129	94	296
TRMT13	488	484	365	415	453	475	376	523	575	530	605	449	522	536	309	784
LRRC39	195	203	115	129	144	196	147	193	236	182	244	161	204	251	112	290
DBT	421	591	622	457	452	822	375	505	632	462	772	411	437	876	528	908
RPL23AP90	0	0	1	0	0	1	0	1	1	2	1	1	0	2	0	1
BRI3P1	0	3	0	2	1	0	0	0	0	1	12	5	1	3	0	2
RTCA-AS1	17	9	13	6	11	27	9	20	21	12	13	22	7	22	11	15
RTCA	685	486	687	707	628	532	602	655	836	780	1144	735	833	916	847	812
MIR553	2	0	0	2	1	0	0	2	1	0	2	1	0	3	0	4
CDC14A	202	218	146	183	160	222	174	187	195	216	802	468	134	1509	266	863
AL589990.1	31	25	23	28	26	27	13	21	18	32	111	66	17	205	26	113
GPR88	70	30	51	306	84	69	121	46	0	0	5	11	6	1	6	2
VCAM1	3018	2132	1276	3286	3130	2971	3201	1752	182	303	224	206	216	292	191	33
EXTL2	422	741	741	725	631	962	350	614	425	283	489	1045	445	449	299	887
AC104506.1	19	19	26	25	21	8	14	17	18	19	35	33	18	21	24	42
SLC30A7	1067	769	1246	1420	1016	787	872	1088	1205	1084	1401	1017	866	1223	1164	1123
HNRNPA1P68	1	0	0	0	1	2	1	5	0	2	0	3	0	0	5	2
DPH5	308	559	592	523	391	543	349	617	463	315	442	526	358	341	226	663
AC093157.2	7	4	2	2	3	4	2	3	7	3	6	3	2	8	3	7
AC093157.1	134	152	107	80	91	75	66	136	95	52	65	104	70	108	35	300
AL109741.1	19	18	20	12	15	19	34	11	2	4	3	7	3	6	6	5
S1PR1	2448	1385	1543	1834	1659	2019	2185	1578	410	330	285	572	334	402	596	473
OLFM3	2	3	0	0	2	0	0	0	14	9	16	9	11	6	25	21
COL11A1	9547	2434	10240	12225	13523	620	4910	3465	12	14	25	179	7	13	11	32
RNPC3	650	542	351	460	533	509	318	742	499	532	596	392	417	777	184	678
AMY2B	278	128	110	201	202	200	173	316	195	175	230	166	100	206	114	176
PRMT6	302	365	484	398	343	426	248	345	507	242	518	588	343	282	366	551
NTNG1	0	7	30	41	5	12	6	13	7	2	1	18	3	6	1	22
VAV3	483	163	301	363	249	212	380	195	527	308	300	228	511	263	560	51
LINC02785	34	5	8	10	7	0	13	13	0	3	2	0	3	0	2	0
SLC25A24	1246	1075	1555	1550	684	1204	1263	1061	2116	1587	2328	2655	916	1609	1697	1720
AL359258.2	74	148	190	145	78	95	100	122	176	105	178	248	93	154	131	175
AL359258.3	2	0	0	1	3	1	1	2	2	5	2	4	0	1	0	0
FAM102B	913	1023	2007	1556	1360	1315	1153	1255	447	218	346	607	521	330	464	1072
HENMT1	215	172	243	186	176	167	185	182	127	88	130	107	116	137	124	131
PRPF38B	2129	1429	1711	1840	1560	1808	1762	2023	2048	1866	2025	2580	1685	1919	1727	2049
FNDC7	6	2	7	1	1	0	1	1	2	0	1	1	0	0	0	1
STXBP3	1027	871	960	910	750	925	886	943	1156	866	1250	921	784	897	1117	892
AKNAD1	0	0	1	1	3	3	0	1	6	3	2	20	2	1	4	17
GPSM2	444	574	737	588	544	731	415	640	864	601	883	1499	641	763	723	1783
CLCC1	754	963	1071	849	781	1012	659	1147	1134	937	1295	1644	850	1181	1030	1628
WDR47	380	367	541	424	421	558	259	434	415	311	487	566	415	390	505	318
TAF13	375	281	508	354	427	264	290	366	673	408	644	679	518	540	749	457
AL356488.3	268	301	332	273	288	330	235	316	316	268	364	297	257	310	305	323
TMEM167B	1158	1557	1927	1566	1262	1473	1265	1574	1541	1265	1684	1406	1239	1307	1441	1576
C1orf194	1	2	1	1	1	0	0	2	57	39	67	168	45	44	102	156
KIAA1324	48	105	141	112	113	41	108	156	4660	5175	7495	5106	2474	7862	5425	9560
SARS1	1721	2346	3092	2345	2184	2349	1705	2929	3006	1880	3137	2411	2006	2265	3014	1942
CELSR2	230	159	326	217	296	152	108	336	1687	1505	1749	1713	982	2109	1816	1298
PSRC1	117	118	72	72	120	102	63	112	93	68	76	440	153	67	37	374
SORT1	2330	583	1535	2013	1759	1465	1526	1309	1616	976	1584	1505	1097	1801	1447	3502
PSMA5	635	780	968	729	630	717	619	869	1279	827	1228	1180	998	880	1003	963
SYPL2	49	204	81	59	52	140	54	124	22	15	11	54	12	21	2	9
ATXN7L2	133	237	143	135	173	174	154	198	196	155	212	275	143	170	116	170
CYB561D1	321	274	267	300	352	327	311	320	517	405	441	145	325	535	356	486
AMIGO1	125	319	222	247	258	411	168	275	98	36	37	76	99	24	86	70
GPR61	6	1	3	4	1	10	2	8	6	4	0	4	6	3	0	14
GNAI3	1815	2056	2798	2141	1902	1763	1670	2077	2893	2037	2794	2601	2089	1827	2427	2188
RNU6V	0	3	1	1	0	0	1	5	0	1	2	6	1	0	0	1
GNAT2	53	51	72	50	72	86	24	65	56	47	35	88	51	65	20	73
AMPD2	907	945	1175	1002	1154	1028	696	1237	949	494	816	1652	790	922	453	1143
AL355310.2	210	250	297	267	291	312	154	308	223	130	208	445	195	238	127	286
GSTM4	552	1087	706	714	711	785	600	701	316	212	388	660	211	288	113	309
GSTM2	393	940	435	344	627	758	315	781	383	261	447	681	371	405	108	816
GSTM1	1	4	653	438	7	1	2	655	2	3	481	1097	2	1	1	760
AC000032.1	0	5	374	262	6	0	4	419	3	1	238	626	5	5	0	382
GSTM5	173	798	438	510	307	853	233	800	115	141	226	451	76	205	27	439
AL158847.1	98	564	230	125	181	418	146	223	94	61	82	174	74	90	69	116
GSTM3	587	2401	971	514	981	2441	551	1186	419	277	325	772	314	400	285	486
EPS8L3	2	6	66	1	16	1	0	12	127	148	238	17	108	87	52	12
CSF1	2259	1043	1296	2050	1174	1236	1700	1715	729	649	717	2335	1113	395	551	220
AHCYL1	1946	2818	3384	2750	2467	2773	2058	2845	4239	3662	4171	4623	3769	4291	5149	3791
STRIP1	600	652	795	658	669	910	472	746	930	706	922	937	625	755	661	980
AL160006.1	223	229	207	172	217	370	164	218	353	304	324	263	214	375	283	321
ALX3	66	82	71	57	85	137	63	92	139	102	116	99	70	103	77	130
SLC6A17	53	7	20	15	28	13	20	12	73	77	28	16	115	11	24	8
LINC02586	2	5	5	0	3	10	4	4	6	9	15	5	3	4	1	4
KCNC4	329	421	509	139	496	655	298	737	589	637	1027	690	759	674	369	224
RBM15-AS1	8	1	12	4	2	1	7	5	1	1	7	5	3	7	8	8
RBM15	277	233	246	222	238	345	226	256	361	328	376	477	334	375	290	530
LAMTOR5-AS1	553	773	867	604	653	761	410	717	1123	648	740	741	724	590	853	685
SLC16A4	194	892	503	407	394	577	235	399	59	56	69	122	76	85	92	80
AL355488.1	69	107	15	41	65	62	62	96	80	99	81	226	85	80	47	182
LAMTOR5	989	1163	1360	922	1155	1105	743	1228	1794	1085	1379	1212	1186	1006	1478	1071
PROK1	8	5112	956	48	150	4594	371	531	1305	291	1430	14	547	1774	197	16
AL358215.1	6	3471	573	25	105	3112	230	329	902	193	989	3	375	1057	116	6
KCNA2	19	21	31	19	30	12	33	37	29	21	54	44	34	37	0	9
AL365361.1	194	63	67	211	51	88	214	176	14	25	4	54	3	8	11	8
KCNA3	104	46	32	127	47	57	106	91	4	10	3	59	4	4	7	2
CD53	4214	1145	2020	3685	2245	1165	4123	2699	589	545	640	563	1367	300	716	231
AL360270.2	3	2	5	8	2	3	0	7	6	1	6	10	9	8	10	4
AL360270.1	48	55	53	52	40	47	45	48	55	56	55	35	56	65	64	60
LRIF1	269	288	391	367	287	341	237	393	307	288	403	188	304	355	296	360
AL360270.3	25	36	41	54	30	48	41	58	23	18	26	13	26	20	13	25
DRAM2	1831	1194	1597	1839	1133	1324	1960	1350	965	793	1147	717	707	781	782	940
CEPT1	1368	986	1002	1010	838	922	1247	1044	1049	869	1156	792	750	870	731	990
AL355816.1	22	14	13	23	14	5	25	20	13	22	27	16	9	19	10	23
AL355816.2	330	252	246	246	208	243	374	237	282	226	274	174	164	196	249	196
DENND2D	1106	344	641	1015	562	396	1568	1127	579	570	621	463	776	774	463	702
CHI3L2	389	141	1247	363	189	36	624	382	49	96	104	11	228	29	206	7
CHIA	1	0	6	0	1	4	0	1	8	26	62	71	104	42	93	50
AL356387.1	0	0	2	0	0	1	0	0	6	19	18	40	62	22	27	28
PIFO	45	135	193	155	154	106	89	197	184	129	251	715	204	143	301	674
OVGP1	51	83	46	36	62	61	29	55	72	33	74	1334	61	81	48	398
AL390195.3	28	31	20	16	38	26	11	30	31	15	40	88	26	53	2	22
UBE2FP3	11	9	2	8	5	9	8	6	1	8	9	53	4	10	3	64
AL390195.2	4	1	1	4	7	6	3	8	4	3	9	28	4	11	2	45
WDR77	252	234	230	168	205	196	174	244	391	338	469	1461	404	466	312	1730
AL390195.1	4	2	0	0	0	4	2	0	0	2	4	13	1	1	0	8
ATP5PB	1733	2122	2460	1897	1619	1913	1762	1980	2896	1860	3522	3461	2305	2311	2598	3924
C1orf162	1627	503	749	1118	837	465	1553	750	157	117	166	136	188	128	116	69
TMIGD3	456	97	97	86	125	113	175	314	10	6	15	20	34	8	5	4
ADORA3	305	95	181	236	197	133	286	195	32	16	43	14	134	36	13	18
RAP1A	2773	1883	2566	2703	2070	2278	2567	2188	1494	1154	1595	1335	1417	1435	1498	2052
LINC01160	29	18	13	22	19	8	14	21	38	24	46	20	40	34	26	23
INKA2	359	438	280	170	308	354	246	231	501	142	281	223	301	409	974	172
INKA2-AS1	6	12	9	2	3	3	3	9	24	1	10	4	26	10	78	9
DDX20	391	425	442	466	406	471	448	447	678	441	673	635	427	550	420	562
KCND3	394	335	391	741	433	93	529	551	641	497	1028	412	361	1278	51	64
LINC01750	64	22	53	36	24	7	36	43	61	50	87	34	19	53	0	5
AL445426.1	6	9	14	7	15	27	8	19	17	7	22	0	5	14	0	8
CTTNBP2NL	1105	1142	2175	1350	1529	1416	1041	1333	1804	1827	2538	2104	1119	1258	2219	859
WNT2B	229	3250	607	281	368	2556	296	502	268	290	269	610	200	222	146	179
AL354760.1	5	4	1	5	11	10	0	5	3	6	1	5	3	6	13	6
ST7L	330	1262	611	535	330	1005	339	534	473	501	564	664	331	522	502	600
CAPZA1	3305	2896	3529	3381	2741	2293	2824	2995	4403	3049	4584	3738	3923	3235	4093	3074
MOV10	1119	1641	1145	1045	1067	1160	947	1370	1482	1164	1276	2357	1227	1250	1124	1515
AL603832.1	169	228	159	130	141	120	107	177	194	167	163	365	173	199	124	206
RHOC	1836	2508	2521	1740	1877	1559	1551	1847	2693	1775	2125	2618	2060	1927	2616	1283
PPM1J	17	55	22	13	25	20	10	31	15	10	8	51	7	27	9	12
TAFA3	3	46	6	6	4	22	3	5	7	5	5	2	1	7	1	1
LINC01356	47	63	38	30	30	19	26	37	16	7	12	10	6	8	2	6
LINC01357	39	67	31	20	11	13	19	28	7	5	12	7	4	3	2	3
SLC16A1	927	2382	2041	1147	1276	1001	794	1364	3018	1167	3052	1382	1507	3571	1132	2805
AKR7A2P1	3	3	0	0	1	4	0	1	7	1	3	6	1	8	0	7
SLC16A1-AS1	55	74	71	52	63	43	42	73	64	65	76	95	63	103	39	116
LRIG2-DT	14	15	9	8	8	18	3	15	4	0	6	6	7	9	10	11
LRIG2	526	586	583	486	464	779	408	639	585	490	628	547	474	632	444	645
RLIMP2	56	63	60	31	41	69	41	66	69	40	69	36	33	81	37	78
MAGI3	225	438	408	356	429	492	199	448	458	436	613	745	687	525	606	444
PHTF1	328	304	507	458	368	216	268	389	376	238	393	760	367	259	445	409
AL133517.1	10	13	14	9	12	3	4	17	5	14	15	21	12	6	3	20
RSBN1	667	620	653	757	544	995	621	697	698	503	715	685	486	636	592	840
AL137856.1	41	4	14	38	14	8	25	19	3	8	7	3	8	1	17	3
PTPN22	672	168	298	511	240	145	433	365	52	76	54	129	120	38	165	17
AP4B1-AS1	182	177	149	120	155	130	124	194	160	152	135	193	142	179	74	206
BCL2L15	6	3	74	8	34	4	6	27	149	104	83	26	97	82	124	121
AP4B1	494	483	340	349	425	392	305	530	430	368	405	554	416	393	297	545
DCLRE1B	385	305	225	304	233	287	225	222	241	126	264	329	166	205	118	267
HIPK1-AS1	8	5	2	4	4	1	5	3	4	2	6	6	4	5	1	4
HIPK1	1863	1612	2138	2391	1717	2307	1546	1924	1891	1529	2056	3115	1629	2036	2044	2320
OLFML3	1973	6468	5385	3888	3239	6122	1756	5220	6536	3074	6426	6332	2548	3666	1381	3220
SYT6	107	21	11	61	9	59	16	32	4	2	3	10	5	2	1	12
TRIM33	957	1213	1236	1091	1098	1545	872	1314	1626	1402	2143	1928	1082	2234	1501	1898
BCAS2	524	731	770	637	508	641	522	687	827	687	949	829	629	734	957	768
DENND2C	54	81	54	48	66	132	73	73	127	81	206	143	80	239	122	851
AMPD1	7	5	5	45	5	9	25	53	0	0	0	1	0	0	0	1
NRAS	1098	775	1152	961	840	841	1020	909	1897	1611	2217	1580	1232	1705	1839	1476
CSDE1	12602	15980	18245	17617	14008	18897	12372	17028	14493	9759	15843	13687	9719	10696	15288	13018
RNY1P13	1	3	2	0	3	1	1	2	5	5	4	6	4	2	0	4
SIKE1	817	866	944	847	708	993	676	790	1099	840	1250	1102	821	1199	862	1122
TSPAN2	232	721	860	327	523	398	204	813	93	59	62	127	68	132	214	45
LINC01765	0	5	2	0	0	0	2	2	6	8	10	31	8	10	20	26
NGF-AS1	1	20	2	3	7	2	3	3	3	0	1	3	0	1	0	0
NGF	34	161	49	19	49	163	71	76	28	19	20	49	5	18	37	3
VANGL1	328	534	508	397	504	709	292	568	1035	861	906	1235	598	1323	870	1253
CASQ2	79	23	45	37	17	326	87	60	0	0	1	5	0	4	7	5
SLC22A15	303	76	144	302	162	88	202	138	54	68	44	88	29	84	33	69
MAB21L3	14	3	5	5	12	8	5	3	27	11	49	13	14	147	43	24
ATP1A1	6113	7085	8295	8325	6812	8036	6000	7376	11929	10224	18370	9740	8859	23754	11998	32030
ATP1A1-AS1	2009	2570	2747	2957	2413	2720	2061	2378	4038	3409	5897	3176	2821	8252	3822	11076
LINC01762	4	3	2	3	1	0	5	4	0	1	1	0	2	0	0	1
AL390066.2	61	11	18	23	29	21	35	34	21	24	31	11	54	21	17	15
CD58	711	155	249	342	273	163	434	259	392	431	485	171	331	274	491	122
NAP1L4P1	19	2	0	5	8	4	8	8	4	11	3	5	9	4	3	9
IGSF3	748	345	787	1189	543	332	420	572	1541	1173	1189	1039	729	503	1624	397
CD2	916	179	144	585	257	185	1033	630	148	131	67	49	339	64	247	33
FTH1P22	14	1	0	16	6	8	17	19	2	0	2	0	4	5	4	1
AL157904.1	5	5	2	4	6	0	1	2	0	2	2	1	0	4	0	0
PTGFRN	3493	5560	7201	5081	6487	4659	3090	5974	3211	2148	3023	4075	1746	2108	3452	2660
CD101	96	64	121	94	59	30	130	121	47	54	43	47	18	35	20	26
AL445231.1	18	20	21	18	9	10	36	11	9	9	14	17	6	12	7	17
TTF2	306	274	180	284	175	216	253	259	338	241	547	867	404	505	198	676
TRIM45	84	163	96	66	106	148	55	96	142	104	93	371	126	210	91	288
VTCN1	0	10	70	7	84	3	1	32	686	257	982	1228	111	1604	71	234
AL358072.1	5	4	0	6	3	3	6	10	4	7	6	7	4	6	9	4
MAN1A2	1573	1944	2557	2034	1864	2228	1550	1970	1894	1510	2008	2116	1758	2225	1792	3357
AL157902.2	2	1	0	1	4	4	3	5	1	5	5	7	2	4	0	13
TENT5C	261	544	408	1094	442	288	736	1194	175	115	110	285	470	205	843	576
GDAP2	393	293	404	420	289	337	287	381	437	339	398	418	324	370	441	405
WDR3	442	773	814	681	603	706	439	770	960	577	1273	1170	745	761	465	924
SPAG17	141	199	204	326	144	137	88	220	294	221	363	671	293	286	293	547
TBX15	35	6	3	20	18	27	32	5	5	0	3	9	1	19	3	8
WARS2	258	457	485	320	427	527	235	407	529	376	565	532	337	469	434	553
WARS2-IT1	6	10	14	32	18	22	4	16	0	5	2	4	1	4	1	0
WARS2-AS1	165	180	164	162	194	209	74	196	191	146	228	222	166	268	187	319
RPL6P2	1	0	0	0	2	0	1	0	0	1	2	0	2	2	2	1
HSD3B2	6	66	13	4	12	97	5	14	1	0	0	0	0	0	0	0
GAPDHP32	5	3	1	0	8	3	1	5	3	1	0	2	0	4	1	1
HSD3BP4	6	33	1	10	4	10	1	3	1	0	1	1	0	3	0	6
LINC00622	30	36	29	17	33	54	30	37	11	9	12	14	9	7	8	41
HSD3BP5	14	13	10	5	16	28	19	18	4	5	7	2	5	11	3	21
ZNF697	238	340	450	255	288	456	255	320	127	115	142	341	176	198	148	347
PHGDH	90	775	254	214	184	1161	140	243	165	85	116	1268	46	197	39	994
NOTCH2	4997	5104	5384	7098	5191	6663	4808	5259	4443	4000	6362	3324	2914	5553	5476	6845
SEC22B	2509	2518	3367	4810	3064	2113	2750	3178	2299	1778	2583	2832	2079	2383	2849	2885
AC244669.2	11	2	4	16	5	3	2	15	7	2	9	10	3	5	3	3
AC244669.1	106	39	90	98	111	44	68	113	27	14	21	55	18	39	42	17
NBPF8	412	407	284	457	410	271	439	491	444	300	404	278	257	316	206	288
PFN1P2	194	154	109	68	252	104	60	296	110	105	192	146	164	252	26	257
AC241952.2	483	187	172	396	343	190	273	361	173	130	174	352	203	452	70	509
NBPF26	225	272	127	287	225	327	193	250	325	327	228	297	202	471	237	483
AC241377.4	111	30	62	141	34	46	55	67	53	36	43	53	26	62	54	84
LINC00623	152	65	92	148	61	51	125	121	81	86	59	92	53	81	67	117
AC241377.3	6	0	2	5	0	0	1	3	0	0	1	2	0	13	1	2
AC241377.1	5	6	6	7	5	5	2	12	5	1	4	8	3	11	4	0
FCGR1B	535	114	138	278	203	38	392	183	21	22	20	5	61	7	15	6
AC244453.3	93	44	38	60	46	14	83	50	2	8	4	1	11	3	4	2
AC244453.2	39	18	13	8	11	13	31	13	2	3	1	1	3	0	3	1
H2BP1	10	13	3	6	5	16	5	12	4	0	6	6	0	7	1	1
AC244453.1	11	38	7	8	18	35	12	16	9	3	6	11	7	8	0	2
H3P4	10	17	7	18	23	27	11	17	12	6	7	9	6	8	0	5
FAM72B	35	35	24	24	21	23	14	22	40	18	26	126	56	19	25	151
SRGAP2C	449	395	489	648	425	454	353	573	255	214	305	309	151	299	286	302
LINC02798	33	29	14	33	30	12	26	43	3	1	10	18	4	2	4	2
EMBP1	47	12	19	35	17	14	26	16	0	4	9	7	6	3	1	1
AC239859.5	6	8	25	3	6	2	5	5	17	5	8	9	5	6	9	8
AC239800.2	11	14	7	10	10	19	10	17	4	11	9	9	3	16	3	10
FAM91A3P	5	6	2	0	1	0	2	3	3	0	2	1	3	1	2	0
LINC02591	1	5	14	4	3	2	2	2	4	9	25	2	0	0	2	0
FCGR1CP	295	57	102	116	64	16	168	143	7	9	15	1	29	0	8	8
H2BP2	142	26	16	22	30	6	49	25	5	4	5	1	12	4	0	3
AC246680.1	33	75	57	26	64	72	11	37	12	5	8	15	7	26	6	26
FAM72C	2	1	2	1	4	0	0	0	3	5	6	19	3	2	0	21
SRGAP2D	27	20	49	36	13	29	5	24	20	6	24	35	0	16	0	14
LINC02802	51	136	140	45	95	67	27	66	128	48	106	118	81	90	60	91
AC246785.3	10	1	3	1	3	6	2	4	0	3	1	0	0	0	1	0
AC246785.2	26	4	3	5	2	5	14	16	6	6	5	4	7	1	3	3
NBPF15	852	846	1078	714	1097	720	404	1132	961	741	1742	950	991	1125	329	1035
PFN1P6	43	22	25	11	34	5	4	40	23	29	62	26	35	65	13	47
FP700111.2	0	1	2	0	0	0	0	2	3	1	3	4	3	2	0	3
SRGAP2B	547	374	639	709	639	515	471	632	358	279	400	401	276	345	325	320
FAM72D	8	7	8	2	8	5	1	5	9	6	15	32	10	3	8	59
LINC01145	248	218	180	115	261	180	173	336	329	384	272	305	190	349	252	238
RNU1-153P	27	17	13	7	15	4	20	25	15	41	28	29	18	39	17	29
AC241585.2	124	89	108	142	88	121	124	153	70	53	52	142	41	65	89	120
AC245014.1	2	0	0	2	1	1	3	8	1	1	0	0	1	0	0	0
NBPF20	108	101	99	76	149	133	87	107	119	78	91	90	95	102	54	100
PFN1P3	3	4	1	5	5	6	0	3	4	3	2	2	3	4	0	2
NBPF25P	29	36	27	28	33	33	31	28	25	13	31	17	19	36	18	31
GPR89A	86	77	104	90	86	68	56	106	178	136	177	131	139	110	120	131
PDZK1	18	12	16	13	12	12	6	14	75	83	38	310	297	31	361	12
CD160	29	44	81	38	30	33	50	54	19	55	34	30	23	48	29	45
RNF115	878	700	824	953	876	904	696	784	873	731	1006	1131	707	1422	822	1733
POLR3C	457	444	582	579	512	614	457	540	741	525	842	760	481	698	593	712
NUDT17	200	284	287	251	320	240	269	329	415	311	385	359	274	410	389	632
PIAS3	897	1135	1156	915	1352	1076	859	1234	2022	1841	1936	2108	1516	2119	1309	3281
ANKRD35	182	244	320	131	236	203	150	442	695	495	1139	352	350	3817	114	4005
ITGA10	241	42	67	241	167	85	84	116	71	74	68	45	63	57	50	246
AC243547.1	18	2	1	24	20	2	0	10	7	13	12	8	5	11	2	62
PEX11B	320	422	478	405	365	478	345	416	581	420	571	383	495	499	552	683
RBM8A	1635	2101	2461	1903	1819	2256	1814	2440	3623	2682	3494	3256	2411	2705	3751	4197
GNRHR2	309	395	401	361	330	524	273	418	622	438	545	511	380	511	411	709
LIX1L-AS1	627	759	796	685	618	963	504	808	836	555	734	806	617	450	687	777
LIX1L	1075	1427	1530	1118	1161	1926	1032	1382	806	526	665	782	744	660	667	633
ANKRD34A	62	42	26	29	58	75	39	53	48	16	22	84	30	40	10	48
AC243547.2	9	5	2	5	11	14	12	9	10	0	4	11	7	12	4	7
POLR3GL	148	101	126	146	108	138	120	118	105	55	62	87	87	61	65	115
TXNIP	23042	16950	23589	20111	14455	30986	21305	24605	39781	33691	33259	6097	22016	26725	34417	20784
LINC01719	34	13	37	22	29	17	26	28	39	19	40	28	22	44	9	41
NBPF10	391	329	351	301	270	317	220	398	394	280	475	270	216	328	263	609
NOTCH2NLA	188	172	139	179	174	259	101	144	193	159	172	170	132	243	180	337
AC239799.1	11	32	20	6	15	23	30	23	14	10	8	9	6	2	5	32
SEC22B4P	14	5	5	26	9	5	10	8	1	8	1	1	0	2	2	6
HYDIN2	84	149	80	36	99	99	59	60	40	34	54	22	34	49	27	107
NBPF12	398	415	308	328	398	414	278	510	409	393	432	270	231	443	294	568
PFN1P8	19	8	1	3	12	5	0	15	4	6	6	3	2	9	3	19
NBPF13P	3	0	2	5	11	0	3	12	3	2	10	5	1	0	0	11
AC244394.1	1	0	2	6	10	0	2	8	0	3	8	2	2	0	0	8
PRKAB2	1030	827	1073	702	1081	989	591	878	898	812	968	483	704	1151	826	1069
PDIA3P1	99	75	50	93	141	149	60	78	127	120	68	131	124	97	73	102
AC242426.2	47	39	37	40	46	50	14	43	51	37	44	32	31	41	26	96
FMO5	250	185	155	209	170	232	149	186	332	287	453	140	233	518	277	553
CCT8P1	19	16	9	6	9	11	5	21	14	21	36	12	12	38	9	41
RPL7AP15	4	2	0	3	3	0	0	2	2	2	0	1	0	1	1	5
CHD1L	642	589	513	634	587	546	608	799	717	536	1029	1125	666	776	475	813
LINC00624	71	41	39	69	59	56	49	47	72	37	93	119	73	91	25	99
BCL9	620	1137	897	617	826	1128	360	818	1360	1127	1681	2804	947	1386	948	1521
ACP6	245	247	221	183	217	217	140	308	326	314	349	386	291	527	145	1093
GJA5	2329	550	1247	1058	1585	1147	779	1065	387	387	326	53	209	258	307	68
AC241644.3	1073	283	556	475	749	574	410	533	185	185	157	23	95	108	134	33
GPR89B	84	70	73	75	80	85	86	119	121	111	125	96	87	100	74	130
PDZK1P1	6	16	12	12	8	26	11	7	13	13	16	10	11	7	11	8
AC239803.1	1	3	3	2	1	1	1	0	4	0	1	1	0	2	2	2
LINC02804	0	19	5	1	3	31	5	5	2	2	3	1	0	2	2	0
PDE4DIPP1	0	1	2	2	1	0	1	3	0	0	0	1	0	0	1	1
NBPF11	409	437	319	336	637	480	229	618	371	404	373	443	412	389	300	686
PFN1P4	8	10	3	2	24	4	8	14	2	5	3	4	8	9	0	11
LINC02805	2	7	2	0	0	7	6	4	0	0	0	2	1	3	5	2
AC239809.3	52	67	59	23	57	73	39	50	32	16	34	30	15	27	27	36
AC239809.2	21	14	12	12	9	16	7	8	12	6	6	8	7	6	8	15
LINC01138	141	87	90	142	102	84	103	163	113	66	85	151	91	91	72	115
AC245100.1	2	1	0	1	1	0	0	2	1	3	1	0	1	2	0	3
RNVU1-21	1	4	0	0	3	3	3	3	0	0	1	2	0	0	3	5
AC245100.7	3	3	3	17	4	6	0	2	0	0	0	3	0	5	1	4
AC245100.4	55	53	32	38	47	33	54	62	35	53	28	105	31	56	17	46
RNVU1-3	0	2	3	1	1	0	1	1	0	0	0	1	1	1	1	1
AC245100.2	24	10	12	14	15	8	17	22	19	23	25	23	17	14	9	12
AC245100.8	86	94	77	184	118	84	83	79	60	37	31	175	48	50	43	78
PPIAL4G	7	2	0	1	1	2	0	7	3	0	1	0	0	1	0	0
RNVU1-27	2	3	1	0	4	0	2	0	0	2	1	2	0	3	1	1
NBPF14	661	762	450	903	736	812	655	645	731	621	621	602	523	880	818	938
PDE4DIP	2812	1043	1836	3471	2237	1316	2926	2412	1088	698	885	1338	930	2343	825	2277
AC239802.1	41	9	21	19	47	12	48	36	12	6	17	17	2	25	5	25
AC239802.2	10	3	4	7	12	6	2	7	2	0	4	1	0	3	1	7
AC239804.1	20	15	14	43	20	11	21	33	13	17	19	21	14	29	9	41
NBPF9	532	580	360	579	507	391	371	563	499	432	498	690	395	460	282	639
AC245297.4	48	42	31	44	36	26	48	31	12	24	16	21	10	19	28	17
AC245297.1	149	55	112	408	112	59	344	97	8	22	19	36	8	54	62	13
AC245297.2	18	20	10	14	16	7	14	16	5	4	1	9	3	3	7	6
NBPF19	271	419	346	482	397	438	451	526	220	432	522	471	264	472	374	754
LINC00869	253	338	308	267	206	277	281	355	251	131	133	284	120	259	209	372
AC242842.1	7	3	5	9	8	5	1	6	0	1	2	6	2	0	0	5
AC243772.3	35	10	8	11	18	2	25	17	1	3	3	4	4	1	0	8
FCGR1A	2824	565	1124	2022	1244	241	3036	951	73	78	79	40	178	38	95	25
H2BC18	732	359	476	543	471	230	834	439	67	90	100	122	99	80	45	99
AC243772.2	56	23	26	37	24	11	51	47	5	6	3	6	8	2	5	7
H3C13	0	2	2	2	5	3	2	3	7	2	5	5	2	3	1	10
H4C14	3	10	8	12	6	4	9	11	34	15	32	4	24	13	19	22
H2BC19P	13	6	24	20	12	6	17	7	12	11	17	21	10	12	2	19
H2BC20P	164	190	167	177	162	118	147	224	155	266	210	234	131	182	88	492
H2AC19	48	72	177	29	27	26	41	87	251	187	132	53	81	142	198	94
H4C15	0	3	10	4	4	6	1	5	5	6	5	6	10	6	2	6
AC239868.1	42	33	49	52	33	79	32	36	47	27	12	52	26	18	26	82
H2BC21	107	176	298	79	104	186	153	204	582	583	439	272	271	509	327	300
H2AC20	21	19	27	13	16	23	18	18	21	20	23	83	15	38	26	37
BOLA1	187	295	292	254	178	286	172	229	270	251	336	166	194	252	221	335
SV2A	209	354	662	461	469	524	252	632	225	107	168	644	90	121	108	232
SF3B4	810	929	1020	820	837	941	768	1055	1500	1122	1437	1533	998	1414	1400	1467
MTMR11	468	653	709	841	687	506	356	1110	547	555	300	561	381	220	360	446
OTUD7B	581	991	1166	955	894	1162	498	887	1585	1034	1818	1446	746	1456	1616	3158
AC244033.1	2	2	0	1	1	0	0	4	0	1	1	1	0	4	0	6
VPS45	728	894	797	803	719	744	647	849	856	531	867	1034	660	841	573	898
PLEKHO1	2565	1370	1930	2335	1593	1350	1598	1648	1297	626	832	1930	1140	738	1667	479
ANP32E	980	790	1172	1051	853	1007	873	1200	1133	697	1079	2377	963	800	832	2026
CA14	5	9	6	11	6	8	2	6	20	7	13	11	5	13	10	25
APH1A	2352	2154	3262	3141	2253	2683	2197	2439	3396	2252	2865	3009	2113	2279	3050	3127
C1orf54	881	548	878	797	849	772	610	734	936	579	782	791	575	566	786	843
CIART	70	29	63	85	167	190	35	61	106	25	35	122	56	51	49	119
MRPS21	804	971	1162	788	915	1039	685	1003	1308	793	1308	994	896	738	988	1096
PRPF3	1006	885	827	754	916	1002	671	1025	1444	1387	1533	1416	1122	1382	1022	1427
RPRD2	996	1487	1686	1424	1327	2551	1106	1483	1584	1389	1730	1313	1227	1583	1592	1862
TARS2	384	382	438	414	365	419	303	437	485	363	600	562	393	618	373	757
ECM1	1682	782	1343	2836	1747	229	762	1144	2200	1085	2782	8522	1658	1849	1533	4834
FALEC	6	1	3	1	0	3	2	5	3	1	4	8	3	1	0	4
ADAMTSL4-AS2	108	114	144	90	122	76	69	118	197	146	244	160	350	137	206	158
ADAMTSL4	871	882	994	526	852	446	547	900	1509	1260	1801	1071	2457	952	1763	1133
ADAMTSL4-AS1	178	180	228	108	134	100	131	185	350	262	387	213	488	173	415	224
RN7SL473P	2	1	0	2	3	0	0	0	3	4	1	2	0	4	0	0
RN7SL600P	1	3	0	0	4	1	0	5	3	1	3	2	3	3	0	3
MCL1	7466	7243	9594	7849	9813	6384	6809	7827	6507	5046	8617	15797	6016	6733	8256	6191
AL356356.1	1	5	0	2	2	7	0	3	3	2	3	0	0	11	3	5
ENSA	2722	2336	2875	3036	2565	3485	2285	2456	4177	2585	3906	4168	2970	3168	3979	3773
AL356356.2	3	1	0	0	2	0	5	1	0	1	2	0	3	2	0	2
GOLPH3L	492	751	810	685	607	740	529	698	1067	856	1157	586	686	928	1205	992
HORMAD1	12	2	9	9	12	5	11	2	9	6	5	1	13	30	2	1
CTSS	9065	2195	4721	10663	6348	4024	12966	5508	748	571	657	852	1057	478	865	484
CTSK	6668	2568	15467	14205	10767	4489	5955	12173	3854	1085	1421	4224	1281	2072	2178	2483
UBE2D3P3	9	1	2	1	4	2	1	2	1	1	0	0	0	3	2	4
ARNT	1586	1979	2314	2248	1925	2513	1457	2546	2374	2062	2828	1678	2017	2241	3655	1767
SETDB1	768	853	847	760	890	1102	599	840	1038	910	1453	1148	927	1193	792	1438
CERS2	2892	3143	4204	3556	3100	3649	3045	3991	5705	3907	5660	3568	3749	3522	4788	2955
AL590133.2	1669	1757	2351	2084	1701	2096	1862	2173	3249	2215	3149	1896	1932	1720	2890	1507
AL590133.1	7	4	1	0	3	0	1	5	13	8	4	6	7	6	3	7
ANXA9	112	152	148	124	133	124	85	180	236	150	160	469	81	204	133	142
MINDY1	481	518	512	506	397	679	329	562	796	586	642	447	353	598	667	472
PRUNE1	379	457	651	508	476	530	415	504	579	416	667	680	444	563	501	578
BNIPL	13	10	8	3	12	4	7	15	16	68	37	15	16	30	12	27
C1orf56	420	286	406	400	350	376	381	446	504	454	493	444	436	332	442	383
CDC42SE1	2930	1519	2425	2348	2335	1504	2084	2721	2777	2373	2834	3190	2733	2124	2170	2105
MLLT11	626	367	658	602	627	315	363	615	532	500	629	1034	710	457	446	510
GABPB2	424	448	405	475	446	619	393	498	488	444	506	348	382	552	409	545
AL592424.1	2	7	3	0	1	7	1	3	1	2	2	1	3	0	3	0
SEMA6C	273	431	365	224	406	500	146	405	184	147	129	224	207	159	179	322
TNFAIP8L2	404	96	151	322	150	99	336	188	36	33	35	25	67	26	49	22
SCNM1	641	499	585	591	611	596	498	619	613	416	597	389	411	415	474	438
LYSMD1	145	259	303	175	235	334	129	228	243	191	302	240	222	257	171	322
VPS72	489	640	806	621	558	840	533	617	877	561	833	971	611	649	984	853
PIP5K1A	856	1195	1455	1397	1166	1242	857	1326	1306	1202	1810	2787	1204	1661	1483	1342
PSMD4	1631	2034	2506	1966	1794	2164	1501	2018	2791	1783	2488	2280	1697	1814	2282	2242
ZNF687-AS1	21	14	8	10	22	11	17	17	15	10	18	20	9	16	21	22
ZNF687	761	764	864	837	743	986	505	832	912	705	934	817	671	913	759	1166
PI4KB	1352	1601	1588	1566	1310	1842	1209	1683	1694	1236	1692	1996	1263	1799	1059	1711
RFX5	1363	879	1004	1237	925	887	1115	974	782	571	953	1656	757	714	455	951
AL391069.1	229	141	161	199	145	115	167	144	126	87	162	245	103	126	63	152
AL391069.2	44	12	26	31	27	10	57	24	18	13	14	59	23	13	20	24
SELENBP1	237	1290	445	372	537	819	288	434	854	354	669	1118	446	895	203	884
PSMB4	2082	2610	3437	2590	3797	2258	2112	2678	3242	2087	3250	3020	3887	2471	3032	2499
POGZ	1755	2383	1927	1757	2168	3153	1521	2587	2378	2350	2861	2668	2072	2845	2101	3269
RNY4P25	1	0	0	4	0	0	0	2	1	1	2	1	1	2	0	0
CGN	8	52	129	129	46	43	25	55	1498	1540	1731	471	854	1451	1366	722
TUFT1	108	275	240	167	116	211	84	242	498	642	1029	356	243	713	1137	274
AL365436.2	0	0	1	0	2	0	2	3	0	4	7	2	1	5	8	2
SNX27	847	578	770	947	728	927	829	897	898	650	856	765	617	755	754	669
AL391335.1	9	21	2	11	21	5	8	13	6	9	4	10	2	8	6	10
CELF3	1	1	0	0	0	2	0	4	1	5	0	3	0	5	0	5
RIIAD1	3	3	1	4	1	0	0	1	47	46	39	62	67	21	89	65
AL589765.7	162	227	267	214	206	231	216	246	330	180	336	303	225	227	244	238
MRPL9	551	674	684	633	599	717	504	590	835	522	845	877	616	613	709	728
OAZ3	404	438	519	452	430	491	366	461	547	376	500	545	357	431	554	608
AL589765.4	6	5	3	9	3	9	14	11	2	3	6	3	4	8	8	13
AL589765.5	6	2	0	1	5	0	4	0	0	0	5	1	0	2	1	2
TDRKH	237	82	81	157	96	68	154	95	107	84	113	115	84	98	96	145
TDRKH-AS1	19	3	0	9	3	1	10	5	6	3	5	8	7	22	13	22
LINGO4	4	0	1	3	6	0	4	2	42	82	62	8	34	105	33	2
RORC	238	13	84	121	55	30	149	132	1513	2237	2299	212	1084	2482	1892	627
C2CD4D	18	1	2	4	13	3	7	8	22	18	23	6	15	41	25	6
AL450992.1	6	3	0	1	6	3	3	10	2	8	3	0	2	9	2	7
C2CD4D-AS1	33	15	12	27	19	10	26	25	25	28	36	16	20	82	19	23
THEM5	49	25	26	31	30	15	33	61	44	38	57	31	36	89	32	25
THEM4	332	350	306	268	392	187	362	455	267	311	392	214	184	1986	275	2673
S100A10	3229	4017	2899	3467	2421	1959	2666	3274	1931	1903	2145	1094	1139	2444	3468	4013
AL450992.2	2	1	0	2	1	0	0	3	0	1	0	3	0	3	1	0
S100A11	7162	2509	6636	5227	5451	1589	7112	5254	7266	5427	7899	3063	4266	5575	7613	5185
TCHH	127	13	15	56	20	18	48	29	3	3	0	62	5	2	2	4
FLG-AS1	24	108	41	60	46	111	62	56	27	31	43	58	19	43	50	14
HRNR	13	43	12	4	50	6	18	73	11	30	8	13	11	8	3	38
FLG	15	119	54	86	72	183	27	31	52	45	48	58	37	95	39	11
FLG2	0	6	2	1	7	6	1	1	1	1	3	10	1	2	0	3
S100A9	2877	1837	3434	1340	3276	596	2196	2959	434	206	255	300	104	132	193	102
S100A12	9	21	17	8	14	8	9	15	0	0	3	2	0	5	4	4
S100A8	660	426	782	187	743	127	338	644	36	28	36	98	18	81	122	59
S100A7	0	0	7	0	0	3	1	6	1	1	2	0	0	2	5	2
BX470102.1	19	17	45	9	7	17	11	24	115	43	28	140	35	26	31	23
S100A6	5380	5067	6788	5369	4922	5108	3515	5326	12925	5558	10544	3724	9612	4942	6589	1658
S100A5	1	4	3	1	3	1	2	4	1	1	1	5	0	5	2	2
S100A4	3940	514	1375	2129	1417	558	1955	1608	3236	1711	2399	462	2206	1459	1273	260
S100A3	79	35	135	47	97	13	27	72	203	109	231	19	301	83	111	20
S100A2	6	10	40	8	9	0	6	84	33	16	16	96	25	26	17	10
S100A16	1438	2462	3063	1227	2077	1791	1077	1639	5169	2420	6223	2913	3380	2283	5133	1017
S100A14	2	11	132	6	23	6	1	50	1040	646	2365	303	448	650	515	210
S100A13	19	64	41	22	46	65	33	69	174	186	189	135	81	90	315	95
S100A1	42	30	46	39	46	27	36	64	1024	671	1161	96	666	463	4494	199
AL162258.2	10	18	14	14	16	13	12	23	144	94	185	29	101	73	649	36
CHTOP	1356	1577	1412	1194	1188	1563	1201	1543	2284	2017	2568	2570	1671	2077	1695	2640
SNAPIN	586	790	701	619	667	922	560	666	727	503	621	653	536	568	813	653
ILF2	1844	2561	2711	2352	2293	2727	1761	2550	4617	3129	4600	5989	3322	3268	4035	3823
NPR1	373	1412	620	394	614	2620	395	682	1298	693	905	371	2703	1038	2047	223
MIR8083	0	8	0	1	3	0	1	0	1	1	1	1	10	1	0	0
INTS3	1890	2547	1682	1509	2362	2787	1426	2671	3502	2726	3348	3799	2466	3242	2290	4653
AL513523.6	93	93	51	61	77	87	43	91	113	90	109	149	87	119	53	234
AL513523.5	15	12	8	10	19	8	3	11	16	7	16	21	14	19	4	21
SLC27A3	457	587	374	353	424	778	321	401	582	356	429	454	797	520	328	416
GATAD2B	642	686	661	754	631	1164	566	650	977	766	855	925	622	880	924	979
AL513523.4	1	4	0	0	3	7	1	6	0	1	4	3	3	1	1	0
AL513523.3	1	0	0	3	2	1	4	2	2	1	1	1	2	1	0	0
DENND4B	1914	975	921	1202	1273	1151	1076	1380	1038	1013	1245	1130	1130	1311	837	1019
CRTC2	854	764	941	849	805	1057	695	849	1186	944	1127	968	728	1079	998	956
SLC39A1	2791	2368	3539	3644	3021	2725	2488	2889	3973	2466	3036	2821	2782	2543	3641	2373
AL358472.4	3	7	13	13	11	7	5	9	8	13	10	27	14	13	9	15
AL358472.3	7	7	6	9	6	2	3	6	2	4	5	12	6	3	12	8
CREB3L4	187	248	260	265	227	332	151	267	340	244	280	725	166	260	254	1426
JTB	1609	1795	1935	1915	1921	1600	1510	1903	1841	1188	1502	1849	1190	1687	1556	2650
AL358472.2	53	67	66	51	65	55	33	88	41	53	53	56	24	51	13	68
RAB13	2793	2725	3809	2836	3385	3247	2440	2887	4357	2304	2993	2728	3247	1946	3818	2642
RPS27	15270	28471	36927	21142	14805	20098	13744	49322	26889	19634	30290	18415	17989	12187	20685	21198
NUP210L	6	2	0	1	1	2	2	4	4	5	3	3	1	4	3	3
TPM3	7923	5296	7542	7631	6088	4589	7175	6211	10764	7717	9965	9152	8509	7850	10282	7032
RN7SL431P	1	1	1	0	2	0	0	2	3	4	3	4	2	6	4	8
C1orf189	2	0	0	3	0	0	0	0	26	12	17	39	15	13	15	27
C1orf43	2579	2316	3440	2927	2497	2574	2495	2807	4041	3053	4438	3191	2799	2858	3769	3691
UBAP2L	2148	2909	3386	2720	2737	3391	2098	3020	3641	2606	4119	4596	2869	4149	2935	3775
HAX1	1132	1438	1611	1399	1171	1406	1069	1519	1663	1124	1831	1404	1199	1320	1746	1323
ATP8B2	1430	2075	2066	1635	1934	3281	1229	2252	2031	870	1231	2091	1426	1561	1016	703
IL6R-AS1	26	3	10	16	7	15	14	9	3	2	1	8	0	0	1	4
IL6R	964	353	429	831	627	513	930	627	1580	1752	1860	1119	617	1023	1331	664
SHE	474	532	463	343	579	876	472	511	228	167	147	150	115	200	286	63
AL162591.2	103	80	78	58	97	160	75	81	39	31	30	21	30	34	44	13
TDRD10	43	155	44	29	83	104	64	95	9	12	5	5	5	15	4	8
UBE2Q1	1342	1710	2586	2090	1927	1663	1501	1856	1464	1120	1482	1370	1213	1437	1415	1315
UBE2Q1-AS1	278	426	542	475	488	447	300	447	358	231	382	329	271	328	312	349
CHRNB2	4	10	6	9	1	2	0	10	9	5	6	15	2	4	1	17
AL592078.1	2	3	0	0	2	2	0	5	0	0	2	2	0	2	0	5
ADAR	5078	5642	7455	6461	5593	6464	5079	6165	6537	5173	7542	8001	4867	7030	5134	8995
KCNN3	206	79	87	240	155	505	191	251	84	39	57	258	63	133	126	371
PMVK	593	907	922	684	554	915	625	811	1105	782	823	768	747	825	817	1287
PBXIP1	3657	7925	8314	5665	5798	14907	3996	5464	4357	1937	2084	3997	2985	2237	12158	2517
PYGO2	637	829	761	728	698	1083	671	842	991	753	865	852	697	959	912	1135
AL451085.3	502	648	794	608	628	496	552	669	739	541	673	555	557	560	792	379
SHC1	3584	4053	5363	4010	4848	3820	3109	4469	4484	3671	4761	4052	4140	4427	4706	2894
CKS1B	188	322	243	221	170	330	197	273	395	245	276	875	207	176	265	649
MIR4258	1	0	3	3	1	1	6	0	2	4	2	0	1	3	0	3
FLAD1	417	490	592	430	472	446	426	464	897	631	983	825	694	914	627	637
LENEP	1	3	0	0	0	0	0	0	1	1	3	1	1	17	0	2
ZBTB7B	1225	555	875	985	884	858	979	796	2057	1768	2068	1210	1308	3091	1221	2962
DCST2	24	23	12	12	11	24	7	17	49	54	52	54	37	71	20	116
DCST1	6	3	4	11	8	6	4	10	19	21	25	26	12	40	4	94
DCST1-AS1	9	2	5	6	1	0	7	7	11	8	17	27	6	31	5	80
ADAM15	2517	2118	1962	1678	2051	2534	1716	1751	3126	2124	2464	2482	1469	2629	2309	3839
EFNA4	97	216	254	129	189	157	124	219	198	137	200	313	135	137	263	253
EFNA3	7	31	14	14	16	19	17	30	19	16	13	22	5	25	39	41
EFNA1	427	332	441	230	403	646	266	423	2666	2473	3355	713	1092	1741	1984	288
SLC50A1	411	378	468	448	401	367	372	518	768	646	830	538	641	783	723	863
DPM3	540	570	728	690	769	927	555	731	1110	695	882	1088	697	952	864	1260
KRTCAP2	82	43	24	30	71	30	38	66	63	91	71	51	68	100	27	80
TRIM46	124	45	85	61	117	44	74	136	24	23	12	53	37	23	6	35
MUC1	119	227	949	101	624	67	104	520	2530	1368	2811	1213	883	3711	808	2426
AC234582.1	659	707	1109	1741	1409	719	596	990	1193	550	575	889	842	545	768	658
THBS3	1064	1312	1962	2835	2282	1225	909	1806	2056	957	962	1573	1426	895	1412	1064
MTX1	451	503	637	623	606	436	429	580	858	593	766	702	595	632	717	630
AC234582.2	209	219	273	259	262	174	210	243	382	252	362	290	278	247	353	254
GBAP1	125	100	105	107	120	117	116	149	83	60	77	196	65	96	33	183
MTX1P1	38	19	78	75	37	32	50	32	30	24	12	15	19	26	26	13
GBA	1556	1155	1926	2467	1807	1282	1612	1766	1528	933	1914	1109	1147	1832	1381	1678
FAM189B	512	683	668	624	630	533	365	646	704	528	675	546	530	745	571	564
SCAMP3	960	946	1335	1222	1124	1278	998	1241	1853	1422	1679	1328	1270	1812	1600	1465
CLK2	953	1077	832	778	1076	940	773	1108	1380	1366	1681	1201	1169	1556	1098	1520
HCN3	80	79	62	87	92	57	48	125	113	145	148	166	88	130	59	188
PKLR	0	2	0	3	1	3	5	4	3	4	3	3	8	2	3	5
FDPS	1044	1211	1316	1060	1083	1280	840	1293	2516	1815	2165	2594	1490	1751	1840	2612
RUSC1-AS1	816	968	998	850	913	1089	637	1051	1913	1316	1699	1943	1125	1361	1453	2116
RUSC1	585	731	757	521	662	664	426	774	1126	935	1060	1113	857	915	662	1212
ASH1L	1934	2459	2701	2478	2374	4335	1778	2714	2455	1958	2739	2384	1819	3108	2191	2938
ASH1L-AS1	66	57	62	51	66	109	47	55	27	32	32	75	45	44	39	80
AL353807.4	5	5	0	7	9	5	4	6	4	2	6	7	8	3	0	9
AL353807.2	69	65	55	77	95	75	35	103	81	96	96	118	114	103	43	122
MSTO1	331	414	287	272	411	334	269	474	471	402	631	534	636	462	313	429
AL353807.3	53	49	51	51	61	39	37	80	90	67	84	59	71	50	28	43
YY1AP1	829	972	1035	1008	910	1317	780	1120	1205	802	1255	1440	882	1318	986	1422
DAP3	1419	1392	2000	1757	1564	1664	1317	1884	1782	1234	2128	1802	1327	1601	1543	1822
MSTO2P	130	140	106	118	119	134	85	213	159	156	196	181	148	179	128	180
GON4L	1158	852	1104	1028	1172	1158	820	1116	1471	1340	1739	1621	1278	1668	1074	1876
SYT11	1310	1063	1325	1241	1053	1825	831	1286	835	349	421	1791	513	407	1021	899
RIT1	837	518	703	904	702	646	824	794	605	478	597	519	515	656	842	669
KHDC4	1037	954	829	887	868	980	727	1302	1381	1312	1429	1582	1065	1553	839	1631
SNORA80E	0	4	0	0	0	0	0	1	1	4	3	4	0	6	2	4
ARHGEF2	2702	1277	2096	2363	1964	2135	1941	1974	2075	1573	1693	2249	1775	1460	2165	1272
AL355388.1	33	9	3	8	15	10	15	15	19	15	11	19	21	20	10	24
SSR2	3903	6014	7618	5897	5751	7197	3921	6292	8339	6177	8440	9181	7398	5626	11417	6249
UBQLN4	809	838	1074	759	812	965	736	1034	1758	1247	1597	1917	1034	1559	1202	1157
LAMTOR2	711	567	1046	610	541	399	603	831	1080	742	912	658	639	735	957	889
RAB25	2	10	179	4	68	2	0	67	1088	739	1364	817	394	1321	664	1578
MEX3A	87	599	593	134	269	461	119	386	577	317	414	2533	410	298	1148	707
LMNA	6138	7832	6796	7128	6496	9236	4485	6006	9189	3234	3548	15627	6983	3997	11439	3678
SEMA4A	474	151	318	386	295	172	400	356	182	141	210	474	274	177	202	375
SLC25A44	457	396	496	468	458	478	411	475	753	546	790	908	660	762	585	584
PMF1	224	222	220	190	239	189	175	235	351	277	336	414	280	291	413	289
BGLAP	11	8	2	1	7	5	1	9	12	10	5	11	6	2	2	3
PAQR6	39	25	23	30	41	22	15	32	60	92	56	85	63	63	77	57
SMG5	1307	1262	1460	1432	1302	1522	1114	1523	2552	2091	2359	1826	1916	2519	1999	2399
TMEM79	910	690	1422	1522	1174	924	984	1167	659	411	812	564	582	634	502	566
GLMP	1894	1678	3154	3149	2580	1853	2092	2660	1277	865	1354	1132	1137	1300	1080	980
CCT3	2249	5156	4155	3077	2805	4425	2289	3773	5433	3822	6688	6141	4121	4567	3820	5212
TSACC	7	13	2	10	15	8	4	15	14	22	12	29	12	28	0	28
C1orf61	4	0	2	0	2	2	3	6	2	3	0	1	0	0	0	1
MEF2D	2081	1605	2385	2471	2315	3629	1459	2158	2176	1604	2404	1762	1809	1903	2130	1538
IQGAP3	209	151	129	87	205	28	66	93	165	91	123	2249	158	94	100	1310
TTC24	5	9	6	9	6	9	9	9	5	3	2	6	4	3	3	0
NAXE	609	794	885	614	647	695	547	834	1117	697	789	1056	655	737	767	818
GPATCH4	462	616	650	527	508	504	468	652	1229	750	1384	1123	933	975	553	831
HAPLN2	1	8	2	5	4	18	0	1	15	5	1	6	2	7	0	20
AL365181.2	4	1	2	2	1	4	2	2	11	5	13	10	1	17	5	5
BCAN	19	15	14	15	9	20	8	13	89	34	49	107	34	72	10	493
AL365181.3	17	11	13	13	11	13	12	17	31	28	24	39	35	40	19	29
AL590666.2	12	3	3	0	9	13	6	6	18	7	19	18	15	30	2	48
NES	2123	1138	1196	916	1456	2077	1049	1396	3684	2104	2670	5842	2117	2315	832	4290
CRABP2	86	263	308	253	193	60	85	404	413	350	356	4669	198	210	125	1307
AL590666.1	2	2	4	1	3	4	0	4	2	5	2	5	1	5	0	1
ISG20L2	560	638	759	625	687	677	600	717	811	627	798	994	573	822	610	826
RRNAD1	323	366	318	391	345	442	383	483	562	466	496	514	332	514	442	684
MRPL24	594	1158	942	711	812	940	632	924	1583	1077	1722	1369	1092	1281	1080	1527
HDGF	2139	2856	3788	2930	2671	2797	2151	2833	5670	3328	4429	6782	3454	3438	4796	4298
PRCC	831	1021	1127	1084	955	1268	887	1018	1593	984	1477	1633	974	1386	1306	1523
SH2D2A	266	124	432	236	190	78	182	322	106	159	225	447	652	127	624	26
NTRK1	61	35	193	142	142	2	35	163	36	145	159	19	262	91	310	15
INSRR	71	31	164	173	98	2	30	98	39	113	120	14	279	76	101	17
PEAR1	702	1397	1295	462	1213	2238	554	1146	266	330	175	414	303	317	257	458
LRRC71	5	4	0	0	4	6	1	7	46	23	32	142	49	32	56	118
ARHGEF11	1633	1476	1621	1521	1822	1991	1658	1907	1561	1169	1418	1905	1302	1800	1010	1834
ETV3	713	674	930	889	774	892	643	773	964	702	947	1230	746	907	892	998
CYCSP52	1	0	0	0	1	0	0	1	0	1	1	5	1	4	0	3
AL357143.1	2	0	1	3	2	0	3	3	0	0	1	3	14	0	0	4
FCRL5	171	55	28	523	130	62	353	868	0	9	2	2	3	1	0	0
FCRL3	20	11	21	77	14	11	51	188	4	14	6	6	5	15	3	8
AL356276.1	1	0	2	7	1	1	11	29	0	0	0	2	0	4	0	4
FCRL2	6	10	1	25	10	3	14	55	9	3	34	1	3	36	2	0
FCRL1	6	8	5	27	5	3	6	10	1	9	5	2	2	1	3	0
KIRREL1	2427	5438	4567	3077	4050	4730	1823	3632	2084	1258	2079	5119	2114	2266	926	1602
LINC01704	6	2	1	1	7	3	7	2	2	1	1	0	1	1	1	0
ELL2P1	1	2	4	7	7	0	0	12	0	3	0	1	2	1	0	0
CD1D	171	111	189	184	106	93	148	198	88	63	100	66	106	61	52	22
AL138899.2	2	0	1	1	1	1	0	1	4	1	0	4	0	0	1	1
AL138899.1	0	2	1	2	0	1	1	4	1	4	1	1	1	1	3	1
CD1A	8	5	19	2	7	1	0	16	13	10	3	12	4	4	4	1
CD1C	123	57	30	78	61	91	120	66	83	36	35	79	17	23	41	24
CD1B	15	3	1	9	1	6	5	4	1	4	3	2	0	3	1	1
CD1E	50	7	10	35	24	28	30	17	30	21	11	17	14	6	10	8
SPTA1	360	23	171	384	455	11	432	509	0	2	0	2	1	0	1	0
MNDA	1904	483	943	2730	1033	307	1215	708	67	103	124	137	195	51	95	26
PYHIN1	160	38	47	132	41	47	216	190	38	46	42	31	242	17	103	7
IFI16	6002	5553	8774	10673	7021	6672	6741	6949	4858	3062	8104	3621	3598	4181	4411	2291
AIM2	42	24	17	27	16	9	39	51	4	8	8	7	9	1	6	16
CADM3	145	53	219	109	127	27	244	80	82	89	36	32	100	54	104	30
CADM3-AS1	174	79	149	106	156	40	252	84	83	117	40	24	105	34	86	18
ACKR1	676	910	937	455	1025	843	1410	692	1243	1004	457	68	474	117	1391	31
FCER1A	239	156	142	179	92	70	214	220	42	28	25	41	33	14	12	19
CRP	1	1	7	0	1	0	0	1	161	58	47	0	0	10	1	0
DUSP23	536	429	1037	529	731	535	509	555	1851	1079	1931	446	602	1316	1670	447
FCRL6	76	68	27	61	61	80	44	42	46	104	24	23	46	17	90	4
SLAMF8	3092	520	1018	2383	1949	690	2343	1806	148	145	119	155	243	80	81	96
SNHG28	1297	293	515	1033	830	352	1013	839	85	84	76	104	130	76	43	87
VSIG8	13	10	3	8	17	15	4	6	7	5	4	19	7	20	2	12
AL590560.3	8	12	5	22	25	30	16	16	12	13	14	38	25	29	1	12
CFAP45	10	5	17	6	8	16	5	13	115	62	106	401	86	97	202	254
TAGLN2	6981	4139	7440	4813	4533	4182	5294	5703	15258	7146	12266	9571	4743	8552	11532	6600
IGSF9	5	147	42	16	15	31	14	15	199	129	310	487	138	1079	109	773
SLAMF9	23	1	7	8	5	0	1	5	0	0	3	3	0	4	0	0
LINC01133	4	118	45	79	41	13	22	29	59	22	59	8	12	375	6	57
KCNJ10	14	1	2	8	2	3	35	5	2	0	1	3	0	6	0	1
PIGM	267	207	283	259	239	283	277	281	397	369	353	383	217	355	265	613
IGSF8	629	660	700	554	689	761	542	628	1161	823	996	1233	702	1286	910	1218
ATP1A2	17	133	75	57	61	676	42	92	12	17	11	191	22	20	14	158
ATP1A4	2	1	1	5	5	4	3	3	1	2	1	2	1	1	0	1
CASQ1	1	2	0	14	2	3	5	16	0	5	3	2	1	0	0	6
AL121987.2	621	698	580	555	515	469	442	409	359	375	260	525	232	762	362	729
PEA15	6313	4910	5778	5779	4971	4783	4501	4354	3629	2538	3210	4371	2721	7239	3808	6626
DCAF8	1178	1071	895	986	1095	1031	934	1115	1301	914	1430	1303	925	1378	942	1291
AL139011.1	204	198	288	232	260	274	185	242	277	206	232	237	209	291	240	282
RPSAP18	3	5	1	3	6	7	3	10	9	4	5	1	6	3	2	4
PEX19	445	964	892	731	587	891	562	887	823	655	1103	706	520	913	671	795
COPA	4615	4978	6341	5136	5991	5395	4096	5485	6300	4866	6668	7061	5334	6366	7086	6989
SUMO1P3	1	0	0	0	1	0	0	2	5	0	1	2	0	3	1	1
AL513282.1	10	1	3	4	9	0	0	8	5	5	5	17	9	11	4	5
NCSTN	2047	2444	2956	2369	2486	3096	2051	2340	2923	2249	3140	3033	2218	2934	2897	2917
NHLH1	5	5	4	2	4	2	3	5	3	9	1	5	3	2	3	2
VANGL2	127	366	517	244	374	456	170	405	244	122	178	1227	110	211	172	549
SLAMF6	230	83	122	242	118	81	317	311	21	55	15	36	82	26	95	7
CD84	4010	541	1286	3278	2238	986	3778	2164	131	109	151	149	319	115	122	96
SLAMF1	197	20	61	174	29	54	195	187	13	13	3	13	3	12	8	10
AL121985.1	853	207	360	937	307	358	1092	573	70	124	71	83	58	48	121	42
CD48	931	224	369	1018	366	344	1164	695	91	153	64	97	67	50	143	31
SLAMF7	441	159	204	683	343	258	1445	819	65	124	56	54	32	25	72	26
LY9	229	19	75	230	52	117	337	216	6	11	5	25	8	8	14	3
CD244	62	113	107	206	61	62	150	118	35	49	41	14	65	17	107	4
ITLN1	14	263	37	182	48	140	99	35	0	0	0	0	1	0	0	0
AL354714.1	1	48	9	12	5	22	11	6	0	0	1	0	0	0	0	0
F11R	440	325	414	342	341	603	472	353	1331	1281	1892	849	601	1122	1113	826
AL591806.4	11	1	2	0	0	3	0	1	2	4	0	3	0	3	1	4
AL591806.2	1	6	2	0	3	0	1	2	2	3	0	5	1	1	0	6
TSTD1	109	213	152	108	77	244	47	122	233	170	296	166	132	353	247	473
USF1	911	940	1000	916	788	1087	841	1066	965	699	1022	838	674	748	731	825
ARHGAP30	3275	582	1346	2925	1230	928	2902	1755	490	448	438	298	1161	236	805	148
NECTIN4	63	7	73	15	70	3	21	42	532	355	847	323	214	620	389	254
KLHDC9	15	59	45	37	41	83	16	58	130	68	109	188	58	121	123	248
PFDN2	791	919	1102	798	888	967	848	818	1407	939	1170	1431	909	937	1339	844
NIT1	802	838	846	812	937	1192	714	1012	1271	894	1202	915	853	1079	967	1007
DEDD	671	784	729	699	771	1144	613	827	1010	818	1059	796	710	849	822	770
UFC1	1292	2334	2440	2002	1804	2029	1596	2218	2451	1563	2212	2070	1721	1378	2535	1873
AL590714.1	286	535	499	484	486	606	331	512	569	382	440	465	456	355	546	504
USP21	479	739	587	523	595	791	455	664	786	606	750	707	493	776	551	907
PPOX	383	422	391	295	340	445	239	427	399	313	404	510	287	368	370	465
B4GALT3	536	578	871	681	600	644	593	917	796	610	794	858	582	789	880	716
ADAMTS4	483	420	769	462	613	173	363	533	201	209	306	1040	1004	193	1743	88
NDUFS2	1058	1461	1500	1067	1126	1470	1061	1596	2236	1463	2320	1519	1490	1702	1897	1379
FCER1G	4891	1676	3067	3629	2783	1518	5518	3284	827	596	1116	482	2174	388	1674	149
TOMM40L	273	205	327	346	230	226	231	235	280	190	256	177	222	264	177	180
NR1I3	91	103	133	113	105	102	87	113	105	89	115	70	106	119	81	71
PCP4L1	11	130	12	3	15	117	7	18	7	4	16	6	1	25	0	10
MPZ	151	62	64	90	83	35	116	63	19	28	32	24	23	18	41	38
SDHC	1503	1799	1823	1873	1626	1804	1561	1854	2807	1701	2387	2562	1868	2026	2150	2729
CFAP126	135	131	157	150	103	155	93	172	244	177	263	460	168	276	244	449
RNU6-481P	1	0	0	0	0	2	2	3	0	1	2	1	1	1	0	3
AL592295.1	1	0	1	0	2	1	0	1	2	1	4	3	2	1	1	0
FCGR2A	11368	2461	6230	7746	3563	1835	8476	6710	374	185	301	472	511	180	320	157
AL590385.2	12	2	1	0	3	1	9	3	0	2	0	0	4	0	0	0
HSPA6	1373	193	232	492	367	191	547	484	47	46	38	54	73	29	45	32
FCGR3A	13209	5884	5566	8879	4057	1319	6811	5612	565	669	531	512	1182	189	502	159
FCGR2C	3180	383	314	891	423	282	965	564	44	46	37	86	30	41	9	56
HSPA7	3790	330	401	1130	529	310	996	686	53	40	47	105	45	28	28	64
FCGR3B	194	210	851	114	404	114	204	319	19	63	41	155	47	18	39	11
FCGR2B	2099	498	663	1922	580	679	1840	1315	30	36	27	59	27	31	14	57
AL451067.1	366	98	173	226	107	163	418	274	4	8	6	20	5	10	1	8
FCRLA	19	10	16	101	13	5	24	38	5	9	2	6	4	2	1	0
FCRLB	77	18	28	48	52	15	40	65	21	5	16	21	27	10	9	15
DUSP12	263	275	240	240	245	263	214	282	277	233	309	318	208	266	223	274
ATF6	1488	1651	2152	2217	1668	1690	1560	1668	1758	1352	2021	2127	1467	1503	2041	1640
AL391825.1	8	4	3	6	9	6	5	6	5	11	7	12	2	8	0	11
OLFML2B	3157	1539	3730	3184	4093	1629	1621	1911	2005	1003	1254	3396	1133	1532	4046	1644
NOS1AP	10	14	23	14	34	82	23	19	24	27	35	53	14	70	25	42
SPATA46	3	0	3	5	5	8	0	0	7	1	6	20	2	12	2	8
C1orf226	40	56	115	53	97	310	49	73	92	76	112	157	56	198	127	115
SH2D1B	2	12	75	24	52	23	16	18	72	87	274	130	640	335	470	13
UHMK1	1942	1181	1863	1996	1694	1349	1846	1565	2316	1923	2741	1896	1900	3112	2384	2252
UAP1	533	1123	1462	939	1115	897	621	1355	2261	1056	2528	1160	868	1524	882	773
AL596325.2	5	2	7	4	9	2	3	11	18	16	12	16	9	21	4	8
DDR2	3724	9043	11991	8337	10199	8686	4945	10597	5149	2081	3097	5808	1843	2661	1392	3493
RN7SL861P	1	0	1	1	2	7	0	2	0	0	0	3	1	2	0	4
HSD17B7	145	140	133	123	185	103	144	228	124	137	147	188	113	164	75	208
CCDC190	1	1	0	5	5	7	6	3	0	0	11	1	2	13	8	9
RGS4	157	2808	790	665	451	1723	386	514	673	388	532	1178	492	312	688	715
RGS5	4738	8733	4779	3799	4564	8857	3286	2589	2701	1266	5845	2212	1863	2713	2360	1417
AL592435.1	11	16	11	10	10	13	11	18	23	18	21	21	24	31	7	24
NUF2	70	29	49	27	47	11	20	30	59	56	95	664	120	61	71	405
PBX1	1073	3749	3598	2101	2309	4902	1135	3021	3441	1983	4185	5532	2898	3903	1357	2677
AL391001.1	0	6	6	10	1	7	0	1	9	8	8	4	8	18	4	7
RXRG	3	9	2	5	1	41	10	2	12	9	10	31	29	38	19	82
LRRC52-AS1	2	0	0	0	1	0	0	0	25	28	25	5	26	92	26	40
MGST3	1760	1974	2165	1944	2159	2075	1517	1945	2026	1204	1440	1071	1443	895	1429	811
ALDH9A1	946	1381	1088	897	976	1438	816	1081	1321	793	1282	1310	1240	878	889	1269
AL451074.4	6	2	0	1	1	0	0	2	0	1	2	2	1	1	0	6
TMCO1	1328	1825	2128	1835	1477	1485	1303	1853	2338	1627	2457	1908	1787	1720	2228	1934
TMCO1-AS1	6	9	5	10	5	5	2	5	7	8	3	7	7	10	7	5
UCK2	347	279	487	413	492	349	387	354	758	552	899	623	496	1365	455	1071
AL358115.1	111	71	113	122	138	95	84	92	191	137	232	197	166	376	131	279
FAM78B	304	58	106	78	207	54	143	85	51	31	59	209	36	39	28	44
FAM78B-AS1	1	2	2	1	9	1	1	4	0	1	1	12	3	0	2	4
POGK	1369	1154	1324	1420	1087	1429	1158	1464	1875	1485	1939	2227	1192	1621	1507	1695
TADA1	205	209	205	186	145	272	176	243	369	295	330	352	229	262	283	274
DUTP6	1	4	1	2	3	3	2	5	0	6	11	6	3	8	0	7
ILDR2	16	37	25	67	29	14	2	12	7	7	10	105	25	8	18	4
MAEL	2	4	3	1	1	2	0	1	2	2	1	6	1	0	5	0
GPA33	24	11	23	14	11	11	15	10	4	7	2	6	7	0	4	0
DUSP27	56	14	6	24	1	18	6	11	1	3	2	0	21	10	1	0
AL451050.2	5	3	0	1	3	3	6	3	2	0	2	2	5	3	2	10
POU2F1	524	406	470	507	505	762	506	572	691	500	630	756	525	682	680	918
AL136984.1	3	0	0	1	0	0	0	1	1	0	4	1	1	2	1	0
CD247	437	87	301	356	162	126	441	447	206	274	255	235	831	121	826	63
AL359962.1	5	3	1	0	1	3	3	6	0	4	3	1	0	1	3	2
CREG1	7514	4311	6146	8624	6154	4359	9680	7387	991	780	1453	1217	1286	1321	1743	2980
AL031733.2	115	30	83	82	62	59	94	54	11	14	18	18	40	25	39	14
RCSD1	1561	379	796	1338	597	744	1012	682	214	209	257	247	652	170	402	132
MPZL1	2371	3973	5997	4620	5107	3282	2570	4449	2103	1653	2157	2325	1842	1905	1687	1992
ADCY10	12	7	9	5	17	6	7	5	12	17	9	8	5	8	5	4
MPC2	1300	1868	1675	1230	1391	1398	1302	1363	2117	2255	1208	1083	1427	1601	1600	1352
DCAF6	1704	3029	2874	2102	2374	2816	1754	2290	3411	3290	2539	1858	2129	2592	2582	2049
GPR161	517	1141	1502	815	1134	1120	432	891	706	421	696	784	976	490	518	747
TIPRL	744	978	1052	928	824	1098	732	892	1078	764	1226	1352	1012	956	684	970
SFT2D2	1419	1852	1932	2182	1598	2360	1169	1613	2600	2103	2716	1342	1609	2267	2469	1550
ANKRD36BP1	136	197	228	239	211	301	145	184	338	292	326	154	218	329	305	186
TBX19	110	117	67	106	117	109	81	111	80	97	127	61	59	92	71	56
XCL2	19	34	146	30	23	10	38	48	103	323	201	51	185	55	604	18
AL031736.1	1	1	4	0	2	1	8	3	0	5	2	2	8	0	2	0
XCL1	27	22	76	38	32	15	37	87	374	449	276	31	629	227	883	52
AL031736.2	1	0	1	1	3	0	4	4	1	7	2	2	10	1	2	1
DPT	809	12	24	58	25	47	254	21	243	137	182	373	50	128	127	154
ATP1B1	1024	1782	901	1332	819	2467	1526	755	653	314	436	2891	629	1862	881	1838
NME7	292	572	401	417	337	470	381	395	427	228	310	709	309	320	400	451
BLZF1	540	644	696	697	598	581	431	630	830	624	904	695	658	652	767	663
CCDC181	41	114	131	138	107	81	66	156	29	22	64	109	16	32	34	78
SLC19A2	169	172	321	263	543	298	203	347	252	272	432	279	232	304	428	225
AL021068.1	3	1	2	5	6	1	0	4	1	0	6	1	1	9	0	1
Z99572.1	2	7	11	4	4	9	6	8	2	7	9	11	1	9	5	12
F5	20	56	376	130	92	21	49	212	10	12	4	23	5	3	54	11
SELP	222	446	698	279	606	336	367	242	112	55	34	61	88	34	166	33
C1orf112	322	251	302	256	231	273	239	297	267	214	323	505	270	277	209	436
SELL	315	285	716	801	419	205	566	593	33	63	51	158	56	52	64	16
SELE	119	53	80	64	119	48	226	41	16	7	10	2	4	4	9	0
METTL18	145	182	226	198	176	195	131	222	141	102	163	75	123	101	128	156
SCYL3	396	401	381	394	375	454	343	443	453	344	574	529	489	614	352	635
RN7SL333P	14	1	6	10	11	8	12	10	3	9	3	13	4	6	3	7
KIFAP3	619	886	1024	967	786	816	567	885	772	600	828	809	578	932	677	804
AL356475.1	65	86	71	80	83	73	53	76	73	46	70	81	50	97	74	63
GORAB-AS1	31	18	26	28	32	23	29	39	11	17	18	16	13	25	4	29
GORAB	324	331	439	369	322	344	255	474	364	340	362	341	308	450	264	354
PRRX1	2711	1737	6464	4976	5273	2887	2427	4960	2342	1500	2710	3552	1596	2361	1275	2049
Z97200.1	10	11	20	14	23	20	32	32	12	4	7	15	6	14	20	12
BX284613.2	18	29	9	25	18	4	10	15	0	0	0	3	0	0	0	0
MROH9	0	0	2	3	3	1	0	2	14	4	13	98	23	10	15	52
FMO3	345	19	87	126	169	45	73	168	6	5	2	13	5	7	24	5
FMO2	238	528	372	259	204	1044	468	404	4	3	3	14	5	3	3	20
AL021026.1	33	61	35	30	19	102	36	46	2	0	0	3	1	1	0	0
FMO1	337	3213	987	1487	1138	1344	712	972	3	3	3	92	1	1	5	4
FMO4	142	155	144	215	208	173	160	174	93	44	66	138	86	101	72	155
SRP14P4	7	4	1	6	2	1	8	6	1	1	1	0	1	1	0	4
PRRC2C	4581	3441	5137	5906	4960	5727	4283	5172	6117	4863	7311	7238	5067	10442	4798	7564
MYOC	0	75	21	13	3	46	27	14	222	45	131	79	48	43	94	37
VAMP4	702	497	606	630	652	612	513	584	587	341	438	432	373	506	395	527
EEF1AKNMT	566	558	665	582	582	667	504	643	1092	586	976	921	714	954	580	1509
DNM3	270	116	118	262	263	231	247	144	79	43	74	187	46	88	71	136
DNM3OS	968	1489	780	1061	1648	1601	1030	1278	715	506	672	446	555	674	566	864
PIGC	557	853	826	678	574	776	487	828	1002	772	944	671	656	648	831	729
C1orf105	2	0	0	0	0	0	1	0	1	4	1	0	4	1	2	1
[truncated: 25,043 more rows]
