# Supplementary material for: Identification and validation of an endoplasmic-reticulum-stress-related gene signature as an effective diagnostic marker of endometriosis
Source: PeerJ. 2024 Mar 25;12:e17070. doi: 10.7717/peerj.17070 (PMC10977089; doi:10.7717/peerj.17070)
Supplement: Supplemental Information 9 [file peerj-12-17070-s009.zip › 8.GSE105764 group information.csv]

	title	geo_accession	status	submission_date	last_update_date	type	channel_count	source_name_ch1	organism_ch1	characteristics_ch1	characteristics_ch1.1	characteristics_ch1.2	molecule_ch1	extract_protocol_ch1	extract_protocol_ch1.1	taxid_ch1	data_processing	data_processing.1	data_processing.2	data_processing.3	platform_id	contact_name	contact_email	contact_department	contact_institute	contact_address	contact_city	contact_zip/postal_code	contact_country	data_row_count	instrument_model	library_selection	library_source	library_strategy	relation	relation.1	supplementary_file_1	disease state:ch1	patient:ch1	rafs stage:ch1
GSM2827646	ectopic endometrium lncRNA, patient 1	GSM2827646	Public on Feb 14 2018	Oct 22 2017	May 15 2019	SRA	1	ectopic endometrium	Homo sapiens	disease state: case	patient: 1	rafs stage: III	total RNA	Total RNA was extracted using a single-step acid guanidinium thiocyanate-phenol-chloroform method. The quality and purity of RNA were examined by a Nanodrop 8000 spectrophotometer (Thermo Scientific, Waltham, MA, USA). RNA integrity was analyzed using the RNA 6000 Nano Kit and Small RNA Kit with the and a Bioanalyzer 2100 (Agilent, Santa Clara, CA). The samples with the absorbance wavelength rati…	The Ribo-Zero Gold Kit (Epicentre, USA) and NEB Next Ultra RNA Library Prep Kit (NEB, Ispawich, USA) were used for rRNA removal and library construction following the manufacturer's protocols. For high-throughput sequencing, paired-end 150-bp sequencing of the cDNAs was performed on an Illumina HiSeq 4000 system (Illumina, USA) conducted by Annoroad Genome (Beijing, China).	9606	Data Filtering:Remove the adaptor-polluted reads (Reads containing more than 5 adapter-polluted bases were regarded as adaptor-polluted reads and would be filtered out).Remove the low-quality reads. Reads with the number of low quality bases (phred Quality value less than 19) accounting for more than 15% of total bases are regarded as low-quality reads;Remove reads with number of N bases accounti…	Alignment:Primary sequencing data, or raw reads, produced on the Illumina system were filtered into clean reads that were aligned to the reference genome using TopHat.The parameter was defaulted and the version was v2.0.12 in this project using TopHat.	Calculate the count value:We got reads count of mRNA and known lncRNA by using HTSeq (version 0.6.0,--stranded reverse).	Genome_build: Homo_sapiens.GRCh38.83	GPL20301	Luyang,,Zhao	zlynfyd@163.com	Department of Gynecology and Obstetrics	People’s Liberation Army (PLA) Medical School, Chinese PLA General Hospital	28 Fuxing Road, HaiDian District	Beijing	100853	China	0	Illumina HiSeq 4000	size fractionation	transcriptomic	ncRNA-Seq	BioSample: https://www.ncbi.nlm.nih.gov/biosample/SAMN07821348	SRA: https://www.ncbi.nlm.nih.gov/sra?term=SRX3311802	NONE	case	1	III
GSM2827647	ectopic endometrium lncRNA, patient 5	GSM2827647	Public on Feb 14 2018	Oct 22 2017	May 15 2019	SRA	1	ectopic endometrium	Homo sapiens	disease state: case	patient: 5	rafs stage: IV	total RNA	Total RNA was extracted using a single-step acid guanidinium thiocyanate-phenol-chloroform method. The quality and purity of RNA were examined by a Nanodrop 8000 spectrophotometer (Thermo Scientific, Waltham, MA, USA). RNA integrity was analyzed using the RNA 6000 Nano Kit and Small RNA Kit with the and a Bioanalyzer 2100 (Agilent, Santa Clara, CA). The samples with the absorbance wavelength rati…	The Ribo-Zero Gold Kit (Epicentre, USA) and NEB Next Ultra RNA Library Prep Kit (NEB, Ispawich, USA) were used for rRNA removal and library construction following the manufacturer's protocols. For high-throughput sequencing, paired-end 150-bp sequencing of the cDNAs was performed on an Illumina HiSeq 4000 system (Illumina, USA) conducted by Annoroad Genome (Beijing, China).	9606	Data Filtering:Remove the adaptor-polluted reads (Reads containing more than 5 adapter-polluted bases were regarded as adaptor-polluted reads and would be filtered out).Remove the low-quality reads. Reads with the number of low quality bases (phred Quality value less than 19) accounting for more than 15% of total bases are regarded as low-quality reads;Remove reads with number of N bases accounti…	Alignment:Primary sequencing data, or raw reads, produced on the Illumina system were filtered into clean reads that were aligned to the reference genome using TopHat.The parameter was defaulted and the version was v2.0.12 in this project using TopHat.	Calculate the count value:We got reads count of mRNA and known lncRNA by using HTSeq (version 0.6.0,--stranded reverse).	Genome_build: Homo_sapiens.GRCh38.83	GPL20301	Luyang,,Zhao	zlynfyd@163.com	Department of Gynecology and Obstetrics	People’s Liberation Army (PLA) Medical School, Chinese PLA General Hospital	28 Fuxing Road, HaiDian District	Beijing	100853	China	0	Illumina HiSeq 4000	size fractionation	transcriptomic	ncRNA-Seq	BioSample: https://www.ncbi.nlm.nih.gov/biosample/SAMN07821363	SRA: https://www.ncbi.nlm.nih.gov/sra?term=SRX3311803	NONE	case	5	IV
GSM2827648	ectopic endometrium lncRNA, patient 6	GSM2827648	Public on Feb 14 2018	Oct 22 2017	May 15 2019	SRA	1	ectopic endometrium	Homo sapiens	disease state: case	patient: 6	rafs stage: III	total RNA	Total RNA was extracted using a single-step acid guanidinium thiocyanate-phenol-chloroform method. The quality and purity of RNA were examined by a Nanodrop 8000 spectrophotometer (Thermo Scientific, Waltham, MA, USA). RNA integrity was analyzed using the RNA 6000 Nano Kit and Small RNA Kit with the and a Bioanalyzer 2100 (Agilent, Santa Clara, CA). The samples with the absorbance wavelength rati…	The Ribo-Zero Gold Kit (Epicentre, USA) and NEB Next Ultra RNA Library Prep Kit (NEB, Ispawich, USA) were used for rRNA removal and library construction following the manufacturer's protocols. For high-throughput sequencing, paired-end 150-bp sequencing of the cDNAs was performed on an Illumina HiSeq 4000 system (Illumina, USA) conducted by Annoroad Genome (Beijing, China).	9606	Data Filtering:Remove the adaptor-polluted reads (Reads containing more than 5 adapter-polluted bases were regarded as adaptor-polluted reads and would be filtered out).Remove the low-quality reads. Reads with the number of low quality bases (phred Quality value less than 19) accounting for more than 15% of total bases are regarded as low-quality reads;Remove reads with number of N bases accounti…	Alignment:Primary sequencing data, or raw reads, produced on the Illumina system were filtered into clean reads that were aligned to the reference genome using TopHat.The parameter was defaulted and the version was v2.0.12 in this project using TopHat.	Calculate the count value:We got reads count of mRNA and known lncRNA by using HTSeq (version 0.6.0,--stranded reverse).	Genome_build: Homo_sapiens.GRCh38.83	GPL20301	Luyang,,Zhao	zlynfyd@163.com	Department of Gynecology and Obstetrics	People’s Liberation Army (PLA) Medical School, Chinese PLA General Hospital	28 Fuxing Road, HaiDian District	Beijing	100853	China	0	Illumina HiSeq 4000	size fractionation	transcriptomic	ncRNA-Seq	BioSample: https://www.ncbi.nlm.nih.gov/biosample/SAMN07821362	SRA: https://www.ncbi.nlm.nih.gov/sra?term=SRX3311804	NONE	case	6	III
GSM2827649	ectopic endometrium lncRNA, patient 7	GSM2827649	Public on Feb 14 2018	Oct 22 2017	May 15 2019	SRA	1	ectopic endometrium	Homo sapiens	disease state: case	patient: 7	rafs stage: IV	total RNA	Total RNA was extracted using a single-step acid guanidinium thiocyanate-phenol-chloroform method. The quality and purity of RNA were examined by a Nanodrop 8000 spectrophotometer (Thermo Scientific, Waltham, MA, USA). RNA integrity was analyzed using the RNA 6000 Nano Kit and Small RNA Kit with the and a Bioanalyzer 2100 (Agilent, Santa Clara, CA). The samples with the absorbance wavelength rati…	The Ribo-Zero Gold Kit (Epicentre, USA) and NEB Next Ultra RNA Library Prep Kit (NEB, Ispawich, USA) were used for rRNA removal and library construction following the manufacturer's protocols. For high-throughput sequencing, paired-end 150-bp sequencing of the cDNAs was performed on an Illumina HiSeq 4000 system (Illumina, USA) conducted by Annoroad Genome (Beijing, China).	9606	Data Filtering:Remove the adaptor-polluted reads (Reads containing more than 5 adapter-polluted bases were regarded as adaptor-polluted reads and would be filtered out).Remove the low-quality reads. Reads with the number of low quality bases (phred Quality value less than 19) accounting for more than 15% of total bases are regarded as low-quality reads;Remove reads with number of N bases accounti…	Alignment:Primary sequencing data, or raw reads, produced on the Illumina system were filtered into clean reads that were aligned to the reference genome using TopHat.The parameter was defaulted and the version was v2.0.12 in this project using TopHat.	Calculate the count value:We got reads count of mRNA and known lncRNA by using HTSeq (version 0.6.0,--stranded reverse).	Genome_build: Homo_sapiens.GRCh38.83	GPL20301	Luyang,,Zhao	zlynfyd@163.com	Department of Gynecology and Obstetrics	People’s Liberation Army (PLA) Medical School, Chinese PLA General Hospital	28 Fuxing Road, HaiDian District	Beijing	100853	China	0	Illumina HiSeq 4000	size fractionation	transcriptomic	ncRNA-Seq	BioSample: https://www.ncbi.nlm.nih.gov/biosample/SAMN07821361	SRA: https://www.ncbi.nlm.nih.gov/sra?term=SRX3311805	NONE	case	7	IV
GSM2827650	ectopic endometrium lncRNA, patient 11	GSM2827650	Public on Feb 14 2018	Oct 22 2017	May 15 2019	SRA	1	ectopic endometrium	Homo sapiens	disease state: case	patient: 11	rafs stage: III	total RNA	Total RNA was extracted using a single-step acid guanidinium thiocyanate-phenol-chloroform method. The quality and purity of RNA were examined by a Nanodrop 8000 spectrophotometer (Thermo Scientific, Waltham, MA, USA). RNA integrity was analyzed using the RNA 6000 Nano Kit and Small RNA Kit with the and a Bioanalyzer 2100 (Agilent, Santa Clara, CA). The samples with the absorbance wavelength rati…	The Ribo-Zero Gold Kit (Epicentre, USA) and NEB Next Ultra RNA Library Prep Kit (NEB, Ispawich, USA) were used for rRNA removal and library construction following the manufacturer's protocols. For high-throughput sequencing, paired-end 150-bp sequencing of the cDNAs was performed on an Illumina HiSeq 4000 system (Illumina, USA) conducted by Annoroad Genome (Beijing, China).	9606	Data Filtering:Remove the adaptor-polluted reads (Reads containing more than 5 adapter-polluted bases were regarded as adaptor-polluted reads and would be filtered out).Remove the low-quality reads. Reads with the number of low quality bases (phred Quality value less than 19) accounting for more than 15% of total bases are regarded as low-quality reads;Remove reads with number of N bases accounti…	Alignment:Primary sequencing data, or raw reads, produced on the Illumina system were filtered into clean reads that were aligned to the reference genome using TopHat.The parameter was defaulted and the version was v2.0.12 in this project using TopHat.	Calculate the count value:We got reads count of mRNA and known lncRNA by using HTSeq (version 0.6.0,--stranded reverse).	Genome_build: Homo_sapiens.GRCh38.83	GPL20301	Luyang,,Zhao	zlynfyd@163.com	Department of Gynecology and Obstetrics	People’s Liberation Army (PLA) Medical School, Chinese PLA General Hospital	28 Fuxing Road, HaiDian District	Beijing	100853	China	0	Illumina HiSeq 4000	size fractionation	transcriptomic	ncRNA-Seq	BioSample: https://www.ncbi.nlm.nih.gov/biosample/SAMN07821360	SRA: https://www.ncbi.nlm.nih.gov/sra?term=SRX3311806	NONE	case	11	III
GSM2827651	ectopic endometrium lncRNA, patient 18	GSM2827651	Public on Feb 14 2018	Oct 22 2017	May 15 2019	SRA	1	ectopic endometrium	Homo sapiens	disease state: case	patient: 18	rafs stage: III	total RNA	Total RNA was extracted using a single-step acid guanidinium thiocyanate-phenol-chloroform method. The quality and purity of RNA were examined by a Nanodrop 8000 spectrophotometer (Thermo Scientific, Waltham, MA, USA). RNA integrity was analyzed using the RNA 6000 Nano Kit and Small RNA Kit with the and a Bioanalyzer 2100 (Agilent, Santa Clara, CA). The samples with the absorbance wavelength rati…	The Ribo-Zero Gold Kit (Epicentre, USA) and NEB Next Ultra RNA Library Prep Kit (NEB, Ispawich, USA) were used for rRNA removal and library construction following the manufacturer's protocols. For high-throughput sequencing, paired-end 150-bp sequencing of the cDNAs was performed on an Illumina HiSeq 4000 system (Illumina, USA) conducted by Annoroad Genome (Beijing, China).	9606	Data Filtering:Remove the adaptor-polluted reads (Reads containing more than 5 adapter-polluted bases were regarded as adaptor-polluted reads and would be filtered out).Remove the low-quality reads. Reads with the number of low quality bases (phred Quality value less than 19) accounting for more than 15% of total bases are regarded as low-quality reads;Remove reads with number of N bases accounti…	Alignment:Primary sequencing data, or raw reads, produced on the Illumina system were filtered into clean reads that were aligned to the reference genome using TopHat.The parameter was defaulted and the version was v2.0.12 in this project using TopHat.	Calculate the count value:We got reads count of mRNA and known lncRNA by using HTSeq (version 0.6.0,--stranded reverse).	Genome_build: Homo_sapiens.GRCh38.83	GPL20301	Luyang,,Zhao	zlynfyd@163.com	Department of Gynecology and Obstetrics	People’s Liberation Army (PLA) Medical School, Chinese PLA General Hospital	28 Fuxing Road, HaiDian District	Beijing	100853	China	0	Illumina HiSeq 4000	size fractionation	transcriptomic	ncRNA-Seq	BioSample: https://www.ncbi.nlm.nih.gov/biosample/SAMN07821359	SRA: https://www.ncbi.nlm.nih.gov/sra?term=SRX3311807	NONE	case	18	III
GSM2827652	ectopic endometrium lncRNA, patient 21	GSM2827652	Public on Feb 14 2018	Oct 22 2017	May 15 2019	SRA	1	ectopic endometrium	Homo sapiens	disease state: case	patient: 21	rafs stage: IV	total RNA	Total RNA was extracted using a single-step acid guanidinium thiocyanate-phenol-chloroform method. The quality and purity of RNA were examined by a Nanodrop 8000 spectrophotometer (Thermo Scientific, Waltham, MA, USA). RNA integrity was analyzed using the RNA 6000 Nano Kit and Small RNA Kit with the and a Bioanalyzer 2100 (Agilent, Santa Clara, CA). The samples with the absorbance wavelength rati…	The Ribo-Zero Gold Kit (Epicentre, USA) and NEB Next Ultra RNA Library Prep Kit (NEB, Ispawich, USA) were used for rRNA removal and library construction following the manufacturer's protocols. For high-throughput sequencing, paired-end 150-bp sequencing of the cDNAs was performed on an Illumina HiSeq 4000 system (Illumina, USA) conducted by Annoroad Genome (Beijing, China).	9606	Data Filtering:Remove the adaptor-polluted reads (Reads containing more than 5 adapter-polluted bases were regarded as adaptor-polluted reads and would be filtered out).Remove the low-quality reads. Reads with the number of low quality bases (phred Quality value less than 19) accounting for more than 15% of total bases are regarded as low-quality reads;Remove reads with number of N bases accounti…	Alignment:Primary sequencing data, or raw reads, produced on the Illumina system were filtered into clean reads that were aligned to the reference genome using TopHat.The parameter was defaulted and the version was v2.0.12 in this project using TopHat.	Calculate the count value:We got reads count of mRNA and known lncRNA by using HTSeq (version 0.6.0,--stranded reverse).	Genome_build: Homo_sapiens.GRCh38.83	GPL20301	Luyang,,Zhao	zlynfyd@163.com	Department of Gynecology and Obstetrics	People’s Liberation Army (PLA) Medical School, Chinese PLA General Hospital	28 Fuxing Road, HaiDian District	Beijing	100853	China	0	Illumina HiSeq 4000	size fractionation	transcriptomic	ncRNA-Seq	BioSample: https://www.ncbi.nlm.nih.gov/biosample/SAMN07821358	SRA: https://www.ncbi.nlm.nih.gov/sra?term=SRX3311808	NONE	case	21	IV
GSM2827653	ectopic endometrium lncRNA, patient 25	GSM2827653	Public on Feb 14 2018	Oct 22 2017	May 15 2019	SRA	1	ectopic endometrium	Homo sapiens	disease state: case	patient: 25	rafs stage: IV	total RNA	Total RNA was extracted using a single-step acid guanidinium thiocyanate-phenol-chloroform method. The quality and purity of RNA were examined by a Nanodrop 8000 spectrophotometer (Thermo Scientific, Waltham, MA, USA). RNA integrity was analyzed using the RNA 6000 Nano Kit and Small RNA Kit with the and a Bioanalyzer 2100 (Agilent, Santa Clara, CA). The samples with the absorbance wavelength rati…	The Ribo-Zero Gold Kit (Epicentre, USA) and NEB Next Ultra RNA Library Prep Kit (NEB, Ispawich, USA) were used for rRNA removal and library construction following the manufacturer's protocols. For high-throughput sequencing, paired-end 150-bp sequencing of the cDNAs was performed on an Illumina HiSeq 4000 system (Illumina, USA) conducted by Annoroad Genome (Beijing, China).	9606	Data Filtering:Remove the adaptor-polluted reads (Reads containing more than 5 adapter-polluted bases were regarded as adaptor-polluted reads and would be filtered out).Remove the low-quality reads. Reads with the number of low quality bases (phred Quality value less than 19) accounting for more than 15% of total bases are regarded as low-quality reads;Remove reads with number of N bases accounti…	Alignment:Primary sequencing data, or raw reads, produced on the Illumina system were filtered into clean reads that were aligned to the reference genome using TopHat.The parameter was defaulted and the version was v2.0.12 in this project using TopHat.	Calculate the count value:We got reads count of mRNA and known lncRNA by using HTSeq (version 0.6.0,--stranded reverse).	Genome_build: Homo_sapiens.GRCh38.83	GPL20301	Luyang,,Zhao	zlynfyd@163.com	Department of Gynecology and Obstetrics	People’s Liberation Army (PLA) Medical School, Chinese PLA General Hospital	28 Fuxing Road, HaiDian District	Beijing	100853	China	0	Illumina HiSeq 4000	size fractionation	transcriptomic	ncRNA-Seq	BioSample: https://www.ncbi.nlm.nih.gov/biosample/SAMN07821357	SRA: https://www.ncbi.nlm.nih.gov/sra?term=SRX3311809	NONE	case	25	IV
GSM2827654	control eutopic endometrium lncRNA, patient 1	GSM2827654	Public on Feb 14 2018	Oct 22 2017	May 15 2019	SRA	1	eutopic endometrium	Homo sapiens	disease state: control	patient: 1	rafs stage: III	total RNA	Total RNA was extracted using a single-step acid guanidinium thiocyanate-phenol-chloroform method. The quality and purity of RNA were examined by a Nanodrop 8000 spectrophotometer (Thermo Scientific, Waltham, MA, USA). RNA integrity was analyzed using the RNA 6000 Nano Kit and Small RNA Kit with the and a Bioanalyzer 2100 (Agilent, Santa Clara, CA). The samples with the absorbance wavelength rati…	The Ribo-Zero Gold Kit (Epicentre, USA) and NEB Next Ultra RNA Library Prep Kit (NEB, Ispawich, USA) were used for rRNA removal and library construction following the manufacturer's protocols. For high-throughput sequencing, paired-end 150-bp sequencing of the cDNAs was performed on an Illumina HiSeq 4000 system (Illumina, USA) conducted by Annoroad Genome (Beijing, China).	9606	Data Filtering:Remove the adaptor-polluted reads (Reads containing more than 5 adapter-polluted bases were regarded as adaptor-polluted reads and would be filtered out).Remove the low-quality reads. Reads with the number of low quality bases (phred Quality value less than 19) accounting for more than 15% of total bases are regarded as low-quality reads;Remove reads with number of N bases accounti…	Alignment:Primary sequencing data, or raw reads, produced on the Illumina system were filtered into clean reads that were aligned to the reference genome using TopHat.The parameter was defaulted and the version was v2.0.12 in this project using TopHat.	Calculate the count value:We got reads count of mRNA and known lncRNA by using HTSeq (version 0.6.0,--stranded reverse).	Genome_build: Homo_sapiens.GRCh38.83	GPL20301	Luyang,,Zhao	zlynfyd@163.com	Department of Gynecology and Obstetrics	People’s Liberation Army (PLA) Medical School, Chinese PLA General Hospital	28 Fuxing Road, HaiDian District	Beijing	100853	China	0	Illumina HiSeq 4000	size fractionation	transcriptomic	ncRNA-Seq	BioSample: https://www.ncbi.nlm.nih.gov/biosample/SAMN07821356	SRA: https://www.ncbi.nlm.nih.gov/sra?term=SRX3311810	NONE	control	1	III
GSM2827655	control eutopic endometrium lncRNA, patient 5	GSM2827655	Public on Feb 14 2018	Oct 22 2017	May 15 2019	SRA	1	eutopic endometrium	Homo sapiens	disease state: control	patient: 5	rafs stage: IV	total RNA	Total RNA was extracted using a single-step acid guanidinium thiocyanate-phenol-chloroform method. The quality and purity of RNA were examined by a Nanodrop 8000 spectrophotometer (Thermo Scientific, Waltham, MA, USA). RNA integrity was analyzed using the RNA 6000 Nano Kit and Small RNA Kit with the and a Bioanalyzer 2100 (Agilent, Santa Clara, CA). The samples with the absorbance wavelength rati…	The Ribo-Zero Gold Kit (Epicentre, USA) and NEB Next Ultra RNA Library Prep Kit (NEB, Ispawich, USA) were used for rRNA removal and library construction following the manufacturer's protocols. For high-throughput sequencing, paired-end 150-bp sequencing of the cDNAs was performed on an Illumina HiSeq 4000 system (Illumina, USA) conducted by Annoroad Genome (Beijing, China).	9606	Data Filtering:Remove the adaptor-polluted reads (Reads containing more than 5 adapter-polluted bases were regarded as adaptor-polluted reads and would be filtered out).Remove the low-quality reads. Reads with the number of low quality bases (phred Quality value less than 19) accounting for more than 15% of total bases are regarded as low-quality reads;Remove reads with number of N bases accounti…	Alignment:Primary sequencing data, or raw reads, produced on the Illumina system were filtered into clean reads that were aligned to the reference genome using TopHat.The parameter was defaulted and the version was v2.0.12 in this project using TopHat.	Calculate the count value:We got reads count of mRNA and known lncRNA by using HTSeq (version 0.6.0,--stranded reverse).	Genome_build: Homo_sapiens.GRCh38.83	GPL20301	Luyang,,Zhao	zlynfyd@163.com	Department of Gynecology and Obstetrics	People’s Liberation Army (PLA) Medical School, Chinese PLA General Hospital	28 Fuxing Road, HaiDian District	Beijing	100853	China	0	Illumina HiSeq 4000	size fractionation	transcriptomic	ncRNA-Seq	BioSample: https://www.ncbi.nlm.nih.gov/biosample/SAMN07821355	SRA: https://www.ncbi.nlm.nih.gov/sra?term=SRX3311811	NONE	control	5	IV
GSM2827656	control eutopic endometrium lncRNA, patient 6	GSM2827656	Public on Feb 14 2018	Oct 22 2017	May 15 2019	SRA	1	eutopic endometrium	Homo sapiens	disease state: control	patient: 6	rafs stage: III	total RNA	Total RNA was extracted using a single-step acid guanidinium thiocyanate-phenol-chloroform method. The quality and purity of RNA were examined by a Nanodrop 8000 spectrophotometer (Thermo Scientific, Waltham, MA, USA). RNA integrity was analyzed using the RNA 6000 Nano Kit and Small RNA Kit with the and a Bioanalyzer 2100 (Agilent, Santa Clara, CA). The samples with the absorbance wavelength rati…	The Ribo-Zero Gold Kit (Epicentre, USA) and NEB Next Ultra RNA Library Prep Kit (NEB, Ispawich, USA) were used for rRNA removal and library construction following the manufacturer's protocols. For high-throughput sequencing, paired-end 150-bp sequencing of the cDNAs was performed on an Illumina HiSeq 4000 system (Illumina, USA) conducted by Annoroad Genome (Beijing, China).	9606	Data Filtering:Remove the adaptor-polluted reads (Reads containing more than 5 adapter-polluted bases were regarded as adaptor-polluted reads and would be filtered out).Remove the low-quality reads. Reads with the number of low quality bases (phred Quality value less than 19) accounting for more than 15% of total bases are regarded as low-quality reads;Remove reads with number of N bases accounti…	Alignment:Primary sequencing data, or raw reads, produced on the Illumina system were filtered into clean reads that were aligned to the reference genome using TopHat.The parameter was defaulted and the version was v2.0.12 in this project using TopHat.	Calculate the count value:We got reads count of mRNA and known lncRNA by using HTSeq (version 0.6.0,--stranded reverse).	Genome_build: Homo_sapiens.GRCh38.83	GPL20301	Luyang,,Zhao	zlynfyd@163.com	Department of Gynecology and Obstetrics	People’s Liberation Army (PLA) Medical School, Chinese PLA General Hospital	28 Fuxing Road, HaiDian District	Beijing	100853	China	0	Illumina HiSeq 4000	size fractionation	transcriptomic	ncRNA-Seq	BioSample: https://www.ncbi.nlm.nih.gov/biosample/SAMN07821354	SRA: https://www.ncbi.nlm.nih.gov/sra?term=SRX3311812	NONE	control	6	III
GSM2827657	control eutopic endometrium lncRNA, patient 7	GSM2827657	Public on Feb 14 2018	Oct 22 2017	May 15 2019	SRA	1	eutopic endometrium	Homo sapiens	disease state: control	patient: 7	rafs stage: IV	total RNA	Total RNA was extracted using a single-step acid guanidinium thiocyanate-phenol-chloroform method. The quality and purity of RNA were examined by a Nanodrop 8000 spectrophotometer (Thermo Scientific, Waltham, MA, USA). RNA integrity was analyzed using the RNA 6000 Nano Kit and Small RNA Kit with the and a Bioanalyzer 2100 (Agilent, Santa Clara, CA). The samples with the absorbance wavelength rati…	The Ribo-Zero Gold Kit (Epicentre, USA) and NEB Next Ultra RNA Library Prep Kit (NEB, Ispawich, USA) were used for rRNA removal and library construction following the manufacturer's protocols. For high-throughput sequencing, paired-end 150-bp sequencing of the cDNAs was performed on an Illumina HiSeq 4000 system (Illumina, USA) conducted by Annoroad Genome (Beijing, China).	9606	Data Filtering:Remove the adaptor-polluted reads (Reads containing more than 5 adapter-polluted bases were regarded as adaptor-polluted reads and would be filtered out).Remove the low-quality reads. Reads with the number of low quality bases (phred Quality value less than 19) accounting for more than 15% of total bases are regarded as low-quality reads;Remove reads with number of N bases accounti…	Alignment:Primary sequencing data, or raw reads, produced on the Illumina system were filtered into clean reads that were aligned to the reference genome using TopHat.The parameter was defaulted and the version was v2.0.12 in this project using TopHat.	Calculate the count value:We got reads count of mRNA and known lncRNA by using HTSeq (version 0.6.0,--stranded reverse).	Genome_build: Homo_sapiens.GRCh38.83	GPL20301	Luyang,,Zhao	zlynfyd@163.com	Department of Gynecology and Obstetrics	People’s Liberation Army (PLA) Medical School, Chinese PLA General Hospital	28 Fuxing Road, HaiDian District	Beijing	100853	China	0	Illumina HiSeq 4000	size fractionation	transcriptomic	ncRNA-Seq	BioSample: https://www.ncbi.nlm.nih.gov/biosample/SAMN07821353	SRA: https://www.ncbi.nlm.nih.gov/sra?term=SRX3311813	NONE	control	7	IV
GSM2827658	control eutopic endometrium lncRNA, patient 11	GSM2827658	Public on Feb 14 2018	Oct 22 2017	May 15 2019	SRA	1	eutopic endometrium	Homo sapiens	disease state: control	patient: 11	rafs stage: III	total RNA	Total RNA was extracted using a single-step acid guanidinium thiocyanate-phenol-chloroform method. The quality and purity of RNA were examined by a Nanodrop 8000 spectrophotometer (Thermo Scientific, Waltham, MA, USA). RNA integrity was analyzed using the RNA 6000 Nano Kit and Small RNA Kit with the and a Bioanalyzer 2100 (Agilent, Santa Clara, CA). The samples with the absorbance wavelength rati…	The Ribo-Zero Gold Kit (Epicentre, USA) and NEB Next Ultra RNA Library Prep Kit (NEB, Ispawich, USA) were used for rRNA removal and library construction following the manufacturer's protocols. For high-throughput sequencing, paired-end 150-bp sequencing of the cDNAs was performed on an Illumina HiSeq 4000 system (Illumina, USA) conducted by Annoroad Genome (Beijing, China).	9606	Data Filtering:Remove the adaptor-polluted reads (Reads containing more than 5 adapter-polluted bases were regarded as adaptor-polluted reads and would be filtered out).Remove the low-quality reads. Reads with the number of low quality bases (phred Quality value less than 19) accounting for more than 15% of total bases are regarded as low-quality reads;Remove reads with number of N bases accounti…	Alignment:Primary sequencing data, or raw reads, produced on the Illumina system were filtered into clean reads that were aligned to the reference genome using TopHat.The parameter was defaulted and the version was v2.0.12 in this project using TopHat.	Calculate the count value:We got reads count of mRNA and known lncRNA by using HTSeq (version 0.6.0,--stranded reverse).	Genome_build: Homo_sapiens.GRCh38.83	GPL20301	Luyang,,Zhao	zlynfyd@163.com	Department of Gynecology and Obstetrics	People’s Liberation Army (PLA) Medical School, Chinese PLA General Hospital	28 Fuxing Road, HaiDian District	Beijing	100853	China	0	Illumina HiSeq 4000	size fractionation	transcriptomic	ncRNA-Seq	BioSample: https://www.ncbi.nlm.nih.gov/biosample/SAMN07821352	SRA: https://www.ncbi.nlm.nih.gov/sra?term=SRX3311814	NONE	control	11	III
GSM2827659	control eutopic endometrium lncRNA, patient 18	GSM2827659	Public on Feb 14 2018	Oct 22 2017	May 15 2019	SRA	1	eutopic endometrium	Homo sapiens	disease state: control	patient: 18	rafs stage: III	total RNA	Total RNA was extracted using a single-step acid guanidinium thiocyanate-phenol-chloroform method. The quality and purity of RNA were examined by a Nanodrop 8000 spectrophotometer (Thermo Scientific, Waltham, MA, USA). RNA integrity was analyzed using the RNA 6000 Nano Kit and Small RNA Kit with the and a Bioanalyzer 2100 (Agilent, Santa Clara, CA). The samples with the absorbance wavelength rati…	The Ribo-Zero Gold Kit (Epicentre, USA) and NEB Next Ultra RNA Library Prep Kit (NEB, Ispawich, USA) were used for rRNA removal and library construction following the manufacturer's protocols. For high-throughput sequencing, paired-end 150-bp sequencing of the cDNAs was performed on an Illumina HiSeq 4000 system (Illumina, USA) conducted by Annoroad Genome (Beijing, China).	9606	Data Filtering:Remove the adaptor-polluted reads (Reads containing more than 5 adapter-polluted bases were regarded as adaptor-polluted reads and would be filtered out).Remove the low-quality reads. Reads with the number of low quality bases (phred Quality value less than 19) accounting for more than 15% of total bases are regarded as low-quality reads;Remove reads with number of N bases accounti…	Alignment:Primary sequencing data, or raw reads, produced on the Illumina system were filtered into clean reads that were aligned to the reference genome using TopHat.The parameter was defaulted and the version was v2.0.12 in this project using TopHat.	Calculate the count value:We got reads count of mRNA and known lncRNA by using HTSeq (version 0.6.0,--stranded reverse).	Genome_build: Homo_sapiens.GRCh38.83	GPL20301	Luyang,,Zhao	zlynfyd@163.com	Department of Gynecology and Obstetrics	People’s Liberation Army (PLA) Medical School, Chinese PLA General Hospital	28 Fuxing Road, HaiDian District	Beijing	100853	China	0	Illumina HiSeq 4000	size fractionation	transcriptomic	ncRNA-Seq	BioSample: https://www.ncbi.nlm.nih.gov/biosample/SAMN07821351	SRA: https://www.ncbi.nlm.nih.gov/sra?term=SRX3311815	NONE	control	18	III
GSM2827660	control eutopic endometrium lncRNA, patient 21	GSM2827660	Public on Feb 14 2018	Oct 22 2017	May 15 2019	SRA	1	eutopic endometrium	Homo sapiens	disease state: control	patient: 21	rafs stage: IV	total RNA	Total RNA was extracted using a single-step acid guanidinium thiocyanate-phenol-chloroform method. The quality and purity of RNA were examined by a Nanodrop 8000 spectrophotometer (Thermo Scientific, Waltham, MA, USA). RNA integrity was analyzed using the RNA 6000 Nano Kit and Small RNA Kit with the and a Bioanalyzer 2100 (Agilent, Santa Clara, CA). The samples with the absorbance wavelength rati…	The Ribo-Zero Gold Kit (Epicentre, USA) and NEB Next Ultra RNA Library Prep Kit (NEB, Ispawich, USA) were used for rRNA removal and library construction following the manufacturer's protocols. For high-throughput sequencing, paired-end 150-bp sequencing of the cDNAs was performed on an Illumina HiSeq 4000 system (Illumina, USA) conducted by Annoroad Genome (Beijing, China).	9606	Data Filtering:Remove the adaptor-polluted reads (Reads containing more than 5 adapter-polluted bases were regarded as adaptor-polluted reads and would be filtered out).Remove the low-quality reads. Reads with the number of low quality bases (phred Quality value less than 19) accounting for more than 15% of total bases are regarded as low-quality reads;Remove reads with number of N bases accounti…	Alignment:Primary sequencing data, or raw reads, produced on the Illumina system were filtered into clean reads that were aligned to the reference genome using TopHat.The parameter was defaulted and the version was v2.0.12 in this project using TopHat.	Calculate the count value:We got reads count of mRNA and known lncRNA by using HTSeq (version 0.6.0,--stranded reverse).	Genome_build: Homo_sapiens.GRCh38.83	GPL20301	Luyang,,Zhao	zlynfyd@163.com	Department of Gynecology and Obstetrics	People’s Liberation Army (PLA) Medical School, Chinese PLA General Hospital	28 Fuxing Road, HaiDian District	Beijing	100853	China	0	Illumina HiSeq 4000	size fractionation	transcriptomic	ncRNA-Seq	BioSample: https://www.ncbi.nlm.nih.gov/biosample/SAMN07821350	SRA: https://www.ncbi.nlm.nih.gov/sra?term=SRX3311816	NONE	control	21	IV
GSM2827661	control eutopic endometrium lncRNA, patient 25	GSM2827661	Public on Feb 14 2018	Oct 22 2017	May 15 2019	SRA	1	eutopic endometrium	Homo sapiens	disease state: control	patient: 25	rafs stage: IV	total RNA	Total RNA was extracted using a single-step acid guanidinium thiocyanate-phenol-chloroform method. The quality and purity of RNA were examined by a Nanodrop 8000 spectrophotometer (Thermo Scientific, Waltham, MA, USA). RNA integrity was analyzed using the RNA 6000 Nano Kit and Small RNA Kit with the and a Bioanalyzer 2100 (Agilent, Santa Clara, CA). The samples with the absorbance wavelength rati…	The Ribo-Zero Gold Kit (Epicentre, USA) and NEB Next Ultra RNA Library Prep Kit (NEB, Ispawich, USA) were used for rRNA removal and library construction following the manufacturer's protocols. For high-throughput sequencing, paired-end 150-bp sequencing of the cDNAs was performed on an Illumina HiSeq 4000 system (Illumina, USA) conducted by Annoroad Genome (Beijing, China).	9606	Data Filtering:Remove the adaptor-polluted reads (Reads containing more than 5 adapter-polluted bases were regarded as adaptor-polluted reads and would be filtered out).Remove the low-quality reads. Reads with the number of low quality bases (phred Quality value less than 19) accounting for more than 15% of total bases are regarded as low-quality reads;Remove reads with number of N bases accounti…	Alignment:Primary sequencing data, or raw reads, produced on the Illumina system were filtered into clean reads that were aligned to the reference genome using TopHat.The parameter was defaulted and the version was v2.0.12 in this project using TopHat.	Calculate the count value:We got reads count of mRNA and known lncRNA by using HTSeq (version 0.6.0,--stranded reverse).	Genome_build: Homo_sapiens.GRCh38.83	GPL20301	Luyang,,Zhao	zlynfyd@163.com	Department of Gynecology and Obstetrics	People’s Liberation Army (PLA) Medical School, Chinese PLA General Hospital	28 Fuxing Road, HaiDian District	Beijing	100853	China	0	Illumina HiSeq 4000	size fractionation	transcriptomic	ncRNA-Seq	BioSample: https://www.ncbi.nlm.nih.gov/biosample/SAMN07821349	SRA: https://www.ncbi.nlm.nih.gov/sra?term=SRX3311817	NONE	control	25	IV
