# Supplementary material for: Identification and validation of an endoplasmic-reticulum-stress-related gene signature as an effective diagnostic marker of endometriosis
Source: PeerJ. 2024 Mar 25;12:e17070. doi: 10.7717/peerj.17070 (PMC10977089; doi:10.7717/peerj.17070)
Supplement: Supplemental Information 9 [file peerj-12-17070-s009.zip › 9.GSE105765 expression matrix.csv]

	EC18	EC19	EC38	EC54	EC63	EC64	EC65	EC7	EU18	EU19	EU38	EU54	EU63	EU64	EU65	EU7
hsa-miR-493-3p	270	1244	945	290	365	270	297	618	330	303	213	414	598	382	299	228
hsa-miR-26a-1-3p	4	1	7	4	10	0	5	5	9	25	19	7	13	10	21	14
hsa-miR-379-3p	47	249	177	52	62	57	51	72	82	85	52	95	179	94	63	63
hsa-miR-3942-3p	1	2	1	2	1	1	3	1	1	2	2	8	4	2	0	6
hsa-miR-455-3p	169	511	373	179	385	200	184	360	994	1323	890	1171	808	924	484	1813
hsa-miR-27b-3p	210786	398176	281554	231561	279857	293022	185318	300752	405064	547438	383590	452871	501388	484895	417280	403843
hsa-miR-656-3p	58	204	123	57	107	55	93	86	39	47	51	47	44	29	69	27
hsa-miR-30a-5p	48423	48276	52233	44350	39028	32714	35057	47254	103896	129411	162082	136611	185355	214331	270836	118173
hsa-miR-5189-5p	0	4	1	1	2	2	2	0	1	1	0	1	1	0	1	1
hsa-miR-328-3p	327	497	240	181	221	302	321	471	266	273	178	178	108	156	105	144
hsa-miR-127-3p	381	1712	1100	385	1165	1078	360	881	273	281	228	357	808	191	252	212
hsa-miR-1304-3p	0	17	0	1	0	0	1	0	0	72	3	53	1	1	1	1
hsa-miR-4762-5p	2	1	1	1	0	1	0	1	4	4	6	3	1	2	4	4
hsa-miR-181a-2-3p	841	1318	1062	1033	920	1116	798	567	1569	2197	2159	3270	1688	2620	1603	3042
hsa-miR-181c-5p	8020	10656	10908	6877	9859	13912	6008	11403	12843	23146	24218	13415	12618	27749	16688	21294
hsa-miR-335-3p	0	3	0	1	1	2	2	1	2	2	0	8	2	2	2	1
hsa-miR-654-3p	1840	9334	6221	2149	4872	2433	2271	4020	2749	2823	2687	3716	6806	3167	3885	1614
hsa-miR-362-5p	312	299	265	216	416	141	272	267	157	211	258	435	252	203	198	351
hsa-miR-449c-5p	42	9	19	61	118	4	28	54	2321	2655	5989	16904	3394	5305	2513	14207
hsa-miR-411-3p	137	640	314	132	164	197	117	166	211	135	140	206	728	165	154	93
hsa-miR-7705	78	57	79	50	40	20	37	74	46	99	84	90	78	110	55	100
hsa-miR-7706	27	16	22	14	8	14	29	23	45	54	48	39	45	67	46	32
hsa-miR-937-3p	1	1	0	1	0	0	1	1	2	1	2	1	1	4	1	4
hsa-miR-939-5p	1	6	2	0	1	0	0	1	1	1	5	1	1	0	0	0
hsa-miR-27a-3p	49416	21755	30161	28957	26261	16402	19889	24327	33502	45631	31984	26082	30713	42173	30007	17856
hsa-miR-651-5p	2	1	2	1	3	3	6	1	2	13	7	0	3	3	6	2
hsa-miR-141-5p	20	16	94	20	28	1	20	25	1183	1754	2090	550	1024	2001	1245	1326
hsa-miR-29a-3p	50625	73818	68217	59613	58286	32902	43903	87251	44711	68994	33238	56899	54380	34286	74130	30759
hsa-miR-93-5p	6560	3375	5449	3898	6656	3476	5684	3493	8132	12621	11557	15588	10001	13026	10604	15445
hsa-miR-378a-5p	154	55	53	69	61	90	114	69	134	155	118	97	64	168	113	121
hsa-miR-1185-2-3p	16	31	43	17	21	8	11	17	10	12	14	30	21	12	20	11
hsa-miR-192-3p	1	2	1	0	3	3	1	1	4	7	6	11	8	4	5	4
hsa-miR-143-3p	879835	1382831	941804	665639	1295606	2603311	865631	845960	361055	321040	202725	649377	449159	303292	356360	233190
hsa-miR-142-5p	164921	45761	84671	125184	72964	20238	102105	90230	37381	81542	35679	68113	152664	38602	88044	21408
hsa-miR-301a-3p	2901	2377	2963	2155	2230	1395	1875	1700	3553	3854	6823	4452	4531	5750	3621	7761
hsa-miR-323a-3p	84	650	346	100	139	124	91	246	240	210	245	313	287	219	148	170
hsa-miR-4797-3p	0	1	2	0	0	0	1	2	1	3	0	1	0	4	2	0
hsa-miR-4497	17	2	6	12	16	4	31	5	25	3	7	2	8	4	16	2
hsa-miR-592	114	199	109	150	144	11	111	203	20	33	9	20	15	34	24	52
hsa-miR-2355-5p	135	62	72	58	92	30	77	70	25	40	31	59	56	35	60	14
hsa-miR-142-3p	11999	2635	5975	9051	3955	1096	5642	4500	2459	4311	2654	4213	10160	2075	5385	1779
hsa-miR-6764-3p	4	0	1	0	0	1	0	0	2	3	0	4	3	1	2	5
hsa-miR-181a-5p	262401	118497	126165	185399	136626	85254	155340	137000	176805	299833	277245	109418	165606	366229	188696	140056
hsa-miR-301b-3p	617	328	595	326	423	132	298	271	834	798	1702	1144	1138	1265	785	2057
hsa-miR-449a	86	7	17	88	113	8	55	55	3043	2365	4942	12479	4920	5156	3970	10463
hsa-miR-488-3p	1	159	62	15	18	23	27	56	17	49	29	99	21	39	6	49
hsa-miR-133a-3p	1505	2956	1208	756	1135	2581	1246	931	385	339	181	450	305	297	497	409
hsa-miR-4772-3p	34	7	18	20	9	0	14	19	5	11	3	7	2	5	1	7
hsa-miR-216a-3p	7	11	31	18	10	0	5	10	0	1	1	2	3	1	6	1
hsa-miR-30c-2-3p	125	146	219	145	123	62	120	212	281	371	338	374	271	512	341	308
hsa-miR-1249-3p	27	6	5	5	6	3	13	5	7	4	1	6	0	3	6	3
hsa-miR-154-5p	128	455	315	103	256	153	121	228	91	85	59	119	132	57	76	62
hsa-miR-223-3p	5329	2525	7623	2397	3564	435	3128	3867	443	989	283	1018	587	527	414	321
hsa-miR-100-3p	165	149	188	167	129	64	82	170	62	86	54	151	37	94	165	102
hsa-miR-26a-2-3p	76	30	27	32	37	24	41	46	48	68	78	51	37	63	56	52
hsa-miR-375	174	46	214	36	11	13	157	77	14544	32754	12096	2814	6486	39997	10134	51449
hsa-miR-433-5p	3	41	27	5	7	8	9	12	17	11	8	11	11	8	6	7
hsa-miR-642a-5p	5	2	1	2	3	0	7	5	5	8	1	4	10	2	5	0
hsa-miR-3617-5p	4	1	3	1	2	1	1	2	0	2	0	3	0	5	1	4
hsa-miR-3065-3p	82	56	57	35	41	40	46	43	57	43	134	54	68	169	69	145
hsa-miR-30c-1-3p	86	112	144	129	91	59	100	124	143	190	187	223	202	234	85	260
hsa-miR-323b-3p	23	160	79	20	42	18	54	59	59	46	70	68	54	52	83	46
hsa-miR-4536-5p	2	2	4	1	2	1	2	1	3	1	0	1	2	2	1	2
hsa-miR-31-3p	15	1	47	131	33	3	20	29	32	30	30	40	39	34	45	33
hsa-miR-3934-5p	7	5	4	5	2	1	6	5	10	10	20	13	19	14	20	10
hsa-miR-744-3p	121	57	46	72	78	40	59	39	34	52	66	78	62	65	58	71
hsa-miR-508-5p	1	149	50	7	1	183	5	6	2	0	1	3	1	1	1	2
hsa-miR-5000-3p	8	6	6	6	5	6	11	5	7	5	4	5	7	10	6	9
hsa-miR-377-5p	43	115	194	26	60	65	58	97	63	74	23	24	88	76	19	26
hsa-miR-6509-5p	9	3	3	6	5	0	1	6	3	3	3	4	2	1	4	1
hsa-miR-889-5p	6	15	9	3	7	4	2	7	8	7	3	6	2	4	5	1
hsa-miR-107	2192	2595	2229	1800	2731	2578	2795	2596	3482	6841	5880	5262	4615	6896	4381	3653
hsa-miR-3117-3p	39	10	0	38	55	5	26	13	26	31	0	61	29	24	55	17
hsa-miR-668-3p	5	56	20	7	8	12	14	25	24	25	23	20	18	30	13	16
hsa-miR-485-3p	204	711	365	175	168	113	161	335	167	135	112	156	139	89	100	85
hsa-miR-3144-3p	1	3	1	2	0	2	1	0	0	2	3	5	2	4	1	1
hsa-miR-581	1	0	0	5	0	1	0	0	0	3	1	3	3	1	0	5
hsa-miR-588	0	0	1	3	0	1	0	0	1	4	1	1	8	3	1	1
hsa-miR-3680-5p	4	1	1	3	0	0	2	1	1	1	1	1	1	1	1	1
hsa-miR-6501-5p	9	1	6	7	2	0	5	2	2	6	7	8	5	8	5	7
hsa-miR-92b-5p	14	24	7	7	8	9	13	15	21	20	25	31	18	23	31	11
hsa-miR-3679-5p	2	1	1	1	1	0	2	0	2	0	1	0	2	0	2	0
hsa-miR-378c	1338	353	433	656	520	474	924	558	995	1226	1224	548	1015	1944	1090	595
hsa-miR-6852-5p	12	4	11	6	5	1	12	0	1	5	2	11	8	5	11	4
hsa-miR-20b-5p	36	29	72	28	130	56	91	27	252	305	435	310	902	282	528	553
hsa-miR-411-5p	4205	42788	17036	5967	5939	13505	6940	12499	8277	8943	7399	9653	14719	9982	8311	6518
hsa-miR-423-3p	8284	8432	6393	5327	4525	3207	5219	6821	10743	15978	11110	9854	9159	14363	8552	11663
hsa-miR-652-3p	454	384	265	229	439	223	273	285	205	417	288	255	401	314	406	159
hsa-miR-3154	10	3	3	8	6	0	3	9	5	3	0	2	3	0	4	1
hsa-miR-2277-3p	7	12	3	4	5	2	5	4	9	5	8	14	4	6	12	11
hsa-miR-106b-5p	1869	1559	1827	1394	1907	1026	1594	1325	2707	4548	3831	4260	2923	3639	3455	3693
hsa-miR-380-5p	2	7	9	2	1	2	2	5	1	1	3	6	6	3	5	3
hsa-miR-939-3p	0	2	0	0	0	0	1	0	1	0	2	1	1	2	1	1
hsa-miR-509-5p	3	356	84	21	2	627	7	13	2	4	1	10	4	4	4	3
hsa-miR-342-3p	12600	8806	6407	5857	4860	2901	7736	9775	9531	13693	10479	12428	11341	7380	10899	12107
hsa-miR-363-3p	113	125	239	147	452	261	415	163	708	1263	1205	740	2256	1021	1190	1107
hsa-miR-3651	2	7	6	0	3	8	8	6	9	5	4	4	3	5	5	4
hsa-miR-4742-3p	6	5	6	1	1	1	5	4	3	5	5	6	8	5	3	5
hsa-miR-1180-3p	206	533	280	178	174	117	181	273	306	364	322	614	274	276	316	334
hsa-miR-4802-5p	4	3	2	4	2	0	2	1	1	2	2	0	0	1	1	1
hsa-miR-34b-3p	13	4	11	11	25	4	18	13	82	141	210	290	288	198	542	544
hsa-miR-409-5p	35	150	112	47	78	122	23	105	45	31	38	59	182	31	44	46
hsa-miR-218-5p	741	179	666	1617	463	198	746	536	619	735	559	396	880	824	863	512
hsa-miR-6837-3p	4	0	3	1	2	0	2	2	2	2	0	1	3	3	0	2
hsa-miR-23a-5p	3	1	2	1	0	1	0	0	1	4	2	6	2	2	5	2
hsa-miR-3136-5p	9	0	6	6	5	2	3	5	4	7	17	7	11	10	12	16
hsa-miR-491-5p	31	16	23	25	17	6	12	14	9	9	11	12	20	5	4	20
hsa-miR-372-3p	0	14	8	0	2	3	2	2	13	4	31	11	16	7	14	9
hsa-miR-6513-3p	3	2	3	0	2	2	0	0	2	1	0	0	1	1	1	0
hsa-miR-376b-5p	12	68	22	7	20	27	15	22	9	7	8	8	23	3	14	7
hsa-miR-1224-5p	1	1	0	0	0	0	0	1	1	2	4	16	1	4	0	5
hsa-miR-874-3p	2947	1040	770	1863	1261	351	1451	1787	332	613	430	645	265	449	564	540
hsa-miR-4670-3p	9	13	2	5	3	8	5	4	4	5	2	1	2	5	4	2
hsa-miR-1245b-5p	4	1	2	4	2	0	3	5	5	2	6	8	2	5	1	2
hsa-miR-4709-3p	2	0	1	1	6	2	0	4	0	0	2	3	2	2	0	2
hsa-miR-758-5p	5	25	23	10	8	9	8	9	5	5	9	8	12	12	5	8
hsa-miR-539-5p	23	68	49	19	31	17	15	25	10	11	13	19	16	6	12	4
hsa-miR-487a-3p	77	315	157	54	102	28	41	99	85	65	54	117	142	35	74	59
hsa-miR-3939	1	0	0	0	0	0	2	1	2	0	1	7	0	1	1	5
hsa-miR-653-3p	17	4	6	17	7	3	11	4	2	2	1	1	0	4	7	3
hsa-miR-609	1	1	0	1	0	1	1	0	1	0	1	1	2	2	3	3
hsa-miR-493-5p	1247	4437	3599	1045	2246	968	1331	1894	887	913	679	939	1416	872	1040	643
hsa-miR-203a-5p	0	2	4	1	0	3	0	0	11	15	10	8	9	14	11	11
hsa-miR-3942-5p	2	2	3	2	2	4	3	3	3	9	3	5	4	5	4	6
hsa-miR-29c-5p	150	106	103	98	82	74	103	122	73	54	46	78	55	52	53	60
hsa-miR-6802-3p	1	4	0	2	0	1	1	1	1	0	0	3	0	2	1	0
hsa-miR-1292-5p	5	3	2	0	1	5	1	2	3	1	3	0	6	2	4	1
hsa-miR-4731-3p	1	7	2	0	0	1	6	5	1	7	0	1	0	3	3	3
hsa-miR-34b-5p	48	28	74	73	63	15	71	74	1046	1317	1778	2349	2159	1593	4390	5607
hsa-let-7b-3p	248	168	98	107	131	43	160	295	119	184	115	110	60	113	127	104
hsa-miR-4714-3p	1	5	2	2	1	1	1	0	1	1	4	3	3	4	1	1
hsa-miR-330-5p	185	136	203	152	119	75	110	153	222	232	282	284	418	305	209	315
hsa-miR-127-5p	544	2639	1679	641	1006	598	532	1156	453	446	465	706	743	469	499	525
hsa-miR-219a-1-3p	5	11	10	4	1	2	4	8	3	7	8	15	10	6	8	7
hsa-miR-24-3p	7837	5055	5687	6453	6284	7406	3951	5241	8711	6365	5786	6608	11468	6626	6809	4265
hsa-miR-204-5p	220	952	711	1162	325	401	458	1139	716	1450	579	894	1077	1260	1437	669
hsa-miR-103a-2-5p	32	17	14	33	19	7	10	18	22	26	37	30	32	28	28	28
hsa-miR-194-3p	2	7	2	2	3	0	1	1	3	6	8	1	5	5	3	2
hsa-miR-202-3p	4	72	55	8	43	46	46	84	1	3	0	0	2	2	0	0
hsa-miR-195-5p	3898	23385	5571	2370	4710	17650	3227	6032	12521	23347	8363	8584	12606	11012	8374	12179
hsa-miR-652-5p	4	9	5	4	5	18	4	3	8	6	5	9	23	6	5	13
hsa-miR-676-3p	2	5	5	6	4	2	1	3	8	14	27	16	5	22	14	7
hsa-miR-501-5p	34	50	28	15	33	14	38	37	32	43	59	117	17	42	26	59
hsa-miR-28-3p	39702	30898	34712	22915	27788	23636	27206	25852	16514	19960	19589	21022	23968	24027	23396	15988
hsa-miR-133b	16	45	15	14	27	40	23	11	2	3	2	9	1	2	5	3
hsa-miR-889-3p	653	2270	1997	578	1212	768	598	984	547	582	664	962	1234	692	648	425
hsa-miR-34a-5p	3280	1728	2226	2461	2110	1082	2395	1542	1714	1497	1380	1116	2040	1745	1122	1037
hsa-miR-4777-3p	16	3	4	11	9	0	9	6	5	2	1	1	5	1	3	0
hsa-miR-1243	6	16	2	3	7	6	6	6	1	2	0	2	1	1	1	2
hsa-miR-6735-5p	4	1	1	0	4	1	1	2	1	1	2	1	3	2	0	1
hsa-miR-3127-5p	10	1	2	3	6	0	8	2	3	4	4	5	4	6	5	4
hsa-miR-6514-5p	5	6	2	3	6	1	4	2	4	5	7	3	4	6	6	3
hsa-miR-4284	0	0	3	2	0	1	4	0	2	2	1	3	0	1	3	3
hsa-miR-1248	10	15	27	27	13	44	60	33	107	57	26	33	31	32	41	46
hsa-miR-556-5p	2	2	5	0	1	2	1	1	11	14	17	12	4	20	9	5
hsa-miR-550a-3p	49	50	49	40	45	38	65	39	61	74	77	109	72	81	76	50
hsa-miR-6505-5p	1	3	3	2	0	2	2	0	1	2	4	2	1	2	2	5
hsa-miR-4449	1	5	3	4	0	4	9	7	7	8	4	2	1	4	3	2
hsa-miR-217	74	92	179	104	111	4	79	78	1	9	5	10	8	4	14	1
hsa-miR-6716-3p	26	12	19	11	25	11	15	25	25	31	27	35	30	24	23	14
hsa-miR-3158-5p	1	4	1	4	1	0	0	4	3	4	2	4	5	6	4	12
hsa-miR-5091	2	4	2	5	1	0	6	2	7	5	7	9	5	6	7	1
hsa-miR-1268b	2	5	4	1	5	2	7	3	6	3	6	7	5	7	11	2
hsa-miR-675-3p	10	72	47	15	30	29	14	21	325	341	184	716	351	223	362	238
hsa-miR-422a	3	3	1	1	0	3	3	0	5	0	3	1	3	7	3	0
hsa-miR-3065-5p	5	5	4	1	2	1	3	0	7	1	6	10	10	15	7	5
hsa-miR-184	3	5	2	1	4	3	4	0	21	22	15	20	10	23	21	20
hsa-miR-200a-3p	208	184	855	78	127	33	188	223	11402	10662	13794	4254	9877	17119	11558	11016
hsa-miR-1270	20	16	11	15	6	5	6	11	10	32	15	20	10	19	14	18
hsa-miR-154-3p	37	150	161	48	79	36	42	60	55	45	60	33	176	30	34	18
hsa-miR-324-3p	150	136	112	100	94	46	60	101	142	163	177	166	124	172	91	110
hsa-miR-5000-5p	0	3	0	0	2	3	1	2	3	2	1	2	0	3	1	1
hsa-miR-4999-5p	4	3	7	5	2	1	0	4	4	4	5	4	1	5	0	6
hsa-miR-509-3-5p	1	602	274	27	5	924	22	30	0	1	0	8	7	5	0	8
hsa-miR-152-5p	149	88	185	146	245	82	126	110	165	120	211	123	244	246	113	178
hsa-miR-148a-5p	425	554	631	682	520	271	619	673	791	1061	999	687	788	1574	725	1263
hsa-miR-641	67	78	65	29	42	396	52	60	93	131	92	186	88	1138	65	141
hsa-miR-2116-3p	20	6	8	12	18	4	7	16	12	10	11	32	12	8	13	11
hsa-miR-643	4	9	9	4	3	5	3	3	7	10	7	12	10	10	6	2
hsa-miR-135a-3p	0	10	3	0	0	6	0	0	4	5	10	21	5	8	4	6
hsa-miR-4699-3p	0	1	1	0	1	0	2	2	1	1	0	3	2	0	1	2
hsa-miR-616-3p	0	2	1	3	1	0	2	4	1	1	2	0	2	2	2	1
hsa-miR-224-5p	453	428	783	324	335	93	263	237	2382	3671	2018	913	3031	1258	2991	607
hsa-miR-150-3p	14	4	5	9	4	5	11	17	5	8	3	5	9	2	13	0
hsa-miR-2114-5p	22	269	73	42	53	58	22	53	29	33	38	78	32	30	41	51
hsa-miR-148b-5p	1089	754	1119	979	908	371	887	796	1269	1428	1676	1605	1953	1831	1520	1939
hsa-miR-3912-5p	3	0	2	4	1	2	1	2	2	4	4	4	0	2	1	2
hsa-miR-3614-5p	10	5	7	6	9	3	6	3	12	60	58	49	12	40	8	11
hsa-miR-4649-3p	4	0	3	7	4	1	3	1	0	1	1	0	0	1	1	0
hsa-miR-3943	20	0	5	3	12	1	4	1	1	1	2	1	0	0	0	1
hsa-miR-6854-5p	1	1	1	1	5	0	2	3	3	0	1	2	3	1	1	0
hsa-miR-1285-3p	130	97	119	135	134	56	96	97	160	222	203	230	300	184	242	119
hsa-miR-1179	13	9	7	2	2	1	4	5	5	1	9	4	9	3	3	6
hsa-miR-4677-3p	72	23	43	65	41	35	62	45	36	32	41	43	65	51	69	46
hsa-miR-484	2807	3186	2728	2392	1625	969	1952	2403	4497	5795	4529	4184	4522	2766	3384	3050
hsa-miR-219b-3p	2	6	3	4	3	2	4	3	5	5	4	5	5	4	10	3
hsa-miR-6508-3p	0	0	1	1	1	3	1	3	1	3	3	0	2	1	2	2
hsa-miR-3913-3p	2	1	1	1	1	2	1	1	0	7	3	0	1	4	1	2
hsa-miR-93-3p	202	288	148	137	105	82	120	111	217	304	348	518	255	345	277	452
hsa-let-7g-5p	63955	59481	57449	47288	70519	33768	47031	54905	59079	108650	94592	66325	97130	90434	97379	71257
hsa-miR-543	60	460	186	50	67	77	50	131	171	259	103	110	219	123	100	95
hsa-miR-1197	32	102	101	24	49	32	18	36	59	37	74	135	83	58	59	37
hsa-miR-33a-3p	25	14	24	10	12	10	13	8	17	21	26	19	18	19	14	28
hsa-miR-1286	1	0	0	3	3	0	2	2	2	5	7	11	6	3	2	4
hsa-miR-934	0	0	4	0	1	0	1	1	12	6	47	13	6	29	4	11
hsa-miR-2682-5p	0	1	1	8	1	0	2	2	0	1	1	1	0	0	0	0
hsa-miR-100-5p	49597	45440	50450	51283	43200	55598	28806	58626	15171	22129	8180	31510	22804	12505	14249	24016
hsa-miR-4474-3p	2	2	0	0	3	0	0	1	3	3	2	0	3	1	2	2
hsa-miR-374c-5p	4	1	2	1	1	2	0	3	2	3	2	2	1	2	0	1
hsa-miR-181d-3p	1	1	3	0	0	0	0	2	1	0	3	1	0	2	0	3
hsa-miR-30a-3p	1455	1335	1710	1139	1244	807	946	1394	2103	2804	2840	3095	3026	2975	5113	2578
hsa-miR-15a-5p	8352	4887	6715	6964	6917	6327	6978	5027	7663	15126	10109	7693	12653	13089	9657	5525
hsa-miR-181b-2-3p	3	14	9	12	7	13	6	7	12	13	26	24	17	21	14	19
hsa-miR-450a-5p	0	17	4	1	3	7	1	1	4	6	4	14	1	2	4	9
hsa-miR-589-5p	168	94	115	164	94	95	138	90	149	193	150	152	328	205	176	88
hsa-miR-6511a-3p	5	15	7	2	2	3	9	8	6	13	18	8	5	6	9	2
hsa-miR-1271-5p	19	44	25	16	10	62	12	24	29	26	20	22	76	18	14	25
hsa-miR-4687-5p	1	0	1	1	1	0	0	2	2	5	2	0	1	1	2	1
hsa-miR-6816-3p	1	0	0	0	1	0	2	1	3	1	1	1	1	2	1	1
hsa-miR-29c-3p	11682	11245	8960	9396	7467	6853	7909	13652	4360	6076	4119	4635	4461	4123	4866	3082
hsa-miR-223-5p	103	29	87	61	75	19	90	46	14	10	17	39	21	12	15	10
hsa-miR-5680	3	8	1	5	0	2	3	4	5	9	7	5	6	7	7	8
hsa-miR-4661-5p	0	0	2	2	1	2	1	3	1	3	3	0	8	2	4	1
hsa-miR-299-3p	184	1444	509	236	221	454	170	355	259	263	252	303	573	277	300	202
hsa-miR-497-5p	10350	36634	16844	7128	10448	19717	6736	13449	24691	35286	28337	27013	27240	24481	21059	27104
hsa-miR-502-5p	68	115	88	64	98	46	64	69	41	63	118	178	71	87	72	104
hsa-miR-3609	9	3	10	1	3	13	15	6	7	10	3	6	4	7	7	14
hsa-miR-3157-3p	3	0	2	1	3	3	2	0	2	5	2	4	3	5	1	0
hsa-miR-618	18	26	22	6	12	15	33	17	35	34	11	70	17	39	27	36
hsa-miR-31-5p	2097	970	8603	22008	4286	177	3339	7064	6802	8646	10051	9671	6459	12602	8352	7703
hsa-miR-431-5p	61	196	217	96	80	26	42	94	187	197	159	301	409	214	156	83
hsa-miR-3120-3p	2	0	2	1	2	0	0	1	1	2	1	0	1	0	0	1
hsa-miR-585-3p	2	5	43	14	7	14	0	17	7	9	33	8	19	15	0	26
hsa-let-7i-3p	869	913	774	567	592	334	528	927	823	1198	737	933	532	570	1116	775
hsa-miR-218-1-3p	4	1	3	9	1	0	2	3	0	4	0	1	1	1	2	1
hsa-miR-183-5p	40	57	265	58	278	62	137	132	816	841	1228	1571	921	1182	858	2074
hsa-miR-30e-3p	2292	2123	1969	696	1769	1191	1915	1746	1325	1791	1459	2133	1658	1840	1643	2406
hsa-miR-382-3p	63	328	217	82	114	124	109	145	83	75	78	86	118	93	77	80
hsa-miR-339-3p	309	390	398	379	195	386	364	507	609	931	753	670	724	1085	564	609
hsa-miR-30d-5p	49134	53691	46908	32872	40884	41010	42315	44522	156547	207501	326639	79849	165458	491297	164494	101267
hsa-miR-21-5p	1019909	688947	1319241	1005710	1281105	339579	934879	1143339	464192	505263	623141	735053	613229	654857	566609	396540
hsa-miR-708-3p	1295	2059	1745	2190	1074	638	1224	1641	272	411	398	582	169	387	277	655
hsa-miR-3129-3p	8	8	10	21	13	6	12	13	0	4	3	11	4	17	6	8
hsa-miR-4642	1	1	0	0	0	0	1	0	1	0	1	1	2	1	3	0
hsa-miR-218-2-3p	0	0	1	2	2	1	1	1	0	1	2	0	1	3	4	0
hsa-miR-200c-3p	226	334	1291	255	378	80	232	461	14494	18293	16790	5681	14200	17945	19420	12126
hsa-miR-3664-3p	1	1	2	1	0	0	0	1	11	15	7	14	7	12	9	24
hsa-miR-132-3p	378	965	497	234	421	338	360	531	542	450	352	1107	444	359	573	366
hsa-miR-1245a	2	5	7	6	5	3	7	6	5	5	3	13	8	5	5	6
hsa-miR-6723-5p	1	6	3	0	0	0	2	2	1	7	8	18	5	5	2	2
hsa-miR-1287-3p	10	3	6	4	3	5	1	4	2	5	5	8	0	5	4	5
hsa-miR-381-3p	5497	32080	15991	5353	9506	9488	6722	12573	5231	5033	4690	6494	9311	5966	6541	4599
hsa-miR-629-5p	56	20	39	39	21	27	19	27	21	13	23	25	45	28	31	18
hsa-miR-514a-3p	24	2797	796	182	28	5617	73	164	7	6	2	5	29	12	2	6
hsa-miR-369-3p	1672	4937	3046	1175	1741	823	1081	1873	1134	1013	1023	1293	2149	1032	1115	796
hsa-miR-134-5p	398	1358	1059	533	793	466	546	758	361	202	255	533	667	228	289	185
hsa-miR-597-3p	1	3	3	2	0	0	0	2	1	1	3	5	2	4	2	1
hsa-miR-190a-5p	485	727	486	511	399	319	281	367	402	538	512	802	535	403	722	751
hsa-miR-361-3p	1777	2223	1492	1417	803	1119	1480	2155	1658	2840	1922	1919	1656	2418	2264	1550
hsa-miR-513c-3p	0	56	7	2	0	67	0	1	1	0	0	2	1	0	0	1
hsa-miR-33b-5p	157	119	188	391	154	49	110	164	511	811	1161	324	820	1286	915	151
hsa-miR-5188	4	2	3	1	1	1	2	0	1	2	3	3	1	1	2	1
hsa-miR-136-3p	4932	29635	14354	6007	9892	7477	5616	12674	5434	6082	4743	7747	6445	5278	6421	5214
hsa-miR-3176	5	2	11	8	8	2	4	2	12	16	25	21	52	19	16	14
hsa-miR-3174	6	2	1	2	0	2	1	0	2	2	1	1	2	7	0	2
hsa-miR-146b-5p	41711	42068	37470	35460	39620	51070	34829	43705	34187	21201	24062	31585	77231	15084	28845	15331
hsa-miR-191-3p	14	5	20	8	13	4	4	15	24	33	27	41	33	28	18	39
hsa-miR-106b-3p	1440	2060	1622	1018	1392	1189	1683	1543	2420	4468	3103	3079	2499	4056	3186	2293
hsa-miR-379-5p	22	240	127	61	79	197	64	53	112	37	67	65	133	32	73	26
hsa-miR-10b-3p	219	385	335	167	249	363	240	385	303	371	338	690	359	245	308	227
hsa-miR-4709-5p	3	1	2	0	0	1	0	3	0	4	3	1	0	1	0	0
hsa-miR-4680-3p	2	2	0	4	0	0	2	2	0	2	1	1	1	0	2	0
hsa-miR-4792	552	241	530	416	369	312	984	777	373	240	190	413	188	297	237	278
hsa-miR-16-1-3p	11	2	7	12	8	3	4	9	18	19	14	15	10	13	13	12
hsa-miR-3130-3p	2	3	1	4	2	0	6	1	3	4	2	4	0	1	2	2
hsa-let-7d-5p	7870	4077	7508	6207	7059	2711	5691	6919	5331	11257	6923	7156	6812	10462	5437	6814
hsa-miR-499a-5p	47	78	44	39	33	55	32	54	55	79	80	60	60	108	57	54
hsa-miR-504-5p	13	35	13	6	14	36	24	13	88	72	38	47	9	56	24	23
hsa-miR-2277-5p	15	12	8	20	4	9	10	12	17	12	28	25	27	31	26	29
hsa-let-7c-5p	12095	59899	22937	16355	21251	35382	16394	37227	21707	33183	17878	30017	18522	22407	21163	24833
hsa-miR-4802-3p	5	2	2	2	3	1	7	4	1	3	2	2	2	2	1	5
hsa-miR-6818-5p	1	1	1	0	1	0	1	2	2	3	4	3	1	3	3	2
hsa-miR-6842-3p	19	8	12	7	8	2	7	10	5	5	7	3	18	7	11	6
hsa-miR-539-3p	414	1398	1090	388	593	257	441	683	234	285	245	457	418	189	320	242
hsa-miR-487b-5p	1	6	5	4	2	0	1	2	1	1	3	4	1	0	1	0
hsa-miR-374b-3p	199	194	216	115	126	79	152	181	176	295	258	184	154	320	186	205
hsa-miR-455-5p	635	1732	1090	597	1086	503	640	965	2132	3319	2320	3027	1682	2369	1887	5792
hsa-miR-203b-3p	0	1	4	1	0	0	0	1	8	27	27	28	18	29	25	46
hsa-miR-579-5p	0	2	3	1	3	1	1	3	2	6	3	3	7	6	3	0
hsa-miR-3152-5p	4	3	7	27	3	3	7	5	2	6	1	5	6	7	5	9
hsa-miR-1306-5p	24	29	8	4	15	10	17	22	34	28	24	12	7	21	13	14
hsa-miR-664b-5p	1	0	2	1	4	3	1	3	0	0	1	1	1	0	1	0
hsa-miR-767-5p	6	1	3	0	1	0	5	0	329	220	291	160	176	421	84	427
hsa-miR-506-3p	3	249	80	18	2	993	11	13	4	0	1	6	6	2	1	2
hsa-miR-4685-3p	2	0	0	1	1	0	2	0	1	1	4	0	1	0	3	2
hsa-miR-27a-5p	91	47	81	72	85	43	75	50	229	243	314	1402	176	387	449	132
hsa-miR-487a-5p	17	29	14	4	12	3	7	14	2	3	4	9	10	2	6	2
hsa-miR-551a	5	8	2	2	3	3	3	1	4	4	5	3	4	2	7	0
hsa-miR-4636	0	0	0	0	1	1	0	0	6	4	6	6	4	5	6	3
hsa-miR-203a-3p	98	716	600	80	60	512	125	113	3158	5840	5669	1519	3671	6180	4472	2316
hsa-let-7a-5p	124913	117571	146520	118561	165438	84347	87738	138067	116825	216502	148913	157889	157601	174324	135412	148529
hsa-miR-502-3p	646	1157	959	705	1109	553	1149	1669	808	1168	1222	1359	930	1128	747	806
hsa-miR-16-2-3p	394	169	323	324	435	127	452	325	273	653	532	620	313	545	637	378
hsa-miR-125a-5p	70494	159912	86027	65727	67561	157698	61740	130264	111526	122890	70038	148838	108200	83834	78996	125035
hsa-miR-1908-5p	5	8	1	1	0	1	4	6	0	4	5	3	1	5	1	5
hsa-miR-92a-1-5p	23	18	10	8	14	11	9	22	52	61	74	37	20	59	35	34
hsa-miR-1468-5p	24	214	68	21	22	64	37	71	66	101	83	67	42	116	45	88
hsa-miR-222-3p	7308	26276	10169	5809	4097	14092	4421	7417	17477	21211	18051	28239	14848	21982	13138	14498
hsa-miR-126-3p	65653	53970	45823	24035	36658	37188	38272	26694	33861	43052	26436	35166	34996	39161	48281	22657
hsa-miR-193a-5p	65	43	37	73	27	56	46	40	44	31	32	13	35	41	32	25
hsa-miR-541-5p	4	12	1	1	5	1	2	6	7	0	2	7	2	5	3	2
hsa-miR-216a-5p	63	69	101	72	64	6	36	51	4	1	2	4	1	4	10	2
hsa-miR-29b-3p	4632	3879	4325	4488	3305	1453	2621	4399	2340	2898	2357	1342	3253	1528	4848	1457
hsa-miR-4659a-3p	2	1	2	0	0	2	0	0	3	3	4	0	5	0	7	1
hsa-miR-2355-3p	71	41	58	30	48	12	38	36	20	27	24	36	32	24	35	32
hsa-miR-6741-3p	2	0	1	3	0	0	0	1	2	1	0	0	2	1	3	1
hsa-miR-675-5p	0	2	3	4	3	0	3	0	29	20	22	48	37	14	14	9
hsa-miR-34c-5p	392	346	705	789	796	108	781	724	7317	9967	11958	19460	18197	14044	37979	34006
hsa-miR-409-3p	2753	8307	7321	2958	4183	1728	2286	3646	2573	2261	2745	4281	5169	3231	3583	2464
hsa-miR-501-3p	550	501	516	338	527	271	650	576	387	452	605	1381	697	561	353	773
hsa-miR-5692c	2	2	3	2	1	1	1	0	1	1	0	1	1	4	1	1
hsa-miR-580-3p	15	13	15	20	6	4	17	15	14	23	16	12	31	11	14	12
hsa-miR-500a-5p	84	152	101	63	90	55	137	146	97	129	153	207	90	118	92	166
hsa-miR-23c	4	12	2	3	4	1	0	4	4	4	9	5	6	3	2	1
hsa-miR-449b-3p	0	0	0	2	1	0	0	0	4	11	22	139	17	14	20	76
hsa-miR-4467	4	0	0	2	1	0	0	2	6	0	0	1	3	6	3	3
hsa-miR-199a-3p	602699	672286	698778	652964	632979	404329	525395	732385	398570	495999	405945	542659	431603	585475	341874	377959
hsa-miR-876-3p	0	0	0	2	0	0	0	0	8	10	5	2	11	1	5	2
hsa-miR-4536-3p	1	1	1	0	0	1	2	0	1	1	1	1	1	0	4	0
hsa-miR-4787-5p	2	3	6	4	7	0	19	7	15	2	3	0	2	3	2	3
hsa-miR-4521	10	10	6	7	3	6	4	10	50	35	20	7	27	89	48	34
hsa-miR-744-5p	480	353	301	259	230	139	283	336	527	739	578	657	494	917	361	597
hsa-miR-98-3p	20	27	23	11	12	6	18	15	11	25	27	11	4	12	13	15
hsa-miR-20a-3p	61	167	99	74	46	52	66	76	157	183	198	191	119	184	112	296
hsa-miR-101-5p	352	433	347	339	310	284	354	473	329	413	235	296	284	248	376	279
hsa-miR-4781-3p	2	2	7	7	2	2	6	8	2	12	10	7	5	10	6	12
hsa-let-7f-2-3p	43	63	26	37	35	23	30	35	32	57	48	39	28	37	76	30
hsa-miR-585-5p	2	0	6	2	4	1	1	5	1	2	6	1	0	7	2	6
hsa-miR-1247-5p	78	92	63	26	70	23	37	150	140	171	53	21	212	27	159	55
hsa-miR-152-3p	1981	958	2242	1824	1572	1645	1219	1071	1657	993	1495	999	2015	1414	1004	789
hsa-miR-148a-3p	124705	165454	176921	194719	135968	126730	146924	151558	166003	218569	229963	160694	199342	268731	204415	279311
hsa-miR-30d-3p	203	328	279	177	177	172	205	271	1072	1608	1636	489	842	3054	840	931
hsa-miR-4699-5p	0	3	1	2	2	0	0	0	1	1	1	2	1	1	0	0
hsa-miR-150-5p	12851	3421	2670	5906	1318	1726	8731	8623	2877	6018	1115	2770	1747	2576	1909	1308
hsa-miR-19b-3p	1	0	1	1	0	0	0	0	2	0	6	2	2	3	2	7
hsa-miR-3661	0	3	2	0	2	1	1	0	2	0	1	6	3	0	4	1
hsa-miR-320a	141	140	124	90	82	85	91	103	158	247	163	156	216	180	211	83
hsa-miR-212-3p	48	152	102	57	83	37	50	84	57	52	43	123	92	47	58	20
hsa-miR-760	1	3	2	0	1	1	3	2	2	4	1	2	2	2	0	2
hsa-miR-346	0	4	0	1	3	3	2	3	7	5	1	3	3	0	1	3
hsa-miR-1298-5p	0	0	0	4	0	0	0	1	11	66	1	8	1	5	1	46
hsa-miR-3684	3	0	0	0	2	1	2	4	5	2	4	7	2	11	3	6
hsa-miR-3687	181	58	72	27	121	36	251	111	110	217	64	60	147	51	111	76
hsa-miR-665	30	64	98	64	78	12	36	86	58	15	39	66	72	43	63	28
hsa-miR-599	0	0	0	0	0	0	1	0	6	8	1	1	23	4	32	4
hsa-miR-3607-5p	1	1	2	0	2	1	1	1	0	1	0	0	1	0	0	1
hsa-miR-369-5p	130	1073	528	208	180	221	175	351	190	223	150	255	302	182	141	161
hsa-miR-3202	4	4	1	2	1	0	4	7	0	2	0	0	2	1	0	5
hsa-miR-3129-5p	7	4	18	13	10	1	16	10	1	3	5	6	6	10	8	7
hsa-miR-185-5p	168	84	114	135	125	142	188	90	87	157	121	159	194	65	200	79
hsa-miR-3913-5p	60	76	58	78	55	41	47	70	52	80	67	145	56	84	67	91
hsa-miR-4742-5p	0	2	1	0	0	1	2	2	4	4	2	1	4	2	0	0
hsa-miR-3607-3p	5	4	10	9	6	2	10	6	8	2	5	7	1	2	2	4
hsa-miR-26b-5p	61582	62264	52110	61401	54979	49763	47298	54158	57922	65053	62754	58226	90503	65359	60162	60708
hsa-miR-1229-3p	3	3	1	2	2	1	1	0	0	1	2	0	0	0	1	0
hsa-miR-6504-5p	6	4	9	4	10	3	6	9	0	1	0	4	4	0	7	0
hsa-miR-187-3p	43	8	14	29	6	4	10	13	261	462	402	110	66	1616	69	409
hsa-miR-6886-5p	3	0	1	0	0	0	1	1	0	1	3	2	2	1	1	2
hsa-miR-5002-5p	4	6	6	5	6	3	6	1	6	3	5	10	8	8	5	10
hsa-miR-382-5p	203	714	454	215	288	309	169	252	151	85	146	201	214	96	108	106
hsa-let-7f-1-3p	79	58	70	75	65	13	53	92	42	68	67	70	25	48	56	46
hsa-miR-361-5p	3011	3143	2990	2304	3035	1682	2208	2804	2563	3510	2880	3446	3225	3110	2731	3880
hsa-miR-671-5p	298	202	254	224	195	55	126	127	156	122	205	305	244	150	167	229
hsa-miR-561-5p	37	78	50	43	39	17	23	48	157	192	209	127	170	203	217	204
hsa-miR-625-5p	162	197	139	86	92	74	81	116	118	162	83	189	331	189	169	114
hsa-miR-769-5p	1869	2267	2032	1616	1877	1931	1726	1920	1416	1614	1768	2647	3119	1813	1761	2187
hsa-miR-199b-5p	30391	16498	40828	40764	32764	3358	21483	39238	63908	73672	71285	107119	33380	61306	38066	121651
hsa-miR-545-5p	58	46	41	51	51	15	56	43	31	44	59	45	50	44	30	41
hsa-miR-139-3p	1	4	5	0	1	10	3	2	2	0	0	3	2	1	1	1
hsa-miR-199b-3p	602584	672188	698619	652823	632924	404254	525284	732280	398485	495898	405853	542488	431509	585359	341796	377834
hsa-miR-6509-3p	2	2	5	0	2	0	1	0	1	1	2	1	2	1	2	0
hsa-miR-3143	4	5	6	1	6	2	8	3	7	10	7	11	11	11	5	4
hsa-miR-3146	1	0	1	0	0	0	0	1	0	1	3	1	1	0	1	1
hsa-miR-192-5p	2380	3413	3438	3437	3665	2361	3188	3104	4491	8479	5433	5491	7770	5397	8685	4310
hsa-let-7i-5p	52757	48903	58098	36519	58631	35407	39467	46899	52715	84721	58425	65378	90385	64595	122988	51276
hsa-miR-556-3p	1	1	2	0	1	4	0	1	7	5	3	7	1	6	4	6
hsa-miR-3200-3p	6	17	11	8	13	16	15	16	22	33	29	54	17	35	34	33
hsa-miR-3139	0	1	1	0	3	0	0	2	0	0	0	2	3	1	1	3
hsa-let-7d-3p	1326	703	313	396	570	169	1125	1031	819	887	486	530	113	337	400	315
hsa-miR-497-3p	18	80	28	16	14	24	8	32	106	90	65	84	39	40	35	98
hsa-miR-3928-3p	11	4	10	7	3	1	3	8	7	8	9	4	12	16	6	2
hsa-let-7e-5p	5789	9614	8573	4016	5496	4131	4153	5718	4796	8608	6319	8356	7420	9021	5765	4263
hsa-miR-2116-5p	7	0	7	7	1	4	7	2	4	4	1	11	5	7	2	3
hsa-miR-10a-5p	20208	14030	49941	100363	27171	12626	21679	22502	387646	471280	574097	381180	515148	551627	546636	498837
hsa-miR-500b-5p	61	132	83	55	67	49	119	129	82	120	130	141	66	99	69	127
hsa-miR-2114-3p	0	49	9	7	4	15	9	19	8	15	17	22	15	7	12	11
hsa-miR-431-3p	16	113	57	19	13	19	17	34	38	30	30	48	34	34	26	27
hsa-miR-2276-3p	2	1	2	1	1	1	2	2	3	0	3	1	2	5	4	5
hsa-miR-155-5p	5774	1401	2024	3391	1514	1091	3261	2051	1457	1873	2016	2208	4369	1750	1976	1312
hsa-miR-219a-5p	3	3	5	3	0	2	2	1	0	3	3	7	3	6	11	7
hsa-miR-576-5p	91	103	106	91	61	53	71	65	136	183	160	135	113	174	108	197
hsa-miR-30e-5p	68065	52351	51571	50703	37012	30454	45060	35596	54801	69616	81768	83113	84473	94865	67129	119563
hsa-miR-23b-3p	15708	21122	9374	12246	14261	8871	6686	12603	19641	25698	16552	21131	16048	18765	19647	19719
hsa-miR-3187-3p	1	0	1	2	0	1	2	0	2	3	1	3	1	1	3	0
hsa-miR-582-3p	106	50	91	390	107	41	151	37	84	100	113	161	132	203	243	163
hsa-miR-151a-5p	14380	27531	22852	13048	14448	13256	14005	24186	20391	30914	24022	20959	23972	30610	21553	20594
hsa-miR-21-3p	21739	16347	29605	23216	28674	4158	12275	20696	12906	15794	24215	16996	12849	21444	14657	6394
hsa-miR-1301-3p	103	120	66	50	55	51	95	71	67	68	66	65	103	73	76	64
hsa-miR-190a-3p	84	86	81	88	76	9	46	97	56	56	40	104	45	36	51	108
hsa-miR-509-3p	46	7134	2271	397	79	10290	213	318	27	21	24	124	59	66	13	34
hsa-miR-944	3	0	8	2	0	0	0	0	2	1	1	1	1	2	0	1
hsa-miR-3619-5p	3	2	1	1	0	0	2	0	0	5	1	8	3	2	1	5
hsa-miR-200c-5p	1	2	1	0	0	0	0	2	50	62	82	13	31	70	32	40
hsa-miR-3074-5p	4	3	2	0	1	1	3	3	0	3	4	3	1	6	3	0
hsa-miR-337-3p	185	1047	431	168	268	170	173	578	285	361	249	402	213	233	229	321
hsa-miR-624-3p	12	14	7	4	3	1	3	7	6	5	7	10	16	10	9	7
hsa-miR-3116	6	0	0	0	0	0	1	2	6	5	7	3	12	12	11	4
hsa-miR-32-3p	104	122	137	96	93	24	84	84	110	178	191	110	107	126	122	119
hsa-miR-15a-3p	11	5	7	11	11	2	5	2	8	16	14	12	10	16	8	16
hsa-miR-134-3p	24	158	38	29	54	32	23	48	12	9	11	16	13	14	14	7
hsa-miR-942-3p	0	0	0	0	1	3	1	0	2	2	2	1	4	1	0	1
hsa-miR-513c-5p	4	442	141	17	3	600	15	15	3	1	3	4	4	5	0	1
hsa-miR-10b-5p	405721	710480	537524	323770	531018	1152039	586430	572690	550160	538186	637134	1192295	674974	565626	764063	603242
hsa-miR-33b-3p	2	2	3	5	3	1	1	5	14	19	19	10	16	19	13	9
hsa-miR-4645-3p	13	12	12	17	9	7	5	9	4	5	4	7	4	1	5	3
hsa-miR-483-5p	4	10	5	1	7	2	3	8	29	29	14	87	39	13	25	13
hsa-miR-145-5p	2	1	4	5	1	2	2	3	5	4	5	5	1	7	4	7
hsa-miR-1252-5p	5	7	1	5	3	4	1	1	4	13	13	11	13	26	8	22
hsa-miR-224-3p	14	11	25	10	16	1	11	6	20	39	10	44	29	7	50	11
hsa-miR-6761-5p	0	0	4	1	3	5	0	0	1	2	6	2	2	4	2	0
hsa-miR-92b-3p	3832	4443	3153	3221	3007	1802	2484	3821	6075	7284	5071	7480	5598	5236	4831	4590
hsa-miR-628-5p	298	160	274	213	144	96	171	236	118	171	161	202	122	174	95	170
hsa-miR-4473	1	3	2	3	0	4	1	3	13	7	3	6	3	5	3	10
hsa-miR-5579-5p	0	3	7	0	1	1	4	3	0	2	0	2	1	2	0	2
hsa-miR-191-5p	17	6	26	8	23	0	14	9	26	19	28	56	38	48	25	113
hsa-miR-3188	2	1	0	1	0	0	2	1	3	1	0	1	0	1	0	0
hsa-miR-654-5p	16	83	68	21	31	28	23	50	40	19	33	37	54	44	32	20
hsa-miR-3182	3	3	4	6	5	2	5	7	4	2	3	0	4	3	5	0
hsa-miR-383-5p	2	111	0	3	0	9	0	10	1	1	2	16	2	0	0	3
hsa-miR-3181	1	1	0	2	0	0	0	1	1	0	0	1	1	2	3	0
hsa-miR-25-3p	11263	12637	12721	9644	11021	8728	10456	10591	15771	23512	21000	25802	18912	25295	18378	22689
hsa-miR-4796-5p	0	0	0	1	0	0	1	1	0	3	1	1	0	3	3	2
hsa-miR-505-5p	11	11	15	8	6	7	13	8	6	15	3	12	14	13	5	7
hsa-miR-130b-5p	134	149	174	125	80	43	109	137	343	370	321	495	305	601	179	606
hsa-miR-664a-3p	509	324	785	431	500	368	738	447	223	251	190	193	191	206	249	229
hsa-miR-378h	0	0	1	2	0	1	3	1	5	9	3	1	3	5	1	1
hsa-miR-378i	2	0	3	2	0	0	1	1	0	2	6	3	0	8	4	2
hsa-miR-766-3p	44	14	16	18	24	4	42	35	19	11	18	8	31	4	20	12
hsa-miR-99a-3p	964	3719	1412	1452	914	1831	1031	1978	1733	2325	1353	1919	987	1525	1495	1665
hsa-miR-660-5p	437	714	695	561	974	473	824	793	771	971	1520	1563	1039	908	703	1158
hsa-miR-296-3p	9	10	6	9	6	3	4	6	10	9	5	13	5	6	4	4
hsa-miR-340-5p	15168	8525	10190	10629	10006	4251	12200	8319	7641	10670	12426	10323	11612	12031	11427	9778
hsa-miR-4803	0	1	0	1	1	1	0	1	4	2	1	0	2	0	0	0
hsa-miR-499a-3p	5	4	1	2	2	0	0	3	0	2	3	1	3	0	1	3
hsa-let-7c-3p	17	49	31	32	30	28	47	43	37	44	64	30	34	54	35	50
hsa-miR-940	31	20	15	9	18	2	14	17	19	22	24	23	17	20	21	13
hsa-miR-4526	2	0	2	0	1	0	0	1	0	0	2	3	5	0	1	3
hsa-miR-4757-3p	0	2	3	1	1	2	1	0	2	4	0	1	1	0	1	2
hsa-miR-374b-5p	3207	2418	2352	2481	2212	1554	2682	2169	2655	2230	2792	2219	2407	2091	3273	2679
hsa-miR-16-5p	77640	53004	77989	65048	66091	91571	69267	54422	100347	176691	102444	84500	153516	160844	73689	103795
hsa-miR-3158-3p	21	33	26	22	18	26	29	25	49	117	71	64	61	108	67	63
hsa-miR-1287-5p	119	124	109	89	84	63	65	73	136	85	154	155	91	120	101	158
hsa-miR-454-3p	2074	1855	2511	1866	1796	1192	1600	1291	2536	2429	3825	3657	2828	3405	2827	4537
hsa-miR-1306-3p	4	9	9	4	2	4	4	3	3	8	10	6	11	10	4	4
hsa-miR-579-3p	1	7	6	2	3	1	3	3	2	4	4	5	2	4	5	9
hsa-miR-4732-5p	0	1	2	0	0	2	9	1	0	1	2	2	0	2	2	0
hsa-miR-146a-3p	0	1	0	10	11	4	25	10	0	2	0	10	9	5	6	7
hsa-miR-624-5p	11	14	11	6	12	5	18	5	12	43	16	12	15	16	22	15
hsa-miR-2467-5p	4	3	13	2	0	0	6	1	8	5	16	3	10	5	9	5
hsa-miR-4676-3p	0	0	1	2	3	2	1	0	0	4	2	0	2	2	2	0
hsa-miR-1185-1-3p	50	202	189	85	83	36	52	109	112	87	91	185	215	100	121	80
hsa-miR-6822-5p	1	1	2	0	2	0	2	0	0	1	1	1	0	1	3	0
hsa-miR-410-3p	752	7253	3884	878	1026	1692	1332	2090	1704	1888	1679	2294	2554	1768	1516	1538
hsa-miR-3126-3p	9	5	10	5	3	0	3	4	1	3	1	6	1	5	2	5
hsa-miR-18a-3p	22	19	22	12	15	9	16	8	43	65	50	60	51	62	39	49
hsa-miR-145-3p	5242	5939	3854	4581	5856	6978	3360	5039	1715	2160	1137	3882	2559	1386	1643	2106
hsa-miR-331-3p	407	344	281	281	262	139	321	537	291	329	345	370	241	270	338	202
hsa-miR-33a-5p	139	128	119	158	81	66	37	54	192	267	290	359	242	280	233	306
hsa-miR-3194-5p	14	7	8	10	4	1	4	5	0	5	11	14	11	13	6	4
hsa-miR-3605-5p	28	11	21	12	17	8	13	24	6	19	13	18	22	6	9	7
hsa-miR-6087	90	16	37	58	99	13	130	105	32	18	14	35	30	15	53	27
hsa-miR-3157-5p	4	1	0	1	2	0	1	1	5	2	1	2	1	4	2	1
hsa-miR-329-3p	30	131	58	39	46	53	23	45	24	15	33	49	61	21	36	27
hsa-miR-4504	0	1	0	1	1	0	3	3	4	3	2	1	3	3	1	2
hsa-miR-15b-5p	1546	1046	1287	1292	1674	884	1228	1095	1441	2570	1976	2001	2143	1968	1986	2681
hsa-miR-125a-3p	52	82	83	34	53	23	34	62	90	111	76	93	111	119	111	66
hsa-miR-371a-5p	1	15	8	1	2	4	2	2	7	3	31	19	9	7	19	4
hsa-let-7g-3p	101	99	92	63	68	53	69	79	150	226	183	109	124	164	139	143
hsa-miR-4524a-3p	1	3	2	0	4	2	0	5	1	0	0	2	1	0	0	3
hsa-miR-5695	2	1	3	2	4	2	3	1	10	16	5	6	2	11	7	11
hsa-miR-5696	3	2	3	3	1	2	3	1	2	1	4	1	5	4	4	8
hsa-miR-5697	1	1	2	1	5	0	3	3	1	1	4	3	1	1	2	5
hsa-miR-5690	2	2	0	0	0	2	1	1	0	1	0	3	3	0	2	0
hsa-miR-101-3p	59540	59525	54816	57217	55757	39875	62493	72687	38993	52133	33642	54334	39496	39400	60734	35003
hsa-miR-34c-3p	10	3	5	5	7	2	11	5	115	165	181	160	293	282	356	352
hsa-miR-6513-5p	11	3	7	3	2	6	5	5	3	4	3	2	4	4	4	3
hsa-miR-598-3p	246	171	138	142	189	103	160	172	282	344	375	316	394	385	336	296
hsa-miR-30b-5p	7129	7572	5994	5003	6491	4754	5713	6362	17149	24447	33356	9801	17704	30245	23836	8983
hsa-miR-29a-5p	10	4	7	1	2	1	3	2	8	4	12	15	6	8	10	14
hsa-miR-532-3p	224	408	227	163	243	103	302	440	369	529	400	442	178	360	246	277
hsa-miR-4726-5p	1	1	0	0	0	0	1	0	3	3	1	1	0	1	1	1
hsa-miR-30c-5p	10374	8983	9137	7880	6215	6329	6655	6858	10500	10203	13236	12879	14532	12241	15249	14555
hsa-miR-615-3p	219	444	107	112	155	80	209	266	7	6	25	85	5	7	8	2
hsa-miR-147b	147	18	42	43	29	6	37	24	35	28	42	55	88	62	17	22
hsa-miR-542-3p	304	1931	622	402	559	1536	471	355	2028	1595	1612	2459	1564	1908	1544	2243
hsa-miR-6516-3p	17	5	12	6	11	3	10	6	12	13	8	14	13	8	7	16
hsa-miR-9-5p	569	1584	858	346	522	1452	795	643	2933	1504	1972	2139	2085	8227	3677	3033
hsa-miR-421	1028	622	759	547	548	321	655	555	683	910	1124	733	1016	1183	922	729
hsa-miR-5581-3p	2	4	1	0	1	2	0	1	0	2	3	4	3	3	4	7
hsa-miR-500a-3p	1675	2158	2048	1402	2454	1024	2468	2935	1514	2115	2356	4663	2060	2208	1432	2759
hsa-miR-137	21	1	13	147	6	0	51	9	2	2	2	9	4	3	7	2
hsa-miR-656-5p	1	8	5	2	2	0	0	2	3	0	2	3	3	1	1	0
hsa-miR-6866-5p	10	8	9	8	8	5	11	11	5	16	7	13	8	17	11	11
hsa-miR-182-3p	0	1	1	0	0	1	0	0	8	8	10	5	6	12	6	9
hsa-miR-1277-5p	10	4	4	1	4	0	2	2	2	0	1	4	6	2	6	1
hsa-miR-1295a	9	18	11	23	14	8	10	29	3	1	1	4	0	4	0	1
hsa-miR-6500-3p	15	19	12	13	9	19	7	8	44	60	78	56	37	67	34	45
hsa-miR-4741	2	0	0	1	2	1	0	1	3	2	2	0	1	0	0	0
hsa-miR-200b-3p	316	369	2865	185	659	56	284	896	10072	12379	13766	12168	9875	21762	10993	21320
hsa-miR-339-5p	774	622	702	745	616	332	710	693	768	900	1222	1161	1067	1238	926	1026
hsa-miR-210-5p	25	11	8	2	5	3	6	5	24	28	30	6	11	16	23	7
hsa-miR-199a-5p	186273	182324	167950	166421	187254	53975	112874	218981	106937	119754	97405	154602	60198	84927	69403	134234
hsa-miR-4796-3p	6	1	2	2	1	0	0	1	2	9	3	2	5	2	5	3
hsa-miR-1255a	1	1	4	5	9	2	1	7	0	0	7	13	5	26	0	10
hsa-miR-4662a-5p	54	31	38	17	23	16	43	56	12	12	8	10	11	15	4	24
hsa-miR-1294	1	13	5	7	2	2	2	7	3	4	3	3	5	2	3	2
hsa-miR-1291	12	2	4	3	5	8	8	11	3	7	3	3	3	4	4	1
hsa-miR-132-5p	125	363	281	137	192	124	87	225	282	191	186	656	263	210	226	177
hsa-let-7e-3p	183	194	167	81	130	94	113	131	176	150	159	188	111	145	185	137
hsa-miR-214-5p	1901	1964	3162	2058	1913	1209	1671	3004	1559	1651	1565	2055	1544	2020	881	1503
hsa-miR-1275	15	3	5	10	14	1	11	8	11	30	14	5	12	12	23	4
hsa-miR-5100	12	10	20	16	7	16	41	18	35	8	8	5	11	13	21	9
hsa-miR-4724-5p	0	0	3	0	0	0	0	0	3	3	7	9	1	7	1	2
hsa-miR-20a-5p	2189	1643	1899	1903	2072	1236	1801	1249	3755	4431	5342	6133	4623	3596	4172	7304
hsa-miR-5699-5p	14	21	18	15	12	7	5	19	15	22	15	25	24	16	24	11
hsa-miR-188-3p	42	87	62	50	73	13	41	87	59	84	107	199	49	79	31	142
hsa-miR-653-5p	66	14	9	49	7	1	63	9	8	1	3	7	3	3	14	8
hsa-miR-99b-3p	169	332	222	137	199	94	137	175	245	271	243	374	222	259	283	144
hsa-miR-3200-5p	0	3	4	0	2	2	1	4	0	13	5	7	2	6	5	5
hsa-miR-1273a	0	2	1	0	1	2	6	1	10	3	2	2	2	1	1	0
hsa-miR-23b-5p	12	15	8	8	9	9	7	8	19	20	11	14	14	19	19	19
hsa-miR-149-5p	701	1265	799	699	638	700	816	782	1773	1234	2190	1702	1461	1806	1182	2195
hsa-miR-3199	2	1	0	2	1	5	1	1	4	2	2	3	2	0	1	2
hsa-miR-597-5p	5	6	5	5	7	4	5	2	5	6	6	7	9	13	10	12
hsa-miR-17-3p	164	336	235	179	127	102	117	176	341	558	516	327	415	522	296	396
hsa-miR-3196	31	15	18	21	14	26	83	20	58	14	7	21	18	22	35	11
hsa-miR-5689	2	0	2	0	0	0	3	0	3	3	2	0	6	1	9	0
hsa-miR-151a-3p	11466	16800	20190	11263	14807	10097	13599	16328	14961	20814	22244	18256	19542	27036	20576	19197
hsa-miR-197-3p	999	783	331	389	467	324	475	561	339	377	279	239	355	232	302	211
hsa-miR-299-5p	35	276	107	27	46	103	34	64	43	40	43	58	75	50	37	23
hsa-miR-381-5p	5	70	35	11	10	18	9	35	8	17	8	27	18	11	14	12
hsa-miR-887-3p	533	1160	803	500	524	391	423	511	413	331	367	688	281	272	330	601
hsa-miR-24-2-5p	1099	319	732	655	455	200	564	492	526	645	706	790	580	754	654	737
hsa-miR-144-5p	1097	843	1869	749	3630	3925	5268	1389	1857	7287	3515	6300	2194	4650	3911	2675
hsa-miR-548ag	10	2	1	5	3	4	8	1	0	2	2	15	2	5	3	0
hsa-miR-212-5p	49	125	90	30	57	57	47	94	81	53	45	177	71	62	57	63
hsa-miR-1245b-3p	0	0	5	1	0	0	2	0	4	4	4	4	4	2	0	2
hsa-miR-5683	5	4	5	3	9	0	2	6	10	7	4	13	15	4	3	28
hsa-miR-326	29	30	22	17	14	6	25	16	24	27	25	6	14	12	24	14
hsa-miR-3909	94	48	62	69	58	20	57	80	48	109	30	53	53	117	55	46
hsa-miR-5699-3p	2	7	8	9	5	6	1	8	11	7	4	16	4	9	6	1
hsa-miR-95-3p	152	99	261	91	78	126	148	197	104	60	77	160	140	48	96	112
hsa-miR-550a-3-5p	5	4	2	2	3	2	2	3	2	3	4	1	0	8	2	2
hsa-miR-4746-5p	3	4	4	0	0	1	3	3	8	5	18	22	8	15	7	19
hsa-miR-3611	24	23	14	24	20	16	19	24	10	23	18	30	24	21	20	22
hsa-miR-425-3p	478	666	545	306	327	409	319	437	826	800	719	544	855	953	478	606
hsa-miR-3615	98	84	88	80	94	46	125	66	84	175	111	153	108	226	140	48
hsa-miR-146b-3p	1194	972	539	414	544	304	848	1396	563	665	412	576	377	360	514	283
hsa-miR-185-3p	47	14	31	24	22	8	31	19	21	32	31	34	30	32	25	7
hsa-miR-5001-3p	2	2	1	0	2	2	5	3	2	2	3	4	0	3	1	3
hsa-miR-29b-2-5p	102	44	48	46	39	30	59	55	26	21	34	34	29	26	32	23
hsa-miR-3653-5p	8	5	5	5	3	0	10	8	3	8	1	4	4	0	2	3
hsa-miR-483-3p	11	48	22	14	23	15	7	23	246	195	50	664	106	64	115	64
hsa-miR-1247-3p	22	38	88	20	70	13	53	118	95	132	197	18	115	75	74	41
hsa-miR-2110	34	22	27	21	16	35	20	23	32	24	32	32	50	42	24	32
hsa-miR-32-5p	1197	1758	1291	1170	1048	881	1194	1229	1920	2992	2187	1191	2689	2350	2979	848
hsa-miR-196b-3p	2	2	13	5	7	1	1	7	82	103	120	119	70	69	77	110
hsa-miR-138-5p	103	18	21	175	50	18	124	256	8	11	16	47	9	19	12	23
hsa-miR-873-3p	0	0	0	5	0	0	2	1	59	65	56	9	118	57	22	7
hsa-miR-125b-2-3p	592	1805	964	752	655	1300	1010	1402	1267	1726	1254	1012	966	1734	1270	997
hsa-miR-29b-1-5p	13	10	14	10	6	6	7	6	13	13	40	34	13	24	29	7
hsa-miR-574-3p	8666	10070	5154	5409	6008	2618	4733	8778	4402	6113	2996	2917	1887	3627	3548	2075
hsa-miR-337-5p	50	217	104	39	83	41	34	98	36	49	24	65	53	31	45	31
hsa-miR-25-5p	44	45	45	37	22	27	30	42	88	103	104	110	68	97	72	112
hsa-miR-769-3p	41	34	37	16	18	21	18	23	52	21	50	48	49	50	44	42
hsa-miR-487b-3p	355	2047	1052	327	461	516	368	699	401	551	310	452	457	400	358	272
hsa-miR-125b-1-3p	407	712	816	393	616	351	330	660	314	349	317	812	391	333	406	383
hsa-miR-139-5p	218	326	170	98	103	204	173	146	95	104	66	193	44	111	182	98
hsa-miR-340-3p	146	130	108	135	72	59	127	108	128	193	136	190	203	246	114	224
hsa-miR-6892-5p	0	1	0	1	0	2	3	0	4	2	4	4	4	2	3	6
hsa-miR-188-5p	202	346	306	205	296	70	162	232	208	240	395	898	249	418	163	395
hsa-miR-1266-5p	0	4	3	1	0	3	2	2	10	18	16	7	21	24	28	11
hsa-let-7a-2-3p	41	19	35	18	34	2	32	24	6	7	2	19	3	5	8	8
hsa-miR-4728-3p	3	9	0	0	2	2	4	3	2	6	10	2	3	4	2	0
hsa-miR-4768-5p	3	4	7	6	4	2	1	7	14	12	9	11	4	22	10	11
hsa-miR-222-5p	11	12	14	7	9	21	11	8	25	25	29	42	23	34	23	10
hsa-miR-1304-5p	2	2	1	0	0	0	0	0	1	4	3	4	4	3	2	3
hsa-miR-4732-3p	1	1	6	1	4	2	9	2	4	8	3	10	4	10	7	1
hsa-miR-193b-3p	3274	3283	1932	1155	2028	1322	1693	2023	1326	1968	724	1361	1568	707	1622	1141
hsa-miR-345-5p	821	1736	2649	721	637	988	978	1737	6778	8976	10395	4414	4750	15400	3850	6845
hsa-miR-181c-3p	187	277	314	189	154	296	121	236	263	384	335	560	164	504	177	590
hsa-miR-3064-5p	7	5	4	4	3	2	2	1	5	3	8	10	3	7	3	3
hsa-miR-193a-3p	2513	1849	1762	2241	1028	521	727	924	1139	1301	2232	876	1169	2233	786	2303
hsa-miR-503-3p	0	3	1	0	1	5	1	0	10	8	6	12	0	5	4	9
hsa-miR-18a-5p	192	130	160	142	172	110	159	84	256	267	375	494	532	258	299	375
hsa-miR-449b-5p	20	3	7	14	32	3	17	22	1172	1333	2979	2757	1540	2853	1397	5479
hsa-miR-190b	43	9	19	28	22	11	12	10	162	142	137	113	80	168	188	210
hsa-miR-141-3p	1009	1700	6181	1586	1726	536	2826	2492	157271	293393	238274	34103	231061	252937	308259	64050
hsa-miR-4671-3p	0	0	1	1	1	1	0	1	0	1	1	0	0	0	1	1
hsa-miR-7704	89	52	81	107	60	61	170	98	136	43	26	34	51	73	80	27
hsa-miR-221-5p	686	1520	943	649	608	1514	578	770	928	846	1100	2105	1249	887	1122	1326
hsa-miR-143-5p	655	821	624	366	506	519	282	386	228	208	213	478	263	188	142	186
hsa-miR-99b-5p	14385	20767	17000	10736	14575	28431	10211	15445	15871	16600	16121	26124	30956	14224	14520	15088
hsa-miR-4795-3p	0	2	0	1	1	0	1	1	0	1	2	0	5	1	1	0
hsa-miR-26b-3p	190	149	112	100	90	72	110	151	183	255	155	139	87	217	143	162
hsa-miR-6502-5p	35	4	13	8	5	4	22	8	1	0	0	0	2	0	1	0
hsa-miR-4524a-5p	6	25	32	15	12	12	5	29	4	7	3	7	2	2	5	4
hsa-miR-941	1039	417	1205	723	1564	412	602	603	477	500	1144	619	2059	936	425	615
hsa-miR-106a-3p	1	2	6	2	13	2	7	4	17	32	25	15	31	25	17	14
hsa-miR-4647	1	0	0	1	1	0	0	0	0	1	2	3	1	2	1	1
hsa-miR-18b-5p	12	9	16	6	35	20	22	18	49	45	56	39	122	39	64	30
hsa-miR-582-5p	54	27	45	206	76	22	59	23	44	71	48	51	53	77	75	71
hsa-miR-7978	0	7	0	0	0	1	0	0	5	19	0	4	3	14	9	17
hsa-miR-183-3p	1	0	4	0	2	0	1	4	23	14	21	37	14	24	23	17
hsa-miR-423-5p	723	772	890	686	315	512	738	869	917	2348	1534	892	1678	2881	1151	869
hsa-miR-671-3p	86	84	88	66	60	22	61	68	127	139	131	129	110	101	66	78
hsa-miR-155-3p	5	2	3	3	1	0	3	3	3	2	2	6	4	2	4	3
hsa-miR-561-3p	0	0	0	0	1	2	0	2	2	5	3	2	2	7	6	4
hsa-miR-628-3p	97	69	54	73	79	52	68	76	26	45	45	53	52	33	28	39
hsa-miR-6515-5p	3	1	2	2	2	0	1	0	0	2	1	4	4	2	1	1
hsa-miR-676-5p	1	1	1	0	0	0	1	1	3	0	0	1	2	4	1	1
hsa-miR-584-5p	18	22	29	6	34	27	29	15	23	29	21	35	26	30	33	8
hsa-miR-1307-5p	3767	2349	4462	4131	2015	722	1434	1207	5541	4644	8061	4950	8403	5291	7528	3916
hsa-miR-24-1-5p	87	102	101	107	88	50	54	132	158	217	128	181	153	171	151	193
hsa-miR-6503-3p	14	9	4	17	4	2	8	9	6	7	4	8	15	5	12	3
hsa-miR-708-5p	9506	13853	8486	11177	6981	3996	5518	7043	948	1139	987	2000	645	945	842	1861
hsa-miR-6873-3p	0	2	2	0	2	2	1	2	1	0	0	2	1	1	1	0
hsa-miR-452-5p	521	192	632	440	405	56	259	244	695	805	622	911	1144	483	1212	554
hsa-miR-4786-5p	0	0	2	0	1	2	2	0	0	3	1	1	3	1	0	2
hsa-miR-140-3p	12603	11669	10696	11523	9420	11504	9178	9366	8873	9501	7052	10999	11329	9930	9148	8810
hsa-miR-412-5p	30	83	89	24	41	41	30	39	58	33	55	106	96	69	49	48
hsa-miR-342-5p	177	109	85	85	37	52	110	143	93	174	90	122	222	133	140	84
hsa-miR-7974	4	4	2	2	0	1	3	1	15	20	23	76	17	13	8	59
hsa-miR-27b-5p	886	984	934	805	887	593	722	911	1795	1959	2290	2436	2270	2777	1879	2696
hsa-miR-22-5p	836	432	613	679	630	227	533	417	267	316	293	283	419	278	345	95
hsa-miR-542-5p	49	336	106	53	36	237	50	66	428	405	358	440	295	366	224	449
hsa-miR-450b-5p	4	8	2	2	2	2	3	1	12	10	5	12	4	8	2	10
hsa-miR-99a-5p	4576	22867	8183	9106	8049	33532	6393	17664	9179	11975	6705	11818	17229	7056	8304	10925
hsa-miR-98-5p	7684	6385	8027	5052	6286	5243	6178	5284	5742	6729	8379	6797	8410	7401	7008	7777
hsa-miR-345-3p	1	1	1	1	4	0	0	1	3	7	8	4	3	4	6	7
hsa-miR-520d-5p	0	1	1	1	0	0	1	0	5	3	1	0	3	0	1	0
hsa-miR-541-3p	0	2	2	0	6	0	0	2	1	3	0	2	1	1	1	0
hsa-miR-655-5p	1	3	2	2	1	0	0	1	2	0	2	1	2	0	1	0
hsa-miR-7-1-3p	102	72	65	54	52	17	78	77	81	138	106	110	80	110	105	226
hsa-miR-4670-5p	3	2	1	1	2	1	0	0	1	1	4	2	1	0	1	1
hsa-miR-376a-5p	394	2258	1177	384	366	620	364	874	724	536	746	1050	635	777	539	549
hsa-miR-362-3p	93	201	156	144	249	80	154	250	172	360	317	189	203	245	267	138
hsa-miR-1296-3p	1	0	2	5	1	0	1	1	2	2	4	3	4	1	7	5
hsa-miR-454-5p	27	20	24	20	26	10	21	18	22	39	41	41	35	49	43	32
hsa-miR-146a-5p	6589	725	2681	4163	3137	1799	6997	2867	1147	973	516	1176	6619	588	1257	613
hsa-miR-491-3p	4	1	1	1	1	1	0	2	4	7	11	6	6	5	6	5
hsa-miR-625-3p	89	49	44	66	51	29	80	54	44	74	62	58	108	51	95	36
hsa-miR-1185-5p	128	622	324	151	241	162	139	287	107	103	118	207	159	112	92	125
hsa-miR-6718-5p	0	1	2	1	0	0	1	1	29	34	21	0	14	4	76	0
hsa-miR-3616-5p	1	0	0	0	0	0	0	1	10	5	7	2	4	3	3	8
hsa-miR-301a-5p	5	8	9	13	6	4	9	8	15	13	21	19	20	26	22	30
hsa-miR-549a	49	5	27	73	41	5	50	19	11	5	9	28	7	5	9	15
hsa-miR-374a-3p	4539	4612	5546	4982	4424	2364	4912	4773	3142	4098	4483	4237	3312	4562	4991	4356
hsa-miR-1307-3p	979	542	659	406	382	158	530	348	1343	1290	1694	698	1337	1341	1522	537
hsa-miR-605-5p	2	0	0	0	3	1	3	1	2	1	0	1	1	0	0	0
hsa-miR-4679	0	5	1	0	2	1	1	6	0	1	1	0	0	3	0	3
hsa-miR-3194-3p	0	1	4	0	0	0	1	3	3	6	4	0	3	5	1	0
hsa-miR-195-3p	145	465	228	102	135	218	131	202	365	470	385	269	309	459	339	334
hsa-miR-15b-3p	129	54	120	176	158	58	108	108	128	159	219	254	298	155	174	205
hsa-miR-202-5p	157	25677	4160	341	2137	4792	1572	3049	13	15	3	10	11	11	3	7
hsa-miR-181a-3p	1448	683	1627	1771	994	271	1331	897	626	1121	891	514	1040	2121	695	979
hsa-miR-6511b-3p	8	6	5	3	3	6	10	6	7	5	6	6	1	5	4	5
hsa-miR-370-3p	232	1019	541	195	328	157	167	408	294	201	267	456	280	176	200	189
hsa-let-7b-5p	64993	78681	64864	47572	83886	46633	41472	71574	51231	80121	51162	58252	48462	53116	54140	42278
hsa-miR-3691-5p	1	2	2	3	0	0	1	2	3	5	3	2	4	2	6	4
hsa-miR-7-2-3p	2	3	0	2	4	2	5	5	2	3	0	0	1	0	1	2
hsa-miR-28-5p	8344	6649	6666	3722	3911	3688	4029	4900	3284	5069	4079	4538	5298	5703	3447	2589
hsa-miR-181b-3p	32	3	19	19	28	0	14	5	11	14	13	7	15	25	11	13
hsa-miR-4705	8	1	2	54	1	1	8	0	4	1	11	6	4	12	1	5
hsa-miR-4770	1	4	3	3	2	4	0	4	0	1	0	1	2	0	0	0
hsa-miR-1305	2	0	2	9	0	0	1	3	0	3	2	9	3	3	4	2
hsa-miR-4326	44	61	97	32	50	20	48	62	81	73	56	82	82	103	65	93
hsa-miR-494-5p	2	4	0	3	2	0	0	4	1	1	1	3	0	0	1	1
hsa-miR-532-5p	3169	5243	4919	4069	6667	1918	6447	6410	4527	7493	9662	10534	5104	8835	5418	6615
hsa-miR-30b-3p	27	42	34	15	31	20	19	46	104	105	133	51	36	287	52	66
hsa-miR-486-5p	4496	2970	6664	2362	15058	16338	20474	3757	3690	22548	8208	13554	6901	10164	13359	4350
hsa-miR-433-3p	69	439	158	57	121	108	82	145	120	152	83	72	110	96	52	72
hsa-miR-642a-3p	4	2	3	3	1	0	4	1	1	2	1	2	14	2	5	0
hsa-miR-9-3p	11	30	11	10	13	32	17	15	48	29	24	42	35	83	49	47
hsa-miR-432-5p	305	1741	1109	341	606	446	453	735	468	416	419	590	661	440	428	329
hsa-miR-6855-3p	0	1	0	0	0	0	0	1	2	0	1	1	1	2	1	2
hsa-miR-128-3p	1710	2432	2189	1578	934	958	1312	1751	3656	5669	4097	3670	3950	6543	2685	2995
hsa-miR-182-5p	1007	1053	5073	1893	7115	2719	4810	3136	19412	27625	31869	30483	25039	36861	28101	44392
hsa-miR-424-5p	0	28	4	5	1	6	4	2	22	26	5	7	12	7	15	10
hsa-miR-496	7	34	44	10	20	24	5	9	12	9	7	16	28	6	13	2
hsa-miR-766-5p	3	1	2	2	1	0	1	2	2	2	0	2	5	1	2	4
hsa-miR-3622a-5p	0	4	3	1	1	3	0	0	12	12	5	9	3	8	2	0
hsa-miR-205-5p	20	26	2104	37	251	232	16	409	989	1293	1129	1912	255	3169	149	933
hsa-miR-573	0	0	1	0	0	0	0	0	4	3	5	5	1	2	3	8
hsa-miR-485-5p	67	404	232	78	75	106	99	202	83	107	70	121	117	130	86	86
hsa-miR-210-3p	1506	595	602	381	628	156	477	448	1308	1900	2722	602	1362	2148	2354	983
hsa-miR-10a-3p	85	49	201	290	58	19	56	74	1487	1840	2278	1307	1492	2452	1345	1145
hsa-miR-196b-5p	638	523	3022	1565	1795	63	533	1124	22153	21574	26421	25484	17932	27011	18228	31148
hsa-miR-1278	12	14	10	5	7	0	5	12	2	16	6	11	2	8	8	5
hsa-miR-1276	3	3	3	0	0	0	0	2	3	5	2	9	8	4	5	6
hsa-miR-4454	634	884	935	1368	452	879	1403	741	1864	524	536	454	660	693	775	468
hsa-miR-1228-3p	1	3	2	0	3	0	6	4	3	2	0	0	0	2	0	0
hsa-miR-338-5p	36	33	38	45	79	35	43	52	12	8	16	25	28	15	26	9
hsa-miR-874-5p	750	236	288	594	242	196	340	360	85	148	97	85	105	93	144	103
hsa-miR-148b-3p	5100	4061	4447	4161	3851	2822	3821	3608	4764	5864	5444	5172	6259	5632	5531	5395
hsa-miR-550a-5p	39	25	18	34	29	11	20	19	35	42	48	59	82	59	27	48
hsa-miR-365b-5p	14	1	4	4	2	1	2	2	6	8	2	8	2	8	6	9
hsa-miR-1296-5p	1856	1039	1141	1275	1616	424	856	1230	1667	2104	4515	3782	1914	2364	2270	3006
hsa-miR-125b-5p	41999	133294	75710	55624	48368	86423	43308	134850	68359	88272	36375	104116	46503	47448	44221	88847
hsa-miR-659-5p	22	30	15	20	11	22	15	17	26	31	29	20	35	40	21	21
hsa-miR-6503-5p	34	7	13	15	4	9	26	8	5	4	5	9	13	11	5	5
hsa-miR-215-5p	41	33	28	47	38	22	42	31	19	34	25	21	33	21	38	18
hsa-miR-103a-3p	21218	16628	14967	14533	14463	12209	16347	14887	17927	25041	26846	26858	23864	28273	20685	21260
hsa-miR-17-5p	1700	1227	1449	1200	1293	702	1214	1052	2952	4033	4715	5736	4308	3765	3242	6512
hsa-miR-891a-5p	1	1	1	0	0	0	2	5	8	0	10	3	1	0	2	2
hsa-miR-380-3p	49	202	152	46	82	48	43	77	52	66	64	105	95	52	64	57
hsa-miR-219b-5p	0	2	4	1	2	0	0	0	2	3	4	0	0	3	2	0
hsa-miR-3912-3p	92	66	103	71	77	66	60	58	50	64	59	81	66	70	65	76
hsa-miR-4677-5p	3	4	1	2	3	2	2	4	1	6	3	4	2	3	2	2
hsa-miR-505-3p	640	582	493	298	365	216	434	549	521	709	440	690	540	573	525	735
hsa-miR-770-5p	1	24	6	3	4	4	1	6	13	7	9	2	7	6	2	2
hsa-miR-425-5p	1242	1224	1294	1261	598	727	1015	975	2933	3886	3301	3366	3668	4331	2753	4062
hsa-miR-4435	0	2	1	1	1	2	2	1	1	0	0	7	6	0	4	1
hsa-miR-3605-3p	60	41	52	38	29	17	24	61	61	48	41	76	37	47	45	30
hsa-miR-877-5p	33	20	35	17	28	7	35	21	42	45	63	61	57	65	45	28
hsa-miR-296-5p	24	19	24	19	14	19	23	51	55	45	54	47	19	41	12	40
hsa-miR-128-1-5p	15	14	13	14	12	13	4	9	20	32	24	24	41	40	20	24
hsa-miR-376c-5p	12	68	21	8	20	27	15	22	9	8	7	9	22	3	15	6
hsa-miR-216b-5p	8	49	81	20	33	2	33	61	3	12	0	3	2	5	22	1
hsa-miR-6868-3p	1	1	3	1	1	6	5	6	2	0	6	3	4	5	7	4
hsa-miR-6774-5p	3	0	1	1	1	0	1	0	1	1	1	0	0	0	1	0
hsa-miR-26a-5p	691536	890940	674457	1002158	690192	633999	549254	822927	524975	789523	421802	551261	713181	523261	577882	548765
hsa-miR-873-5p	14	9	11	122	4	4	7	5	345	365	278	192	938	267	430	68
hsa-miR-23a-3p	27583	9556	11976	15837	15152	5608	10387	11511	10658	13823	9857	11046	10206	11364	11395	11376
hsa-miR-4433b-5p	3	1	3	0	6	0	3	1	1	1	0	6	1	0	2	0
hsa-miR-660-3p	19	47	40	24	28	8	35	42	42	61	49	47	39	59	39	32
hsa-miR-3940-3p	1	4	0	2	2	0	1	4	1	3	3	1	3	3	0	2
hsa-miR-197-5p	5	1	0	0	2	1	3	2	1	3	1	2	1	0	1	1
hsa-miR-655-3p	68	370	238	118	152	178	114	181	92	45	74	125	149	36	55	53
hsa-miR-181d-5p	651	638	688	478	474	718	284	622	559	1054	1282	1054	392	1536	552	1321
hsa-miR-130a-3p	11	12	12	3	7	8	6	10	6	10	3	13	14	8	9	12
hsa-miR-4662a-3p	2	3	2	2	2	1	1	2	1	1	0	0	0	0	1	0
hsa-miR-3126-5p	8	7	7	4	3	3	5	3	4	6	5	8	2	8	6	4
hsa-miR-6882-5p	3	1	0	1	3	0	0	0	3	3	0	2	1	1	2	1
hsa-miR-3688-3p	9	4	11	10	21	12	11	4	11	29	12	10	13	15	23	10
hsa-miR-130b-3p	1163	1058	1569	836	1323	379	697	934	1567	2412	2946	2524	2437	3080	1703	2921
hsa-miR-495-3p	93	751	298	113	157	261	138	227	141	140	114	164	225	104	136	151
hsa-miR-513b-5p	0	212	34	9	1	213	3	2	1	1	2	2	1	4	1	0
hsa-miR-489-3p	87	10	15	64	19	3	20	13	13	12	6	12	11	11	23	15
hsa-miR-1343-3p	9	6	3	5	0	5	4	15	13	5	4	8	6	4	2	12
hsa-miR-92a-3p	31852	46467	35820	25669	34429	24206	32353	37898	64943	105032	77151	65123	63772	81524	68832	63773
hsa-miR-629-3p	4	0	2	6	4	2	5	5	2	1	1	2	0	1	4	2
hsa-miR-22-3p	490999	238712	370132	409273	334064	130020	244053	281971	146157	186280	144886	201216	321140	178592	223589	83615
hsa-miR-376c-3p	843	5409	1906	923	1614	1213	927	1714	1111	1070	876	1057	1303	679	1204	1054
hsa-miR-4767	2	2	7	2	1	5	2	1	1	6	13	4	14	6	5	3
hsa-miR-4639-5p	2	1	0	1	0	0	0	1	0	2	1	3	1	1	2	2
hsa-miR-3614-3p	1	1	1	1	3	1	1	0	4	8	2	4	5	7	1	1
hsa-miR-106a-5p	4	4	5	4	4	6	10	4	17	27	40	23	53	23	35	37
hsa-miR-330-3p	133	79	82	62	51	64	96	99	131	163	137	87	195	204	86	149
hsa-miR-3124-5p	0	0	0	0	1	1	2	1	1	2	0	0	2	3	4	0
hsa-miR-331-5p	93	79	82	86	79	24	40	84	75	92	74	95	99	104	100	82
hsa-miR-204-3p	0	3	2	1	2	1	2	4	2	0	1	2	3	0	2	0
hsa-miR-432-3p	2	10	13	5	5	2	4	4	3	3	4	8	4	3	1	3
hsa-miR-758-3p	188	920	645	254	409	168	199	337	288	278	319	461	574	250	283	295
hsa-miR-503-5p	39	68	25	27	35	43	11	10	106	70	59	334	103	75	66	114
hsa-miR-3064-3p	4	3	3	3	1	2	1	1	0	1	1	0	3	1	2	0
hsa-miR-214-3p	7575	8662	7540	5040	9514	4166	5809	7315	3439	4921	3531	3513	3370	3848	2048	2504
hsa-miR-1226-3p	0	5	2	2	0	3	1	1	6	7	5	2	3	4	4	2
hsa-miR-876-5p	6	0	2	18	1	2	0	0	90	43	53	41	247	49	65	21
hsa-miR-370-5p	7	27	18	7	7	8	6	12	18	7	13	10	13	24	12	5
hsa-miR-4511	0	3	0	2	0	0	2	0	0	1	2	1	1	3	1	0
hsa-miR-4512	2	0	2	0	1	2	1	2	2	3	1	1	1	3	2	0
hsa-miR-221-3p	10986	33796	11405	8279	7137	18235	6311	9239	13053	15662	14647	21774	13964	13829	14713	11423
hsa-miR-34a-3p	109	61	56	91	65	24	74	50	42	46	60	42	57	48	38	68
hsa-miR-935	22	11	8	5	10	6	4	14	12	17	17	13	3	7	8	11
hsa-miR-200a-5p	9	4	64	10	11	3	11	18	447	563	746	363	299	967	444	461
hsa-miR-1277-3p	3	6	3	6	6	1	3	6	9	15	14	2	9	9	15	8
hsa-miR-490-3p	1	1	3	8	3	0	8	8	11	9	24	14	10	12	1	10
hsa-miR-4519	1	2	1	1	0	0	2	0	1	1	0	4	0	2	3	1
hsa-miR-6516-5p	8	2	1	3	4	2	1	2	4	5	5	7	6	6	3	2
hsa-miR-374a-5p	2413	1878	2158	2163	1893	1487	2092	2050	1781	2016	2024	1820	2088	1836	2164	2433
hsa-miR-3160-3p	3	1	1	2	2	0	2	1	0	2	1	0	3	2	3	0
hsa-miR-4667-5p	0	1	2	2	3	0	0	1	0	1	0	3	1	1	1	1
hsa-miR-200b-5p	13	13	63	9	22	1	10	25	466	816	786	355	255	808	464	640
hsa-miR-551b-3p	3	3	7	23	10	2	6	11	4	1	1	4	7	1	2	3
hsa-miR-3177-3p	6	2	1	1	5	1	5	4	2	4	2	3	5	1	1	5
hsa-miR-1262	11	20	12	6	9	10	10	6	11	19	19	15	17	35	18	35
hsa-miR-451a	15020	11983	25261	9778	72140	84062	70682	15523	20428	89366	31527	67759	36460	30433	48191	21999
hsa-miR-488-5p	0	9	2	1	1	1	1	2	0	4	1	4	0	0	0	0
hsa-miR-494-3p	465	1803	1540	429	725	588	466	717	872	477	977	964	1336	709	690	631
hsa-miR-887-5p	28	70	38	32	35	30	46	38	22	29	25	50	28	31	28	37
hsa-miR-589-3p	36	14	27	24	19	8	26	9	21	25	33	33	50	27	25	35
hsa-miR-181b-5p	13719	6149	9580	9910	7236	3709	7187	6343	8516	14479	19818	8005	8577	32560	8931	8300
hsa-miR-4517	3	2	4	3	0	1	0	0	6	0	13	15	3	6	3	17
hsa-miR-4638-3p	1	2	0	0	0	0	1	0	2	1	2	1	1	3	2	4
hsa-miR-324-5p	569	601	492	448	355	273	245	430	595	522	885	681	564	657	451	570
hsa-let-7f-5p	225043	73640	204886	193808	215434	65422	160433	191049	153344	305418	236420	236047	243636	346179	201741	231236
hsa-miR-144-3p	2959	2643	6698	2480	11624	7967	7251	3048	5576	21654	9371	19224	7200	10443	12427	6305
